# Supplementary material for: Complete Taiwanese Macaque (Macaca cyclopis) Mitochondrial Genome: Reference-Assisted de novo Assembly with Multiple k-mer Strategy
Source: PLoS One. 2015 Jun 30;10(6):e0130673. doi: 10.1371/journal.pone.0130673 (PMC4488429; doi:10.1371/journal.pone.0130673)
Supplement: S1 Dataset — The compressed file contains paired-end reads in FASTQ format (MitoReads.PE.R1.fastq and MitoReads.PE.R2.fastq). (TGZ) [file pone.0130673.s001.tgz]

Archive with 2 entries (2 files):
- MitoReads.PE.R1.fastq
- MitoReads.PE.R2.fastq
