# Supplementary material for: Complete Taiwanese Macaque (Macaca cyclopis) Mitochondrial Genome: Reference-Assisted de novo Assembly with Multiple k-mer Strategy
Source: PLoS One. 2015 Jun 30;10(6):e0130673. doi: 10.1371/journal.pone.0130673 (PMC4488429; doi:10.1371/journal.pone.0130673)
Supplement: S1 Dataset — The compressed file contains paired-end reads in FASTQ format (MitoReads.PE.R1.fastq and MitoReads.PE.R2.fastq). (TGZ) [file pone.0130673.s001.tgz › MitoReads.PE.R1.fastq]

@FCC0YMTACXX:1:1101:9060:1985#0/1
NCAGCCATCCCCATACTTCACAAATCCAAACAACAAAGCATAATATTCCGCCCACTCAGCCAGTTTCTATTCTGACTCCTAATAACAGTC
+
BPYcceeeggggghiiiiiiiiihhiiiiiiiiiiihihihiihhhiihhiiihifhhfhidgbddgggfgdecd_ceddddddcccc_b
@FCC0YMTACXX:1:1101:12728:1976#0/1
NGCTGTCGATGGCATATCCTCCTCAGATTCATTGGACTAGATTGGTTCCGATATACGGGATTGCCGATAGTAGGTTTGTGATTACTGTTG
+
BPY``a]^RYc_cdYY^be[ddddb`R`ddSb[dbR[acbcX^[cS^cb^cc`cbdh]```dccccT^N\`c`ZTZ]^XTRTZ]YRZa``
@FCC0YMTACXX:1:1101:17254:2194#0/1
TGGGGTGTGCAAACCCATCTAGGCATTTTCAGTGTCTTGCTTTGGGTGGGTTTAAGCTACATAAACAGAGGTGTCAGTACAATTGCGAGG
+
ab_ee`ccgfgfghhiiihiiifhiiiihihiagceffhffdhihhN^efZegfhiigggggd]ceeeX]a]^`bbbbbb]bbbcccacc
@FCC0YMTACXX:1:1101:19375:2002#0/1
NTTCTCCTACATTGCAACTCATGAGACCTCCAACAAATACTAGCCCTAAATCTCAACTCAAACCCCCTCCCACTAATAGGCCTCCTCCTA
+
BPaceeeegggggiiiiiiiiiihiiiiihiiihiiiihihhhihihfhiiiiiiiiiiiihhhhiihgggeeeeddbddddcccccccc
@FCC0YMTACXX:1:1101:9063:2691#0/1
TTGAAGTACAACGATGGTTTTTCGTACCATTAGTTATGGTTGGAGTCCATGTGAAAGCGATGACGTATATTTTGTTTGCATTGAGTGTTT
+
___aacccecggg_eeg[Ybfgfheegfhhhhecfdffc^efhbgcbgghfhhhfdefabffbcgT\Z`baabcd_bbb_cdb]ZTZLZ`
@FCC0YMTACXX:1:1101:9778:3081#0/1
ACTAGGCCTACTAACCAATACACTAACCTTATATCAATGATGACGTGACATTGTACGAGAAAGCACATACCAAGGCCACCACACAACACC
+
bb_eeeeegggfghihiiiihiihiiiiiiiihiiiihiiiiiihfhhihhhihiiihiiiiiihiiihgdgggeacecdccccaacccc
@FCC0YMTACXX:1:1101:11331:3144#0/1
CCTCAAACACACACTTCCCCCTAATCAACATTATACCCATCATCTTATTAGTATTTGCCGCCTGCGAGACAGCAGTAGGTCTTGCCTTAC
+
__[cccdc]ba`g`egfffhhhhffea_egff]b^bef_egagbffcfaegaaaefcagd]aacd[Yad`dX\U\Z]bb`bbbb\bbbbb
@FCC0YMTACXX:1:1101:3005:3457#0/1
ATACACAATCCTACGATCCATCCCCAACAAACTAGGAGGCGTACTAGCACTCTTCCTATCGATCTTCATTCTAGCAGCCATCCCCATACT
+
_^_a`cca`ecg^f^_ea\```eddZca`adcXb^ebcc\[VV___bed]dfbZ\```ddZZ^a_]]_ca_b`b`b]T[XY]a`ab[bb`
@FCC0YMTACXX:1:1101:16407:3484#0/1
GGGTTAATTAGTACGGGAAGGATATGACCAACATTTTCGGGGTATGGGCCCGATAGCTTGTTTAGCTGACCTTACTTTAGGATAGGGTGT
+
^_^aacdcgac`egfhg[`bbab``ehhddb\gffhiffdgfU_eghfefdad[a]`Z_b`Z^``_bbb^Y`bbb`bcYGYGY_R^`]^B
@FCC0YMTACXX:1:1101:8207:3700#0/1
TTGAAGCCCCTATTGCAGGATCAATAGTTCTTGCCGCGGTACTCCTAAAACTAGGTGGCTATGGCATAATATGACTTACTTCCATTCTTG
+
aaaceccdeeggfhihfhhffhiibhheehfhhihgdfhhaegfffXeegeghic\_dedgeeeea`bddcdddcbbbccb_b`cdbcc_
@FCC0YMTACXX:1:1101:8399:3528#0/1
GAGCATTTTACCATTCAAGCCTTGCCCCAACACCCTGCTTAGGGGGCCATTGACCACCAACAGGCATCACCCCTCTAAACCCCATAGAAG
+
bbbceeeegggcehhffggffhhihhhhhedhiiihhiihfgechidhdfhhhdfggggeeeccccccccbacccbccccccccbbbbb_
@FCC0YMTACXX:1:1101:8855:3742#0/1
TATAGAAGGCGAATCAGAATTAGTATCAGGCTTCAACATTGAATACGCCGCAGGTCCATTCGCCCTATTCTTCATAGCCGAATACACAAA
+
___e`cccgaeegd_Xbfhdfghcaecgfh]eegafddfghfha_cgacghdhd\`ccbeecbb^]^_bbbZ_b`[]bb^UXW^bbbbaa
@FCC0YMTACXX:1:1101:10365:3558#0/1
AATACAGCAGCCATCCAAGCAATCTTATATAATCGCATTGGCGACATTGGTCTCATCCTAGCCATAGCATGATTTCTCCTACATTGCAAC
+
^^^cccc`aYYJ[`[Y[d[ed_dbdddhhdhX^^d]c^bccd``cc_HWa\a`]\_\Z\bdh`Z^^\\bcccccc_ZRZ```_``R]T]`
@FCC0YMTACXX:1:1101:13887:3513#0/1
CTCCTTCATTGATTTACCCACCCCACCCAACCTCTCCATGTGATGAAACTTTGGCTCACTTCTTGCAGCCTGCCTAATTTTACAAATCAT
+
bbbeeeeegggegiiiiiiiiiiiiiiihehghhiiifiic``fhdcghhihbgbhfhiihihhbffdggcgge[_bdddd`dddcc`_b
@FCC0YMTACXX:1:1101:14198:3580#0/1
CCTCTTCCAATTCTTTATCGGCTGAGAGGGCGTAGGAATCATATCTTTTCTCCTAATTAGCTGATGATACGCTCGAACAGACGCCAATAC
+
^_^acccc`^eecedefdK[Yd\eeheda[Y_HW^e^XacS^[e]\eed\eehee_ZcdbbddR^^``ZZaaa]^^^^aRGX\__TX]`B
@FCC0YMTACXX:1:1101:13354:3869#0/1
CTTGTAGAGAGAGTAAAACCCTCAACTACCATAGTTGGCTTAAAAGCAGCCATCAATTAAGAAAGCGTTCAAGCTCAACACTAACCACCC
+
__beedacf`eggffhhffefhiiiiiiihhhi`bghhhiidfhihhidbfhihhhff_dffghf_dPZbbddgeeecbdbddcc^`aac
@FCC0YMTACXX:1:1101:13697:3933#0/1
ATGTTACTTATACTAGCATTATTGCTTCTATAGAGTGATAGATTAATCCAATGTGGTGTGAGGTGTTCAGTTATGTGTTTGGTATTTTTG
+
___cadcce`cgcfY[_fgfhhhdcgfdcdffcgSbeg[bcbee_cghbe_^a^afggdfc[cIWe\cbW\bVZ]\b\bc_Z\\^dddde
@FCC0YMTACXX:1:1101:14584:3760#0/1
AAAACCCCACCCCTCAATCCCACAACATCCGCTGACAACCAAAATGAACGAAAACTTGTTTACCCCTTTCTCAACCCCAACAATTTTAAA
+
bbbeeeeegggggiiiiiiiiiiihhihiiiiiiihiihiihiiiihihhfhgggeeebeecdddccccbbbcbc`acc_aa^`bbc_bb
@FCC0YMTACXX:1:1101:7459:4126#0/1
CGGGATTGCCGATAGTAGGTTTGTGATTACTGTTGCTCCCCAGAATGACATTTGGCCTCATGGGAGAACATAACCTATGAAAGCTGTTGT
+
___`cccccgecede[`bgbedf^ddghhff`^cf_cefegbagh[]efhghff]eegh]dfhhgd`d^_cceeb`_b_]bb_bbbbbbb
@FCC0YMTACXX:1:1101:20972:4077#0/1
TGTGCTTGCTATGCCTGGCTGTTAGGTATCGGTGAGGTTTTCGATCCGATTTGGGCTTATGCAGTGGAGAAAATATTCATGTTACTTATA
+
bbbeeeeegeegghiiihiiihhiiiihhhfa^cf`g^effhhf]fg[e_fgd[_]eg[dgfgd^ddeaca]XRUZ_bY]b`bc`]__`Y
@FCC0YMTACXX:1:1101:1597:4432#0/1
GCTAACCTCCACACTTCTGGTATTACTAACCACTCTAGAAATTGCAGTAGCCCTAATTCAAGCCTACGTCTTCGCACTCTTAGTTAGCCT
+
___cccRaeeee^dfeeehh`agedeebgh_edfdehee_ceeccdfedfbeeeeeefaaefRaeehdcdeed`ddccbbbba]]``aa`
@FCC0YMTACXX:1:1101:10262:4339#0/1
CAGCTTAAAACTCAAAGGACTTGACGGTGCTTTACACCCCCTAGAGGAGCCTGTTCCGTAATCGATAAACCCCGATCCACCCCACCCTCT
+
_[[ccceegaeaehhfhh]fgffffgh^efffdXYcbefhhhebfb]XeZ`efhhhca_`dgba_adZ_R]^_aa^_^bbaaaaaaa[`X
@FCC0YMTACXX:1:1101:4583:4544#0/1
GGAAACGGATGAGTAGGAATACTCCGGCAACAACTATGGTGCTGGAGTGAAGTAGAGCTGAGACTGGAGTTGGGCCTTCTATGGCAGAGG
+
a__ceeeecegcgegffhfhfhiiifhifaghhffdhhhceghefag\eegh\befhhihigedgegce_cddcd`accbcddcccccca
@FCC0YMTACXX:1:1101:8762:4524#0/1
ATTTTTGCCACCCTCGTCAACCCTTACAAAAAACGTCCATACCCAGATTACGTAAAAACAACCGTAATATATGCTTTCACCATCAGCCTC
+
b_beeeeefcgggiiifgdhhiihiihiiiiiifhfghdghiiihifddghidddeggeeeecbaccccccccbd`cccbbccccb`bcc
@FCC0YMTACXX:1:1101:10137:4687#0/1
TAGGGGGAAGTGTGTGTTTGAGGCAATAAGGGCAGCTATGATGAAGAGCGATATCATTATTCCTTCTAGGCAGAGGAGAGAGGCTACTAG
+
___ccc`cgeYbbd[`WdcghehfghffhhhhhhhdZefh]_bfhdfhRZZ`agdgbdddddcddbbb``bbaaaa`aa^^aaaabbbb[
@FCC0YMTACXX:1:1101:13535:4893#0/1
ACCCCAACTCAACCCCTATACAGAAAAAACCAGCCCTTACGAATGCGGATTTGATCCCCTAAACCCTGCTCGCATCCCATTCTCAATAAA
+
bbbeeeeegggfgiiiiiiiiiiiiiiiiiiiihiiiiiihhhihiiiYfggggeeeeeecdddccccccccccccccbccddcdccdbc
@FCC0YMTACXX:1:1101:9576:5222#0/1
GGCCAGGGACTGGGTTTAACTATGTGATAAGCGTGGGTCTGGTGGGTCATTAAGTGTTGTTATGTAGATAAAGGCTAACTAAGAGTGCGA
+
_bbeceeecggggi`dfghfgdghbehfhhhifWcgh^cbfhacgdL\\bg_`g\c_bd`\`gg`cbcccceddcU]_b_`bcbccbb_^
@FCC0YMTACXX:1:1101:9810:5028#0/1
GGCTGCTGTATTGGCGTCTGTTCGAGCGTATCATCAGCTAATTAGGAGAAAAGATATGATTCCTACGCCCTCTCAGCCGATAAAGAATTG
+
bbbeeeeegggggiiihihihiihiiehehiiihiiiihhhiifhifgdgiiiiiiiiiiihggfggeecccccccccc_cacccbabcc
@FCC0YMTACXX:1:1101:6504:5281#0/1
GTTCTCTTTGTGAAATTGTTTCTAGCTAATTCATTATGCGAAAGGTACAGGAGTTAATCCTTGCTATTTTGTGCTTGGGTGATTTTCTAT
+
a_acceeegfeeefghfh`ghfhihhhhihgffffiiihhiii]eRacffbgha]efgihfhiiafcgfhhhfgbbdddZ_abdebcdd]
@FCC0YMTACXX:1:1101:9266:5292#0/1
CAGCCCTATGCGCAACTGCCCTGGGCTTCCTAGCAGCCCTAGACCTCACCCTTATAACAAACAAACTGAAAATAAAAAACCCATCACAAA
+
bbbeeeeegggggiiiiiiiiiiiiihhiiiiiiihiiihiidhhiiiihifiihhiiiifgfgeeeeecddcbdcccccccccccccbc
@FCC0YMTACXX:1:1101:20806:5659#0/1
CCTCACTCCCCCAACCAGCAATACCCCTCTACTTAAAACTCTCAGCCCTATGCGCAACTGCCCTGGGCTTCCTAGCAGCCCTAGACCTCA
+
_^^ceeeeeaegehfcfddgdgfgfdfVegfgfgffhf_c]ffdcbefaZb_aegfgabRZZ^]Z\``Z\`b__RZTZX^[^[[__bcc_
@FCC0YMTACXX:1:1101:1926:5911#0/1
GAAAGGTTAAAAAAAGTAAAAGGAACTTGGCAAACTCAAACCCCGCCTGTTTACCAAAAACATCACCTCTAGCATTACTAGTATTAGAGG
+
__beeeccggggghiidgghhhfhhiihhifhiiggfhiihigdfhifddffdg`dgfeecccddbdbcccbbbc`bccccbdccddbcc
@FCC0YMTACXX:1:1101:11742:5953#0/1
CCCACCAGACCCACGCTTATCACATAGTTAAACCCAGTCCCTGGCCGCTGACAGGAGCTCTGTCAGCCTTCTTAATAACATCCGGCTTAG
+
__[Zc[acWbcceedaef]XbgbedefeeeedhhPaZI^eedR^^ZF[_NW\R_d`d\^acc]ZR]UZ_`a``]]__a]aa`^aaBBBBB
@FCC0YMTACXX:1:1101:7906:6114#0/1
GGTAGAAGCTGGCGCCGGAACAGGCTGAACAGTATATCCCCCCCTGGCAGGAAACTTCTCCCACCCAGGGGCTTCTGTAGACTTAGTCAT
+
___cceeeggfffiiihiiiiihiihihihhighhiihhihiiecccabaaaabccccccccbccc[`accaR`bb]]]bY`bcbb_]]`
@FCC0YMTACXX:1:1101:10905:6230#0/1
CCTATTAGCTAGGGTTAATCGTGTAACCGCGGTGGCTGGCACGAAATTGACCAACCCTAAATATAGCATGGCTTAGTTGAACTTTCGTTT
+
^^^ca^\cR`[`aYQ[b`^`aYbR[`eeP^_cc_cchhcZac`c[cX\V\HMM\ZTX_Z]]Z]]`ZZ]cY\^^^]YY]Y`]``YYGQ[`[
@FCC0YMTACXX:1:1101:4130:6443#0/1
TGGGTGTGCCTTGTGGTAGGAGGTGGGCTAGGGAGTTTTTGGTTTTAAAGCGAAGCCCCATTACTACTGTGCCTGCTCATAGAGGGATTG
+
_b_e^c_cgegegcfgffhhdghQ`egfhhhhhcf_eghhhhhhfhghhfffhgeeeeebdbbdbdbb`bbbbbb`bbbbb`bbababbb
@FCC0YMTACXX:1:1101:2911:6644#0/1
AGTTCTGCAACAATTGGTATGAAGCTATGGTTTGCGCCACAGATCTCTGAGCATTGTCCGTAATAGACGCCTGGTCGTGTGGCCGTGAAA
+
__^acedeggfecdhhhb`gfffhfhdggfggdfhhieffghfffhff`eghffdgffgcggf`d]cgegccca]U\X]a^^^^aRWWWS
@FCC0YMTACXX:1:1101:13625:6533#0/1
GCGTCTGTTCGAGCGTATCATCAGCTAATTAGGAGAAAAGATATGATTCCTACGCCCTCTCAGCCGATAAAGAATTGGAAGAGGTTGTTG
+
__bceeec^cegghheghfhffhfffghfhgfgfbbeghfaggghhhifghiifagiiiigdegge]bb^bcb^b`bbbbbc_`T[`]``
@FCC0YMTACXX:1:1101:4250:6962#0/1
CGTTCAACGAGTGTGAGGAATGCTATGGCGGCTAATGTAGGTATAATTATAAGTAGGAGGTTTATCGTGGTCATGGTGTTAAGAAGAGGG
+
bbaeeeeeggfegfghiiiiiihiffchhhiaffhi`cffgSa_egbhdf_e`\bcfdggL\_ccbcZ]aGZ`bcccccccdcccc]`aa
@FCC0YMTACXX:1:1101:11775:6755#0/1
AGAATTGTAATGAAGTATATTATGGATGCTACTTGGCCGATAGTGATGAGGGGTTGGGTTATTGGTTCGCTTCCAATTCAGGTAAGGGTC
+
bbbeeeedgfgggiifhiiiiiiiigiihhhiiiiihiheggh[ecfffghiiZegghZ`^ggeeZabbccccc_bbccbcc__bccc[b
@FCC0YMTACXX:1:1101:16579:6761#0/1
GAAAGCGTTCAAGCTCAACACTAACCACCCCAAAAATACCAAACACATAACTGAACTCCTCACACCACATTGGATTAATCTATCACCATA
+
bbbeeeecgggggiiiiiiiiiihiiiiiiiiiiiiiiiiiiiiiihiihihhhiiiiiiiiggggeeeeeddbddbcdccceccccccc
@FCC0YMTACXX:1:1101:17167:6776#0/1
ACTGCCATACTAATTCTAGTTACTGCCAACAACCTCTTCCAATTCTTTATCGGCTGAGAGGGCGTAGGAATCATATCTTTTCTCCTAATT
+
bbbeeeeegggggiiiiiiiiiiiiiiiiiiiiiiiiiihihiiihiiiiiiiiiifhdgiidg[dcec`bdddddcbcccccbcb_bbc
@FCC0YMTACXX:1:1101:3957:7211#0/1
AAACTACGCCCTAATCGGAGCCCTACGAGCCGTCGCCCAAACAATTTCATACGAAGTCACCCTGACTATTATCCTACTATCAGTCCTACT
+
_bbeeeeefggggiiiihiihhifhiichfhheg[_fgfhifd^bgeeeeeecc^a\bcbbccbbccbbbcdbbdccbccccdccbbccb
@FCC0YMTACXX:1:1101:13780:7356#0/1
ATGCTTACAAGCAAGTATTCTAATATGAGCCTCAACAATAACACATAATATGGTTTCCTCAAATTTAACCTGTCCCCCCTCATGGATACC
+
bbbeeeeegggggiieghiiiihiihihihiiiiiiihifihihhhiihhiihfhhhiiiihihhhfhfghihiifhheccdcbcccdcc
@FCC0YMTACXX:1:1101:9162:7782#0/1
ACCTCTCCATAACTCTGCTAACCTCCACACTTCTGGTATTACTAACCACTCTAGAAATTGCAGTAGCCCTAATTCAAGCCTACGTCTTCG
+
bbbeeeeeggggghiiiiiiiiiiiihiiiiiihiicghhfiiiiiiiiiiihhifhhihhiigghgfhedghiiihgggggeeeddccc
@FCC0YMTACXX:1:1101:5154:8040#0/1
AATAAATGATTTCGACTCATTAGATTATGATAACCATACTAACCAAATGACCTTTACCTACATAAACATTATACTAGCATTCACTATCTC
+
_b_eeeeeggeggihfffdghhgdbadffhiffhhiiihihhhgffhfhihfhiihhfgiiiihhhfhfdffghihhiggcgegedeeee
@FCC0YMTACXX:1:1101:7750:8556#0/1
TTGGATGGCTCATGGTAGGGATAGTAGTAGGGCGATTTCTAGGTCAAATAGTAGGAAAGTGATGGCAACTAGGAAGAATTTTATTGAGAA
+
bbbeeeeegggggiibeghifggieghehhhifhfhhiiigiiafhihiiieghifhhhegfhiiiigggggeeeecdcdcdeccbcccb
@FCC0YMTACXX:1:1101:8877:8591#0/1
GGGGTCTGGCGTTAATTGTTAGTGGTGTAATTGGTTGTGTGATTGTTTTAAGTTGTGGGGGGGCTTATATGGGTTTAATGATATTTTTAG
+
abbeceeegfggggghiiiighaegbedfgbgghbefegceabffffhidaeaef\bdafgccaa^_`b_bbaR[^]bbc_bbdddcc`b
@FCC0YMTACXX:1:1101:18522:8531#0/1
AGAGGGTGGAAGCGGATGAGTAAGAACACCCCGGCAACAACTATGGTACTGGAGTGAAGTAGGGCTGAGACTGGAGTTGGGCCTTCTATG
+
_b_eeeacgggggiifhihiffghiiiiiiiihieiiiiifigggg`geeeeeebb_Y_bcccccccccbbccc^`]bbbcaccccccdd
@FCC0YMTACXX:1:1101:6993:8894#0/1
ATTTGATTATTATTGGGAGGTTTGTTGTTTGGATGGCTCATGGTAGGGATAGTAGTAGGGCGATTTCTAGGTCAAATAGTAGGAAAGTGA
+
bbbeeeeegggggihiidhhbggigfhhhiiibfhihhihihi^ccghaegha`g_ffhihidaeeeedbe^`]]]`bb]_bcbcba]`_
@FCC0YMTACXX:1:1101:16116:8996#0/1
ACAATCACACAACCAATTACACCACTAACAATTAACGCCAGACCCCCGTAAATAGGAGAAGGCTTAGAAGAAAACCCCACAAACCCTATA
+
bbbeeeeefggggiighhiiiiiiihhhfgfhihihiiiiidhhihhf`dgfggdggdeeeebddddbbb`b^c`^ac[^V[[acaabb`
@FCC0YMTACXX:1:1101:17538:8931#0/1
CAACCTGGGGCTCCTATTCATCCTGGCCATACTCAGCCTAATTGTCTACTCCATCCTATGATCAGGATGAGCATCAAACTCAAACTACCC
+
\P^JS\^^Pb^c`d_[ddY`a[[J[bZbb_dccd[[^ZXIIYaIaXa^cdRNN^\ZHWWM\V_`d`VHHMV^ccc`R^^]Z]]_Z_BBBB
@FCC0YMTACXX:1:1101:4945:9155#0/1
TGTAACCACCCAAAAAGGCATAATCAAACTCTACTCCCTTTCTTTCCTCATCCCTCTTACCCTAGCCCTAATTCTAATGATATAACCTAT
+
bbaeeeeegggggiiiiiiiiiihiiiihiiiiiiiiiiiiiiiihgfhiiiiiiiihiiiihihiiiifggggeeeeeeeeedddbdcc
@FCC0YMTACXX:1:1101:6159:9218#0/1
GAGGGTGTTTAAGATCTGACATAATAAAGCTAAACTCCATCTAAACTGTAAAACTCTAGCTGATGTAAAATAAACTACGAAAGTGGCTTT
+
a__ee`ccgeegghhiiiihifhhhhhiihihhifgfghhhiiihfhfghhhihihfhceiibfhhhfhihhifgggheeggcZ_c`b`b
@FCC0YMTACXX:1:1101:2582:9328#0/1
GTGCCAGCCACCGCGGTTACACGATTAACCCGAGCTAATAGGAACCGGCGTAGAGGGTGTTTAAGATCTGACATAATAAAGCTAAACTCC
+
_J\Z^ccceeeeY_PdbcPXbd`e^Hac^^QHOGLLNaH_\V\S\_`d[^FX]W]^BBBBBBBBBBBBBBBBBBBBBBBBBBBBBBBBBB
@FCC0YMTACXX:1:1101:9348:9489#0/1
GTAATTGTGTTTGGTTTAGACCCCCTCAACTGCCTACTGCAATGGATAAGGTGGAGAGGGTTAGGAGGATGTGGGTGTTGATTGATGGGT
+
_a_eeeecgggggidcfhhhiiiiiiihfiiihfhghhiihihdf_efffh^bfaeghef__`gg^deacd]bba_ZZ_a]bbc]b_baB
@FCC0YMTACXX:1:1101:9914:9624#0/1
TATTCATGTTACTTATACTAGCATTATTGCTTCTATATGGTGATAGATTAATCCAATGTGGTGTGAGGAGTTCAGTTATGTGTTTGGTAT
+
ab_eeeeeeggggihhhiiffdfhighiiiihhhhffgghbeaegfcfhfhiiiihiicggceafghhffaffdgb]__fbgddgegda_
@FCC0YMTACXX:1:1101:6455:10133#0/1
GGGGGGAATGCTGGAGATTGCGATGGGTGTTGAGGTGAATCATATGAGTAGTGCTAGTGTGAGGGGGAGGAAATTTTTTCATAGTAGGTG
+
___eea__[`a^abbbbb]bbaR^_aaGTO[`W`bWQW]_]_bWR_]b]bRJX_]GYR]J]Y]W[]_Z_ababSGJSYTX__bBBBBBBB
@FCC0YMTACXX:1:1101:10493:10222#0/1
ACTCGTGGGGGTAGCTATGCTTGAGCTGTATCCGGCATCTGGTTCTTACCTCAGGGCCATAACAACCAAGATCGCCCACACGTTCCCCTT
+
_Z^ccccc`W_Ob_[dcde[eedbcaefb]fdecdeaedeec\R_c`dedeecbdcZZ_bab`a_\\_a[[`a_aZaaaaaaaaaaaaaa
@FCC0YMTACXX:1:1101:12955:10017#0/1
AGTGGTATTGAGATTTTCTGGGTGTAAGCCAGGTGCTTTATATTAAGCTATACCTTGATTTATCCAAGCGCACCTTCCAGTACGCTTACC
+
_bbccaccgaegefhfhhhhied`_edgghiifI^IYbe]edhfffiihiihifgihhihhiiiihff^eea`\ZV__abZ^b\X\_cb`
@FCC0YMTACXX:1:1101:19092:10227#0/1
TGGTCATGATGATTTATAGGGCGTCTTCACCGGAGCGAGGATGCTTGCATGTGTAATCCTGCTAAGAGCTAATAGAAAGGCCAGGACCAA
+
___cceeeeegcgghihhdhiefggfhfhiiiifffc_`f[bfffffheddbgV`d`dedededbbddc]`bb`b]`bb`acaacacccc
@FCC0YMTACXX:1:1101:4947:10332#0/1
TTCTATGGCAGAGGGTAGTCAGGGGTGAAGGCCAAATTGGGCTGATTTTCCTGTTGCTGCTAGGAGAAGGCCTATTAGTGGAAGGAGGTT
+
b__ceeeecggggicdfd_edfghi^befhiichihifbgifdfffiiihiihfZdgghfg`debdcaca^bbddbbbGZ^TZ^^`aaBB
@FCC0YMTACXX:1:1101:8880:10336#0/1
GGCCTAGGATGTCTTTAGTTGTGTAGTAGGGGTGGAAGACGATTTTGTCCGAGTCAGAGGAGATTCCGCAAGGGTTGTTTGATCCTGTTT
+
_bbeeeeeceggghiiiggghghdgggdhhii^egedhghidfhhhigghhegfhhgdgggccbcecdc`acccT[__abbbbccccb`b
@FCC0YMTACXX:1:1101:3207:10615#0/1
GGAGGGCAATGAAGAAGGCTAGGGCGGGTGCGACGGTGTAGAGGATCGTGGTGGATGTTGCGGGTTTTAGGGGTTCTTTAGTGAAGAGTT
+
_bbeeeeegggffihiiiihhiiihhhiS]bcdbccR^W`bbbc`^ba[`aQ^a[`bG]``a_cEQ[[R^bccOTWY_bbbY]_bbbcBB
@FCC0YMTACXX:1:1101:17645:10625#0/1
TAATTATCAGTAGCGAGGTTAATAGGGTGTTGATTGTTAAGGCTAGCACTAGATTAATTACTCTCTTTTGAATATTGTCAAAACTGATTG
+
bbbeeeeegggfghihhieghhihhiiYbegheghfhhfhiiiiihhhihiihhhhiiihhiiihhiiifgggggcceeeeedbdcddcc
@FCC0YMTACXX:1:1101:20897:10554#0/1
CTTTCTCAACCCCAACAATTTTAAACCAACCCGCTACAATCCCCATTATCCTATTCCCCACCCTATTAATCTTAACCCCCAAACACCCCA
+
___ccceaeeaggfhfhfdgghhfhifgfhiiH_fadf_affhi]bccbH_b\_b__cbf[[a^VZ_RGMG]]_bb[\]acc_`ac^X]a
@FCC0YMTACXX:1:1101:8309:11177#0/1
CATGGTAAGCGTACTGGAAGGTGCGCTTGGATAAATCAAGGTATAGCTTAATATAAAGCACCTGGCTTACACCCAGAAAATCTCAATACC
+
bbbeeeeegggggiiiiiiiibgdfhhhiifhiihighiiiaefhhhhhhiiiiiiihhihihiifggggeeeecbcdbccccccccdcc
@FCC0YMTACXX:1:1101:11252:11248#0/1
ATTCCGTTACGACCAACTTATACACCTACTATGAAAAAATTTCCTCCCCCTCACACTAGCACTACTCATATGATTCACCTCAACACCCAT
+
bb_eeeeceggfgifdhiifhfhffiiiiihiihifghhdfhbfghiiiiiifhifeggfgeeeeeecbbdbddedbcccccccccccac
@FCC0YMTACXX:1:1101:2833:11996#0/1
GGGTGTTCTTACTCATCCGCTTCCACCCTCTAATAGAAACCAACACAATAATTCAAAATCTTACATTATGTCTGGGGGCTATTACCACCC
+
__b`ccceggggfiiiidhihiihiiiiiiihhiiihiighfhhiihihihiiiiihiffhiiiiiiiggggggeeeccacccdcccccc
@FCC0YMTACXX:1:1101:16636:12458#0/1
AGCCGCTGGCATTACCATGCTACTAACAGATCGCAACCTCAATACTACTTTCTTTGACCCTGTTGGAGGAGGAGATCTATCCTATATCAA
+
bbbeceeefgggfhfhiihfbgiihfhihbghhafhifhhfiihiecff_eff_fghii_fbdgfbgggeea\`abbc_bcccccbcY_b
@FCC0YMTACXX:1:1101:18027:12316#0/1
GCAACTCCAAATAAAAGTAATAATCATGCACACCCCTATCATAATAACAACCCTTATCTCCCTGACCCTCCCAATTTTTGCCACCCTCGT
+
bbbeeeeegggggiiiieiiiiiiiiiihiihiiiiiiiiiihiihiiiiiiiiiiiiiihiiihiiiiigggggeeeecddbddccccc
@FCC0YMTACXX:1:1101:18553:12278#0/1
ATATCTACAGGAGGTAAATCCCAGGATGATGTTGGGGTTGAGAGATAGAAGGATAATTGGGGCGAGGTGTATGAATATTAATATGTTTTC
+
^^^cccccc]cYbdJ[baa^^ee[`WRbeb^IX^ZcbHY_R^Q^_S[\SWWa`bZV_HHV```^ZFWKT]`ac`GGGSS]a]`BBBBBBB
@FCC0YMTACXX:1:1101:11723:12693#0/1
TATTACCACCCTATTTACAGCCATCTGCGCCCTCACACAAAACGACATTAAAAAAATTGTAGCCTTCTCCACCTCAAGCCAACTAGGCCT
+
bbbeeeeegggggiiiiiiiiiiiihhihiiiiihihiiihiiiiiiiihiiiigeeddddddccccccbcccccbbbcccbcccccccc
@FCC0YMTACXX:1:1101:19490:12684#0/1
AGGCCTCCTAGAGATATGAGAATGGGTGCTATTAGTGGTGCCAGGTGGGTTGATTTGTTTCAGGTGCGGGATAGTATAAGGGGTGTGGTG
+
_bbeeceegagcgfghiighhgghii[efdafgehcfgYcghgfgI^cg^ag]\ege\efg__cV_\aaeX]\^GZTZ_``aBBBBBBBB
@FCC0YMTACXX:1:1101:3635:12967#0/1
TCGAGGTGATTCTATTGGTGCGGGTGCCTTGTATGATTATGGGCGTTGATTAGTGGTAGTTGCTGGTTGAACACTATTTGTTGGTGTGTA
+
__beec_ccggggeghgfdfghhhWcfgX^eedfhdhhfgiiiihfhhbggcg`dbdbdcccbebb`b`^bbbccbbcc__b^^^[^_`]
@FCC0YMTACXX:1:1101:4464:12974#0/1
CTCAGGTGATTGTAACTCCGGATGCAAGTAATACAGAAGTGTTTAGGAGGGGTACTTCTATGGGGTTTAGAGGGGTGATGCCTGTTGGTG
+
aabeeeccggggghiiiiiiihihiiiifbffghhhiihafefhfhieghiiO_eghiihiiiigdceeecdcccaacbbcccccccc^_
@FCC0YMTACXX:1:1101:18293:12970#0/1
TCACAGCAATCCTCCTACTCCTCTCTCTACCAGTCCTAGCCGCTGGCATTACCATGCTACTAACAGATCGCAACCTCAATACTACTTTCT
+
___ccc^caeeeghhhgbfeffghhghe`gfg_Yde]aaddgf^ffadhfffbf]egghfegbbgdh`\^dadbbbb_`bbb`bbbbcbb
@FCC0YMTACXX:1:1101:7358:13228#0/1
GATTAAGATAATTGCGGGTAAGATAGTTCAGATAGTCTCTATTTCTTGGGCGTCTGTGATGCTAGTATTGGTTAGTTTTGTTGTGAGTGT
+
_^Zac^acgWeeghhhfch`ef`dbegac[c]b^^X^aa^afef^cg][Z]_VZ_cfdZcfbbV\^]`]aY^^VZ`bbbb^bBBBBBBBB
@FCC0YMTACXX:1:1101:2545:13269#0/1
ATAACGTTATAGATGTGGTCGTTGCCTAGTAGGCTGCCGGGTTGGCCTAGTTCAGCTCGAATAAGGAGGCTTAGGGCAGTGCCTATGATT
+
bbbeeeceggggehiggheghghihiiiifiiihhghiihi^cghggfgffgghiiiigdgeeeeedccbcccccaccc^bcccccccdd
@FCC0YMTACXX:1:1101:18140:13375#0/1
AGCTTTGTCAAAGCTAAATCATAGGCCAAACCCTATATATCTTACATGGCCCACCCAGTTCAACTAAGCCTGCAAGACGCCACATCTCCT
+
bb_ceeeegffgehfgedd`hihhihihhiiiihhhhfiifhiffhhiiagfghhiifegihhhhihhfgiiegggeeecccccccc_bb
@FCC0YMTACXX:1:1101:12721:13824#0/1
CTAACCTCCGGTCTACTCCTTCTTACATGACAAAAACTAGCCCCCATCTCAATCATGTACCAAATTCACCCATCAATCAACACCCACATC
+
Z__acde^Zc_bcgcc_egfgegfffhaghfff^fgfegfhhhfhffffbbfe`fe_W_]cgh\b`dR\^aacaa_`_bbdbV\_aaab[
@FCC0YMTACXX:1:1101:8792:14010#0/1
AGTGGTGGTTAGTTTTAGTGATACTGGTGACTGGGTAATTTTTGAGGGAGAAGGATCAGGATTGATTCGAGGTGATTCTATTGGTGCGGG
+
__^cc`cc[bceba`aghbedefgdgf`bgfffghH^eghhfhacf_ace^egh_edeffb_fggZVbdgdcFZHZ]b`]_bdbbab_a_
@FCC0YMTACXX:1:1101:12765:14333#0/1
TTAGTGTATTGGTTAGTAGGCCTAGTATTAGTAGGGTGGTAGAATAGAAGTGAAATCACATGACTAAGCCAGATGTTATTAAGAAGGCTG
+
__^cacdeeeceegdfgcggffhgbegdh`a[X^ee^ef_ghhgf`fgiSa^_ffhfdgagfbefSbcffbgdhag]bgd``bbadc__]
@FCC0YMTACXX:1:1101:13635:14353#0/1
TTGAAGGCTCTTGGTCTTGTTTAACCTAAATTTCTAGTGAAAGGTTAAGAGTAGGGGGGAGATTGGTAGTAGAAGGGTAGAGGTGATGAT
+
_a_eeeeeegggfibdgifhiihdhhiiihihifhfdefffhifP^Y^caeIaegfdfcTZT]bcaY_b]bccbcac[^_bccJ[]`b]]
@FCC0YMTACXX:1:1101:13875:14477#0/1
AGATTAAAATTTCTATCGCCTATACTTTGTGTAGGTGAATGGTTTAGTGCATGTTGGTTTGGTATTAGTGTTGGTTATGCTTAGGGCTAG
+
bb_eeeeegggggiiiiiiiiiifiiiiifhghhibeeghhiaeffhefhgiifhiifghiieggh_fcffhiggdbgeeeeeebdcbcc
@FCC0YMTACXX:1:1101:8832:14651#0/1
CCGGCGCAACCATCCTTATGATCGCTCACGGACTCACCTCTTCCATATATTTCTGCCTAGCCAATTCAAACTATGAACGCACTCACAACC
+
_^_ceeeeceeeeghhihbfiihdhfhhaghhih]bbffggffdghhggdgbdee`bdeeebbbd`]_]bbbbbbbb_X\a_ccbbbc^a
@FCC0YMTACXX:1:1101:12584:14545#0/1
GTTCCTTTGTTCAACGATTAAAGTCCTACGTGATCTGAATTCAGACCGGAGCAATCCAGGTCGGTTTCTATCTATTCTATATTTCTCCCT
+
bbbeeeeegggggiiihhiiiiighhihihffhihhiiihiihiiiiiihihe_bfhhiifggea`bbd_ccccdcdedddddeedcccc
@FCC0YMTACXX:1:1101:16142:14715#0/1
TTGCACATATCACCCGAGATGTGAAATACGGCTGAATCACTCGCTACCTCCACGCCAATGGTGCCTCCATACTCTTTATCTGCCTTTTCC
+
bbbeeeeegggggiiiiiiihdgfgighhhdhfhfhecgihifhifffighiifffgeeeeZaddddcdc]bbccbcbcbbbbcbcbccc
@FCC0YMTACXX:1:1101:4297:14984#0/1
CCCATCCTTAACCCCTTAACAGAATACATAGCTTACCCATTCCTTATATTATCCTTATGGGGCATAATCATAACAAGCCTAACATGCCTC
+
__beeccecgefgiifhffgidhfhhhigfghiihiiifbffhhiihhhiiifhhfghhgehiihihiiihdfghgfeegeeeeebbddd
@FCC0YMTACXX:1:1101:8138:15169#0/1
GACCAACATTTTCGGGGTATGGGCCCGATAGCTTGTTTAGCTGACCTTACTTTAGGATAGGGTGTGTGGGGTAGCACGGAGAAGTTTGGA
+
_bbeceeefgfgghiih^efffhihhiigdefbfhfihhiffffdgbgdfgggdgggcaabeMZX^Z^_ccQZ^bbb_aX_E[`JY_Y^`
@FCC0YMTACXX:1:1101:9804:15082#0/1
TCATGTTGAATTGCAAGTTCAAAGGAGCAGTCTTAGAGTTTCTGCCGGGGCTTATCCCCCCCTCTTTTTCTCCGGCGGGAGGGAGGGGGG
+
_[ZP`cc^cge`aY^dd`ehbfX`bfg\ad[ddSXb_eSYbfbdac_[c]aN_BBBBBBBBBBBBBBBBBBBBBBBBBBBBBBBBBBBBB
@FCC0YMTACXX:1:1101:14861:15136#0/1
AGAATATGATAACTATCAATAGCGAGGTTAATAGGGTGTTGATTGTTAAGGCTAGCACTAGATTAATTACTCTCTTTTGAATGTTGTCAA
+
bbbeeeeegggggiiiiiiiiiiigghbffhihiii^c^fgfhifffhiiihiiiiiiiiiihidghiiggfggggeeeccddddcdcdd
@FCC0YMTACXX:1:1101:15287:15183#0/1
GGCTAGTTTTTGCCATGTAAGGAGGAGTAGGCCGGAAGTTAGGGGTGTTCCTTGGGTGACTTCTGGAACTCAGAAGTGAAAGGGGGCTAT
+
bbbeeeeegggggiiiifihiifhihh^efhhiiiaaeafghhii[e_cfdfhggggedeeeddccbdccccccb`_bbcccccccaaab
@FCC0YMTACXX:1:1101:2096:15390#0/1
CACTGAACCAAACCTGTGCCAAAGCCCACTTCATCATTATATTCGTGGGCGTAAATTTAACCTTCTTTCCACAGCACTTCCTTGGCCTGT
+
___ec`ccgggeghhigfhffegbfhh[ebfhddfffhhhhfghhfgfffgZefhgffhhdffg\`ggfcdeccadabbcbcbbccY`_b
@FCC0YMTACXX:1:1101:4581:15421#0/1
GGCCCATGTGTAGGAAAAGGCAGATAAAGAGTATAGAGGCACCATTGGCGTGGAGGTAGCGAGTGGTCCAGCCGTAGTTTACGTCTCGGG
+
__beecccggggghhiehhhiiibghgfhdh^ddffghicfghfXccgic_eg_ff_bfgfgg\ac]bdbdbac_ccW_bcba^`BBBBB
@FCC0YMTACXX:1:1101:19563:15263#0/1
ATTAGCTAGAAACAATTTCACAAAGAGGACTACAAGCCAAATTCCCCGAAACCAGACGAGCTACCCAAAAACAGCTAAAAGAGCGCACCC
+
Z^[cccZcecgcehaefghhhhfdgdffhhffdddgXegffghafhheOe`aZbgffghggeceeZbbdbbbbb^]bbbbbabbaaX[_a
@FCC0YMTACXX:1:1101:10180:15684#0/1
CGTCGGGGTATTCCGGACAGGCCAAGGAAGTGTTGTGGAAAGAAAGTTAAATTTACGCCCACGAATATGATGATAAAGTGGGCTTTGGCA
+
W^^cccccO_bccbddP^d^cc]chc`^caNX^ccOaa[abcV\V\HVV`_bcc`ZTXWW^^ZZRT[`]Z]`cZ`R]`GY][[X[``XY]
@FCC0YMTACXX:1:1101:12147:15689#0/1
CTGTTTTGTGCTTGGGTGGGTTTTATCTTTCCCTTACGGTACTGTGTCTATAGCGCCAGATTAAAATTTCTATCGCCTATACTTTGTGTA
+
___cccccgecgghfhZcffW^ffcefghfghhhhcffga_ce^^bcbf`ghdb[dffddgedbZ^bdb`bccbaaaaabbbbbbb``XZ
@FCC0YMTACXX:1:1101:6146:15886#0/1
TTCTAGTGTTATATGCCCTGCTCTCAACACTCACAACAAAACTAACCAATACTAGCATCACAGACGCCCAAGAAATAGAGACTATCTGAA
+
__beeeeeggggfiihihihihiiifihfhfhiiihiiiiiiiihiiiiiifbgfhihiiifffhehdddceecedddddccccbccd]_
@FCC0YMTACXX:1:1101:13906:15834#0/1
TCCTACTTATAATTATACCTACATTAGCCGCCATAGCATTCCTCACACTCGTTGAACGAAAATTACTAGGCCACATGCAACTACGAAAAG
+
bbbeeeececeeghfghihhgifhhiihhhhhidhhbfhifhhffhhhhhfdfdegfhgfhfdfgfgg[deeeedbdddccccc^acccc
@FCC0YMTACXX:1:1101:17475:15775#0/1
GCTGCTTTTAAGCCAACTATGGTAGTTGAGGGTTTTACTCTCTCTACAAGGTTTTTTCCTAGTGTCTAAAGAGCTGTCCCTCTTTAGACT
+
_b_eeceefgcg`ffdhihihfddfgh_ggfhbefdc`efggbgffifggbgffgf[ffhfdghZ\SbbgY``VZ_ac]bbddddbZ]_Z
@FCC0YMTACXX:1:1101:5894:16050#0/1
CAGTGGAGAAAATATTCATGTTACTTATACTAGCATTATTGCTTCTATATGGTGATAGATTAATCCAATGTGGTGTGAGGAGTTCAGTTA
+
__beeccc`egfgffhfhhhhiihidhhdhfhhhiihihifhhihhfhhdhhiifghhhiiiihifhbgfefhggfgfhhcf\dg]ddce
@FCC0YMTACXX:1:1101:9991:16026#0/1
TTCTGGCTTGATATGTGGGGGAGTATTTAGTGGGTCGGCTGGAATGTAGTTGTCTGGGTCGTTTAGGAGGTTGGGTGAGAGTAGTGTTAG
+
___cccccec[cefgbeghehbeHYafghh^aefc_dghhhhQ_d]^V^^`aV^acdb]]]RX^Q]_G]ZGKRT[[]^a]_SGSGRJ]_b
@FCC0YMTACXX:1:1101:8326:16729#0/1
GGTGGCGAAGCATGTTGTGAATAGTTCTGGTGAGTGGATGGGGTGGGATGTGCCTAGGAAGATTGTGGTTGTTAGGGCGTTTATTATGAT
+
ab_ceeeeggfegihiidghhhhhgfhihicg^e^ce^egfiiUafd\__bgdgdgge^baZ_bbbdcZ\^X`__^aX^OT_Wb`Y_bY_
@FCC0YMTACXX:1:1101:8032:16896#0/1
AGGGTTCGGGAACTGACTAGTGCCCCTAATAATCGGCGCTCCCGACATAGCATTTCCCCGTCTGAACAATATGAGCTTCTGACTCCTCCC
+
abbeeeeegggggiiiiihifghhiiiiiiiiidgffhhhiiiihffeeeedddddddcccccc`bbbbcbcdcbbbbcccdcccccbcc
@FCC0YMTACXX:1:1101:11904:17092#0/1
CCTTTTAAGTTAAAGACGGGGACACACCCCTACAGTGAAATGCCCCAGTTAGACACATCGACATGATTCACCACTATTATAACGATGCTT
+
___eeeeeg`egcfhfhhihidffgfagghhfghe[a^ccfehbgfffeegfhhih\ddgd[[aZZ__bddbbabbb]``cccacaac]b
@FCC0YMTACXX:1:1101:12363:17705#0/1
CTAGCACTTACAGGAATACCCTTCCTCACAGGCTTCTACTCCAAAGACCTTATTATCGAAGCCACAAACACGTCGTACACCAACGCCTGA
+
__beeeeegfffgiffihhhhiiihiieifhfiihihhfhiihiiffhhhhiiihhhfhhhhhiihhibbda]cbcccccca^^acca_b
@FCC0YMTACXX:1:1101:16018:17635#0/1
AACACTCACAGACCAAAAACTAACAACCACCTGATCTCACAACTTTACCTGACTAGCATGCATAATAGCTTTCATGACAAAAATACCTCT
+
bbbeeeeegggggiiiiiiiiiihiiiiiiiiiiiiiiiigiiiiiiiiiiiiiiiiiiiiihiiiiihfgbggegbceeeccddddccc
@FCC0YMTACXX:1:1101:18475:17608#0/1
TCTATTCTGACTCCTAATAACAGTCCTATTAACCCTTACCTGAATTGGAAGCGAACCAGTAACCCAACCCCTTACCACTATCGGCCAAGT
+
bb_ceecefgggehd]fgfhhhh_fgghhhhhhhhhhhhhhfdh_gbefgbfgfhhhdhfeffdgfeggeedcbb_bbb]_b^Y\a\^a]
@FCC0YMTACXX:1:1101:15420:17978#0/1
GTACTAGCACTATCAACCACCAACCTCTCCATAACTCTGCTAACCTCCACACTTCTGGTATTACTAACCACTCTAGAAATTGCAGTAGCC
+
babeeeeegggggiiiiiiiiiiiiiiihiiiiiiiiiiiiihfhihiiiiiiiiiihghhihiiiiiiiiggggggeeeeeeddbbbdc
@FCC0YMTACXX:1:1101:19539:17775#0/1
TGTGGGGTTTTCTTCTAAGCCTTCTCCTATTTACGGGGGTCTGGCGTTAATTGTTAGTGGTGTAATTGGTTGTGTGATTGTTTTAAGTTG
+
ab_ceee_eggggiiiiiiiiiiihiiiiiiiiiiiiii\dgfeec`b^_cdc`bbb_`c_a[bbcccc_`aX[[^]bbb``bcbbb`cc
@FCC0YMTACXX:1:1101:7965:18047#0/1
GGACCTCCGACTCCTAGAAGTTGACAATCGAGTAGTCCTTCCAATTGAAGCTCCTGTGCGTATAATAATTACATCTCAAGACGTCTTACA
+
___eeeceg^eggi]fdfgdggfghihbghffdgfedgbefb]eafbee[[edge_\a\`PTZbbgfdZ`d`dd]]ZbdY]bb\accccc
@FCC0YMTACXX:1:1101:17566:18174#0/1
ATGATATGTGTTATGTACAGTTAAACATATATAGTACTATATATTATACATGCTGACTAGCAGTAATGCACGAATTACATAGTAATATTG
+
__beeeeegeeegihhiiiiiiiiihiiifhfhidgfghiiihfhhihiiihhifghfhdghhfhhhhghhiiiiiiibgii_fffhggg
@FCC0YMTACXX:1:1101:6825:18611#0/1
TTTAATGCAGGTGTCGGTAGTTTAAAGGTCCGTGGGTTTGTGTAGTTTTTGGTTGCATTAATAGATTAAAGCTCCATAGGGTCTTCTCGT
+
bbbeeeeegggcggghiefgghiiiiiifghiaeghcfhhegcdgcghiihfffiiigfgggggeeeeeedbddddccccc`bbcccccc
@FCC0YMTACXX:1:1101:14781:18683#0/1
CTAGTCATGTCGAGTCTAGTAGGAGAAGGGCTAAATTTTGGCTTATGAGGAGGTTTTGATAGGGGATTGTGCGGTGAATTGTGATGGGAA
+
___ecdcceeggag]egfhfcghfhhfddfdeefhfefgfgf`facg_[I^eUGWbbe_cedfhUFT^`^b]^ba]P_bcb`bZ`_bc^B
@FCC0YMTACXX:1:1101:14962:18694#0/1
CAATCTCCAGCATTCCCCCCCAAACCTAGAAATATGTCTGACTAAAGAGTTACTTTGATGGAGTAAATAATAGAGGTTCCAACCCTCTTA
+
___cceeececggfhfgdhhhiiifbddgfff_fXcacgdgfdgffec`H\_fgdZbffdddgbcZbbcadd_bY_bcc]bc`_^^[b_`
@FCC0YMTACXX:1:1101:9263:18954#0/1
GGAGCAACAGTAATCACAAACCTACTATCGGCAATCCCGTATATCGGAACCAATCTAGTCCAATGAATCTGAGGAGGATATGCCATCGAC
+
[_^aaceeea[befaaffdegdbcfgdgfhhffaefgfbe_fe_cc`ZZ__Zc`bZ_dbgb]VV\acZ_ab_bb]`aGT]Z_]`bbb_bW
@FCC0YMTACXX:1:1101:12651:18866#0/1
ATTACATCTCAAGACGTCTTACACTCATGAACTATCCCCACACTAGGCCTAAAAACAGACGCCGTACCTGGACGTCTAAATCAAACCATT
+
_[_ccecaaScgcff`b^egfha_egh]^efffffggbgfhddafcZaeeef]`eff]f]a`fea^^P]]`a`^]Zb`bbbbb]b`a^Y]
@FCC0YMTACXX:1:1101:18490:18811#0/1
TAGAGGTTCCAACCCTCTTATTTCTAGGACTATAGGCATCGAACCTACCCCTGAGAATCCAAACTTCTCCGTGCTACCCCACACACCCTA
+
_a_eeecdggggfihghifghiigigfbghhhffhfchfihifhhiggighhief]cghhi[cffffgbddceeab]_dcccaccQ^^`b
@FCC0YMTACXX:1:1101:2511:19212#0/1
CCTACTCCTAGCAATACACTACTCACCAGACACCTCCTCCGCCTTCTCCTCAATTGCACATATCACCCGAGATGTGAAATACGGCTGAAT
+
bbbeeeeeggggghhiiiihiiiifiiihiihiiiiiihhheiiihhhhhhgbeghhiiidfhff_dbdgee`db`_`dcc_aa_acab`
@FCC0YMTACXX:1:1101:7940:19224#0/1
AGCCTACTTATTCAACCAGTAGCTCTGGCCGTACGATTAACCGCAAACATCACAGCCGGCCATCTGCTAATACACCTAATCGGAAACGCT
+
b__eeeeeggfcehhiiiihhgihiifhadfbcbgbe\fhfhfdghidfghfhiiiigeecadcbcccccbccccb`bbccccaacbacc
@FCC0YMTACXX:1:1101:14131:19224#0/1
ACCAGACACCTCCTCCGCCTTCTCCTCAATTGCACATATCACCCGAGATGTGAAATACGGCTGAATCACTCGCTACCTCCACGCCAATGG
+
bbbeeeeeggegfiihihiiiiiiiiiefhighhhdhhifhhhihdgdgcgfggcffgdhggeacccedbbbccccccbc^^[^_X]`bc
@FCC0YMTACXX:1:1101:18759:19334#0/1
GTAGGAATTATATCTTTTCTTCTAATTAGCGGATGACACGCTCGAACAGACGCCAACACAGCAGCCATCCAAGCAATCTTATATAATCGC
+
\PJacZJQJ`Q[[`dd[bSbYRbedd_ccbH_Ycccccc[HHGV[aWS_`U_NS[^^GGU]XU\TGKTGX```^^```BBBBBBBBBBBB
@FCC0YMTACXX:1:1101:5659:19620#0/1
TTTTACCAGCCCTGAGGTGATTTTCACATTGGATTGCAAGTTCAAAGGAGCAGCTTTAAGTTTCTGCCGGGGCTTCTCCCGCCTTTTTTC
+
__[ZcaacggccegadfQ`dc[gfg`faddffXcddfhh`I^^Scgdffbea^ZXaebef\beYb\be_d\aNXQTR_TZWW^\WKS]]X
@FCC0YMTACXX:1:1101:13043:19671#0/1
CCGATAATAACATGGAGTCCGTGGAAGCCTGTGGTTATGAAGAATGTTGAACCGTAGATGCCATCGGAGATGGTGAAGGGTGCTTCAAAG
+
bbbeeeeeggggghiiihhiifhhhhihif_cff^acfhihfffihdfhhiiiibggfiihii_geg\a]bbdZ_]`bbaQ^_bbbbccb
@FCC0YMTACXX:1:1101:10771:20195#0/1
GAACGCAAATCAACCACTTTAATTAAGCTAAGCCCTTACTAGATCAATGGGACTCGAACCCACAAAAACTTAGTTAACAGCTAAGCACCC
+
__beeeccgeggghagafhiihdhfdhihffda_ccdffideegfga`dfffdghfcdcfhiggggeeeebbc]bbcbcb^bcbbbcc^a
@FCC0YMTACXX:1:1101:6452:20477#0/1
AGCATTTCCCCGTCTGAACAATATGAGCTTCTGACTCCTCCCCCCTTCTTTCCTGCTACTAATAGCATCCGCCGTGGTAGAAGCTGGCGC
+
__[ccedcgeeeeghffhfhihiihfbdghhhihfgdfhbagffhdfhbgf`befZ\_dVS^ZRVZ\^ZaS^`aZXW`_bbbRTTYbBBB
@FCC0YMTACXX:1:1101:9094:20331#0/1
ACAACCTATTATCAGGATGCTGAACAACGACGAGTTATATCAATCAACCCCCATCCCTAATAATAACAACCGCCCTCGCCATAAAACTAG
+
bbbeeeeegggggiihhefihhhihghhifghehegfhichhiihihhhiiihhhhgggggeeeeeeeeccccccccccca_ccccccbc
@FCC0YMTACXX:1:1101:18656:20356#0/1
ATACCTCCTTATTTTCCTCGCTGCCATACTAATTCTAGTTACTGCCAACAACCTCCTTCAATTCTTTATCGGCTGAGAGGGCGTAGGAAT
+
bbbeeeeegggggiiiifghhiiihihhifhhiiihiighhiieihffhchhhiihiiihgffhiiehigifegeebddcc_ZFW_^YYS
@FCC0YMTACXX:1:1101:9916:20536#0/1
AAGCTACTTTCGTAGTTTATTTTACATCAGCTAGGGTTTTACAGTTTAGATGGAGTTTAGCTTTATTATGTCAGATCTTAAACACCCTCT
+
bbbeeeeegggggiighiihiiiihiiiiiiiiiiiddghhhfihfhhhhhiiceaffhhihhhiiiiihhiihfghhfegegfeeeecd
@FCC0YMTACXX:1:1101:17412:20621#0/1
GTAGGTGAATGGTTTAATGTGTGGTGGCTTGGTATTAGTGTTGGCTATGCTTAGGGCTAGTATTGGCTCAAGGCAATCAAGTGGTATTGA
+
__beeccceggfeghiiiiigbef`effhhhieccfdh[efhihhdfffhghfhfhgffhbfghihgffffbdbgbdb]bcZab]Z`dbb
@FCC0YMTACXX:1:1101:3391:20804#0/1
ACAATTTCACAAAGAGGACTACAAGCCAAATTCCCCGAAACCAGACGAGCTACCCAAAAACAGCTAAAAGAGCGCACCCATCTATGGGGC
+
___cccccgecgg_fZJ`efgfhfhfhag_efdfbcHUccdbg_fghf`efaZbdggeddcd_]]bbbbba^bZ\W\[aa`^bbccGW^T
@FCC0YMTACXX:1:1101:7479:20965#0/1
ATGCAATTACCGGGCTCTGCCATCTTAACAAACCCTGTTTTCGGGTGGAATGTGTGGTATTTTGCTAGATTAAGATTAAGTCATCTATGT
+
___ccaccgca``[Y_^egf_[be`fgdffdbRcfhbgghfdfffGTZcfX\V_\]dbgdcca^bbc]]bZZb]b]_bbb`bccbb`cY_
@FCC0YMTACXX:1:1101:18957:20930#0/1
ACCTCCTTATTTTCCTCACTGCCATACTAATTCTAGTTACTGCCAACAACCTCTTCCAATTCTTTATCGGCTGAGAGGGCGTAGGAATCA
+
bbbeeeeegggggiiighhiiiiiiiiiiihiiiiihifiiifiiehhihiiihhhfgdihhiihhihhhhfg]bZdceaaZ^aa_``bc
@FCC0YMTACXX:1:1101:3869:21081#0/1
AAGTGTAGCAAGTCAGCTAAAAACTTTCACACCGGTGGGAATTGCAATGATTATAGTGGCGGAAGTGAAATAGGCTCGTGTGTCTACGTC
+
_bbceceeffffgiiiiiiiiiihiiidfhiiihiceghdhfhfhihfbeffhfhfegfhegX`aGZZZZZ``b__aBBBBBBBBBBBBB
@FCC0YMTACXX:1:1101:8386:21241#0/1
TGCTCCGGTCTGAACTCAGATCACGTAGGACTTTAATCGTTGAACAAATGAAACCTTGATAGCTGCTGCACCATTAGGATGTCCTGATCC
+
_^_ccceegg`eegdfgfghhfihiihgfbffgiifhhhfbffhhhfgWWbbfghdgff`dfaZb]`]d]dceadcbb]_bRZ]bb_`]`
@FCC0YMTACXX:1:1101:4814:21263#0/1
TCATACCCATTATAATTGGAGGGTTCGGGAACTGACTAGTGCCCCTAATAATCGGCGCTCCCGACATAGCATTTCCCCGTCTGAACAATA
+
__aeeeeefcggghhihfihhhhghhhhihiifceff]e]fbebecefffdffhffgecbbcc^__accbbcbccbb`X[[W^Y_bbRYb
@FCC0YMTACXX:1:1101:11689:21745#0/1
TTTGGGCTTATGCAGTGGAGAAAATATTCATGTTACTTATACTAGCATTATTGCTTCTATATGGTGATAGATTAATCCAATGTGGTGTGA
+
_bbeeeeeggggghihhihffhfi_ghhihihgfhiiihihhihihhfhghiiiiiiihihiiideeghighfhigihhfhhhgggfded
@FCC0YMTACXX:1:1101:16825:21501#0/1
TGAGCCAATACTAGCCCTAAGCATAGCCAACACTAATACCAAGCCACCACACATTAAACCATTCACCTACACAAAGTATAGGCGATAGAA
+
__[acccc^c`acgfg`__]efg`ffhgde_`Zefgh`^edfcfaecaffhhfacf`_eZ_bg`dYcfedggR^_a^_Z]_ZZW_]aa`R
@FCC0YMTACXX:1:1101:19109:21567#0/1
GGGACCAGGAGAATGAGGTCGCGATTACAAAGAGTTCGCCTAGTAGATTGATAGTGGGGGGTAGGGCAAGGTTAGTAAGGCTTGCTGTTA
+
^Z_ccc`ccWeZefgefdR^dcf[c_^ac^^a^caeW^`Ze]V\bcffdcccf_HV\\a`aOL[_^[_Q[^Y]Y^YJJ]_RSX_BBBBBB
@FCC0YMTACXX:1:1101:20514:21725#0/1
TGGTGTCCGATTGATTTGATGGTGAAGGATGGGTCGTTGACTTCATCTGTTAGGTATAGGATGCGTAGGGATGGAAGAGCAATTAGGATT
+
aabcccecg_eggcgffiafhhbgfbeg^dgfhaedgfgfgdffgffghbffdh\]_cfgeggghPT`ce]bbcGU_TZ\Z`bbbbcb_b
@FCC0YMTACXX:1:1101:9902:21799#0/1
TTAGTGTTGTGATAAGTGTGCCTGTGGTTATTGTGGTATAGATAATGGGTTGGGCTAGTGGGTTAATTAGTACGGGAAGGATATGACCAA
+
a__ecdcegcegehiiggegghfieffegfhiidfb^dddfghiifiihcghiifgfhaegi`dddfhbg]dgdcdcbcc^`cbbcbcca
@FCC0YMTACXX:1:1101:13224:21889#0/1
GGTTATTATTATTTGTTTTAGGGTGAATTGAGTCAGGTCTTGTTGAATGGTAGCTAGTCGATTATTAATGGGGGGTTTGGGGGTTAAGAT
+
__^ceeeeggggghhiiiifhii`ebgfhdbgbfggh^cghagffghiXcae_ceceaeffhhgfh]fgffhhFT_accccccHT[_b__
@FCC0YMTACXX:1:1101:4358:22136#0/1
TCCTCTACCTTTCTATCTATTGATGAGGATCCTACTCTTTTAGTATAACTAGTACAATTGACTTCCAATCAATCAGCTTTGATAGTATTC
+
bbbeeeeegggggihhhiiiiihiiffighhhhhiffhhiihgfghhihfhighhhiiihiihiiiifhfcgfafgefgfdfcdgdgggf
@FCC0YMTACXX:1:1101:9126:22106#0/1
CCCATTCTCAATAAAATTCTTCCTAGTTGCCATCACTTTCCTACTATTTGACCTAGAAATCGCCCTACTACTATCCCTACCATGAGCCAT
+
bbbeeeeeggggfiiiiiihiiihiifiihihiiihfhiiihfhiiiiiihiiihgghiiiifhiiiiiiiihiidggggegeeeeeedd
@FCC0YMTACXX:1:1101:2037:22465#0/1
TGTACTAGCACTATCAACCACCAACCTCTCCATAACTCTGCTAACCTCCACACTTCTGGTATTACTAACCACTCTAGAAATTGCAGTAGC
+
__^cccccegggfidghgfhfbgifghhdgdg_egdgffhhfffeddZcfhifgfdfgdS\\_eghdfhiied`dgga]beddbddbbdb
@FCC0YMTACXX:1:1101:13224:22281#0/1
GGGGTTTGAGTTGAGATTTAGGGCTAGTATTTGTTGGAGGTCTCATGAGTTGCAATGTAGGAGAAATCATGCTATGGCTAGGATGAGACC
+
a_becceeggegghhghiihiiiiihicdhhihhhfiiiighihhiihichhihhiiiiiiiihihhghhiiggggfgeeee`bb_bbba
@FCC0YMTACXX:1:1101:12197:22739#0/1
TACCCCTGAGAATCCAAACTTCTCCGTGCTACCCCACACACTCTATCCTAAAGTAAGGTCAGCTAAACAAGCTATCGGGCCCATACCCCG
+
__beeeeegggechhifiiiiihhifcfeedghiibgdghihiWcdhihhhhf\ebffZeghhiihggefgeeeed^bcaca[bbccc^[
@FCC0YMTACXX:1:1101:3001:22858#0/1
AGGCTGAGCAAGAGAGGGTGGGGTGGATCGGGGTTTATCGATTACGGAACAGGCTCCTCTAGGGGGTGTAAAGCACCGTCAAGTCCTTTG
+
bbbeeeeeggfgghfghi[eghi^cfefghiiiNZdffigadgeeeccccab^acccbbbccccccHWO]`bcbbbaa^aacc]`b]b`b
@FCC0YMTACXX:1:1101:20945:22792#0/1
CTAGGTGTGAGCGGTAGGTTAGTATGCCTAGAAGAGAGATAGTGAATGCTAGTTTAATGTTTATGTAGGTAAAGGTCATTTGGTTAGTAT
+
^_^ccacae^`e`fH[_b`bgfghhffaebX^ecbeXcfghea]_abd[ScfgH]HWba\eceddZZbfc`YcZb^^bgdd_^U^BBBBB
@FCC0YMTACXX:1:1101:3193:23096#0/1
AAAAACAACCATCATACCTCCCAGATAAACTAAAAATATCATTAAACCCATATAAGCCCCCCCACAACTTAAAACAATCACACAACCAAT
+
^__c`c^acea[ea^dgafaecaada]dec`eggbgbcXcc]aagffhf\eddfgabba`fddbb`^aYTT_]`b[`bbbbbbaaaa^ab
@FCC0YMTACXX:1:1101:3982:23046#0/1
GCCAAGCATAGTAGGGTGTCTAATCCCAGTTTGGGTCCTGGCTATTGTGTGTTCAGAAGCTTTAAAGCCACTTTCGTAGTTTATTTTACA
+
^WZS`Ya`^Y^Q`ddhJ[H``Ybehd`eddcaXPcYX^aI^ZXIO^cOIHNOI]\WWaZHHMVH\SHMU_VVHV\^GV^TGM]`Z```Y]
@FCC0YMTACXX:1:1101:4987:23223#0/1
CCATTATAATTGGAGGGTTCGGGAACTGACTAGTGCCCCTAATAATCGGCGCTCCCGACATAGCATTTCCCCGTCTGAACAATATGAGCT
+
_^_cccccgec`cfhZd`Zeadg`dffehffg_X^]e_fbfffhhgfGLT``\^^cbaaa]]__bcbb]Z`bZEQGW_bbbbbbbccbbb
@FCC0YMTACXX:1:1101:9098:23346#0/1
TCTCCTGGTCCCATATCACCATTATGTTAACAGGGCTTAACATACTAATTACGGCCCTCTACTCTCTCCACATATTCACTACAACACAAC
+
abbeeeeeeggggiiiiiiiiiiihiiiiifghihihifhiihiiiiiihiiiihiiihiiiiihiihefgggeeeeeeecddddccccc
@FCC0YMTACXX:1:1101:6700:23925#0/1
CCCCCATTGACAGAACATAATGAAAGTGGGCGACAACGTAGTATGTATCGTGTAGTACGATATCTAGGGATGAGTTTGCCAAGATGATGC
+
bbbeeeeegggfgiiiiiiiiiiiiieghihiihifhieghdhhiihiihhiggifghhecgdeeeeee`dcbcZZbbbbcccacccccb
@FCC0YMTACXX:1:1101:11220:23903#0/1
TTATACTACTGCAATGGCCATTGAAGAGTATCCTGAGACATGGGGTTCTGGATTTGAGGTTTTAGGGGGGCTTTTAGTAGGGTTGATAAT
+
^Z^ccc]caY^cbddddadbddcR`ddd`d_ebdhddIYHYbccUOWWOa_[cc^cSbZM\bbH_ccc`ETT[```]````^XWZ``d``
@FCC0YMTACXX:1:1101:9439:24150#0/1
CTCCCTAACACTATTCCCCACATCCAACAACACAAAGATAACATGACAACTCGAAAACACAAAACCCACACTCCTTATCCCCCCACTCAT
+
bbbeeeeegggggiiiiiiiiiiiiiiiiiiiiiiiiiiiiiiiiiiiiiiiihiiiiiiiiigggeeebcdddcbcccbbcc[acaccc
@FCC0YMTACXX:1:1101:15374:24033#0/1
ACATAGATGGGTGCGCTCTTTTAGCTGTTTTTGGGTAGCTCGTCTGGTTTCGGGGAATTTGGCTTGTAGTCCTCTTTGTGAAATTGTTTC
+
__beecceggg[_eeffffhhf_gg[f^cfghdfWH^egfbaffWZbV\___ddYa]]bdb`bdcc^ZYKKY`T]Y_]_XZ`]`_]Y_bY
@FCC0YMTACXX:1:1101:2632:24495#0/1
CCCAAGGAACACCCCTAACCTCCGGTCTACTCCTTCTTACATGGCAAAAACTAGCCCCCATCTCAATCATGTACCAAATTCACCCATCAA
+
___cccccg^eged_Yba`Zd_^dfY^OI^^^c^acdffbgIXXaZbfhf[Z\efcVTY`HHV^HVUUZZGGUZRLZ^]_]`b_XP]bbb
@FCC0YMTACXX:1:1101:9844:24471#0/1
GGGGTTCTTTAGTGAAGAGTTTTATGGCATCAGCGAAGGGTTGTAATAGTCCACATGGACCTACAATATTGGGTCCTTTTCGTAGTTGCA
+
__be`cceeegg^egffhh_gghhfhhihhhhhafgfhhhH^c_ehhhffhhiieiiifhiifhgggggfece^b^bbddca`cccdcbb
@FCC0YMTACXX:1:1101:8639:24564#0/1
CTCCTTATCCCCCCACTCATCATCATCTCTACTCTCCTACTACCAATCTCCCCCCTACTCTTAACCTTCCACTAGAAATTTAGGTTAAAC
+
^^_c^accgcga_e`e]fc^b[de^^b`fd]a^c`aef]^Xaf`f[eZeca\Z_aS^^ZMHMVVZ]_bbbbZY]bGLZ_GYZZ_YTYbBB
@FCC0YMTACXX:1:1101:9653:24547#0/1
AATGCTCAGAAGAAGCTAATAAAGAAGAAGACTTCTGAGATGATGAACAATGTTATTCCATATCGAAGGCTTTTTTGGACGGGTGTTGTG
+
_bbeeeeeggegefhiiiihhhhihiihiiiihihiiiiiiihiihiiiiiifhhhhhhiiiiihfghihhhihhgeeedcccR\\_cba
@FCC0YMTACXX:1:1101:13054:24635#0/1
GTAAAGTTTTAAGTTTTATGCAATTACCGGGCTCTGCCATCTTAACAAACCCTGTTTTTGGGTAGAATATGTGATATTTTGCTAAATAGA
+
___eecccggagghhhifgfhhiffgdfddaeeg_fbcdbgdggSScg_fbbaaW\[ebfhdd^PZV^Z_RZHHMZ]bdcb`Z]TT]_BB
@FCC0YMTACXX:1:1101:16377:24545#0/1
TCACCCAAGGAACACCCCTAACCTCCGGTCTACTCCTTCTTACATGACAAAAACTAGCCCCCATCTCAATCATGTACCAAATTCACCCAT
+
ZZ_ccZcc^^^bYdghfh^cfbg_fgfYY^Yccfffhhhhhcf[e`fbdfgcc``f`c_dd[T_^bbU]_bbbbcRZ_`_a`bYY]b_ab
@FCC0YMTACXX:1:1101:16860:24518#0/1
GACCGATATGTAGGAAAAGGCAGATAAAGAGTATGGAGGCACCATTGGCGTGGAGGTAGCGAGTGATTCAGCCGTATTTCACATCTCGGG
+
_b_eeceegegfgiiiihhiiihihihhihiXc`ghgiiifhiiiifhdhfghdggT^bab[`FZ_cddccccZZ^`bccccccb_b^_c
@FCC0YMTACXX:1:1101:17103:24636#0/1
TGGTGTGTATGTTGTGATTGAGATTGTTCGGGGTAATAGGTTATATCATTAGAATTAGGGCTAGGGTAAGAGGGATGAGGAAAGAAAGGG
+
^__ccccR`cegadfgaegdYb[b[eg`^deffY^ef_ffXa_efd`acgcbegfhfffhhhbghdbb]^``^cTUZZ_b]aX^babbaa
@FCC0YMTACXX:1:1101:5077:24916#0/1
GGTAGGCCTCCTAGAGATATGAGAATGGGTGCTATTAGTGGTGCCAGGTGGGTTGATTTGTTTCAGGTGCGGGATAGTATAAGGGTTGTG
+
__[cccddgeeggidg`abhdagdbggffegfe_Xc^eY^eaadg[ea^cgfL[efgfdfeghff]fV^\aa]XZT]]acbbbbaX[^Xa
@FCC0YMTACXX:1:1101:6801:24995#0/1
TAGACCTAACACTGAGCTTCAAATTAGATTACTTCTCCATAATATTCATTCCAATCGCACTATTCATCACCTGGTCCATCATAGAATTCT
+
bbbeeeeegggggiiiiihihiiiiiigiiiiiiiiiiiiiiihiiihiiiiihiiiiihiiiiiiiifigiihddgggggggeeeeeee
@FCC0YMTACXX:1:1101:8299:24970#0/1
TTTTACCACTTATGCTCATCAATCGCTGACTCTTTTCAACAAATCACAAAGACATTGGAACCCTATATTTACTATTTGGTGCATGAGCTG
+
___eeeeegggffiffghg_gfhgfdffdebaeefhfcghffdhfbdfbghihhdfSWbffbfg_d]bcf`fgcgbdgaaccdcebdbdd
@FCC0YMTACXX:1:1101:1776:25060#0/1
CTTTGGGTGGGTTTAAGCTACATAAACAGAGGTGTCAGTACAATTGCGAGGTGGTTTCTTTCGGGTTGTATGAGAGGGGTCTGCCGCGGG
+
_a_ecdecggggghihhihhgdhhiffhifgfXaa`[f`[^eghihiiegidgh`dgdgddea]b\`]Z_`b`b]baccX]`bbbcccca
@FCC0YMTACXX:1:1101:13592:25076#0/1
TATCAAGGGTTCGTTTGTTCAACGATTAAAGTCCTACGTGATCTGAGTTCAGACCGGAGCAATCCAGGTCGGTTTCTATCTATTGCACAT
+
___eceeegb`eeZZdafbfegggdg`fghggfghhhhhhhbeghg^^^egdedbgffaN^a^abdUUMZRXKRWT]b_``bb_]Y]_bB
@FCC0YMTACXX:1:1101:19595:25265#0/1
CACGCAACCCCATTGCAGAATGCTGACTCCAACCACATCTCGTCCTGTATGCGCCTGTCTTTGATTCCTAGTACATGCAGTTGTTGATCG
+
___cc^`cag`eeg`Sdeg][X`ea_^bfXI^^_O^R[X^ac^VGVaM\[aSLFT_fcH^ddRHHMHVV^^cRZZZU_`bGZ__aBBBBB
@FCC0YMTACXX:1:1101:8121:25737#0/1
TTAAGTTTGGATGAGACGGTAGTAGTGGTGGTTAGTTTTAGTGATACTGGTGACTGGGTAATTTTTGAGGGAGAAGGATCAGGATTGATT
+
__^ccacceg]eggd[aee_b_gb]`^eXbaHP^bYXaffaXS^cfeedgceXIX\WGMaec`_ec[cggdgYXQZUMUZT]`bb]ZY``
@FCC0YMTACXX:1:1101:14584:25789#0/1
ACCTCGCAATTGTACTGACACCTCTGTTTATGTAGCTTAAACCCACCCAAAGCAAGACACTGAAAATGCCTAGATGGGTTTGCACACCCC
+
bbbeeeeeggfgcghiiiiiiihhihhhiiihhhiiiihiihiiihhiihhifhhhfiiiiiihaddggggeecdcec_bcccccccccc
@FCC0YMTACXX:1:1101:18787:25782#0/1
ACCTGTGTTGTTGTAGGTGTGGCTTAGTATGATGAGTAGGGGTAGGGAGCCGGTTAGTGTGTAGAATAGGAAGTAAGTACTTGCGTTGAG
+
Z^^cccccgegcabgdb[b^^`eghfhaff`S^ede^I^cfhU_`dheghfdf_FTZM^HMU\]cd_]ZZGZUZ_Zb_]b`b`b\Z[^BB
@FCC0YMTACXX:1:1101:1973:26127#0/1
ATGGTGAAGGATGGGTCGTTGACTTCATCTGTTAGGTATAGGATGCGTAGGGATGGAAGAGCAATTAGGATTAAGATAATTGCGGGTAAG
+
__becccegfgegiifhfhiihghhdfffhfhhcgh^aefhh_]edfceeghcfff_ebfdfdddgddcceeb^b_`b`bdbb_cc\_]`
@FCC0YMTACXX:1:1101:13206:26128#0/1
TATTATGATGATGTTTGTGTATTCGGCTATGAAGAATAGGGCGAATGGACCTGCGGCGTATTCAACGTTAAAGCCTGATACTAATTCTGA
+
\^Zcccccgg^ec`[[_`dgfef_Zdghacgbegbdghhfghfhd_eg_gfX_df[a`RR\b``Z_UT[b_`bbab_b_SSS]YY_bb]_
@FCC0YMTACXX:1:1101:1233:26284#0/1
ATCAAATCCGCATTCGTAAGGGCTGGTTTTTTCTGTATAGGGGTTGAGTTGGGGTAGCCAGAATATGATAATTATCAGTAGCGAGGTTAA
+
^[J`cccZR_^c_bYdf`eebdff[f^ee_f_XcIX^eX^[ce`eeH\bb]ZF\`FTHMHUQMZUZ]T_`aac_``Z_]`aYZFHOTQS]
@FCC0YMTACXX:1:1101:12869:26437#0/1
AGATAAACTAAAAATATCATTAAACCCATATAAGCCCCCCCACAACTTAAAACAATCACACAACCAATTACACCACTAACAATTAACGCC
+
_baeeeeeggggffghihihiiiiiiZ[`RQ`^I^eghiif``g\G\\dfc\\^\MV\ZRV^abGZT_BBBBBBBBBBBBBBBBBBBBBB
@FCC0YMTACXX:1:1101:2841:26547#0/1
GGGGGTTTGGCGTTAATTGTTAGTGGTGTGATTGGTTGTGTGATTATTTTAAATTATGGGGGGGCTTACATAGGTTTAATGATATTTTTA
+
___eeacegffgegghiiihhffceg^e^efdhfdghhUbaaeaf_eghh_Zbdfcfegcadccccacc`ccccRS]`]]]bcccbcbb^
@FCC0YMTACXX:1:1101:5223:26634#0/1
TAGTCCCTCTTTTACCAGCCCCGAGGTGATTTTCATGTTGAATTGCAAATTCAAAGGAGCAGTCTTAGAGTTTCTGCCGGGGCTTCTCCC
+
___ccceeggfeeeeade`ghfheeg^beghhhfhhd^c]fg]fWWN^caeghf[\`be_dgdgY\ZVH\\b]bedeeccccBBBBBBBB
@FCC0YMTACXX:1:1101:9119:26626#0/1
GTTCGAGCGTATCATCAGCTAATTAGGAGAAAAGATATGATTCCTACGCCCTCTCAGCCGATAAAGAATTGGAAGAGGTTGTTGGCAGTA
+
a__eeeeeggfgghiiiiiiiiiihiifhhhiiiiiiiihhiiiiiiiiiiiiiiiiiihUaaced`dcdcc_bccacY^bccccbbcbb
@FCC0YMTACXX:1:1101:17206:26527#0/1
TATAAAGCCCCCTATAATGGCGAACACAGCCCCCATTGACAGAACATAATGAAAGTGGGCGACAACGTAGTATGTATCGTGTAGTACGAT
+
_a_eeeeegegegiiifihihiiiihhhhiiiiihhhhhghhhhdhihiiihhhgbggeee_b]^ac^X^Waccebed_[``bb_]b[^^
@FCC0YMTACXX:1:1101:19723:26723#0/1
AATTATATTTTACATTCTATTTGAAACCACCCTCATTCCCACCCTAATTATCATTACTAAATGAGGCAACCAAGCAAAACGCCTCAACGC
+
___ececefegeehiiiihihihhfifhcfbgfhfhhaghhhihhhhhh`ghi_cgfhhiihief\_eefggfbdgdgee]`]`__bc\_
@FCC0YMTACXX:1:1101:2927:26882#0/1
GATGAGCTCAGGTGATTGTAACTCCGGATGCAAGAAATACAGAAGTGTTTAGGAGGGGTACTTCTATGGGGTTTAGAGGGGTGATGCCTG
+
__V^ccccceaZQ[bS^dbegbS[YZeedfe[cbHP^O^^a_c[IXIIO^e`ceddaeLZcZbedR^daccX_ZUZGLZU^Q\[]Y]`BB
@FCC0YMTACXX:1:1101:4897:26785#0/1
GATTTGCGTTCAATTGATGCAGAGTAGGTGTTTGCAGTCCTTATGTATTTCAGAAATTAAGTGTTTCTACTTACTAAGGGCTTTGAAGGC
+
^__eeeeeeggggiifhhhhhihhdgggbegghhihifhhiid]cehhfhhiiddhfhifgaedhhhhifhiihhhhhhggggeaccdbc
@FCC0YMTACXX:1:1101:14088:26833#0/1
CAACCTCTCCATGTGATGAAACTTTGGCTCACTTCTTGCAGCCTGCCTAATTTTACAAATCATCACAGGCCTACTCCTAGCAATACACTA
+
bbbeeeeegggggfhiiihiihiiiiihiiiiiiiihfghihhfhhghghiiiiiihifhiiiiihihhfhiiiihggffgeeeeeeddd
@FCC0YMTACXX:1:1101:14434:26997#0/1
TAGCACTCTTGTGCGGGATATTGATTTCACGGAGGATGGTGAACAAGGGATTCCTAAGTGAGGGGGGTCATCCGTGGTGAGGAGGATTAT
+
__beeeeeegecefdff_fdfcfghffhhfhi^ff__cgXbaaghafgh\fhiihb`dgg\_ccc]aOW`b`bc[[[GWS[``ac^bbcc
@FCC0YMTACXX:1:1101:3398:27069#0/1
TTGAGATGTAATTATTATACGCACAGGAGCTTCAATTGGAAGGACTACTCGATTGTCAACTTCTAGGAGTCGGAGGTCCCCTGGGTTTAG
+
_abeeeeegggeeiihfhiiihiiiiihfhhhgiihihihihhhiiiiiiihhiifgfhhghiiihhffV^dceecZ`bccc_caT[^`b
@FCC0YMTACXX:1:1101:19876:27168#0/1
GCTATGGCATAATACGACTCACTCCCATCCTTAACCCCTTAACAGAATACATAGCTTACCCATTCCTTATATTATCCTTATGGGGCATAA
+
^^^cVQ\agg]eg_fgh`Yeg`S[bcfga]dgfffbd^fcbafffhbecIXcaWWM]Wa_\be_M_bV\cgdb`]VHV^Z_cRU\W`^b`
@FCC0YMTACXX:1:1101:9282:27475#0/1
TCCTATCGATCTTCATTCTAGCAGCCATCCCCATACTTCACAAATCCAAACAACAAAGCATAATATTCCGCCCACTCAGCCAGTTTCTAT
+
___eeeeeeeegghiiiiifbfhhiiihifhgdfdgfhhhhiiihdfdfghhhifbfhaf`bfgggfdcfddgccabb_bba^_bcdccd
@FCC0YMTACXX:1:1101:7643:28315#0/1
ATGGTTATCATAATCTAATGAGTCGAAATCATTTATTTTATTTAAACTACTTACCAATTCGGCTCAGTCTAGTCCTTTTTGGGTTCATTC
+
__[`J\`ccceegfh`d`bbg`eg_aZ[^[[^b_I^eg_P^cbI^cb_^a`S^IP^cd[aefeeOWV\ZeS\H\H\_^ddWX[c``UZU]
@FCC0YMTACXX:1:1101:17575:28417#0/1
GAGTATGGCCAGGGTGAATAGGAGTCCTAGGTTGAAGTTGATTAGAGCGTTGGGTATGGGGAGGGGGGTTCATAGGAGGAGGGCAATGAA
+
_bbceeeegggggibfhiihiighghiigfhaghffgegfdfg_gegfg`fhhiZ\bfghh\a[]accHT^]`cb]]ba_acca^abc__
@FCC0YMTACXX:1:1101:2334:28637#0/1
TTGAGATGGGGGCTAGTTTTTGTCATGTAAGAAGGAGTAGACCGGAGGTTAGGGGTGTTCCTTGGGTGACTTCTGGAATTCAGAAGTGGA
+
^__ccc`cecegc`beXX^eeg^eSYYYaaaacaeWcXafSee_`FZ\GU\\^_]KXRZTZT]bbaPWGKTSY]]_``bbb_YbY`JY_B
@FCC0YMTACXX:1:1101:3863:28593#0/1
AATTAAGAATAGAGTGCTTAATTGAACCAGGCCATAAAGCGCGCACACACCGCCCGTCACTCCTCTCAAATATATTTAAGGAACATCCTA
+
bbbeeeeegggegigghhiiiiidgifhhhffhifhiiheiihiiiiiiihigeecbbcccccccccYbbcbbcdbcbcbbbbccccccc
@FCC0YMTACXX:1:1101:4723:28516#0/1
ATTTGCGTATTGGAATCATTGGTGCTTTTATAGTTGAAGTACAACGATGGTTTTTCGTACCATTAGTTATGGTTGGAGTCCATGTGGAAG
+
___eeee`egggghihhfhgfhgZagghhffc]ac[^]_accfffdhfgfWcbcfd`bZbefbfbghh`dgdbddecbZ]bdeccbc_T^
@FCC0YMTACXX:1:1101:14472:28552#0/1
CTACCATATTCCTGACTCTTAACTTAAGCTCAAGCACCACAACCCTTATACTAGCCCGCACCTGAAACAAATCAACCCACCTAGCACCAC
+
bbbeeeeegggggighiiiihhhiiiihiihhihhiihiihiiiihiiiihihiiiiiihiiifdggggeeeeebcdccccabbccb`ac
@FCC0YMTACXX:1:1101:15040:28599#0/1
ACTAACCGGCTCCCTACCCCTACTCATCATACTAAGCCACACCTACAACAACACAGGTTCATTAAACATTACATTACTAACACTCACAGA
+
___ccccc_ceccfffhaeeghh`efgdgdhhheh[Zaed`gdaeghhdffghhacdV\^gdgcee_cbb`bdcddbcccb]bbbbcbb`
@FCC0YMTACXX:1:1101:16942:28620#0/1
GTTAAATTTACGCCCACGAATATAATGATGAAGTGGGCTTTGGCACAGGTTTGGTTCAGTGTGTAGCCTGAGAATAGAGGAAATCAGTGT
+
__beeeceggfee_cddddgagghdfXec^edeIYa^^aOOXXXaegdb[aWZbUU\_HHVV\MMV`bdZ^^VZb`bb]`_c`BBBBBBB
@FCC0YMTACXX:1:1101:6672:28930#0/1
CTTCTTCTGAGCATTTTACCATTCAAGCCTTGCCCCAACACCCTGCTTAGGGGGCCATTGACCACCAACAGGCATCACCCCTCTAAACCC
+
^__e^deeccgebfdgfgg`[dgeegghhbS`efghhhhhhhhhhcfXcaa__eghgeg_]a]MZP\\^^\\_abbbb^aaaa[bbbbb^
@FCC0YMTACXX:1:1101:10283:28835#0/1
GCAATCTTATATAATCGCATTGGCGACATTGGTCTCATCCTAGCCATAGCATGATTTCTCCTACATTGCAACTCATGAGACCTCCAACAA
+
bbbeeeeefgfggiiiihhiiiiiihihiiiigfghiiiiiihiiihiiiihiiiiiihiiiiiiiiiigggggfcceeeecddccbccc
@FCC0YMTACXX:1:1101:11411:28764#0/1
CCTACTCAAGTGAACTTGCCCTTGTAGTATAAATTAATACACTGGCCTTGTAAACCAGAAATGAAACATCCTTCCTAGGGCAATCAGAAA
+
_bbeeeeeggeeghhiiiihhiihiiihhhhiiiifgehhdhfhhhiiiiiiiiihhfhiiiifhiihhhfhhihgfhdegeadeeeddd
@FCC0YMTACXX:1:1101:12625:28868#0/1
TCGAAACTATCAGCCTACTTATTCAACCAGTAGCTCTGGCCGTACGATTAACCGCAAACATCACAGCCGGCCATCTGCTAATACACCTAA
+
___ccacdcgegagbdcfffbgcYegddhhghfhf_ffdgedhgd[ZZcdb`__fa``b]dgdRMVa^FRZZ_Y^]b]_`bRY]R_`bb]
@FCC0YMTACXX:1:1101:17633:28922#0/1
GAAGGCTGATAGAGCTCCTGTCAGTGGCCAGGGACTGGGTTTAACTATGTGATAAGCGTGGGTCTGGTGGGTCATTAAGTGTTGTTATGT
+
___eeeeegfeccfghfhhgggfigghfffgghbfgghh^ccefdhdefaeX_cfgiiZ`]g\ddeeV^abX]`b`b``Z`ceccc`cb]
@FCC0YMTACXX:1:1101:2010:29222#0/1
TGGTATTAGAATTAGAATTGTGATGAAGTATATTATGGATGCTACTTGGCCGATAGTGGTAAGGGGTTGGGTTACTGGTTCGCTTCCAAT
+
abbaceeegggggiihihiighihhiiidbhfhifhiifhihhfgghchhih^ffh`ef\eggghhZ`dgcTZ\b_bb`bbccacacbbb
@FCC0YMTACXX:1:1101:2302:29000#0/1
TAGTGTTATCATCATTCAACCTATATGTGTGATTGAAGAGTACCCTAGGATTTTGCGTAATTGTGTTTGGTTTAGACCCCCTCAACTGCC
+
___cccc^eggfafhihiiiihhiiiighegh[d_edgaaYdffhgfhi]e]fhhicfhfhbgabe`eghbghhggggf^a`]`dccc`b
@FCC0YMTACXX:1:1101:18604:29111#0/1
CCCACTTCACAAAGCGCCTTCACCACATAGATGACTTAATCTTAATCTAGCAAAATACCACACATTCCACCCGAAAACAGGGTTTGTTAA
+
bbbeeeeegggggihhhhhiiiihihhihhdfhfiiiiiiihiihiiihhihghgiiihiifhhhhhhiigggedccdccca^aaaaccc
@FCC0YMTACXX:1:1101:2363:29406#0/1
TAAACCATTCACCTACACAAAGTATAGGCGATAGAAATTTTAATCTGGCGCTATAGACACAGTACCGTAAGGGAAAGATAAAACCCACCC
+
___caaccgeggehhfhhhfhhee`egffdafccffgfhhhhhffhghhhfhhhhfhfhhggbddggacaaZ_`a`^b[bbbcbcaa[Z_
@FCC0YMTACXX:1:1101:3092:29306#0/1
TGGTTGTTAGTTTTTGGTCTGTGAGTGTTAGTAATGTAATGTTTAATGAACCTGTGTTGTTGTAGGTGTGGCTTAGTATGATGAGTAGGG
+
^__\ccccgfbegifgfbeghegdg`ebaegbfb[_behgdcfhhdhiiiihhidgfceeffghhiW_\b^Q\b\^\\Z_aacbcZMU_^
@FCC0YMTACXX:1:1101:3119:29413#0/1
TTATCCATAACCTAAACAGCGAACAGGACATTCGAAAAATAGGAGGCCTATTCAAAACAAGACCCCTCACCTCAACTTCCATAATCATTG
+
^^^Ya`c`eg^ebaeghhRbfghha`\cffaXa^cff_eGaX^c`fhc\_efhZ\bcb`XHV`ZZ^^[``ZGZ`]^bb`]]a_b_`bbc`
@FCC0YMTACXX:1:1101:6818:29672#0/1
TAGAGGGGATGAGGAAGTTGTTGTTCATTGTGAGTTCTTGGATGATAATTCATTTAGGTAGGAAACCGGTTAGGGGGGGTAGGCCTCCTA
+
abbceeeegggggiddgaggeghffffhiifgbffffhihifghdhhghhihhiihiighhihiiiiig\acdddbcccTT_cbbccccc
@FCC0YMTACXX:1:1101:10829:29858#0/1
TCTAGTTTGAAGCTTAGTGTTAGGTCTAATGTTTGGGTTATTATTCAATGTCAACTCCAAATGGTTGTTTCTTGGTTTGAGAAGATGAAT
+
__W\`acccc`gabe[baeegdbcgffdYb]XbcbPY^cXb[^b^cfghhhecbXaeagghd`de_begb\__dg_f^BBBBBBBBBBBB
@FCC0YMTACXX:1:1101:11200:29812#0/1
ATTTGTAAAATTAGGCAGGCTGCAAGAAGTGAGCCAAAGTTTCATCACATGGAGAGGTTGGGTGGGGTGGGTAAATCAATGAAGGAGCGA
+
bbbeeceegggggihihihidhiiiiiiidghgfhiiihfghiiiihiiheh^ecdf\bghiT_ddcKZacW_bceccccccccc^`__]
@FCC0YMTACXX:1:1101:11967:29760#0/1
TGTACTTGTTATACTAAAAGAGTAGGATCCTCATCAATAGACAGAGATATAGAGGAGTAGTCAGACAACATCTACGAAGTGTCAATATCA
+
bbaeeeeeggfggiiiiiiifhgiihiihffhfhhhhihffhfhfffhgihiiihhhceghfhhhhhiiihhiiiiggg^bHZabcdddd
@FCC0YMTACXX:1:1101:4175:30032#0/1
GCATCTACGGTTCAACATTCTTCATAACCACAGGCTTCCACGGACTCCATGTTATTATCGGATCCCCATCCCTCTTTTTCTCCCTCTCCC
+
_bbeeeeeggeggiiihhiiiihiihiighihihihiiiaeafgfgghbfgfhhhiihhfe`d`ZMZV^BBBBBBBBBBBBBBBBBBBBB
@FCC0YMTACXX:1:1101:7055:30066#0/1
GGCCCTCTACTCTCTCCACATATTCACTACAACACAACGAGGAACACTCACACATCACATAATCAATATAAAACCCCCCTTCACACGAGA
+
bbbeeeeegggggieiiiihihhiihhgfhhihhiifgihfhfgfhifhiiiiiiiiiii_ffhfegggggfeeecccccccccccc[ac
@FCC0YMTACXX:1:1101:7180:30227#0/1
AACTCAAAGGACTTGACGGTGCTTTACACCCCCTAGAGGAGCCTGTTCCGTAATCGATAAACCCCGATCCACCCCACCCTCTCTTGCTCA
+
___cccccacggghdaa_UR`effhdffcfhhhf^g^cffZe\cZW\ac`W\egb`gddddbcT^\[]W^`b[^_^aaa[`bb`bY`bb`
@FCC0YMTACXX:1:1101:13479:30464#0/1
TTGCACGGTCAGGGTACCGCGGCCGTTAAACGTGTGTCACTGGGCAGGCAGTGCCTCTAATACTAGTAATGCTAGAGGTGATGTTTTTGG
+
___caaccge`c^dcfhhhhhhihiiichffged\_bbSbdeeedada`Q^Z_b`Z_b]``bbcccT]_ccbb_b]_[]`bbcab`b_aB
@FCC0YMTACXX:1:1101:7727:30806#0/1
TTAGTATCAGGCTTCAACATTGAATACGCCGCGGGTCCATTCGCCCTATTCTTCATAGCCGAATACACAAACATCATCATAATAAACGCC
+
_b_eaceegggggiiihiiiiehihihgfhhhhiiedghigfggeecdcddddddddccccaacccccccccccbbcbcccccdcbbacc
@FCC0YMTACXX:1:1101:7897:30931#0/1
GCCCAAGAAATAGAGACTATCTGAACTATCTTACCCGCAATTATCTTAATCCTAATTGCTCTTCCATCCCTACGCATCCTATACCTAACA
+
b__ceceeggfggiiiiihhiffifhhiiiiihiiffhiihhiighddggfhhfhiiihiiiiihhfhfhhbgggacdddabdccccccc
@FCC0YMTACXX:1:1101:16347:30855#0/1
TAGCAATAAACGAAAGTTCAACTAAGCCATGCTATATTTAGGGTTGGTCAATTTCGTGCCAGCCACCGCGGTTACACGATTAACCCTAGC
+
___ecdeegfeeghifghhhhiiifhhiihiiifhhiiiifhhaaffccgfhfhgbegfdgffhihed`aa^accccc_cccbcc^^b^b
@FCC0YMTACXX:1:1101:14465:31120#0/1
TGAGAGGGCGTAGGAATCATATCTTTTCTCCTAATTAGCTGATGATACGCTCGAACAGACGCCAATACAGCAGCCATCCAAGCAATCTTA
+
bbbeeeeegggggiiiiiiihiiiiiihhiiiiiiiiiiiifiihiiiiiiiihiiiigggeeccdccccbccca[bcccccccccbccd
@FCC0YMTACXX:1:1101:6416:31639#0/1
ATACGACTCACTCCCATCCTTAACCCCTTAACAGAATACATAGCTTACCCATTCCTTATATTATCCTTATGGGGCATAATCATAACAAGC
+
bbbeeeeegggggiiiiiiiiiiiiiiiihiiiiihhfhifhiiiihiiiihiiiiiiihiihiiiiiiigghgfeeeeeedddddddcc
@FCC0YMTACXX:1:1101:19400:31555#0/1
TTGGCTTGAGGTGGAGAAGGCTACAATTTTTTTAATGTCGTTTTGTGTGAGGGCGCAGATGGCTGTAAATAGGGTAGTAATAGCTCCCAG
+
[__cccccb^c`ceYdZ`eg^gf_efhagghhfXXac^ee^c_bcbee__ddd]daFXRZ_bb^aGKZ]_ZYY^T]^`b__bbbbRY^X_
@FCC0YMTACXX:1:1101:12187:31993#0/1
CACGGTCAGGGTACCGCGGCCGTTAAACGTGTGTCACTGGGCAGGCAGTGCCTCTAATACTAGTAATGCTAGAGGTGATGTTTTTGGTAA
+
^__cccc`eceegdhecegcgc_edaa^a\Wb``_ehhccdbHYd]^^bb_b`_`b_`]bb]`Z]]RY_bTYY][][]b_GY]ba_BBBB
@FCC0YMTACXX:1:1101:3927:32002#0/1
CAGAATATGATAATTATCAGTAGCGAGGTTAATAGGGTGTTGATTGTTAAGGCTAGCACTAGATTAATTACTCTCTTTTGAATATTGTCA
+
_bbeeeeegfggfhihiihhgfihheggdfgbebegfbefhgcghffhhighhiihhiih_geggfhhihgfbgdgceec^cdbdcdddd
@FCC0YMTACXX:1:1101:11231:32103#0/1
ATCCTGTTTCGTGTAGGAATAGTAGGTGTACGGTTGTAAGGGCGATGATGATGAAGGGTAGAATAAAGTGTAAGGTGAAGAATCGTGTGA
+
Z^_\aZJ\b^eceJ[QYbgd`eY[``g[`d[HHYHPYIY^RaV_OVZWa\SWH\\b_WURGV\`]ZHMHVMZ_RUZRZ_aa]`_BBBBBB
@FCC0YMTACXX:1:1101:16195:32065#0/1
GTCGAACCCCCTAAAACTGGTTTCAAGCCAGCCCCATAGCCCCTATAACTTTTTCAACAAGGTATTAGAAAAGTCATTTCATAGCTTTGT
+
___`Y^c^c^Wbea[edffdagdaff`fHbWZacgZc^aacf``ae[a[ec__\\VVV\UV^`Zd``RZ]Z]`b_Z_b]]`bcY]b__b`
@FCC0YMTACXX:1:1101:19426:32116#0/1
TAGTTAACAGCTAAGCACCCTAACCGACTGGCTTTGACCCACTTCTCCCGCCGCAGGAAAAAAAAGGCGGGAGAAGCCCCGGCAGAAACT
+
abbceeeeggggghhiiiiiiiiiiiihhhifhehfhhhhihihhhhhhghgigeeccdcbacccaa[]]aZaX`^X^`a][]a_[bc]]
@FCC0YMTACXX:1:1101:2864:32479#0/1
AAAACTAACCACCACTACTACCGTCTCATCCAAACTTAAAACCCATAAAATTAATATCACCTCCATTATCAACCCTACTAAAAGACCCCC
+
abbeeeeWeggggiiiiiiiiiibffhihiiihiiiihhhihiihihiiifhhiiihhhiiiiihiiiihggggeeeeecdddbcccccc
@FCC0YMTACXX:1:1101:13175:32331#0/1
AGCTACAGCTTAAAACTCAAAGGACTTGACGGTGCTTTACACCCCCTAGAGGAGCCTGTTCCGTAATCGATAAACCCCGATCCACCCCAC
+
bbbeeeeefggggiiiiiiiihhfiiihhhhhegghhiiiifhiiifggffhfhdffhffgggdgeeeedbbcccba]aacacccccccc
@FCC0YMTACXX:1:1101:18800:32309#0/1
GATTTCGACTCATTAGATTATGATAACCATACTAACCAAATGACCTTTACCTACATAAACATTATACTAGCATTCACTATCTCTCTTCTA
+
_[^ac^R`beggghdgbgbd[egcgfcggaefhfhfbfghfhhf]aceg]^cedgbcgfhda\egf`f]efcdcghb`dgdd]ddddbbd
@FCC0YMTACXX:1:1101:13581:32673#0/1
AGTAGGTCTTGCCTTACTAATCTCAATCTCCAATACATACGGACTAGATTATGTTCACAACCTAAACCTGCTTCAATGCTAAAAATAATT
+
___eccQ`egefghiihhhhiiffgdgfggaggfhgfhhfgddeaeXaffhe`fhidhdffhfhhfbegghffda^V^`geeeeebdb`d
@FCC0YMTACXX:1:1101:11040:32813#0/1
TGCTAGAGGTGATGTTTTTGGTAAACAGGCGGGGTTTAAGTTTGCCGAGTTCCTTTTACTTTTTTTAACCTTTCCTTGAGGCATGCCTGT
+
abbeeeeefceggifghiiiighiiiihihhhhgX^a__bbddbbc_WZ[^bcccccbccccccccacbb]bcccbb`Y_bccccccccb
@FCC0YMTACXX:1:1101:9665:33055#0/1
CAAATAAAGGGGTTTGGTATTGGGATACTGCGGGGGGTTTTATGTTGATGATGGTGGTAATGAAGTTGATAGCCCCTAAGATAGAGGAAA
+
__^ceeccegfgW_dgfbcfg[]b^[ee_dfhihceaEO[_`]`b]_b_`_]`_JR^[]]b`bY_]__bb]]bbb[W^bbbbbY_`aacb
@FCC0YMTACXX:1:1101:6457:33293#0/1
AACGCCGTCACCGCGAATACGTTAGGTCAAGGTGTAGCCTATGAGATGGTAAAAAATGGGCTACATTTTCTACCTCAGAAAATTCCACGA
+
___`c`ccggfeehhfhihhhfgc`c^aehhibg__e`fhhihfhfefg`bbgddcb`YQZ`acc`cb`ccdccbbbccbccb]`bcbaa
@FCC0YMTACXX:1:1101:14324:33352#0/1
GTAGATGTTGTCTGACTACTCCTCTATATCTCTGTCTATTGATGAGGATCCTACTCTTTTAGTATAACAAGTACAATTGACTTCCAATCA
+
___eeeecgfgggiihiiiihiihiiihihhihhggffhhdghacegf_eghhhffhiihffaeff\edggegfffggghbdf``d_gde
@FCC0YMTACXX:1:1101:2133:33888#0/1
ATGCAGAGTAGGTGTTTGCAGTCCTTATGTATTTCAGAAATTAAGTGTTTCTACTTACTAAGGGCTTTGAAGGCTCTTGGTCTTGTTTAA
+
___eadcceeggSbegfhhhggafhhhffhbcggXbbecfdgbg`^aaffhhfh[ffghfffagfZegf`edfggdfdcd]dbdbbbc_a
@FCC0YMTACXX:1:1101:10425:33854#0/1
AATACTTTGAGCCCTAGGCTTTATCTTCCTATTTACTGTAGGCGGTCTAACCGGCATCATCTTGGCAAACTCATCCCTAGATATCGTACT
+
bbbeeeeefgggfhifiiiihihihiihihigihbfhdfhhhihcccfhfe_egfgggeeeeebdcdddc`ccccbcbbbcbcc`abcac
@FCC0YMTACXX:1:1101:14425:34245#0/1
AACTAGGTGGCTATGGCATAATACGACTCACTCCCATCCTTAACCCCTTAACAGAATACATAGCTTACCCATTCCTTATATTATCCTTAT
+
a_beeeeceggggihhiiiiiihhhfhiihifhiiihhiiihgiihiihgeghiiicgiihfihiihiggegggeeeeeeedd`bdddcc
@FCC0YMTACXX:1:1101:16250:34028#0/1
CAACAAATAGCGTTCAACCAGCAACTACCACTAATCAACGCCCATAATCATACAAGGCACCCGCACCAATAGAATCACCTCGAATTAATC
+
bbbeeeeeggggefghhiihihiiiiiiiiiiiihhiiiiiiihhhfiiiiiiiihiehigggeccccccccccccccccccc[bcccdc
@FCC0YMTACXX:1:1101:19803:34096#0/1
GCATACAGGACGAGATGTGGTGGGAGTCAGCATTCTGCAATGGGGTTGCGTGCAGACCAGAGATAAAAGATACCAAATGCATGGAAATCT
+
^Z_ccccc^Zcccf`ag[db[^fgfbYZ[cfeaa`gf_a_fbghhghh`ggf[\bbadac]abbbU]b_^RZ``b`X_bbb]`abbb_b`
@FCC0YMTACXX:1:1101:11957:34269#0/1
TGAACTATCTTACCCGCAATTATCTTAATCCTAATTGCTCTTCCATCCCTACGCATCCTATACCTAACAGATGAAGTCAACGACCCATCC
+
___eccadaeccgdfghiidghfghhh`fhdegfahhifffd__edaeac[a^ecbdeg]gdghif]^]``dba]_a]V]b[\^Y\`]bc
@FCC0YMTACXX:1:1101:15983:34432#0/1
CAACTTTTAAAGGATAACAGCTATCCATTGACCTTAGGAGTCAAAAATATTGGTGCAACTCCAAATAAAAGTAATAATCATGCACACCCC
+
^^\^``Wa^egcbebY`^hef]e`ff`dgXddf[afe^ca^^cc`cZe^_ae[X^cfeebef]RaW___eg_dZ__dgabd]`bdcca[a
@FCC0YMTACXX:1:1101:6337:34736#0/1
GGCGTAGGAATCATATCTTTTCTCCTAATTAGCTGATGATACGCTCGAACAGACGCCAATACAGCAGCCATCCAAGCAATCTTATATAAT
+
_[_eecccefggghhhhhbghfghbghcfggfhhhaagfghbfhhhhhhhhhhdghff]gdbdddcecbdddabbba^^bccccbbbccd
@FCC0YMTACXX:1:1101:12625:34675#0/1
CCGATCCACCCCACCCTCTCTTGCTCAGCCTATATACCGCCATCTTCAGCAAACCCTAATGAAGGTCACAAAGTGAGCGCAAACGCCGTC
+
^__ccca^gegcg`gghihff_ffdhdhhiifhbc_ededgW_abffhhbghgcg`dgdgdgeecVZ__`ddbb]`_baa\_c^]aaa_]
@FCC0YMTACXX:1:1101:19375:34849#0/1
ATGGGGATGGCTGCTAGAATGAAGATCGATAGGAAGAGTGCTAGTACGCCTCCTAGTTTGTTGGGGATGGATCGTAGGATTGTGTATGCA
+
_b_e^c\cgggcghffghhiifggghiihhhihedgfgYcfhhhfdfgfaghhhfhefgd_cgegeZ[V`U_`a\T\_bYY`]_TZacbb
@FCC0YMTACXX:1:1101:7115:35131#0/1
ATGTCCTGTTCGTTGTTTAGGTTATGGATAATGGATCCGGAGCATATAAAAAGTATGGCTTTAAAGAAGGCATGGGTGCAGATGTGTAGG
+
_bbeeeeegcgggffhfhhiighfihihfhffhifhhiffYeeffgfdfhhiiafhfhicdfbdhghdegfeeeee``cbbc`]_ba_bc
@FCC0YMTACXX:1:1101:18816:35077#0/1
TGAGGAAGGGTATTCCTGTAAGTGCTAGGTTGCCAATGATTATGGAAGTTGAGGTGAGGGGTATTGTTTTGAATAGGCCTCCTATTTTTC
+
___ee^cdgfeeghiihhgghheegfhiiiiiihiedgagffbfhcefRacghigfeghhiTZbgh_dfgebbdeeeeeddcdcccd_bb
@FCC0YMTACXX:1:1101:19123:35232#0/1
CGAAAACAAACAATCCAAGCTCTACTCATCACAATCCTACTCGGCACCTATTTCACCCTACTACAAATCTCAGAATACTTTGAAGCACCC
+
bb_eeeeegegggiiihiiihhiiiiihhhhghhhihhhiiiiiiiiiiiihiiiiiiiiiihihcggggedeeeeddddcddcccccca
@FCC0YMTACXX:1:1101:3015:35263#0/1
TACTACACAACTAAAGACATCCTAGGCCTAGTCCTCCTTCTCTTTATCCTAGCAACACTAACACTACTCTCACCCAACCTCCTAAACGAC
+
bbbeeeeegggfghihiiiiiiiiihhiihhgghhiihhiiiiiihifgfhfhhiiiiiihihihihiiihhfgggeeedecbdcdcccc
@FCC0YMTACXX:1:1101:7875:35261#0/1
GACTCATTAGATTATGATAACCATACTAACCAAATGACCTTTACCTACATAAACATTATACTAGCATTCACTATCTCTCTTCTAGGCATA
+
bb_eeeeefeegghihhhhhhihieghiiiiihhidhhiiiifihiiiiihihhiiihihiihdfhihihhiifgefffiiiggfgggee
@FCC0YMTACXX:1:1101:17388:35380#0/1
ACCAATCTAGTCCAATGAATCTGAGGAGGATATGCCATCGACAGCCCCACCCTCACACGATTCTTCACCTTACACTTTATTCTACCCTTC
+
__beeeeegfegefg`fhiiffdfbdegecghihghiiiccgfYW^fghdfgiiiiihhgddefga_^bcebb_b_`bY_b_cc]babbb
@FCC0YMTACXX:1:1101:3266:35737#0/1
GCTTTGACTTGTGTGGTCTTAGCATGTGTTATTCGGAGGTTTTGTTGTGCTCCGAGGTCGCCCCAACCAAAATTTTTAATGCAGGTGTCG
+
bbbeeeeegggegcfhegiifiiihhefhdfhhiiifhiYcghihffghihiiihhiafggeebbccccccacccbbcbbccccaWb_ba
@FCC0YMTACXX:1:1101:9523:35727#0/1
ACCGAGCCTGGTGATAGCTGGTTATCCAAGACAGAATCTTAGTTCAACCTTAAGCTTACCTACAGAACCACCTAATCCCCCTGTAAGCTT
+
__aeccccgceeagffhicghdgiibgiiffhhifhhiihhicgcfhidhghhbfhiihfhihdfbggiiggggeed_bab[^`bc_b`_
@FCC0YMTACXX:1:1101:3973:35887#0/1
TCAGCTAAATAAGCTATCGGGCCCATACCCCGAAAATGTTGGTTACACCCTTCCCATACTAATTAACCCATTAGCTCAACTTATTATCTA
+
bbbeeeeefggggihhiiiiiiiiiiiihfihiiihaffhdggghifiiiidggggfadeecdeddddcabcbcbbbbccccccddeccd
@FCC0YMTACXX:1:1101:15365:35932#0/1
ACTAGCATCACAGACGCCCAAGAAATAGAGACTATCTGAACTATCTTACCCGCAATTATCTTAATCCTAATTGCTCTTCCATCCCTACGC
+
_^^ccWcceg`eecfYdee]`bedgba_bI^bcgdffh][^ecdaegSa_a_efZ`]bcgfdddZMHV_c]_RZYZ`]_b`]b\KT_TZ\
@FCC0YMTACXX:1:1101:17867:35850#0/1
GCGGCAAGAACTATTGATCCTGCAATGGGGGCTTCGACATGGGCTTTAGGAAGTCACAGGTGTAGGCCATATAGGGGTATTTTTGCCATG
+
_baeeeeecgggghhhfggfgiie`eefdhhdfhhffhhifffdgfggfb_dgdeddcdeZ_]_``bbQZ]_Z]_`_KR]`cccLY`bcc
@FCC0YMTACXX:1:1101:4814:36473#0/1
CATCTTTAGGTTTACAGCCTAATACTTACTCAGCCATTTTACCACTTATGCTCATCAATCGCTGACTCTTTTCAACAAATCACAAAGACA
+
__Zc`cde`eee`agf`cgbfhffggdg`cgfX[^^fghhee]bbce]aaffdhhfhgbdbdffdZSeY_]df]cbZ`d]ddeeacX`bb
@FCC0YMTACXX:1:1101:18541:36281#0/1
TAGGTTATGGATAATGGATCCGGAGCATATAAAAAGTATGGCTTTAAAGAAGGCATGGGTGCAGATGTGTAGGAATGCTAGGGATGGTTG
+
^_^^ccccc`c[bf`edfafhhhaghdfggefhfdhXaa]fbRa^aeb^afcQaeggfbHL_dgbZbV^\Z^_Za_ZZ]]b]GZ^aabY_
@FCC0YMTACXX:1:1101:7253:36579#0/1
TGCTAAATACTTGTCACTGCTGTCTCCCGTGGGGGTGTGGCTAGGCAAAGCGTTTTGAGCTGCGTGCGCGGGCTTGATGCTTGCTCCTAT
+
__[aca`agegggdfhffddhdgfdggfh^dgcef^_eefhhg_b`fZ`gedT^]a`a^bcb`a\W^acaEHLX`X^bbbcdcabccb]b
@FCC0YMTACXX:1:1101:17282:36522#0/1
CATCGGACATAGTACATACTCATTAAATAATCCTCCTCACCACGGATGCCCCCCCTCACTTAGGAGTCCCTTGCTCACCATCCTCCGTGA
+
abbeeeccggefghhiiiiiiiiiiiihehiiihhihihihhhhhghihhffhieeebcddccccbbbccccccbcccccccccccaW[[
@FCC0YMTACXX:1:1101:3096:36790#0/1
AGGCGGTCTAACCGGCATCATCTTGGCAAACTCATCCCTAGATATCGTACTACACGATACATACTACGTTGTCGCCCACTTTCATTATGT
+
aabeeeccgggggiififiiiiiiiiiiiiihiihiiihiiiihiihbggeggggeeeccdddcccccacccccacacc^bbccbcbcbc
@FCC0YMTACXX:1:1101:18044:36934#0/1
TTTTCAGTTTGTTTGTTATAAGGGTGAGGTCTAGGGCTGCTAGGAAGCCCAGGGCAGTTGCGCATAGGGCTGAGAGTTTTAAGTAGAGGG
+
_bbeeceZ^ceYcgffgaebfgdbb_bd`^e_fgh^gfa_ghfc^cbfgff\ehaP_\ebggg\UPZ]cd[X_ab_GZ`bbR]TT_bbBB
@FCC0YMTACXX:1:1101:18322:36810#0/1
CAATTGACTTCCAATCAATCAGTTTTGACAATATTCAAAAGAGAGTAATTAATCTAGTGCTAGCCTTAACAATCAACACCCTATTAACCT
+
\YYa^`ca^a^aa[ad[^eaYd[bbgZPQbe[XdfabaXbZ^bdafafbe`^f[aaIXWXXXN\\aaH\b``dd_Zbddda`a]Z^^a_b
@FCC0YMTACXX:1:1101:20885:37233#0/1
TTTTCACGGCCACACGACCAGGCGTCTATTACGGACAATGCTCAGAGATCTGTGGCGCAAACCATAGCTTCATACCAATTGTTGCAGAAC
+
bbbeeeeegfgggiihihiiihhhegfghhfhiiZeehhegfhhihd_dedgbceeacccccccb]`b__bYYR_`Ybbbb__ab`b]`b
@FCC0YMTACXX:1:1101:9217:37392#0/1
AACATAAGAATGCAGAAAGTAGTTTAAGTTAGAATACCAGCTTTGGGTGTTGGTGGTGGAGTTGGATACTTTCTTTCTGATTGCCCTAGG
+
bbbeeeeegggfgidghhheigfhiiiiiihiihiiiigfihihiii^_cghi^cgZbg\e\cdfb`dggfgggeeeeeccdc_bdd\b`
@FCC0YMTACXX:1:1101:5621:37505#0/1
TTAAGCTTACAGGGGGATTAGGTGGTTCTGTAGGTAAGCTTAAGGTTGAACTAAGATTCTGTCTTGGATAACCAGCTATCACCAGGCTCG
+
_bbceceegfegehiihiihhiffhcgfhfhifhafac_ehifdd_fdfhhhiiiihhihifhgffgddcbbcec`bdddcccca_a^`Z
@FCC0YMTACXX:1:1101:19467:37841#0/1
GTATCCTGAGACATGGGGTTCTGGATTTGAGGTTTTAGGGGGTCTTTTAGTAGGGTTGATAATGGAGGTGATATTAATTTTATGGGTTTT
+
a__eeeeegggegghiiieghiiidgfiieghghhhegghhi_eghihcgbbghi`gg_ccceee_acZ^Z]bbcbcbcdccccccKT^^
@FCC0YMTACXX:1:1101:16661:38164#0/1
GCATAAGCCCAAATCGGATCGAAAACCTCACCGATACCTAACAGCCAGGCATAGCAAGCACAAACAAGCCCATGCTACCTTCACTGTTAA
+
___eceeaeeegghfhffhffiiie`f`ffghfccgfghffhb]_fh_fffeggea__cddb__`a_`_aaab`b`bbb``^bcbc_bcc
@FCC0YMTACXX:1:1101:11221:38451#0/1
AGGTTGGGTGGGGTGGGTAAATCAATGAAGGAGCGATTAATTATTTTTATGATTGGGTTGGATTTGCGTATTGGAGTCATTGGTGCTTTT
+
^__cceee`eggg[dfh_fghfhhiiihihiegfhffhiiiiggeggg`da^bcedc^^ac_bbccbaa^_b`bbbbbbbccb]^_`cbb
@FCC0YMTACXX:1:1101:16842:38310#0/1
TACATGGGTTAGCAGCCCTTGCGAGTTTTCTCGGTAAATAAGAGGTGGTAAGCCTCTATGGTTAGATTCACAATCTAATGTTTTAGTTAA
+
bbbeeeeeegggfiihiiihhhifhdffhffhhhcffefhhihhiaeg`gfhiiiiifiii^ddgeeeeeeeeddbdddd]`cccbccdd
@FCC0YMTACXX:1:1101:5623:38735#0/1
AACCCATAGAAGCCCCCCCATAATTGAAAATAATCACACAACCAATCACACCACTAACAATTAACGCTAAACCCCCATAAATAGGAGAGG
+
_b_eeceegggggiiiiiiiiifghdghiicgdedfceghfbfbffiihiifggeeeeddcbbdbccaaccccaa^abcccdcbbcccc^
@FCC0YMTACXX:1:1101:8604:38546#0/1
GCAGTGGAGAAAATATTCATGTTACTTATACTAGCATTATTGCTTCTATATGGTGATAGATTAATCCAATGTGGTGTGAGGAGTTCAGTT
+
___ecceegfggghhiiiiiiiiiiihiiiiiiiiiiihiiiiiiiiiihhiiefhihiiiiihihhgiiihiigbegghhdggdgbbce
@FCC0YMTACXX:1:1101:2049:38886#0/1
GAAGCCGATAAAGAAGAATACTTCTGAGATGATGAATAGTGTTATTCCGTATCGAAGGCTTTTTTGGACGGGTGGTGTGTGGTGGCCTTG
+
___eeeccY^begcghfgabgdgdffffd_gfceX^aaeYSYXO^efcae_efff`afgdcg``dcc_c]aWXZFKWGQ^[^X^aPWJY_
@FCC0YMTACXX:1:1101:3175:38884#0/1
CCAAGATAATGCCGGTTAAACCTCCTACAGTAAATAGGAAGATAAAGCCTAGGGCTCAAAGTATTGCTGGAGATCATTTAATGTTGCCTC
+
___\ccRceaeee_eedgbhhf_dgXadf`Ybcf`e_fffgfffhdffhgaghfghhhbghV\]Zb`ddR^d`__^bceddddecbbbbb
@FCC0YMTACXX:1:1101:6682:39019#0/1
TCTCGGGTAATATGTGCGATTGAGGAGAAGGCAGAGGAGGTGTCTGGTGAGTAGTGTATTGCTAAGAATAGGCCTGTGATGATTTGTAGA
+
^__ccccceg^``efa]eYdegag][d^Zdb\fVPc`faeG^^cefbHWSaMW\W\eb_`M\bBBBBBBBBBBBBBBBBBBBBBBBBBBB
@FCC0YMTACXX:1:1101:17425:39431#0/1
GAGATAAGGGTTGTTATTATGATAGGGGTGTGCATGATTATTACTTTTATTTGGAGTTGCACCAATATTTTTGACTCCTAAGGTCAATGG
+
aa_eeeeegfcggiihhihiigghihiiWc^eghhigfhdghfhhiiigghhhhfgghfhhihifiiigggga_dbcdbbbddZ`bcebc
@FCC0YMTACXX:1:1101:6349:39512#0/1
GGTTGTAAGGGCGATGATGATGAAGGGTAGAATAAAGTGTAAGGTGAAGAATCGTGTGAGGGTGGGGCTGTCGATGGCATATCCTCCTCA
+
^_^cc_caecggcfhhhhf]gcdfgghWP^ecdbbeg[aX^ccgI^^acbbadffefbffbfT^`]`[__TGTKGTWGYGG]]YbbbbbS
@FCC0YMTACXX:1:1101:4661:39907#0/1
ATTATTAGGGGCACTAGTCAGTTCCCGAACCCTCCAATTATAATGGGTATGACTGTAAAGAAGATTATAACAAATGCATGGGCCGTTACA
+
___eececggffefghhcehhgiihfhcfghhcfffgfhhifhiifgWaeghidhefficfgihegcdgegaded_bbdcdbcacW\a^b
@FCC0YMTACXX:1:1101:5766:39818#0/1
ACGACTCACTCCCATCCTTAACCCCTTAACAGAATACATAGCTTACCCATTCCTTATATTATCCTTATGGGGCATAATCATAACAAGCCT
+
bbbeeeeegggggiiiiiiiiihiihiiiihiiiiiihiiiiiiiiiiihihhiiihhihiiiihcbhhdfhifgggeeedeeebdcbcc
@FCC0YMTACXX:1:1101:1299:40225#0/1
TTGTGAGGCGTTTAATTGGGTTTAGTAGGGTGGGGTTGTTTTCGGTGATGTTTGTTAGAGCTGGAAAACGAGGTTGTCCTGTTAGGGTGA
+
^__caYacceggg_Y[bb]gWbf^^abcegY^ffcgfhdfhhXaNZZGZHMZ]`Z_]]GTZ]b\XY][bZFWLHQ^[YSY_]YR_RWX^a
@FCC0YMTACXX:1:1101:18679:40010#0/1
GCGAGGTGTATGAATATTAATATGTTTTCTCGTGTGAAGGGGGGATTTATGTTAATTATATGGTGCGTGAGTGTTCCTCGTTGCATTGTG
+
^[^caWcacSSb`YdYbdd^a[K`eec[^e[_Hb^c^SY^OccYEHR]]]XX]aRY]`cd`c`R]GTJTW[````BBBBBBBBBBBBBBB
@FCC0YMTACXX:1:1101:16758:40300#0/1
TAATGTTTTAGTTAAACTATATCTACAGGAGGTAAATCCCAGGATGATGTTGGGGTTGAGAGATAGAAGGATAATTGGGGCGAGGTGTAT
+
^__ec`ccegccggegfggdgfcddgddb`bdYbfea_cfcbf_ac^egaegedg[ee]_U_TVb]\H^d``ZZRZb]\RXQHT_O[SYY
@FCC0YMTACXX:1:1101:1604:40579#0/1
AAGCCTGTGAGGAAGGGTATTCCTGTAAGTGCTAGGTTGCCAATGATTATGGAAGTTGAGGTGAGGGGTATTGTTTTGAATAGGCCTCCT
+
aabeeeeegeggggfhidgghhiiigghiffghfhidghfgghghfghfffgaeeacg_fh\b\eghiTT^dggdada^_b`b`Z`bcac
@FCC0YMTACXX:1:1101:8812:40597#0/1
ATCTGGCTTAGTCATGTGATTTCACTTCTACTCTACCACACTACTAATACTAGGCCTACTAACCAATATACTAACCTTATATCAATGATG
+
Z^^^`\ac`eccc]aebagdf_ag^^_a[`[^f[d_^_e\ZPYcfcgX^YY^^f_acaefhhhQWGab_e__`HV\\ZbBBBBBBBBBBB
@FCC0YMTACXX:1:1101:10187:40858#0/1
TTACAATTCTAATCCTAATACCACTGGTCTCCATAATCGAAAACAACCTACTCAAGTGAACTTGCCCTCGTAGTATAAATTAATACGCTG
+
bbbeeeeegggggiiiiiiiiiiiiiifgiiiiiihiiiiiiiiiihihhiiiiiihhiiihhiihiiiigggdgcdeeeeddccbcccc
@FCC0YMTACXX:1:1101:18877:40811#0/1
AGACCGCCTACAGTAAATAGGAAGATAAAGCCTAGGGCTCAAAGTATTGCTGGGGACCATTTAATGTTGCCCCCATGAAGTGTAGCAAGT
+
__[acceeggecchaffggdgebcdgdghdfhfffhif`adffg^aegffd\bfefU_ddeggggg^R^^cca`[``bcbGZT__b_bcY
@FCC0YMTACXX:1:1101:18931:40967#0/1
CTATGTATTCTGTTAAGGGGTTAAGGGTGGGAGTGAGTCGTATTATGCCATAGCCACCTAGTTTTAGGAGTACCGCGGCAAGAACTATTG
+
^_J`c\acec[[ef^^[^XP[bReg]JJQY^bZ^Wa^XIO^^NXaWcHNa\\__RVWMUH\cdR^dd^HMZZa]_ba\YW]^BBBBBBBB
@FCC0YMTACXX:1:1101:1433:41064#0/1
ACCTAATCCCCCTGTAAGCTTAATTGCTAGTCTAAAGAGGGACAGCTCTTTAGACACTAGGAAAAAACCTTGTAGAGAGAGTAAAACCCT
+
__bcccddceggghiiheghhiiiehidh_gahhfafhihifh^ghfhfcgcacfeggiiifffffaggeeecMZZ`bbcc_bccccPW^
@FCC0YMTACXX:1:1101:10319:41108#0/1
AGCAATACACTACTCACCAGACACCTCCTCCGCCTTCTCCTCAATTGCACATATCACCCGAGATGTGAAATACGGCTGAATCACTCGCTA
+
bbbeeeeeggggghihiiiiiichhihiiihfgiffhifgfihhhhhiihhhhhhhgiiihifgggdceeeeb`cbacccbbbccc[_[[
@FCC0YMTACXX:1:1101:14932:41112#0/1
CTATGATACATAAACTCAGACCCAAACATCAACCAATTCTTTAAATACCTCCTTATTTTCCTCACTGCCATACTAATTCTAGTTACTGCC
+
bb_eceeecggaccceac_aefgafddRaafeghd`fgdcffcccccc]afhhhdffh_[affhhhcgf[bdghdcdgeegf`ceee]cb
@FCC0YMTACXX:1:1101:17841:41132#0/1
AGGCTCCTCTAGGGGGTGTAAAGCACCGTCAAGTCCTTTGAGTTTTAAGCTGTAGCTCGTAGTATTCTGGCGAGTAGTTTTGTTATCTAA
+
___eeeceef`gchhh^eghffbbgeggeghifbbgfiii]f_egfcdcggdgdgggdaabba_bd`bcbBBBBBBBBBBBBBBBBBBBB
@FCC0YMTACXX:1:1101:5997:41526#0/1
AAAGCCTAGGGCTCAAAGTATTGCTGGGGACCATTTAATGTTGCCCCCATGAAGTGTAGCAAGTCAGCTAAAAACTTTCACACCGGTGGG
+
__Wccceegfefgffhhheggfhcghhhhbgh^aadhihhafbgdghhdgdfhhWaW\edfbgfhddgieddggab_bcecbdccZRZ^_
@FCC0YMTACXX:1:1101:12199:41821#0/1
ATGGTAAGCGTACTGGAAGGTGCGCTTGGATAAATCAAGGGATAGCTTAATATAAAGCACCTGGCTTACACCCAGAAAATCTCAATACCA
+
___cccccgc^egfa`ghfh[[J_`_c_dbaffcaceb[aHOXWcedg]_e\bbghhe\bGM\Z^gdYZ^ZZ`bbGZ_bRGT]bbb_b`b
@FCC0YMTACXX:1:1101:12251:41973#0/1
CTGTGATGATTTGTAAAATTAGGCAGGCTGCAAGAAGTGAGCCAAAGTTTCATCACATGGAGAGGTTGGGTGGGGTGGGTAAATCAATGA
+
a_bceceefgfgfhhffiiiiiiihifgdffhhhihi^edgehdfhhfghiiiiiihiiedggfhRafagP]ccca\ac[_`bccbbccb
@FCC0YMTACXX:1:1101:8575:42142#0/1
CATATCACTGCCTCCACAACTGTAACCACCCAAAAAGGCATAATCAAACTCTACTCCCTTTCTTTCCTCATCCCTCTTACCCTAGCCCTA
+
bbbeeeeegggggiihiiiiiighhiiiiiiiiiihiidhiihiiihihhhifhiiiiihiiiidfgiiggggggdeeeedddbdccccc
@FCC0YMTACXX:1:1101:13657:42114#0/1
TCAATCGGACACCAGTGATACTGAACCTACGAATACACAGACTACGGGGGCCTAATTTTCAACTCCTACATACTACCCCCGCTATTCCTA
+
bbbeeeeegggggiigffhhiiiiiiifhihfhhihiiihihdhhdfhhebcccccddcdcccbbbc`bccdcbbbbcccccccccddcc
@FCC0YMTACXX:1:1101:5634:42376#0/1
GTTTATGTAGGTAAAGGTCATTTGGTTAGTATGGTTATCATAATCTAATGAGTCGAAATCATTTATTTTATTTAAACTACTTACCAATTC
+
aabeeeecgggcgfhiihhiiiiihefiegfiihiiiiihiiihhffhhhhieghiiiiihiihhihiiiiiihihhhiiiiggdggfee
@FCC0YMTACXX:1:1101:5838:42333#0/1
CTACATAAATGACCTAGTCTTAATTTAGCAAAATACCACACATTCCACCCGAAAACAGGGTTTGTTAAGATGGCAGAGCCCGGCAATTGC
+
b_beeeeegggggihhihhiihiiiiihhiiiihiihhififfhiihhiiiagfgheihibfhgdgeeegfceeebccddaccccacccc
@FCC0YMTACXX:1:1101:15635:42449#0/1
CCCCACATATCAAGCCAGAATGATACTTCCTATTTGCATACACAATCCTACGATCCATCCCCAACAAACTAGGAGGCGTACTAGCACTCT
+
bbbeeeeegggggiihiihiiihhiihihhfffhihihhiiiiiihiihiifhghihhhfgiiiidhfd`g`bccabc_aaabc^bcccc
@FCC0YMTACXX:1:1101:6231:42685#0/1
CTAAGAGTGCGAAGACGTAGGCTTGAATTAGGGCTACTGCAATTTCTAGAGTGGTTAGTAATACCAGAAGTGTGGAGGTTAGCAGAGTTA
+
__beeee^cegegiihheegfhifhffbdgiiihiiifhScfhiiiibfXaWae_efhhhiffhidgddgV^Z^abbbZ`_acccccT]]
@FCC0YMTACXX:1:1101:7001:42539#0/1
CAACCCCATTGCAGAATGCTGACTCCCACCACATCTCGTCCTGTATGCGCCTGTCTTTGATTCCTAGTACATGCAGTTGTTGATCGCACC
+
bbbeeeeeggggefhiiiiiiiiiiiiiiihhiiiiihfhiif]chhiihhhighiifhgiihgfbdddgfggeeeeeebbdbdcccccc
@FCC0YMTACXX:1:1101:14226:42767#0/1
TGCCAGGTGGGTTGATTTGTTTCAGGTGCGGGATAGTATAAGGGTTGTGGTGCTTGAGTTTAAGTTAAGAGTCAGGAATATGGTAGTTGT
+
abbeeeeaeggeghhiihihiiihgibfdfhh_fceccgffifh\bdZcfddgeggde^abb]]`bccdcd]bbbbbab]`bcT]]`b`_
@FCC0YMTACXX:1:1101:19158:42964#0/1
CCACATCCTCCTAACCCTCTCCACCTTATCCATTGCAGTAGGCAGTTGAGGGGGTCTAAACCAAACACAATTACGCAAAATCCTAGGGTA
+
abbeeeeegggfgiiighiiihhiiiihhhihhihhiifhiiihdcdhfhiiiiN\dedbdce^ccdccabccbcacacccbcbcb^aXX
@FCC0YMTACXX:1:1101:17690:43112#0/1
GTTCAACTAAGCCTGCAAGACGCCACATCTCCTGTTATAGAGGAACTAATTACTTTCCATGACCATGCTTTTATAGCCATATCTCTTATC
+
a_beeeeegggggiiiiiiiifiihiiihiiiiihhhiiigihggfhihihihiiiihiiihhiifiiiiggeggdeeeeeedddddcdd
@FCC0YMTACXX:1:1101:4193:43276#0/1
TAATCAATATAAAACCCCCCTTCACACGAGAAAACATATTAATATTCATACACCTCGCCCCAATTATCCTTCTATCTCTCAACCCCAACA
+
_abeceddaegggfgifghhgghihiffffdegfhidggffhhiiidhiihffgdcgedeec^bbbb```]bZ]bbbcdcb_b^a][^__
@FCC0YMTACXX:1:1101:7761:43390#0/1
TGTGTTGTTGTAGGTGTGGCTTAGTATGATGAGTAGGGGTAGAGAGCCGGTTAGTGTGTAGAATAGAAAGTAAGTACTTGCGTTGAGGCG
+
aaacceeegggggiegfghhiihhfghidhifg^dfhii_fggfdghihgagfhbdbdcdfgggfgeged_ceeabbdeddcacc`bccc
@FCC0YMTACXX:1:1101:13030:43304#0/1
GAAAGTTCAACTAAGCCATGCTATATTTAGGGTTGGTCAATTTCGTGCCAGCCACCGCGGTTACACGATTAACCCTAGCTAATAGGAACC
+
bbbeeccegggggiiiiiiiiiiiiiiiiiiighiihiiiiiiiiffiiihiiiiihiiidgeeeeeccccccccaccccdcbccbcccc
@FCC0YMTACXX:1:1101:20397:43452#0/1
AGGGTACCGCGGCCGTTAAACGTGTGTCACTGGGCAGGCAGTGCCTCTAATACTAGTAATGCTAGAGGTGATGTTTTTGGTAAACAGGCG
+
^V^ac`c]UWcW__^^YacaagcfI^NXaa[\QGUWLZNGG\`MVH^cHZZ^bbbbbd`cb\T_b[]aTX_GKKGKXWTLQ]]`b]X^^B
@FCC0YMTACXX:1:1101:7827:43668#0/1
CGGAGCGAGGAGAGTAGCACTCTTGTGCGGGATATTGATTTCACGGAGGATGGTGAACAAGGGACTCCTAAGTGAGGGGGGCCATCCGTG
+
abbeeeeegggaegeefhfghhhfh^fghhf_eghfhhiiihiihgghgbdccbdbcd`dccccaacbcbbb]`b_accccX[_bbca^_
@FCC0YMTACXX:1:1101:7589:43957#0/1
ACTACTCATATGATTCACCTCAACACCCATCGCAATCTCCAGCATTCCCCCCCAAACCTAGAAATATGTCTGACTAAAGAGTTACTTTGA
+
bbbeeeeeggggfihiiihhiiiiiiiiihihiiiiiiiihiihiiiiiiiiigggeeeedddbddcdeedcccccbcbcc]bbcccdcb
@FCC0YMTACXX:1:1101:8865:43894#0/1
TGACTCTTAACTTAAACTCAAGCACCACAACCCTTATACTATCCCGCACCTGAAACAAATCAACCCACCTGGCACCACTAATAGCACCCA
+
^JP`ccc^S`]ba^ebag][ZbfR`eZa_R^^WbXcXXbccfaaecYG^`caWR\edM\_fgY^ZW`\XZ]`Z_UZ\abb`]]]`bbQ[^
@FCC0YMTACXX:1:1101:20382:44142#0/1
TAGATATAGTTAAACTAAAACATTAGATTGTGAATCTAACCATAGAGGCTTACCACCTCTTATTTACCGAGAAAACTCGCAAGGGCTGCT
+
\_^aPc^cg`^^bf`g]^eagdaaag][ebgb]gddXbabaXfg`a^Zc^efbbe_aW^[\\eb[eW_NFZNF\b]\_\[[`BBBBBBBB
@FCC0YMTACXX:1:1101:20767:44174#0/1
TTGTAGAGAGAGTAAAACCCTCAACTACCATAGTTGGCTTAAAAGCAGCCATCAATTAAGAAAGCGTTCAAGCTCAACACTAACCACCCC
+
___cceeegcac`ddfhhcfghhhhfhbf^fb_egdecefhhhha]fdbff_gb]eghhhddggHTGLT\R^]`ccedecbdd_acc_a_
@FCC0YMTACXX:1:1101:5938:44389#0/1
GAACTCAGATCACGTAGGACTTTAATCGTTGAACAAACGAACCCTTGATAGCTGCTGCACCATTAGGATGTCCTGATCCAACATCGAGGT
+
bbbeeeeegggggifghihiiiiiiiiihiiiiiiihiiiiiiihhieiiiiiiiiiiiiibddgggggedeeeeddddcdccbcabccZ
@FCC0YMTACXX:1:1101:18143:44370#0/1
AGGGATAGTAGTAGGGCGATTTCTAGGTCAAATAGTAGGAAAGTGATGGCAACTAGGAAGAATTTTATTGAGAATGGGATGCGAGCAGGG
+
__beeeeeeggccghihigfhhhidhheghhhihfaeegfhfhaefchhhdfgiffhcfhhhiddfhhigbbgbd_beeccdcccbcccc
@FCC0YMTACXX:1:1101:5048:44738#0/1
ACGTATCACTGCTTCCATAACTGTAACCACCCAAAAAGGCATAATCAAACTCTATTCCCTCTCTTTCCTTATCCCCCTTACCCTAGCCCT
+
bbbeeeeegggggiiiiiiiiiighfiiiiiiiiiihfhhiiiiiifhhiiiighihiiiiihdhiiihhiighgdgeeeeddcbdbccc
@FCC0YMTACXX:1:1101:9526:44569#0/1
TTTGCGCCACAGATTTCTGAGCATTGTCCATAATAGACACCTGGGCGTGTGGCCGTGAATACAGTTTGGTTTAAGCGTCCAGGTACTGCA
+
^[_caUcc`^ecZe^aeabeS[`__]^_SdY[[^bcfcgfddZWHO_UZV\_cgf_Y`ddb]cdVV^aPZ\`^]`ZWGTZ^YX]T_Y]]]
@FCC0YMTACXX:1:1101:9883:44690#0/1
ACTCCTCTCTCTACCAGTCCTAGCCGCTGGCATTACCATGCTACTAACAGATCGCAACCTCAATACTACTTTCTTTGACCCTGTTGGAGG
+
bbbeeeeeggffgihiihhiiihihhhhihiiiihifhffhiiffhifhhhhiiiihiiiifdggfggeeeeeeed`bdbdccbccabcc
@FCC0YMTACXX:1:1101:12883:44556#0/1
TGTGATTACTGTTGCTCCCCAGAATGACATTTGGCCTCATGGGAGAACATAACCTATGAAAGCTGTTGTTATGGTTATAAGAAGGAGTAT
+
bbaceeeegggggiiiiiiiihiiiiihiiiiiihihiiihiibgdgdfgfbfhiiiiiiihhiiggfgiffhgd`dgdceeeeebcZ_b
@FCC0YMTACXX:1:1101:3854:44812#0/1
ACTAAAAATATCATTAAACCCATATAAGCCCCCCCACAACTTAAAACAATCACACAACCAATTACACCACTAACAATTAACGCCAGACCC
+
_abeeeeceeggghiihihfhiihiiiiiiihiiifehhfhfhhhhhihihiddggeee`bdbddbbbccccccccccb``[a_TX[_cc
@FCC0YMTACXX:1:1101:3199:45302#0/1
ATAATTTGATCAACGGAACAAGTTACCCTAGGGATAACAGCGCAATTCTATTCTAGAGTCCATATCGACAATAGAGTTTACGACCTCGAT
+
bbbeeeeeggfggihihihifighhiihhiihhhghiiiiiihhhfhiiihiiiiiiidgghiggfggeecdddcb_bbcccccccccab
@FCC0YMTACXX:1:1101:16175:45446#0/1
GTGATATTGGCTAGAATAGTTATTAGTGTGTCCTACAAGCATGAATTAAATAACACCTTGCTGAGGTTCGCGTGGAGCTAGAATATTGAA
+
_^^acedegfegffdhhhh[hgfgbf^bagZgghhhdghfc`ffhfhhfhfhh_ghhhfgca[\bedfeST_`[a^`b]]_Z_`bcd``b
@FCC0YMTACXX:1:1101:19387:45559#0/1
GTGAGGAGGATTATTTAATGAGTATGTACTATGTCCGATGAACGATTTAATGTACTATGGACGACTGGCATGGACTGGTTTAGTTGGTAT
+
^\_cacda^`bb^beeacdgfdgde_e[baehXP_ffhfhehS^eQaecfggefbgdghfb`[FFTF\bXbcaBBBBBBBBBBBBBBBBB
@FCC0YMTACXX:1:1101:5662:45777#0/1
GTACTTGTTATACTAAAAGAGTAGGATCCTCATCAATAGACAGAGATATAGAGGAGTAGTCAGACAACATCTACGAAGTGTCAATATCAA
+
_a_eeeeefggggiiiiiigh_ggffffiiifihfhdfihigfffgfhfihehiii^eghhhigfhihhcfcghigggZa^ccdeebU_b
@FCC0YMTACXX:1:1101:17664:45978#0/1
TGTAAAGAAGATTATAACAAATGCATGGGCCGTTACAATAACGTTATAGATGTGGTCGTTGCCTAGTAGGCTGCCGGGTTGGCCTAGTTC
+
bbbeeeeegfgggihiiiiiihiiiiiiiiiihighfhiiiiiegghhihiifiihhhiiiigggggfeeececdcccZaccccccccdc
@FCC0YMTACXX:1:1101:9083:46076#0/1
TACTCTTACTATTATCCTCCTATCAGTCCTACTAATAAGCGGCTCATTTAACCTCTACATACTCATCACAACACAAGAACATCTGTGACT
+
_bbeeeeegggggiiiiiiiihifiihihihihihdgfhhiiihgghhiffhiiiiiiiiiiiidhiihihggggeeeedddddddcdcc
@FCC0YMTACXX:1:1101:9661:46333#0/1
TGCTATATTTAGGGTTGGTCAATTTCGTGCCAGCCACCGCGGTTACACGATTAACCCTAGCTAATAGGAACCGGCGTAGAGGGTGTTTAA
+
bbbeeeeegfffgighhidgghhiihhffhiifhhihiiihieghhhihhafgegfdcbeeeedbd_ddcacaY^accccccc[^X_bbb
@FCC0YMTACXX:1:1101:10518:46270#0/1
CAGATGGCCGGCTGTGATGTTTGCGGTTAATCGTACGGCCAGAGCTACTGGTTGAATAAGTAGGCTGATAGTTTCGATTGCTACTAATAT
+
bbbceeeeggggfighhhhhiiiihihhiiiiighdgiiiiifhehhgggg`ceeeeddc_cb`bccabbcY_ccaabccc`bccccccd
@FCC0YMTACXX:1:1101:2501:46651#0/1
CGGCCCTGAGGTAAGAACCAGATGCCGGATACAGTTCAGTTATAGCTACCCCCACGAGTTCTGGGCCCGGAGCGAGGAGAGTGGCATTAT
+
___cc`ecegggeffiihfff_gfghffYe`_^c^cg`gghfhd_efga_eefhifedgcdeZ^`\\Z]_W^_aET[[a[_S_^^bb_]_
@FCC0YMTACXX:1:1101:6789:46626#0/1
TATCCATTGACCTTAGGAGTCAAAAATATTGGTGCAACTCCAAATAAAAGTAATAATCATGCACACCCCTATCATAATAACAACCCTTAT
+
^^YYSY`cccac[b`a][bJ`bdedhedadc`^Wbdcdhb`d]ccccacX^cdhdacbccc`ababc``bcYbddc`ccc`_`cc^````
@FCC0YMTACXX:1:1101:11854:46696#0/1
TAGAGCTCCTGTCAGTGGCCAGGGACTGGGTTTAACTATGTGATAAGCGTGGGTCTGGTGGGTCATTAAGTGTTGTTATGTAGATAAAGG
+
bb_ceeeegggggageghhihiiidghiiihhhfgfhhieaccghhihh`efifggfh\bcgdddeeccb`bcbcb`b`bZacccccccb
@FCC0YMTACXX:1:1101:3361:47057#0/1
ATCACTTTCCTACTATTTGACCTAGAAATCGCCCTACTACTATCCCTACCATGAGCCATCCAAACAACAAACCTCCCAATAATAATCAAA
+
bbbeeeeegggggiiiiiiiiiiihhiihihiiiffhiiihiiiiidfhiiiiiiiiiiiiiiiiiiiiiggggeeeeddddddcdcccc
@FCC0YMTACXX:1:1101:5665:47491#0/1
ACAAATAAAGGGGTTTGGTATTGGGATACTGCGGGGGGTTTTATGTTGATGATGGTGGTAATGAAGTTGATAGCCCCTAAGATAGAGGAA
+
a__cceeegggggdfhhiYbgghiihihhhhihiihecU[^acbcbccccccdccY_aT]]Y`b[]`bbccdccbbaccabbbbbcb^ac
@FCC0YMTACXX:1:1101:9215:47487#0/1
AGTGTTGGCTCAAGGCAATCAAGTGGTATTGAGATTTTCTGGGTGTAAGCCAGGAGCTTTATATTAAGACATACCTTGATTTATCCAAGC
+
___ccc[^[eeeea`c]eedadRR[`JQbe^d[dI^YYSXIPYOOO^c^eXcZZGVGGHN\_b\MWV_MHVH\^RHM\^VZZ_Y^BBBBB
@FCC0YMTACXX:1:1101:4018:47511#0/1
GCTGATTTTCCTGCTGCTGCTAGGAGGAGGCCTATTAGTGGGAGGGGGGTTGAGTTGGGATTTAGGGCTAGTATTTGTTGGAGGTCTCAT
+
___cacccecgc]c]dggddbbff[b_^deff_^ccgbccaaccceddETOV`bRR_GTJJJ]`_`a[^GJJJYa_]`[WWSX[JRS]Y_
@FCC0YMTACXX:1:1101:4767:47506#0/1
TCAACCACTTTAATTAAGCTAAGCCCTTACTAGATCAATGGGACTCGAACCCACAAAAACTTAGTTAACAGCTAAGCACCCTAACCGACT
+
bbbeeecegfgffiihihhiefegihiihihfiiiiffhbfhhfdfhhhhhhhiihcfgadgdfdgbegggeeeabbbdccc^cacccac
@FCC0YMTACXX:1:1101:5901:47527#0/1
CATCCTCCGTGAAATCAATATCCCGCACAAGAGTGCTACTCTCCTCGCTCCGGGCCCATAACTCGTGGGGGTAGCTATACCTGAACTGTA
+
__becceegggffffhfhfhhhihdhcfhdgegI^eaffhffhhgffhghihehgcedbddbdccc^aa_cOX^bbbbcbb_`b`ccc_`
@FCC0YMTACXX:1:1101:8689:47609#0/1
TTTTCTGCAAAGGAGTTGAGTTGGGGTAATCAGAATATGATAATTATTAGTAGCGAGGTTAATAGGGTGTTGATTGTTAAGGCTAGCACT
+
___`ccccgcgegdg^beK`bgghhhYdafaeefffXceedgg`cdgdgfgdcfg`afLM_]c_cgdHLY^addb_bb__`bbbb`_R]T
@FCC0YMTACXX:1:1101:11561:47690#0/1
AGGATTGGGTTGGATTTGCGTAGTGGAATCATTGGTGCTTTTGTAGTTGAGGTACAACGATGGTTTTTCGTATCATTGGTTATGGTTGGA
+
___cceeee`bg[`bcghhhfgfffffc_cghhfcgacaefhfebggdebbg\b__bbeZcfedYb\^aaZ`[]`Z`cb]^]`_]_bBBB
@FCC0YMTACXX:1:1101:17901:47527#0/1
TCACATAGTTAAACCCAGTCCCTGGCCACTGACAGGAGCTCTATCAGCCTTCTTAATAACATCTGGCTTAGTCATGTGATTTCACTTCTA
+
bbbeeeeegfgggihiifghiidggffhgghhgidcfacggfiidfhdhfiihiihhihhhiiifded`cbgdedgegdcdeeeeedddd
@FCC0YMTACXX:1:1101:4435:47899#0/1
ACCCTTATACTATCCCGCACCTGAAACAAATCAACCCACCTGGCACCACTAATAGCACCCATTCTCATATCTCTAGGAGGCCTACCCCCC
+
___eacacgcegcfghgffgdfdhffcghidaegedghf_^^aegfhifbfhiie__Z\^bgcdeaddedab`_cbR_]F\^b`b[^XW[
@FCC0YMTACXX:1:1101:9795:47944#0/1
TGAGAATGGGTGCTATTAGTGGTGCCAGGTGGGTTGATTTGTTTCAGGTGCGGGATAGTATAAGGGTTGTGGTGCTTGAGTTTAAGTTAA
+
a_beeeeeggcggghiihihihafhifhiefgheghehhhhcghiidhXaeffidgdgbddceeeeZ]`]^a^ab]bb^b`cccbb_bb`
@FCC0YMTACXX:1:1101:14351:48007#0/1
ATGATGAATAGTGTTATTCCGTATCGAAGGCTTTTTTGGACGGGTGTTGTGTGGTGGCCTTGGTATGTGCTTTCTCGTACAATGTCACGT
+
bbbeeeeeffecegeghhiiiifdbdbffgfeghifha`c`ffhLZ`dX\^V^dZa^GZ]bbbdbbcZ]GGTYR`RP[TX^bb`BBBBBB
@FCC0YMTACXX:1:1101:10831:48500#0/1
GGGCCAAGCATAGTAGGGTGTCTAATCCCAGTTTGGGTCCTGGCTATTGTGTGTTCAGAAGCTTTAAAGCCACTTTCGTAGTTTATTTTA
+
_b_eccecfeggggfhhab_b`egdg]eghhhhh]ac^cdfgfh_fdaefhhhf`gggffffhbghfbfS^\^dgb_a^`^`bdb_bcb_
@FCC0YMTACXX:1:1101:12039:48322#0/1
AGAGTGTGTGGGGTAGCACGGAGAAGTTTGGATTCTCAGGGGGAGGTTCGATGCCTACAGTCCTAGAAATAAGAGGGTTGGGACCTCTAT
+
^^Zccccceegfgffgfhiiiacfbdbaeffb_ecghfa_cdFZ`gbdaab_bbdbbccZabbc_`bc`bbbbcccR[[Xa_Q^^[bbbc
@FCC0YMTACXX:1:1101:9535:48502#0/1
TCAATTGTACTTGTTATACTAAAAGAGTAGGATCCTCATCAATAGACAGAGATATAGAGGAGTAGTCAGACAACATCTACGAAGTGTCAA
+
b__eeeeeggggehhihiifffhiihffggbfaaegihihffghcdfcd`gaffhhdgifgiababfhcY_bbcghffbdg[ac^bZZ_b
@FCC0YMTACXX:1:1101:9960:48638#0/1
CTACTCCTTCTTACATGACAAAAACTAGCCCCCATCTCAATCATGTACCAAATTCACCCATCAATCAACACCCACATCCTCCTAACCCTC
+
___ceeecggfccfffgdgfcdgg^bgdfdefff_eggfhhfbcghhdfgfhfhhhf[\bcfhddefdV_`badaaZ_b_b`bbb_^a\`
@FCC0YMTACXX:1:1101:11485:48526#0/1
CCTCTTCTTAACACCATGACCACGATAAACCTCCTACTTATAATTATACCTACATTAGCCGCCATAGCATTCCTCACACTCGTTGAACGA
+
__bcceeefggggiihiiiiihhhffhhhiiihhihfgfhhfhfhhgghdhiifhhih_]fffhfgffefgeeeeeebddcccccabbcc
@FCC0YMTACXX:1:1101:5744:48993#0/1
TGATGTTGGGGTTGAGAGATAGAAGGATAATTGGGGCGAGGTGTATGAATATTAATATGTTTTCTCGTGTGAAGGGGGGTTTTATATTGA
+
___eeceegggccf`fefeghifghhhihiiiiiihfi_feY`Z_bc_adeddddddccaccccccccccc`]``a_ccOO[_`bYbb]Y
@FCC0YMTACXX:1:1101:12638:48860#0/1
GAACCGGCGTAGAGGGTGTTTAAGATCTGACATAATAAAGCTAAACTCCATCTAAACTGTAAAACTCTAGCTGATGTAAAATAAACTACG
+
bbbeeeeeggfggihiaeffhiiiiiihhihhhiihiiihiighiiiihfihiifggggdceceeeddbddddcbbbdcccdcccccccc
@FCC0YMTACXX:1:1101:6518:49246#0/1
TAACAGCCAGGCATAGCAAGCACAAACAAGCCCATGCTACCTTCACTGTTAACCCAACACAGGCATGCCTCAAGGAAAGGTTAAAAAAAG
+
^Z^cJYQ`JQ`c\d]Y`dbcZR[`ebZdZZRPWR^cdh]^HOaacWa[I^[^[\W[\TT`bQMT^^^BBBBBBBBBBBBBBBBBBBBBBB
@FCC0YMTACXX:1:1101:1729:49418#0/1
ACATTCGAAGAGCCAGCCTACATTAAACTAGTTGAAAAAGGAGGGAGTCGAACCCCCTAAAACTGGTTTCAAGCCAGCCCCATAGCCCCT
+
_abcecedfgfggiiiiihiiiihiibghhhiiifhifhihgghiefgghfhfghiggecdeecdd`_bccbbccbccccccbbccccc^
@FCC0YMTACXX:1:1101:20231:49390#0/1
ACTGTTATTAGGAGTCAGAATAGAAACTGGCTGAGTGGGCGGAATATTATGCTTTGTTGTTTGGATTTGTGAAGTATGGGGATGGCTGCT
+
___cacac[cegYbffggdfffdggdfhbZbRbbcecddb``VZ_ebdZ_fghhgg``]^adcbUZ]_`T^T]`GLTTT^a^\aa^^^^_
@FCC0YMTACXX:1:1101:2498:49729#0/1
TAAACGAAAGTTCAACTAAGCCATGCTATATTTAGGGTTGGTCAATTTCGTGCCAGCCACCGCGGTTACACGATTAACCCTAGCTAATAG
+
_^_ccc``e[ec]cfaeggaffdhbba[caaeXdegbIP^_eghfgfh]aW^bQ\aee`f[fN\W\`bb]Y\^XX^_``a`b^b`cS]__
@FCC0YMTACXX:1:1101:3710:49698#0/1
ACCACCAACAGGCATCACCCCTCTAAACCCCATAGAAGTACCCCTCCTAAACACTTCTGTATTACTTGCATCCGGAGTTACAATCACCTG
+
bbbeeeeecggggiiiiiihhhihhifhiiihiifhidfghiiiiiiihiiihhihhiihffgggggdggedeebc_Zbccccccccccb
@FCC0YMTACXX:1:1101:13277:49700#0/1
ACTTTTCTAATACCTTGTTGAAAAAGTTATAGGGGCTATGGGGCTGGCTTGAAACCAGTTTTAGGGGGTTCGACTCCCTCCTTTTTCAAC
+
bbbeeeeegggggihiigihiiiiiighiiiiiihiehhihii]dghehffehhag^gcfghbgdggeFR\a_aaabcbccb`ccc^_]_
@FCC0YMTACXX:1:1101:8345:49894#0/1
CAACCATGCTACTACCCATAACATGACTTTCCAAAAATAATACAATTTGAATCAACTTAACTATACATAGCTTAACTATCAGCCTCATTC
+
bbbeeeeegfggahiiiiihhbgdgiiihiiiiiiihiiiihihhiihhihiiiiiiiidhihiiiiiiifhihhhffhhgefggeedee
@FCC0YMTACXX:1:1101:15917:49798#0/1
AGACACAGTACCGTAAGGGAAAGATAAAACCCACCCAAGCACAAAACAGCAAGGACTAACTCCTGTACCTTTCGCATAATGAATTAGCTA
+
_bbeeeeecggggegdhiihhhhfghihiiidZfgffhhhhhcghhihhhhihihihiffgeegebeeeeeddcccccbccccdcccccd
@FCC0YMTACXX:1:1101:11181:50217#0/1
CTAGGACTGGTAGAGAGAGGAGTAGGAGGATTGCTGTGATTAAGATTGATCAGACAAATAAAGGGGTTTGGTATTGGGATACTGCGGGGG
+
___ceceegg`ceghheaee^e[J`g^dcWcacf`gXaaag`edIXce[eX^e_fdfffbg_ebgfF\Z\a\]_ab_b\]^bbdbabaab
@FCC0YMTACXX:1:1101:18024:50242#0/1
TGGCTACCCCAACTCAACCCCTATACAGAAAAAACCAGCCCTTACGAATGCGGATTTGATCCCCTAAACCCTGCTCGCATCCCATTCTCA
+
__beceeegggggfhiihfffdhifhifhiihhdghfcgffhif[ZeghfffhUadecdcbddbbac`bc^a^a`]W]O^Xbccc]_bc_
@FCC0YMTACXX:1:1101:7429:50391#0/1
TATCCTTCTATCTCTCAACCCCAACATCATCCTGGGATTTACCTCCTGTAGATATAGTTTAACTAAAACATTAGATTGTGAATCTAACCA
+
bbbeeeeefggggiiiiiiiiiihiiiiihiihiiicehhfiihiiiifghgiiiiigfhhiiiifiihfhfhiigdd`dgebeeeecdd
@FCC0YMTACXX:1:1101:15076:50587#0/1
TTGACCTAACGTATTCGCGGTGACGGCGTTTGCGCTCACTTTGTGACCTTCATTAGGGTTTGCTGAAGATGGCGGTATATAGGCTGAGCA
+
bbbeeeeegggcefhhiihhefhhiihiiigihfihdhfeggg`cacdeeddddcbbcGTZ_bbcb``b]b]^ZaXaW``cbb]baPQ]]
@FCC0YMTACXX:1:1101:3441:50946#0/1
CGGGGTATTCCGGACAGGCCTAGGAAGTGCTGTGGAAAGAAGGTTAAATTTACGCCTACGAATATAATGATGAAGTGGGCTTTGGCACAG
+
aa_ee\ccgggggiiiiiiiiiiiiiiggihhegfhiiidhiiafghiiiiiihiiifhgggeeeeeeddcd`bdcbbacccccccbbcc
@FCC0YMTACXX:1:1101:9634:50845#0/1
GGACTTGACGGTGCTTTACACCCCCTAGAGGAGCCTGTTCCGTAATCGATAAACCCCGATCCACCCCACCCTCTCTTGCTCAGCCTATAT
+
__ZaYQ`^c^be^aeedeae^a`^_Yc`RX^eV_ccdcceeeIW[ZWTUbeceXMTFTXX]\`ZGKXGZZW^aa]__GSS]JXRXRY_YY
@FCC0YMTACXX:1:1101:11687:50812#0/1
AAGCATATATTACGGTTGTTTTTACGTAATCTGGGTATGGACGTTTTTTGTAAGGGTTGACGAGGGTGGCAAAAATTGGGAGGGTCAGGG
+
bbbeeeeegggggifghihfhiihhiffhhiiihibegiiiiiffhiiidghfaff_dgggeZ`bcZ^aa`bcccabcccacccQ]^bbc
@FCC0YMTACXX:1:1101:14008:51025#0/1
ACCAGGAGAATGAGGTCGCGATTACAAAGAGTTCGCCTAGTAGATTGATAGTGGGGGGTAGGGCAAGGTTAGTAAGGCTTGCTGTTAACC
+
__^acc^cgcga`edR^_b_cdfd`cfXacbacddhff]Z\ba_bfgXbcbd_`ggeaEHWWWX[[aaSS_WS_Y`b`bbaaY_`bb]YY
@FCC0YMTACXX:1:1101:4649:51488#0/1
ATTAGTTATGGTTGGAGTCCATGTGGAAGCGATGACGTATATTTTGTTTGCATTGAGTGTTTTATTAGTTATAGGGTTTGTGGGGTTTTC
+
bbbeeceegggegiihighhhiighihihhighifghfhhhiiiiihiihihiiifgegbghhfhiggghdffggg`dcedbcccXZ^ac
@FCC0YMTACXX:1:1101:10211:51374#0/1
TTTTTTATTTTCAGTTTGTTTGTTATAAGGGTGGGGTCTAGGGCTGCTAGGAAGCCCAGGGCAGTTGCGCATAGGGCTGAGAGTTTTAAG
+
[J\Za[`[`b^eSddeed[abeWb^^_g^d_PYH^OO^^_IXacZ_^e_\__S\Z`dZ`cc^PX]`aaaYFWT_][^^BBBBBBBBBBBB
@FCC0YMTACXX:1:1101:11460:51324#0/1
CTAGATTATGTTCACAACCTAAACCTGCTTCAATGCTAAAAATAATTATCCCCACAACCATGCTACTACCCATAACATGACTTTCCAAAA
+
___YY`ccgeaeefhdcdffhhhhhhhhghcghg[eggfhhhhhffh_]`gghegfh^Zebbbgfcghfbffddgggeabddcdbbd__`
@FCC0YMTACXX:1:1101:4692:51536#0/1
CTACACAAAGTATAGGCGATAGAAATTTTAATCTGGCGCTATAGACACAGTACCGTAAGGGAAAGATAAAACCCACCCAAGCACAAAACA
+
___eacceceegeabcdfghf_ggbbghh`c^edcef[^Ucga^a^eggcWacffggfb]`XddX^]bedd`b_aaaa[X`G[`[^^a`a
@FCC0YMTACXX:1:1101:5977:51645#0/1
CATCATAATAAACGCCCTAACAACCACAATCTTCCTAGGCACATCCCACCCCATCCACTCACCAGAACTATTCACAACATGCTTCGCCAC
+
bbbeeeeegggggiiiiiiiiiiiihiiiiiiiiiiiiiiiihiihiiiiiihiiihhiigggfeeeeedcddddccccccccdcccccc
@FCC0YMTACXX:1:1101:12013:51950#0/1
GCAGGGTTTAGGGGATCAAATCCGCATTCGTAAGGGCTGGTTTTTTCTGTATAGGGGTTGAGTTGGGGTAGCCAGAATATGATAATTATC
+
_b_eeeacgggfgcghhiiibghhiffiihacdeghhghhNacb`fdfhgfgghffg\]`_`Z_bcccQW^Y]_a^bbb]b]bccbc`cc
@FCC0YMTACXX:1:1101:20776:51877#0/1
GGCATACTAACCTACCGCTCACACCTAGTAGCCTCTCTCCTCTGCCTAGAAGGAATAATGATATCGCTCTTCATCATAGCTGCCCTTATT
+
_bbeeeecggceeghhfhfhhhffhfhhcghhgfhfgaffcffcdfhaedgffgfffhc]fgfh\`deee`cbdebebZ`dYbcc_bBBB
@FCC0YMTACXX:1:1101:7547:52105#0/1
CAAACACCTACTCTGCATCAATTGAACGCAAATCAACCACTTTAATTAAGCTAAGCCCTTACTAGATCAATGGGACTCGAACCCACAAAA
+
^Y^Vcccc^cc``fhhS`bdeege]ce\_b_`eaX_XYYHOX^cc``bec_eeW\aH_edddecYV_cded]VU^^cX\\]QXWZW[^XX
@FCC0YMTACXX:1:1101:7546:52243#0/1
CGCAAACATCACAGCCGGCCATCTGCTAATACACCTAATCGGAAACGCTGTACTAGCACTATCAACCACCAACCTCTCCATAACTCTGCT
+
bbbeeedeggfggiihhiehihhfihffhihhiihiiifhhiiiidhhhdfgggggggee_beedddccaX`aabbbccccccccccccc
@FCC0YMTACXX:1:1101:9888:52133#0/1
AACACCCACATCCTCCTAACCCTCTCCACCTTATCCATTGCAGTAGGCAGTTGAGGGGGTCTAAACCAAACACAATTACGCAAAATCCTA
+
_bbeeeeeggceeghihiifggfgfhfbgfghhhifhffcfhgXc[f`]fgdghc_ZeUKSZ__bbdX`a\Z`^W]_]bPW^][^Y]b`c
@FCC0YMTACXX:1:1101:5859:52425#0/1
CTGTTTATGTAGCTTAAACCCACCCAAAGCAAGACACTGAAAATGCCTAGATGGGTTTGCACACCCCATAAACAAATAGGCTTGGTCCTG
+
bbbeeeeeggggghiiiiiiifiiiiiiihiihhiiiiihiiihhhhhhiihhhifhhfhiiiigiggdceeeeedddcdccccc`bbcc
@FCC0YMTACXX:1:1101:11822:52323#0/1
CGCATACAGGACGAGATGTGGTGGGAGTCAGCATTCTGCAATGGGGTTGCGTGCAGACCAGAGATAAAAGATACCAAATGCATGGAAATC
+
_bbeeeeegggggghghheghefhhhieghiiiiihehighhhihi_agfhhggggeeeed`cd`bcccccbccccccccbcdcccbcbc
@FCC0YMTACXX:1:1101:8982:52701#0/1
TGGGCCTTCTATGGCAGAGGGTAGTCAGGGATGAAGGCCGAATTGAGCTGATTTTCCTGCTGCTGCTAGGAGGAGGCCTATTAGTGGGAG
+
WZ^cZ`^`b^ece]^eehedhQ`a`^f^eeedf[acbbccHVZeaaH\b_\edee]deSRbbR`b`ZHZQHV\TZ^GTZZ]``]GTT[^^
@FCC0YMTACXX:1:1101:10566:52597#0/1
ATCCTAAAGTAAGGTCAGCTAAACAAGCTATCGGGCCCATACCCCGAAAATGTTGGTCATATCCTTCCCGTACTAATTAACCCACTAGCT
+
___c^c`ce\bccfbfghghhfhfhfhhhhhd`_fghfef__egefOZ_`bRM\c^bb^`bc]HZ^V]b[bWZZGGKTT]YY[a^BBBBB
@FCC0YMTACXX:1:1101:8927:52848#0/1
CTTTATTATGTCAGATCTTAAACACCCTCTACGCCGGTTCCTATTAGCTAGGGTTAATCGTGTAACCGCGGTGGCTGGCACGAAATTGAC
+
_bbeeeeeegggfihidgchgeghiiiiifhhfhhehcfgfhfhhdghiaghiR_bbghgggdcace]b_caaca`cc_`b]X]a_b`bb
@FCC0YMTACXX:1:1101:6227:53007#0/1
CCCTTTATTTGTCTGATCAATCTTAATCACAGCAATCCTCCTACTCCTCTCTCTACCAGTCCTAGCCGCTGGCATTACCATGCTACTAAC
+
bbbeeeeegggggiiihiiiiiiiiiiiiiiihiiiiiiiiiiiiiiiiiiiihiiiiihghfhiiihiiigggfceeeeecdddddcbc
@FCC0YMTACXX:1:1101:11901:53494#0/1
GGGCGGTGTGTGCGCGCTTTATGGCCTGGTTCAATTAAGCACTCTATTCTTAATTTACTGCTAAATCCTCCTTGGGCCCTTAAATTTCAT
+
[_[cceH_eZbeac_efdgfhfhhhhhZXWb`ffgh_f_dhbgggHZbccebcdcddddddbbb]Z_]bbbbbYTX^^aabbbbd]b]Y`
@FCC0YMTACXX:1:1101:12591:53260#0/1
TCGCCTTCTATAAGGTCAAAGGGGGTTCGGTTTGTTTCTGCTAGTGTGGAGGTGAATCATATTATGGCTAGGGGTCATGATGGTAGGAGG
+
bbbeeeeegggfgiieghigghiii^eghiegfhdhiiiihhfhbffffggf`cacdeeddddddcccccccaaKR[````b_S]b_R]_
@FCC0YMTACXX:1:1101:20654:53288#0/1
CTACCTTTGCACGGTCAGGGTACCGCGGCCGTTAAACGTGTGTCACTGGGCAGGCAGGGCCTCTAATACTAGTAATGCTAGAGGTGATGT
+
^__\SY^cbeggcf^eaghaR`b[b_eghcfffgbgedbcbg^`]d`Z_cdb_`__aFW^^^abR]S_bbY]GYSYbY_`]bRWY^_bBB
@FCC0YMTACXX:1:1101:10315:53624#0/1
ATTAAGATTGGAATGAAGGCTAGTATGTTTATTTCTAGACCTGCTCAGGCGAGAAATCAGTGTGAGCTTAGTGTTGTGATAAGGGTGCCT
+
ZW^cccc`eeRYceabed`ebbdR`dg[XX`dge[__e]bb[cfeh[e^R_H_eFWa`N\\_e]\Z_V_HV`bM\^V^ZV]Z_GUGTTZ_
@FCC0YMTACXX:1:1101:19263:53534#0/1
CTTCTGTAGAGCGGAGGCTTGTTTTTTTTATTAAGATTGGAATGAAGGCTAGTATGTTTATTTCTAGACCTGCTCAGGCGAGAAATCAGT
+
___ccccceceeehYdffhehPbfehhhhQae_`_SZ__dZb`c]d\d\`^]^a_aa_a]_ac_a]TTZ_][KY_aaa_^T]a[]R_BBB
@FCC0YMTACXX:1:1101:4352:53843#0/1
GTTAGGATTGTTTTATGAAGTTTATGCAACATAAGAATGCAGAAAGTAGTTTAAGTTAGAATACCAGCTTTGGGTGTTGGTGGTGGAGTT
+
___eeeeegggggiiiiiiiihihhiiihihfhiiiiiiiiihhih^eggfhhihiiiiiifhihhhihiihhhTadbgg^cd]ac``_b
@FCC0YMTACXX:1:1101:10115:53763#0/1
CAATCTTATATAATCGCATTGGCGACATTGGTCTCATCCTAGCCATAGCATGATTTCTCCTACATTGCAACTCATGAGACCTCCAACAAA
+
^__ccaccaegggdgaffffcffhhhff_eab^efghhgg]egheffhghhhehhghhhhhhhhdgdg\`^bggfeee_bbddcbcb_Z`
@FCC0YMTACXX:1:1101:11949:53812#0/1
GATTTTAGATCTGTTTGTCGGAGGCATGTTAGGCTTGTTATGATTATGCCCCATAAGGATAATATAAGGAATGGGTAAGCTATGTATTCT
+
_[^ceeeeegggfhhhffhhihhhihf_^egXeddg]fbbaadXeaecdghfbgiibf]bghhgffgdYZ\bbb[Z^_bbdY_bba]_bb
@FCC0YMTACXX:1:1101:19415:53838#0/1
GATAATTATTTTTAGCATTGAAGCAGGTTTAGGTTGTGAACATAATCTAGTCCGTATGTATTGGAGATTGAGATTAGTAAGGCAAGACCT
+
_bbeeeeegfegfgheiiddhfdfgfggcghhibeffffhiihhihidhieggfeedfabaefd\egfhhhi``bdgdddgegeeed_`b
@FCC0YMTACXX:1:1101:4153:54154#0/1
CAACTAGGAAGAATTTTATTGAGAATGGGATGCGAGCAGGGTTTAGGGGATCAAATCCGCATTCGTAAGGGCTGGTTTTTTCTGTATAGG
+
a_beeceegggcghiiihiiiiihhiiiighiiifiihiii^eghiiiidghhiihiifggeeeebdddbcccccbbacacccccccbcc
@FCC0YMTACXX:1:1101:5794:54175#0/1
ATCCGTGGTGAGGAGGATTATTTAATGAGTATGTACTATGTCCGATGAACGATTTAATGTACTATGGACGACTGGCATGGACTGGTTTAG
+
\^_ac`a^`cSb]eg_ca`b_b[``eef^a_XXYIY^ag_^f]cHUW^^SZGMWUMaeYeSM_d_BBBBBBBBBBBBBBBBBBBBBBBBB
@FCC0YMTACXX:1:1101:9037:54049#0/1
CTCTAATAGAAACCAACACAATAATTCAAAATCTTACATTATGGCGGGGGGCTATTACCACCCTATTTACAGCCATCTGCGCCCTCACAC
+
^\^\aa^cecge^beZd_Z^`eagd`fghhh[[efe]cgcbcfIWHGFKREV[[`_`b`_baZW^bbb_`b]_[^YXY`b[]aBBBBBBB
@FCC0YMTACXX:1:1101:15831:54095#0/1
GTAGTTTAAGTTAGAATGCCAGCTTTGGGTGTTGGTGGTGGAGTTAGATACTTTCTTTCTGATTGCCCTAGGAAGAGTGTTCATTTCTGG
+
__aeeeeeggggefhiihihghfegihiddeeghi^fgcgheg`fdedffghagdfhffghfg[fgiihddgfgcaaZ^_bd``bbbcbb
@FCC0YMTACXX:1:1101:5738:54448#0/1
TTTTACTTTTTTTAACCTTTCCTTGAGGCATGCCTGTGTTGGGTTAACAGTGAAGGTAGCATGGGCTTGTTTGTGCTTGCTATGCCTGGC
+
a_becdeegfgfgiifiiihhhhhifhchgghfhbgcfcgfhicfbghigghhigh\bgbdegggeeee``bd`bbbccabcdcccbc_^
@FCC0YMTACXX:1:1101:10492:54285#0/1
GAGGTTAATAGGGTGTTGATTGTTAAGGCTAGCACTAGATTAATTACTCTCTTTTGAATATTGTCAAAACTGATTGATTGGAAGTCAATT
+
a^_ccceegggggbfeghcfhiihhiiihhiiifhifhfghiihiihiiihiiiiiihiiiihbgbegfhii]dgdfgggggge^ceeee
@FCC0YMTACXX:1:1101:14117:54449#0/1
TTGGGCCTTCTATGGCAGAGGGTAGTCAGGGATGAAGGCCGAATTGAGCTGATTTTCCTGCTGCTGCTAGGAGGAGGCCTATTAGTGGGA
+
__aceeeefggcghhhhfghhhQ`egfhhifecghbghfdgfgfhiihiehhihiiihhefgdgedgebde]_]PZ^V\_]bbcc_bccT
@FCC0YMTACXX:1:1101:14100:54459#0/1
AAGAGCCAGCCTACATTAAACTAGTTGAAAAAGGAGGGAGTCGAACCCCCTAAAACTGGTTTCAAGCCAGCCCCATAGCCCCTATAACTT
+
bb_eeeeeggggfihhifhghhhidhghbfafgihhiiafaffhfghhiidgadgggffV_acccdd`ddacaccbbcbbbaaaccbY`c
@FCC0YMTACXX:1:1101:3786:54853#0/1
GTGTGTGCGCGCTTTATGGCCTGGTTCAATTAAGCACTCTATTCTTAATTTACTGCTAAATCCTCCTTGGGCCCTTAAATTTCATAAGGG
+
\JYcca^SH[Pbeedefed`feVcfhhfhSaIOXea^cc_`aebee]aabedeeehh_SV_b]\`dee[^^acbb_Z]TZ``]Y__TT][
@FCC0YMTACXX:1:1101:7098:54956#0/1
AAAGCACCTGGCTTACACCCAGAAAATCTCAATACCACTTGATTGCCTTGAGCCAACACTAGCCCTAAGCATAACCAACACTAATACCAA
+
_bbeeeeegggggiiiihihiiiiiiiihiiiiiiifhhiiiiihihhihhiiiiihhhihihhiiiigggggeeeeecccdcccccccc
@FCC0YMTACXX:1:1101:18885:55414#0/1
CCAAATTCCCCGAAACCAGACGAGCCACCCAAAAACAGCTAAAAGAGCGCACCCATCTATGTGGCAAAATAGTGGGAAGATTTCTGGGTA
+
_bbeeeeefgfgchhhfghhif]agH^e`cefdghiehhihiiiihcgffddecbcdcbdcbcbcc_a`Y_YKZ`aWbccbcccdccbX]
@FCC0YMTACXX:1:1101:1779:55537#0/1
CGATGGGGTCGCGTGCAGACCAGAGATAAAAGATACCAAATGCATGGAGAGCTCCCGTGACTGGTTAATAGGGTGATAGACCCGTGATCC
+
___cceee_cgggdghfgadgfgZccfgbgaePacdfb]_cebeggh_bRZbggd^a\^Z^bbc_bZ_]]bcc]^`b]`bbb`aaa^b`c
@FCC0YMTACXX:1:1101:2046:55675#0/1
TACCTTGTTGAAAAAGTTATAGGGGCTATGGGGCTGGCTTGAAACCAGGTTTAGGGGGTTCGACTCCCTCCTTTTTCAACTAGTTTAATG
+
Z^Z`ccccgecceg^b[^dgdagca_faffdgfef]effff^[[aeGMGWM_WM\\Za]FMRGZ^a]^GXW^]b_]GJS_bbbY_bY_b_
@FCC0YMTACXX:1:1101:2412:55524#0/1
TTTCAAAGATTTTTAGTGGAATTAGTTCTGCAACAATTGGTATGAAGCTATGGTTTGCGCCACAGATCTCTGAGCATTGTCCGTAATAGA
+
_bbeeeeecggggihighifhhhgigihfhhiiiihhhiifghhiihfiihiifhhffagedfhiffgdfgfgebdcccceeccdccbbb
@FCC0YMTACXX:1:1101:20624:55979#0/1
CCTAACACCAACCTACTCACAATATTACTATGTAATTCGTGCATTACTGCTAGTCAGCATGTATAATATATAGTACTATATATGTTTAAC
+
_b_eadcefggeefhhfedfhhhhiiehhihhb`]ehbfgfghhff]fghihhcffghhabSaeghfb_ee]ebdbdfghigggbd^de[
@FCC0YMTACXX:1:1101:19504:56112#0/1
ATAGCCATATCTCTTATCAGCTTTCTAGTGTTATATGCCCTGCTCTCAACACTCACAACAAAACTAACCAATACTAGCATCACAGACGCC
+
b_beeeeefgfggiiiihihhihchfhiggfhhhhhfghihiihhiidgcghhihifhfiihhhhffhihiiiiifgfgggeeeebdbcc
@FCC0YMTACXX:1:1101:3875:56498#0/1
CTATACAGAAAAAACCAGCCCTTACGAATGCGGATTTGATCCCCTAAACCCTGCTCGCATCCCATTCTCAATAAAATTCTTCCTAGTTGC
+
bbbeeeeegggfgiiiiiiiiiiihiiiiihgighhiecgdghghhhihfhiigdgee]bcdcbccddc`bbbcbbb`cddcccbccdcc
@FCC0YMTACXX:1:1101:8940:56877#0/1
GTTTTTGGGTAGCTCGTCTGGTTTCGGGGAATTTGGCTTGTAGTCCTCTTTGTGAAATTGTTTCTAGCTAATTCATTATGCGAAAGGTAC
+
^\^ccacccgegghhfhfhhibfgfhicc^_fgfffgfhhXVWN_b_cddb\bdd`YVV^HZ^ZHMHU```bb`ZZbcbb`]W\_acS_Y
@FCC0YMTACXX:1:1101:11836:57191#0/1
CCTTGAGGCATGCCTGTGTTGGGTTAACAGTGAAGGTAGCATGGGCTTGTTTGTGCTTGCTATGCCTGGCTGTTAGGTATCGGTGAGGTT
+
__^ccaccccegfiihfhhiiii_dfhihhXdchfhXaf[^aaedbafghiiaZ\beffhadffbcgfe]`cceec_b_bbb^GZ\[^^`
@FCC0YMTACXX:1:1101:3584:57320#0/1
GAAGATTTCTGGGTAGAGGTGACAAGCCTACCGAGCCTGGTGATAGCTGGTTATCCAAGACAGAATCTTAGTTCAACCTTAAGCTTACCT
+
bbbeeeeegggggafghiibfghhhhhhhhghhghiiiiicfgiiiiiiighfffgffhehfihgggggggeeeedebdbcbdbcccccc
@FCC0YMTACXX:1:1101:13021:57711#0/1
CTTCATCACAATTCTAATTCTAATACCACTGGCCTCCCTAATCGAAAACAACCTACTCAAATGAACTTGCCCTCGTAGTATAAACTAATA
+
bbbeeeeegggggiiiiiiihiiiiiihihiiiidhiiiiiiiiiihiiiiiiihiiiihihhiiiiihhigggeecebddddddcc_`b
@FCC0YMTACXX:1:1101:15369:57536#0/1
TAAATGGCTGCCCCCCGCCCTATCACACATTCGAAGAGCCAGCCTACATTAAACTAGTTGAAAAAGGAGGGAGTCGAACCCCCTAAAACT
+
__bee]ca]eccefhhhhhhh`dgfdbe`cfhd_aaaQH\\d_cR\`dR^^X^bccbb`bdddbbaaa^Z\\\W`[a_a_aaa[[bbbb_
@FCC0YMTACXX:1:1101:10471:58202#0/1
AAATCAACCCACCTAGCACCACTAATAGCACCCATTCTCATATCTCTAGGAGGCCTACCCCCCCTAACCGGTTTCCTACCTAAATGAATT
+
__^c^accgecae_dffeecaeghagfe`eeghfcegge`cef_gdgbfh`Z^eggdh]\efd`b^^\ZQ\QZ\`_b`babbb`bbbb]b
@FCC0YMTACXX:1:1101:20416:58096#0/1
CCAGGCCATAAAGCGCGCACACACCGCCCGTCACTCCCCTCAAATATACTTAAGGAACATCTTAACTAAACGCCCTAATATTTATATAGA
+
bbbeeacegggfgihhfhhiiiiiiiiiihhihhhfghgggfeeeeeeeccdcdb`bccccccdccbccb`_cccaccccdddddddcbb
@FCC0YMTACXX:1:1101:13316:58451#0/1
CAAAGTATTGCTGGGGACCATTTAATGTTGCCCCCATGAAGTGTAGCAAGTCAGCTAAAAACTTTCACACCGGTGGGAATTGCAATGATT
+
_bbee`ccgggggihiffhiiiihihghghiiiiiiiiiihffefhiihigfhihfifhhhf]eghcgiiigecaabcccbcbcccccbc
@FCC0YMTACXX:1:1101:16784:58292#0/1
CTTGTTTACCCCTTTCTCAACCCCAACAATTTTAAACCAACCCGCTACAATCCCCATTATCCTATTCCCCACCCTATTAATCTTAACCCC
+
___ecccdgggggihiihihhhiihfhhhhidhfhhhihichhfghfhccfhhifgfggfedggbd]beebc[a`bbccddc`b`bbcaa
@FCC0YMTACXX:1:1101:6960:58682#0/1
TACCCCAACTCAACCCCTATACAGAAAAAACCAGCCCTTACGAATGCGGATTTGATCCCCTAAACCCTGCTCGCATCCCATTCTCAATAA
+
_b_e`ccefgfgffefdgfdbbeg`gfhhhhh`gegghghhebgfghaghddeebZZ^Z^]`bdbbacbabb^^W[EX`b`bcdcb`b_b
@FCC0YMTACXX:1:1101:13482:58959#0/1
TTTTTGGTTTTAAAGCGAAGCCCCATTACTACTGTGCCTGCTCATAGAGGGATTGCTATAGCTAGGTTTATGGAAAGTTGGGTGGTTGGT
+
bbbeeeecgegggiiiiihihiifihiiiiiihihfhhhiiiighfhhiiiefgfihbgfbdgbgg\dceddd`bb`bdccc^^aZacc^
@FCC0YMTACXX:1:1101:9737:59089#0/1
AAGATATAGTGTAGGAAGCATCGTTATAATAGTGGTGAATCATGTCGATGTGTCTAACTGGGGCATTTCACTGTAGGGGTGTGTCCCCGT
+
^__eeccegccceghhfhfhffhgiihhhighbffXddbhg`caacfegdfe^cefcghhhhihhdfddhhhhZb^`deFXX^Z]Z_`aB
@FCC0YMTACXX:1:1101:20125:59423#0/1
GCTATGTGGCTTACAGAAGAGTATGCGATAAGTGATTTTAGATCTGTTTGTCGGAGGCATGGTAGGCTTGTTATGAGTATGCCCCATAAG
+
__Vccceegcegeabedgcff`b_ggff^[e`bafdacafgedffbcee^ffaY_OFLTbcG\V^bY`bW_ZZRGGGMZ]Z]]`_Z^RY`
@FCC0YMTACXX:1:1101:12198:59851#0/1
TCCTACTAATAAGCGGCTCATTTAACCTCTACATACTCATCACAACACAAGAACATCTGTGACTCCTCCTACCATCATGACCCCTAGCCA
+
bbbeeeeefggggfhhhhhhhihiiifffdhbgfhfffhfiffhifgfhighhihdfhiffhhhhhdgfggeeeeb`bbcdbacc_cccb
@FCC0YMTACXX:1:1101:15037:60225#0/1
GGTGGCAAAAATTGGGAGGGTCAGGGAGATAAGGGTTGTTATTATGATAGGGGTGTGCATGATTATTACTTTTATTTGGAGTTGCACCAA
+
abaeeeeegcgggiiifhiibeghiidgfhiehiheghghhihfghaffhiiiT`\decadeeedbddddddcccbcccbbcccccbbcc
@FCC0YMTACXX:1:1101:6947:60673#0/1
TCACGTAGGACTTTAATCGTTGAACAAACGAACCCTTGATAGCTGCTGCACCATTAGGATGTCCTGATCCAACATCGAGGTCGTAAACCC
+
__beeaceggggghiiihihiiiiiiihchhhfiihhifhhhdhbfhihhihiiiihffifgfhgagcggeecec]`dccabccc^`Y`a
@FCC0YMTACXX:1:1101:9651:60574#0/1
GCCATCTGTGCCCTCACACAAAATGACATTAAAAAAATTGTAGCCTTCTCCACCTCAAGCCAACTAGGTCTAATAATAGTCACCATTGGC
+
_bbeeeeegefggiiiiiiiiiihiiiiiiiiiiiiihiighhfhiiiihiiiiiiiiiiiiggggebbceeeddddddccdcbcccccc
@FCC0YMTACXX:1:1101:4193:60828#0/1
CCTCCCTCATCCAAACCCCCTGAAGCTTTTCCGGCGCAACCATCCTTATGATCGCTCACGGACTCACCTCTTCCATATATTTCTGCCTAG
+
_bbeeeeeaggfgiihiffhihhihiiiiiihhihifgegffhiiggegegceeeeccdc_acccccccc]`bbbb`_cbcbbcbccbbb
@FCC0YMTACXX:1:1101:6562:60819#0/1
TATCAAGGGTTCGTTTGTTCAACGATTAAAGTCCTACGTGATCTGAGTTCAGACCGGAGCAATCCAGGTCGGTTTCTATCTATTGCACAT
+
__beeeeeggcggeghighhiiiihihiiihfghihihghihhiiiicfhhhiihhhfggeeeeedddZ_aa^acbbddccdddbccccc
@FCC0YMTACXX:1:1101:16915:60943#0/1
GGTTGAGTTGGGGTAGCCAGAATATGATAATTATCAGTAGCGAGGTTAATAGGGTGTTGATTGTTAAGGCTAGCACTAGATTAATTACTC
+
__^cceecbggegWdfhhcdghiihhhhiifibcgfha^ffgfafM^afhhiifWb`ghfhgcgdbgdddbccbcbddcccdccdccbbb
@FCC0YMTACXX:1:1101:18105:60795#0/1
TAAATACCTCCTTATTTTCCTCACTGCCATACTAATTCTAGTTACTGCCAACAACCTCTTCCAATTCTTTATCGGCTGAGAGGGCGTAGG
+
_bbeeeeeggggghiiiiiihiiihiiiiiiiihhhihiiihiihiiiiihiihhiiiiiihhiihiiiiihihhgggadeecaacZ_aa
@FCC0YMTACXX:1:1101:8572:61176#0/1
ATTGGATTAACAGTGAAGGTAGCATGGGCTTGTTTGTGCTTGCTATGCCGGGCTGTTAAGTATCAGTGAGGCTTTCGATCTGATTTAGGC
+
bbbeeeeegggfgghhihiecghiiiiiiiiigihhcfhiiiiiihhhiiihiiiiiiiihiiggeggggeeeeddcaccccbdcdcbcc
@FCC0YMTACXX:1:1101:15002:61485#0/1
GTTGGGTTACTGGTTCGCTTCCAATTCAGGTAAGGGTTAATAGGACTGTTATTAGGAGTCAGAATAGAAACTGGCTGAGTGGGCGGGATA
+
_abeeeacggfggfhihhhhhhhihhhfgicgcghicd`dhfhhcffhffeghfhbcdbffhghhiiigggdggeeeabbbcc[_aEHT[
@FCC0YMTACXX:1:1101:7419:61721#0/1
AATCCTATTAACCCTTACCTGAATTGGAAGCGAACCAGTAACTCAACCCCTTACCACTATCGGCCAAGTAGCATCCATAATATACTTCAT
+
__[aaccecgcgefhiiihghfhfhhhhhhcdffgfaf^cffhfffbffhf_b\ecegfcg`US^aaa]`dbc_``bZZZ]__bc`cc_]
@FCC0YMTACXX:1:1101:13585:61598#0/1
GCAAGTAATACAGAAGTGTTTAGGAGGGGTACTTCTATGGGGTTTAGAGGGGTGATGCCTGTTGGTGGTCAATGGCCCCCTAAGCAGGGT
+
___eeeccgggggfgibeighfhiffhii^cegfhiXcghhfH^aaefffhh`ad^dggfeacee\`babb_acc_b[aacac^bccccR
@FCC0YMTACXX:1:1101:18017:61983#0/1
ATTGGATCAATTGTAAGTGTTAGTTCGCTTCGACTTGTGTGGTCTTAGCATGTGTTATTCGGAGGTTTTGTTGTGCTCCGAGGTCGCCCC
+
_bbeeceefcggfbadebdgghi[eggehhihhhihf^aeffeffhf_acegegfffhihcgZ`gT\dgaabddbbdbbaW]_W^\aac]
@FCC0YMTACXX:1:1101:3060:62165#0/1
ACTGTAACCACCCAAAAAGGCATAATCAAACTCTACTCCCTTTCTTTCCTCATCCCTCTTACCCTAGCCCTAATTCTAATGATATAACCT
+
_b_ecceegggggiiiiihhiiiiiiihfghhihiihiiihhiiihihhfffhdghiiffiiihghiiigcgfgfedbedeeddddb]bb
@FCC0YMTACXX:1:1101:5867:62096#0/1
CGGAGCTGGTAAAAGAGGGACTAACCCCCATCTTTAGGTTTACAGCCTAATACTTACTCAGCCATTTTACCACTTATGCTCATCAATCGC
+
bbbeeeeeggfgffghfhhfgghiihhihdfdhffhfdceghhfhdhh_cghihhhdffhihi[_dgegde_ceece]`bb`ddbcbbaa
@FCC0YMTACXX:1:1101:10709:62018#0/1
CTAGTAGCAGTAATTTTAATAATCTACATAATCTGAGAAGCCTTTGCTTCAAAACGCAAAGTACTATTAATTGAACAACCCCTTACCAAC
+
aa_ecdeegfeggiiiiiiiiiiiiiiiiiiiiiiihhihfhhiiiiifiigiiiiiidggegfhihiiiiiiiiihfgedeeebdddcc
@FCC0YMTACXX:1:1101:12810:62039#0/1
AATTACGGCCCTCTACTCTCTCCACATATTCACTACAACACAACGAGGAACACTCACACATCACATAATCAATATAAAACCCCCCTTCAC
+
___eecaeegeeefgadgfhhbg]eb]efffb`ffgh_^ecg`\cgagUef`fdbXcgeb`ge_dccbb`bb`bbcb_b_P^YacX[^_b
@FCC0YMTACXX:1:1101:19517:62017#0/1
GACTCTTAACTTAAACTCAAGCACCACAACCCTTATACTATCCCGCACCTGAAACAAATCAACCCACCTGGCACCACTAATAGCACCCAT
+
^ZZS`caaebgeegfhhhbfhf_fffdgafdfdhehhhfcefghhfffgh[a`egcg]ghbY_`dgddd_``bbaaabbbbbbb`b`^^b
@FCC0YMTACXX:1:1101:16240:62266#0/1
CTTTCCTTAAAAGCATGCCTGTGTTGGATTAACAGTGAAGGTAGCATGGGCTTGTTTGTGCTTGCTATGCCGGGCTGTTAAGTATCGGTG
+
ZZWa^YQacbc`eeh`]_egg^_KbefRbgaae^fba[ceeXbbd_c[_afeeaaeedeZbe`ZeffhbcdN\ccaa]__`]]_aa_aBB
@FCC0YMTACXX:1:1101:18956:62454#0/1
CTGAAACATTGGCATTATACTCCTTCTTATAACCATAACAACAGCTTTCATAGGTTATGTTCTCCCATGAGGCCAAATGTCATTCTGGGG
+
bbbeeccegggggiiiiiiiiiiiiiiiiiiiihihiehhhiiih[eghiiihhfghhiehfhihiiiihg[fghggggggggeeeacec
@FCC0YMTACXX:1:1101:13431:62753#0/1
CTCAACCCCTATACAGAAAAAACCAGCCCTTACGAATGCGGATTTGATCCCCTAAACCCTGCTCGCATCCCATTCTCAATAAAATTCTTC
+
__[caac`cceaefh_degffgdV^^cfffhh]cfhh_WVZVZZ\\__d\bcdgdedccad_bd^]WTRY^`_bZZZTR]bbbbc]_`bb
@FCC0YMTACXX:1:1101:20530:62934#0/1
ATCCGGAGTTACAATCACCTGAGCTCATCATAGCCTCATAAACAACGATCGAAAACAAACAATCCAAGCTCTACTCATCACAATCCTACT
+
ab_eeeeeggfggiihfgfhiiiiiiiihihdhihiiffiiiiihihghiiiiiiiiiiggg`R_ccdcddbcdcbbcbcccccccccb`
@FCC0YMTACXX:1:1101:5306:63890#0/1
TAGCCCCTATAACTTTTTCAACAAGGTATTAGAAAAGTCATTTCATAGCTTTGTCAAAGCTAAATCATAGGCCAAACCCTATATATCTTA
+
bbbeeeeegggegiiiiiiiiiiiiigghihiiiihifgiiiiiiiiihiiihhgfhiiiiigecegihhdfihbddggeegeeeeeeee
@FCC0YMTACXX:1:1101:18726:63792#0/1
CTAGGTGGGTTGATTTGTTTCAGGTGCGGGCTAGTATAAGGGGTGTGGTGCTTGAGCTTAAGTTAAGAGTCAGGAATATGGTAGTTGTTA
+
^_bacQ`ce^be`e_fh_dgfcfh`defhfYYWcOa`S\_egFZaFT^HZZa__]__R]Y]bRZ``b`bY`_bbY[b_b`]GYYGS_`W_
@FCC0YMTACXX:1:1101:20748:63934#0/1
AAAGAAACCACCTCGCAATTGTACTGACACCTCTGTTTATGTAGCTTAAACCCACCCAAAGCAAGACACTGAAAATGCCTAGATGGGTTT
+
^^^cPJJQ``c`c[dcc_Wbe^dXdX`I^XYb_[RYYSIIIX^cIX^cdbcZaZbL_Z_ZVH\\HM^cccRZV]GMUUZR]^]`GZQKT\
@FCC0YMTACXX:1:1101:8552:64092#0/1
GAATCGGGGGTATGCTGCCCGGATTCATAGGAATAGGGAGGTTAGGAAGAGTGTTTTGGTGGCGAAGCATGTTGTGAATAGTTCTGGTGA
+
___eccc``eYc]eae_egeef_fghhhgfhhhhhffaddeaeb`bZ`dZ`LZT_bcaNT[a[[ZaaRGGS]Y][[`cccca]`cbBBBB
@FCC0YMTACXX:1:1101:18490:64115#0/1
GTGTGGGGATAGTTCATGAGTGTAAGACGTCTTGAGATGTAATTATTATACGCACAGGAGCTTCAATTGGAAGGACTACTCGATTGTCAA
+
aaacceeeggggeghiiihighghhihhheffhifgfffefhiiihghiiiiiiiiiifhihhgegeggdcdeebdbddccccbcccddc
@FCC0YMTACXX:1:1101:2055:64302#0/1
GCGAACACAGCCCCCATTGACAGAACATAATGAAAGTGGGCGACAACGTAGTATGTATCGTGTAGTACGATATATAGGGAAGAGTTTGCC
+
J\^cccc^eegce]ffe_dbeffffd`bfeSa[eghSa[ea^_FZeddG_UZ`d]HVRVTVZ\__MZGTZ\_aGZZ__^bBBBBBBBBBB
@FCC0YMTACXX:1:1101:17875:64497#0/1
ATTGTTAAGGCTAGCACTAGATTAATTACTCTCTTTTGAATATTGTCAAAACTGATTGATTGGAAGTCAATTGTACTTGTTATACTAAAA
+
_bbecdcegeggghhhhifbegdfhifhiiihhhhiidegcffhhggfhhibggfhhgchh[efgffghihhhhfbgcdfhchefeg]dd
@FCC0YMTACXX:1:1101:11328:64973#0/1
TTATTATTCAATGTCAGCTCCAAATGGTTGTTTCTTGGTTTGAGAAGATGAATAAAGTTGTTGAGGGGAGGCTGATGGTGAAAGCATATA
+
bbbeeeeegggggiiiiiiiiiiiiihghihhihiihibeghcfbeeafhfgfhhfgegffhhbffhhadeecd]_bd]b_`bbcccccc
@FCC0YMTACXX:1:1101:13074:64825#0/1
AATGAGTCGAAATCATTTATTTTATTTAAACTACTTACCAATTCGGCTCAGTCTAGTCCTTTTTGGGTTCATTCATAGGTTAGACTGAGA
+
___ecaacggeggiihiidegggffhhhiihghiiicfhhd`ffhhhhhhfhhifhgfgffhihaddbfddggge`ceeeebdbdb_ZZZ
@FCC0YMTACXX:1:1101:20513:65075#0/1
ATTTACTCCATCAAAGTAACTCTTTAGTCAGACATATTTCTAGGTTTGGGGGGGAATGCTGGAGATTGCGATGGGTGTTGAGGTGAATCA
+
abbeeeeeggggghiieghiiihiifhiiiiifhhghfhffegh^bfhfhhhcc__abcccc^a`bbccca`accXOT^a_bcX[`b_b]
@FCC0YMTACXX:1:1101:10439:65283#0/1
ACAACAAAACCTCCGAATAACACATGCTAAGACCACACAAGTCGAAGCGAACTAACACTTACAATTGATCCAATAATTTGATCAACGGAA
+
___ecccecegcgfaffffhfaegabdghffcfghdZaffccbd\ffUZb_[`bbggd_Zabab`bb_bdccbb__]_bbcbbcccaa^a
@FCC0YMTACXX:1:1101:17174:65266#0/1
TCCATGCCAGTCGTCCATAGTACATTAAATCGTTCATCGGACATAGTACATACTCATTAAATAATCCTCCTCACCACGGATGCCCCCCCT
+
YP\ccccc^[bgec`d\`da^ebgfhhfgfegfa_ee]Zcafdf^[IIW^acgfYedbWb_e`_e`__`dggeebVQTSX[WQ]\Z\\[a
@FCC0YMTACXX:1:1101:6322:65591#0/1
CCTCTTACCCTAGCCCTAATTCTAATGATATAACCTATTACCCCGAACAATCTCAATCACAACATACACACCAACAAATAGTGTTCAACC
+
_bbeeeeeggJ`efhiiiiiifgiiiihifhiiiiiiiiiiiiihfghiihihiiiiiiiiiiiiiiggggeeeeccbddcbb__bcdcc
@FCC0YMTACXX:1:1101:12655:65605#0/1
AGCATTCCCCCCCAAACCTAGAAATATGTCTGACTAAAGAGTTACTTTGATGGAGTAAATAATAGAGGTTCCAACCCTCTTATTTCTAGG
+
bbbeeeeegggggiiiiihiiiiihiihfhiiihiiiiiiieghhihiigiiiiihhiiggggggfeeacbdcddbcccccccddddcbc
@FCC0YMTACXX:1:1101:19775:65586#0/1
GTGTAATCCTGCTAAGAGCTAATAGAAAGGCCAGGACCAAGCCTATTTGTTTATGGGGTGTGCAAACCCATCTAGGCATTTTCAGTGTCT
+
a__ceeeefgggghficfhiiiifiihffhhihiihiihihhffbgghhdghhfhihhLZ_dddgggeddeddcdb`bcccddbccbbcc
@FCC0YMTACXX:1:1101:1726:65922#0/1
CTATTTTGCCACATAGATGGGTGCGCTCTTTTAGCTGTTTTTGGGTAGCTCGTCTGGTTTCGGGGAATTTGGCTTGTAGTCCTCTTTGTG
+
_bbeeeeeggggfhhhdfhfhdghhhhihiiifhhiihiiih]ffedghhagfghhhgdeggce]R^abcbcccaYXTYZ]_]S]bbY][
@FCC0YMTACXX:1:1101:9435:65822#0/1
TTATAAATGTTAGTTCGCTTTGACTTGTGTGGTCTTAGCATGGATTATTCGGAGGTTTGGTTGTGCTCCGAGGTCGCCCCAACCAAAATT
+
aa_ecceegcggfiighihhiigiiihghd`gefhhhiidhhiffhffhhhiiihL\efgbfhgdbddgeeccW`^aaccccccccacc_
@FCC0YMTACXX:1:1101:16682:65793#0/1
CGACTTATCCTCTCTATATAAATATTAGGGCGTTTAGTTAGGATGTTCCTTAAATATATTTGAGAGGAGTGACGGGCGGTGTGTGCGCGC
+
bbbeeeeegggggiiiiiihiiiiiihhiihgdfheheffhicfhgffgghghhhiiidfhihfbfhbgbdddgddb^aOTT^^abcccc
@FCC0YMTACXX:1:1101:18870:65758#0/1
GGGGGTAGTATGTAGGAGTTGAAAATTAGGCCCCCGTAGTCTGTGTATTCGTAGGTTCAGTATCACTGGTGTCCGATTGATTTGATGGTG
+
aabee_ccgggggihieghhhiiihihhihhiiiih^_fegb_aeW\bedg_bgfH\bgdbdedgeeecZ`\_`bN\^a]``bbZ]bcY`
@FCC0YMTACXX:1:1101:8937:66145#0/1
CCCCTATACAGAAAAAACCAGCCCTTACGAATGCGGATTTGATCCCCTAAACCCTGCTCGCATCCCATTCTCAATAAAATTCTTCCTAGT
+
___ccccce^`eeeghhdhfbghehhhfa^^fc]fcYedfgbbfbghbfhhdgegcg^_^`c`Z]\b]`b]_bbY]`b_Z_bbYR]_YY`
@FCC0YMTACXX:1:1101:4250:66505#0/1
CCGGAGCATATAAAAAGTATGGCTTTAAAGAAGGCATGGGTGCAGATGTGTAGGAATGCTAGGTATGGTTGGTTGATGCCAATGGTGATT
+
bbbeeeeegfgggiiiieghiiiiiiiihiiiiihhiiiiaefghfghdgeghieghhihiih_dghigggeaeedddbddbbbcZ``bb
@FCC0YMTACXX:1:1101:5258:66686#0/1
CTTACCACTATCGGCCAAGTAGCATCCATAATATACTTCATCACAATTCTAATTCTAATACCACTGGCCTCCCTAATCGAAAACAACCTA
+
bbbeeeeegggggihhihighiiiiiihhiiihhhhihhhiihihhiiiiihiiiiihhhiiiiiiiiiiiiggggggeddecdcccccc
@FCC0YMTACXX:1:1101:3985:67190#0/1
ATTGTTCAGACGGGGAAATGCTATGTCGGGAGCGCCGATTATTAGGGGCACTAGTCAGTTCCCGAACCCTCCAATTATAATGGGTATGAC
+
bbbeceeegffggiihiihiiiiiihhfhicfdgdgh`ghggff]deecb\bcc]bcbbeccccccccccaccbcbccdcbbbcX_bbbc
@FCC0YMTACXX:1:1101:18949:67198#0/1
TAAAGAAGGCATGGGTGCAGATGTGTAGGAATGCTAGGTATGGTTGGTTGATGCCAATGGTGTTTATTATTAGGCCTAGTTGGCTTGAGG
+
_^_`cccc`eecgfgJ_Y`bdX[bS`Sbggca[X^[bX^YSX^cIO^ffPIX[[HN\W_YW_GZ\dd]`dgBBBBBBBBBBBBBBBBBBB
@FCC0YMTACXX:1:1101:11422:67532#0/1
GTTTGTAGAGTGTTTTGAGAGTTTATGGGGTGGGAGAGGAGTGTTAGGGGGGAAGAGAGTGGGCAGGGTTGTTTACAGAGTAATTACAGG
+
_Z_ccaccgebbYYd`dgdfg[^dfgghhfP^YcHUH^cXaHMM\[bffhg__TW`[^^GRWWWROHTJGEHW^bbb]GRGY`RS_bb`B
@FCC0YMTACXX:1:1101:14342:67731#0/1
CAACTGTAACCACCCAAAAAGGCATAATCAAACTCTACTCCCTTTCTTTCCTCATCCCTCTTACCCTAGCCCTAATTCTAATGATATAAC
+
_[[cccacegggghhhhhfhh_`fghffghcfdffbeaecgegfdbdafdagdhdd_f`XefZebgfhfgedgXZ^_b^cab_`bcc]]b
@FCC0YMTACXX:1:1101:20697:67625#0/1
GAAGATGACTAAGTCTACAGAAGCCCCTGGGTGGGAGAAGTTTCCTGCCAGGGGGGGATATACTGTTCAGCCTGTTCCGGCGCCAGCTTC
+
_b_aaccegfgaghfghhhhfhfghhhdhhhgefhffd_c^effb_caebeffdfTaTV[`bYR_]_bdbbGJWSYGY_a[]Xaaaa]bb
@FCC0YMTACXX:1:1101:11424:67867#0/1
AGTTCAGCTCGAATAAGGAGGCTTAGGGCAGTGCCTATGATTCCAGCTCATGCACCAAATAGTAAATATAGGGATCCAATGTCTTTGTGA
+
^__ccaacca`ceghhehRadZZe]`add_fYYccg_fca^eX^acIX^^^cWbc\e\Z_SbWHV_ZH\\\RGHVLV^Z_a_ZUZ_]bb]
@FCC0YMTACXX:1:1101:4326:68231#0/1
CCATATCGACAATAGAGCTTACGACCTCGATGTTGGATCAGGACATCCTAATGGTGCAGCAGCTATCAAGGGTTCGTTTGTTCAACGATT
+
bbbeeeeeggggghiiiiiiifhfhiiiifghhdgi_fhhiidhiiiiiiiihhcghiihihgfgfg_ceeeaadbacacacbccbccac
@FCC0YMTACXX:1:1101:9115:68099#0/1
TACTCACCAGACACCTCCTCCGCCTTCTCCTCAATTGCACATATCACCCGAGATGTGAAATACGGCTGAATCACTCTCTACCTCCACGCC
+
___c[cc^^egaea\ffhdgbfdZegf_e]ab[cb_XcSXcf`dgd_c__ea_ZZ\ZVHV\ddgBBBBBBBBBBBBBBBBBBBBBBBBBB
@FCC0YMTACXX:1:1101:9166:68713#0/1
TTCCGATATACGGGATTGCCGATAGTAGGTTTGTGATTACTGTTGCTCCCCAGAATGACATTTGGCCTCATGGGAGAACATAACCTATGA
+
_b^`ccecgce`ehfaXZdgY^^efXaXc^ccf^c_`g[cafehggc`ehTc\Q\b\\^R\\Z]cZa_`bbbb^TTFTY^Y_]]_b_b_]
@FCC0YMTACXX:1:1101:9678:68793#0/1
AGGACCCAAACTGGGATTAGACACCCTACTATGCTTGGCCCTAAACCTCAGTAGTTAGATAACAAAACTACTCGCCAGAATACTACGAGC
+
bbbeeeeegggggiihiiiiiiiiiiiihiihiiiiihiiiiiiiiiiibhghiefghiffhhigiiegggggce`bcaccccccccccc
@FCC0YMTACXX:1:1101:2249:69149#0/1
GGTGAGTCCGTGAGCGATCATAAGGATGGTTGCGCCGGAAAAGCTTCAGGGGGTTTGGATGAGGGAGGCTACAATTACAAGGGCTATGTG
+
^^^P`cJY`b`^P[d^H[Rb[[dSPP^bd[IYHOY__`ccF\_Q_b]HMV`[^KW^^WGGT`RR[VVZ]P]XY`BBBBBBBBBBBBBBBB
@FCC0YMTACXX:1:1101:2515:69246#0/1
TATACCTTGATTTATCCAAGCGCACCTTCCAGTACGCTTACCATGTTACGACTTATCCTCTCTATATAAATATTAGGGCGTTTAGTTAGG
+
\__`cc`c`ScSbdedafbb\a[`^PIY^ddfX^^^c`aUaehXc[aSXZUZWGN_`ZS_bHVHV\\Z\`YZ^accc_`_X__X_KY_Y[
@FCC0YMTACXX:1:1101:4589:69346#0/1
TTCCACCCCTACTACACAACTAAAGACATCCTAGGCCTAGTCCTCCTTCTCTTTATCCTAGCAACACTAACACTACTCTCACCCAACCTC
+
bbbeeeeegggggihiiiiiiiiiihhiiiihhhghihiighhiiighhhiihiiifhihfhhihiihhhggggeceeeeedddb`cccc
@FCC0YMTACXX:1:1101:6194:69688#0/1
GCTGTCTCCCGTGGGGGTGTGGCTAGGCAAAGCGTTTTGAGCTGCGTGCGCGTGCTTGATGCTTGCTCCTATTGGTCATGATGATTTATA
+
bbbeeeeegggcghiiibfcghiiiihcffhhcg_fhigdg`]aca`ba_acZ\Wabb[bcb`cb`cbbbYbbbbbbcccbc`bbbc`cc
@FCC0YMTACXX:1:1101:10282:69526#0/1
AGGAGCCTGTTCCATAATCGATAAACCCCGATCCACCTTACCCTCTCTTGCTCAGCCTATATACCGCCATCTTCAGCAAACCCTGATGAA
+
_bbecceefceggihhiighhhhhhiihiidhfffhhffhiihgfhhhhfhffhihihehfeddbgeecc_Z`bcb_bcccccX`^bcbb
@FCC0YMTACXX:1:1101:15801:69648#0/1
TGGCATGCATAATAGCCTTCATGGCAAAAATACCCCTATATGGCCTACACCTGTGACTTCCTAAAGCCCATGTCGAAGCCCCCATTGCAG
+
babeeeeegfgfehihihhhiiiihihiigdgaghighghcghagfghiiffhghhghiifhfhif_gdffdddddd^accbcYZZ`_bb
@FCC0YMTACXX:1:1101:18180:69552#0/1
TCAATGATGACGTGACATTGTACGAGAAAGCACATACCAAGGCCACCACACAACACCCGTCCAAAAAAGCCTTCGATACGGAATAACACT
+
___eeeeeggfggiiiiihddgfbgfhihdcgbgeghafh`egfihhiifhfghiihhgT`ddbda^]a`accccacaaaacccbbccb`
@FCC0YMTACXX:1:1101:10558:69895#0/1
TATTATTGGGAGGTTTGTTGTTTGGATGGCTCATGGTAGGGATAGTAGTAGGGCGATTTCTAGGTCAAATAGTAGGAAAGTGATGGCAAC
+
___ecceegggggdfhhbcdbeghabcgghdhihhi_eefhXccf^eg_cfghegfWbdddeeg^HZ^b]^_U]]]_]baZ_b_bb[bbc
@FCC0YMTACXX:1:1101:15578:70079#0/1
AATCGACTAGCTACCATTCAACAAGACCTGACTCAATTCACCCTAAAACAAATAATAATAACCCACAACGCTAAAGGACAAACCTGATCC
+
_[^^`J`aec``^fgffageg`bg]egXRd^^d_e]aIYc`egfh`]dXc`gX\b[ef]efV\Z\`gfbdaaaa`b]]ab^baaR^`Y]`
@FCC0YMTACXX:1:1101:17730:70244#0/1
TAGCCGCTGGCATTACCATGCTACTAACAGATCGCAACCTCAATACTACTTTCTTTGACCCTGTTGGAGGGGGAGATCCTATCCTATATC
+
bbbeeeecggggfiiiiiiiiiiiiiiihhiiiihfhhhhiiiifghiiiiiiffghiiiiihdggageeccccccccccccccbc`bdd
@FCC0YMTACXX:1:1101:2288:70493#0/1
CTAATAGGCCTCCTCCTAGCAGCAGCAGGAAAATCAGCTCAATTCGGCCTTCATCCCTGACTACCCTCTGCCATAGAAGGCCCAACTCCA
+
_bbeeedegggggiiihiihhhciihdghiiiigfihiiiiihhfhihihhiihiihihiiiiihigggeeeeeededdcccccccbccc
@FCC0YMTACXX:1:1101:10193:70396#0/1
AAATATTACATTACTAACACTCACAGACCAAAAACTAACAACCACCTGATCTCACAACTTTACCTGACTAGCATGCATAATAGCCTTTAT
+
bbbeeeeegggggiiiiiiihiifhhiiiiiiiiiiiiiiihhihiiihhhiihihfiiiiiifiihihhedggfddeecdeddcdcbdc
@FCC0YMTACXX:1:1101:11345:70411#0/1
GATAAGTGATTTTAGATCTGTTTGTCGGAGGCATGTTAGGCTTGTTATGATTATGCCCCATAAGGATAATATAAGGAATGGGAAAGCTAT
+
\\\a^cQ`Y\b[ba^Y``ahed`dg]fcW^dgh]eeaeaXc_acGNIOXc[\SWWb\_bG\V_cgd`gHVV\HZaaBBBBBBBBBBBBBB
@FCC0YMTACXX:1:1101:15606:70390#0/1
ACAAATAGTGTTCAACCAGCAACTACCACTAATCAACGCCCATAATCATACAAGGCACCCGCACCAATAGAATCACCTCGAATCAATCCT
+
abbeeeeeeggggiihiiiiiiiiiiihiiihiiihihhiiihhhbgihiihifhhhhhhhgfeeebdddddcccccccccbbaccbbbb
@FCC0YMTACXX:1:1101:7409:70593#0/1
CTCACTGCCATACTAATTCTAGTCACTGCCAACAACCTCTTCCAATTCTTTATCGGCTGAGAGGGCGTAGGAATCATATCTTTTCTCCTA
+
_bbeeeeegggggiiiiiiiiifiiihihiiiiihiiiiiiiihfifbgghiihiiiihbfgdhfheadec]`]bc_`cbbb`c``bbbb
@FCC0YMTACXX:1:1101:9300:70509#0/1
TCCTTCTTACATGACAAAAACTAGCCCCCATCTCAATCATGTACCAAATTCACCCATCAATCAACACCCACATCCTCCTAACCCTCTCCA
+
bbbeeeeegggggiiiiiiiiiihiiiiiiiiiiiihiiiigdhfhhhhhffhiiihhihhhhihiiiggggeedecdddddccccbccc
@FCC0YMTACXX:1:1101:18648:70581#0/1
TCACAGCAATCCTCCTACTCCTCTCTCTACCAGTCCTAGCCGCTGGCATTACCATGCTACTAACAGATCGCAACCTCAATACTACTTTCT
+
bbbeeceegggggiiiiiiiiiiiiiiiiiihaeghffdhihefhihhhhdghhiiiiiiiihiifhggggeecddcdbccccccccdcc
@FCC0YMTACXX:1:1101:8332:70866#0/1
AAAATAGGTGTTGATATAGGATAGGATCTCCCCCTCCAACAGGGTCAAAGAAAGTAGTATTGAGGTTGCGATCTGTTAGTAGCATGGTAA
+
Y\Z`\`caJ\ce\Ydee^dcS``bc[b^edcZ_Yce\RY^UOWU^eQ^^^NbHWN\ae`Ze`eYZcdehU^ZT_]`]MZ`RGLZ`RZ_a]
@FCC0YMTACXX:1:1101:10183:70843#0/1
CTTGCTATGCCTGGCTGTTAGGTATCGGTGAGGTTTTCGATCCGATTTGGGCTTATGCAGTGGAGAAAATATTCATGTTACTTATACTAG
+
___ceccegeg]edghaefgdfgbdhgfdf^bebegehhfefhhdffffegggfhddg\_c_]V`^]acc_]bbGU]_bcdcbbcbbb`b
@FCC0YMTACXX:1:1101:20097:70817#0/1
CCTAAAACCTCAAATCCAGAACCCCATGTCTCAGGATACTCTTCAATGGCCATTGCAGTAGTATAACCAAAAACAACCATCATACCTCCC
+
___cPacaeggccg`gf[^`addeghbZ^^_d[d^^cge^ccaafgafc_eaWI^afd[_beg_ff]\edcfbdb\^a^_bbbb]_]_^_
@FCC0YMTACXX:1:1101:20824:70802#0/1
TGTGAGGGGGAGGAAATTTTTTCATAGTAGGTGTATAAGTTGGTCGTAACCGAATCGGGGGTATGCTGCCCGGATTCCTAGGAATAGGGA
+
__^cacdefe`egihhfffhhhhiiefcefgaeaffffdbcgh_faa`fdHTF\^^`[YWTOO_YGYY]`^ZTHTT_R]bc\SYY__BBB
@FCC0YMTACXX:1:1101:7483:71188#0/1
CTTGTGCGGGATATTGATTTCACGGAGGATGGGGAGCAAGGGACTCCTAAGTGAGGGGGGGCATCCGTGGGGAGGAGGATTATTTAATGA
+
_^_ceeeegebccYdaeghhhffghfUcUXXaHVN[Zegb_bZGMV_bd^]HVVZ^a`_T[TT^`bV[WTOTJOX^_]OGRSJSS_c]]b
@FCC0YMTACXX:1:1101:2488:71475#0/1
CGAATACACAGACTACGGGGGCCTAATTTTCAACTCCTACATACTACCCCCGCTATTCCTAAACCCAGGGGACCTCCGACTCCTAGAAGT
+
bbaeeeeegggggiiiiiiiihiiiiiiiihiiihiihhihiiihgggggecaccccddbbcccbc_acca__ab_`aaccccccc_bb]
@FCC0YMTACXX:1:1101:13762:71346#0/1
CCTAATAACAGTCCTATTAACCCTTACCTGAATTGGAAGCGAACCAGTAACCCAACCCCTTACCACTATCGGCCAAGTAGCATCCATAAT
+
___eceeegecgghiiihidhiihhiiihiiihhhhei_ghaghihfegiiiifhiihhfeedgggecdeccbcZ^abbccbcccccccc
@FCC0YMTACXX:1:1101:19400:71435#0/1
CTTGGATTGTTTGTTTTCGATCGTTGTTTATGAGGCTATGATGAGCTCAGGTGATTGTAACTCCGGATGCAAGTAATACAGAAGTGTTTA
+
__beeeecceeggghfhhhbgg]`ba^bggihfhfhhfhihhfhhdfgdgfI\bddf`bgbbdggddggadc^ZZ]bbbbdbc`Z_T]bb
@FCC0YMTACXX:1:1101:13199:72035#0/1
GTACTGGAGTGAAGTAGGGCTGAGACTGGAGTTGGGCCTTCTATGGCAGAGGGTAGTCAGGGATGAAGGCCGAATTGAGCTGATTTTCCT
+
aa_eeeeegggggifghiiiiiiiihiiiffccghiiiiihiihiiifheghi_`f_fgghi\bgededcecb^\^bccbcb_bbcccbb
@FCC0YMTACXX:1:1101:19005:72174#0/1
CAATGTTGAAGCCTGATACTAATTCTGATTCGCCTTCTATAAGGTCAAAGGGGGTTCGGTTTGTTTCTGCTAGTGTGGGGGTGAATCATA
+
___acdecae]`cfddaffbghde]^gKR`ec[bHYYbbcc`gda_[aebefffN_Zad\WW\]bXUZZ]`bbBBBBBBBBBBBBBBBBB
@FCC0YMTACXX:1:1101:2070:72255#0/1
GTAGTTGTCTGGGTCGTTTAGGAGGTTGGGTGAGAGTAGTGTTAGTGTTGCTAGGATAAAGAGAAGGAGGACTAGGCCTAGGATGTCTTT
+
_\_cJ`caecgg^Y`dgghcgfbfgfghfhH_^a^c^ce_cNO^caff_cff`eg\eb_dffhbdedca^Z^_ZbbX]`bb^`]]Y_`bb
@FCC0YMTACXX:1:1101:12924:72338#0/1
CATTAAAAAAATTGTAGCCTTCTCCACCTCAAGCCAACTAGGCCTAATAATAATCACCATTGGCATCAACCAACCATACCTAGCATTCCT
+
bbbeeeeegggggigiiiiiiiiiiiiiiiihfhiiihiihiiiiiiiihiiiiiiihiiiiihgggggeeeecccbccccccccdccdc
@FCC0YMTACXX:1:1101:4413:72716#0/1
AGCTAAGCCCTTACTAGATCAATGGGACTCGAACCCACAAAAACTTAGTTAACAGCTAAGCACCCTAACCGACTGGCTTTGACCCACTTC
+
_abeeeeegggfgigiiihiihfaefffgihffhiiiihhiiiiiihicghihhfddhdbghh`ddgeece`caccabccbbcb`acccc
@FCC0YMTACXX:1:1101:6999:72549#0/1
GCTCGGTAGGCTTGTCACCTCTACCCAGAAATCTTCCCACTATTTTGCCACATAGATGGGTGCGCTCTTTTAGCTGTTTTTGGGTAGCTC
+
_b_eeecefgggghhihhiihiiiiiiihhiiiiiiiidhgffiiihhihiiiihghfgh__fhgggeeeee_ddddbccc^acW_accc
@FCC0YMTACXX:1:1101:8964:72613#0/1
ACTAGGCCTAATAATAATCACCATTGGCATCAACCAACCATACCTAGCATTCCTACACATCTGCACCCATGCCTTCTTTAAAGCCATACT
+
__^acdceggfggiifihehifhhiiieiiieheghhhhhdhhhiiihhiihhhfghhihiiiihhcdghffgggddgeeeeeecddddc
@FCC0YMTACXX:1:1101:14909:72546#0/1
GAAACAAATCAACCCACCTGGCACCACTAATAGCACCCATTCTCATATCTCTAGGAGGCCTACCCCCCCTAACCGGTTTCCTACCTAAAT
+
^__c`c^Yeaegafh_f_e^^edcfbd_fg^^Pbf^^Yagh_^fc_X^^XafXbf[WZTG_\H__f[`^RKX`aYWXOESSYYY[bSY]]
@FCC0YMTACXX:1:1101:18322:72617#0/1
CATAGCATTCCTCACACTCGTTGAACGAAAATTACTAGGCCACATGCAACTACGAAAAGGACCCAATATTGTAGGTCCATGTGGACTATT
+
bbbeeceegggggiiiiiiiihiiiiiiiiiiiidfffhhiiiigiiehghhiiifhiheffeggeeeeeedccbdddcccdccccc`bd
@FCC0YMTACXX:1:1101:18290:72704#0/1
AACCCCGATCCACCCCACCCTCTCTTGCTCAGCCTATATACCGCCATCTTCAGCAAACCCTAATGAAGGTCACAAAGTGAGCGCAAACGC
+
bbbeeeeegggggiiiiiiiiihiiihhhhhihhdfghiifffhiiiihiiiggedgeddebdddcdbcX__`c``bY`bccccc_c_aa
@FCC0YMTACXX:1:1101:7746:72996#0/1
GCGTAATTGTGTTTGGTTTAGACCTCCTCAACTGCCTACTGCAACGGACAAGGTGGAGAGGGTTAGGAGGATGTGGGTGTTGATTGATGG
+
_bbceeeegegggiiihhihiiihiiiiifhhfiihghiiiiiiiihfghgfhefhdfdgdgZ^ceedbc^bc`bbcW\Z^cbbbb_ccc
@FCC0YMTACXX:1:1101:16944:72935#0/1
CAAGAAACAACCATTTGGAGCTGACATTGAATAATAACCCAAACACTAGACCTAACACTGAGCTTCAAATTAGATTACTTCTCCATAATA
+
bbbeeeeegggggiiiiiihiiiihiiiiihhhhiiiihhihiihigghhiiihhiiiihfhihhiiihhifggfdgeeeeeeecbdcdd
@FCC0YMTACXX:1:1101:3539:73011#0/1
GTCACTCCTCTCAAATATATTTAAGGAACATCCTAACTAAACGCCCTAATATTTATATAGAGAGGATAAGTCGTAACATGGTAAGCGTAC
+
__accccegfgggiiiiiiiiihbgggffhdgg`edZeghiaghihfffiffdgbghhiiiiiiiidhhe_feggd\____Z_b]bc\^a
@FCC0YMTACXX:1:1101:13379:73186#0/1
GGTTATAAGAAGGAGTATAATGCCAATGTTTCAGGTTTCTAGGAGGAGGTATGAGCCATAGTAAAGGCCTCGACCGATATGTAGGAAAAG
+
___cccccgacgc^e`daefg]dfhhhh[dgg^dfdeghddhbgdfPcgU^e[af_cedgffcdbffQb``_aad][]Z_bdd`b`bbbb
@FCC0YMTACXX:1:1101:18959:73215#0/1
CGGGCATAAAATAATAAGACGAGAAGACCCTATGGAGCTTTAATCTATTAATGCAACCAAAAACTACACAAACCCACGGACCTTTAAACT
+
_bbecceeggffgiiiiihhhfhhhfhhiiiiiiifhhhhiihiiiiiiihhhhiihiiiihihigggggeeeec`b_cccaccbccbcc
@FCC0YMTACXX:1:1101:1459:73367#0/1
CCAACCACCCAACTTTCCATAAACCTAGCTATAGCAATCCCTCTATGAGCAGGCACAGTAGTAATGGGGCTTCGCTTTAAAACCAAAAAC
+
bbbeeeeeggggaffghhfhdghgghhhfhiihihhhhfhiiiiiiiiiaghiihhhhifgfdgbgfhhgfggee]ab]_bbbcccc`aa
@FCC0YMTACXX:1:1101:8476:73682#0/1
ACCTTACTTTAGGATAGGGTGTGTGGGGTAGCACGGAGAAGTTTGGATTCTCAGGGGTAGGTTCGATGCCTATAGTCCTAGAAATAAGAG
+
_bbeeeeeggfggffhghi`ebfbfgihYcghefif_f_ffceffibghhhgghiigTYadZabc\b`abbbcbbebbcbcccccccccc
@FCC0YMTACXX:1:1101:10334:73729#0/1
GGGGCTATTCCTAGTTTTATGGCGAGGGCGGTTATTATTATTAGGGATGGGAGTTGGCTGATGTAGTTCGTTGTTGTTCAGCATCCTGAT
+
bbbeeeeeggggfhdghiihhiihdghhfhiNZ_dffhhfggdgggZa^ccbb`b]bbc^X_`Z]b__`aa`ba_^^`YRY_Y_Y]_``b
@FCC0YMTACXX:1:1101:4375:73794#0/1
TTGTGAGGCGTTTAATTGGGTTTAGTAGGGGGGGGTTGTTTTCGTTGATGTTTGTTAGAGCTGGAAAACGGGGTTGTCCTGTTAGGGTGA
+
_^_ccacc`ebceaccddf\Wbf^Xbcc_eH_YURHUOEWW^_a[W`OXbbbdba^_]GR]Y`^^]Y`]]aaZT[TT_`_bb``b^aRW^
@FCC0YMTACXX:1:1101:6973:74082#0/1
CCGCAATTATCTTAATCCTAATTGCTCTTCCATCCCTACGCATCCTATACCTAACAGATGAAGTCAACGACCCATCCTTCACCATCAAAT
+
_[^cc`cecg`ggabgheghihggff`gbdggidefgh_egdbf`f[fc^aeggiabgd_ed_\bfhhY_Y`]\a]]]__bb`bccbbY_
@FCC0YMTACXX:1:1101:7692:74251#0/1
TAATTTTTCTAATACCTTATTGAAAAAGTTATAGGGGCTATAAGATTGGCTTGAAACCAGTTTTAGGGGGTTTGACTCTCTCCTTTTTCG
+
_b_aeeeegfegghiiiihihhiiiifcgfaagffffhfghhffgfhiidhge_effgdb]_efH\cffgR\^V]_`ZY]`]`bccccb]
@FCC0YMTACXX:1:1101:8967:74326#0/1
TTATGGGGTTTGTAGGTTTTTCTCCTAAGCCCTCTCCTATTTATGGGGGTTTAGCGTTAATTGTTAGTGGTGTGATTGGTTGTGTGATTA
+
bbbeeeeeegggeghibfhiiiiiiihiiiiihhiiihghiihhcfhihZ`ggegg]cdcddd]bbbZ`a`a^a]]`bcb^a[^^abbcc
@FCC0YMTACXX:1:1101:10030:74704#0/1
GTGCTGTGGAAAGAAGGTTAAATTTACGCCCACGAATATAATGATGAAGTGGGCTTTGGCACAGGTTTGGTTCAGTGTGTAGCCTGAGAA
+
_^_cccacbgcgeZdedR[ba`gghbdga__e\fghehbafaggfhhfbIWbca_eghhhfcgf\bddddaX__b]]_`_bbbbb_bbbb
@FCC0YMTACXX:1:1101:15791:74542#0/1
TGAGAAGATGAATAAAGTTGTTGAGGGGAGGCTGATGGTGAAAGCATATATTACGGTTGTTTTTACGTAATCTGGGTATGGACGTTTTTT
+
__^cceeeegcgghiifagghicgfhhhaghiihcegf[e[cdfcghiihiiiiffbef`bddedecZa]`dddbbZ`bccccca^c[aB
@FCC0YMTACXX:1:1101:5074:75077#0/1
TATGGTTATAAGAAGGAGTATAATGCCAATGTTTCAGGTTTCTAGGAGGAGGTATGAGCCATAGTAAAGGCCTCGACCGATATGTAGGAA
+
__[``\aceacgadghghdegghhhhhhhfggghhfffggaddgfhafc^edaegfdccggafhbghhhhhdgfgcdeccaa^bbbbbbb
@FCC0YMTACXX:1:1101:9229:75029#0/1
AAGAGAGATAGTGAATGCTAGTATAATGTTTATGTAGGTAAAGGTCATTTGGTTAGTATGGTTATCATAATCTAATGAGTCGAAATCATT
+
bbbeeeeegfgeghhihiiihgfiiiihihighighhi^efhihcghhhiihegiighhiheddfhiiihhiiifffffbdghggggeee
@FCC0YMTACXX:1:1101:10812:75133#0/1
AATTATCATTACTAAATGAGGCAACCAAGCAAAACGCCTCAACGCAAGTACTTACTTCCTATTCTACACACTAACCGGCTCCCTACCCCT
+
bbbeeeeeggfggiihihhiiiihhiiihiihiihfiihiiichiihfZ_bgfifhhiiihgffggfeeeeedddac]aaccaccccacc
@FCC0YMTACXX:1:1101:11675:75172#0/1
GTAACATGAATATTTTCTCCACTGCATAAGCCCAAATCGGATCGAAAACCTCACCGATACCTAACAGCCAGGCATAGCAAGCACAAACAA
+
_Y^cc^ccccggg`gfdfhf[eegbg_egbfcddgghhdf`ghdfaaegffefgf_ghgedddbcaGMZ]Z\Z^]T_Y]bbaaX[GJW^^
@FCC0YMTACXX:1:1101:12800:75378#0/1
CAAGTGATTATGCTACCTTTGCACGGTCAGGGTACCGCGGCCGTTAAACACGTGTCACTTGGCAGGCGGTGCCTCTAATACTGGTAATGC
+
__aeYcc`ggggfhhhiiiiiiihhfghiiiifghfghdfdffhagegfgee^^_`d`_bcb]ba_cccETZbbb]`S_Y]__]Y`bcbb
@FCC0YMTACXX:1:1101:20604:75330#0/1
GTACTAGCACTCTTCCTATCGATCTTCATTCTAGCAGCCATCCCCATACTTCACAAATCCAAACAACAAAGCATAATATTCCGCCCACTC
+
aabeeeeegggggiiiiiihihiiiiichhiiihiiihiiiihiiiiihihhgihihhgihiiiihihfh`bddggeeeebd_bcccccc
@FCC0YMTACXX:1:1101:3196:75990#0/1
TATGGCTTTAAAGAAGGCATGGGTGCAGATGTGTAGGAATGCTAGGTATGGTTGGTTGATGCCAATGGTGATTATTATTAGGCCTAGTTT
+
Z^^cPaccc]ac[ddZbX`dddZJ_be`IP^adYPXYc[c[^aIO^XX^ac^c\UVa`bdd]Zb\bbb\^BBBBBBBBBBBBBBBBBBBB
@FCC0YMTACXX:1:1101:4580:75846#0/1
CTGGTTCGCTTCCAATTCAGGTAAGGGTTAATAGGACTGTTATTAGGAGTCAGAATAGAAACTGGCTGAGTGGGCGGAATATTATGCTTT
+
b_beeeccgggeghfhhhdffe`[dffbe_aaeacggidgh`cgffbeeN^^afgceagf_e`_ffH_\`M\`baaZKRW_bbcdc_]bb
@FCC0YMTACXX:1:1101:13629:75819#0/1
TTGCGTTCAATTGATGCAGAGTAGGTGTTTGCAGTCCTTATGTATTTCAGAAATTAAGTGTTTCTACTTACTAAGGGCTTTGAAGGCTCT
+
___ccccceggegfhghhhSbR[egQb^effchheffghhhh^fedg^fe`ceggfdfXa^caegbfbgfghffh\_cdd`bV`_bdR_b
@FCC0YMTACXX:1:1101:19761:75956#0/1
CTAGCAGCCATCCCCATACTTCACAAATCCAAACAACAAAGCATAATATTCCGCCCACTCAGCCAGTTTCTATTCTGACTCCTAATAACA
+
_^_cZZacg^aaedffhhdfgag^egggdf`fddgbR^aZegfhb^X^ef]Sa^e`ffhhhhhf]dH\\`_da_R^bbbb`b__b_b_bb
@FCC0YMTACXX:1:1101:13168:76054#0/1
AACTCCATCTAAACTGTAAAACTCTAGCTGATGTAAAATAAACTACGAAAGTGGCTTTAAAGCTTCTCAACACACAATAGCCAGGACCCA
+
bbbeeeeegggggiiihhiiiiiiiiiiiihihbhhhiiiiiihhihfiiiefhhiiihiiihhgiiHafhiigggggeeeeeecccccc
@FCC0YMTACXX:1:1101:10182:76643#0/1
TACTGCAATTTCTAGAGTGGTTAGTAATACCAGAAGTGTGGAGGTTAGCAGAGTTATGGAGAGGTTGGTGGTTGATAGTGCTAGTACAGC
+
_bbeeceegfeeghhhhagha`_fbad[dgggffhh^bbeeagfcedgdghae_effff\bHL_M\\`GZ\Y^aX^ac_bdddddc`b_b
@FCC0YMTACXX:1:1101:16325:76535#0/1
AGGGTTTAGGGGATCAAATCCGCATTCGTAAGGGCTGGTTTTTTCTGTATAGGGGTTGAGTTGGGGTAGCCAGAATATGATAATTATCAG
+
___eS`cccggeefggiiibghihhhfhfghihiihgh^^eghcghhe]bdfhhfS\a^a^_bbbaXW[_bY`[bbbcd`_bcc`ccb_]
@FCC0YMTACXX:1:1101:17789:76598#0/1
TTATTCCGTATCGAAGGCTTTTTTGGACGGGTGTTGTGTGGTGGCCTTGGTATGTGCTTTCTCGTACAATGTCACGTCATCATTGATATA
+
abbeeeeebegggihihhiihehfhceeghfHO[bffhffbMafcgdggfa_cebbbcd`_`baaZ`acbbbbc_Z^`a[`cccbb`bcc
@FCC0YMTACXX:1:1101:3807:76844#0/1
TTTTAAGTTTGGATGAGACGGTAGTAGTGGTGGTTAGTTTTAGTGATACTGGTGACTGGGTAATTTTTGAGGGAGAAGGATCAGGATTGA
+
_[_ceeeccegeehcffdegf_bd^ddSbaXbff``acgfghhfadcfgbffaehhfdXbbcgghbfgdG^V`F\X]`X]Z^ZZ`_b]^Y
@FCC0YMTACXX:1:1101:4395:76950#0/1
GTGCCAGCCACCGCGGTTACACGATTAACCCTAGCTAATAGGAACCGGCGTAGAGGGTGTTTAAGATCTGACATAATAAAGCTAAACTCC
+
__aeeeeeggggfiiighifhiiiiiiihiiidgiiihiiffhffffhhe`bbabaaZ^Z_bbbbcbccbbbccb]bbbbccb`bbbbbb
@FCC0YMTACXX:1:1101:6809:76877#0/1
TGTTTGGTATTTTTGGGGTGGTTAGTGTTGAGCTTGAACGCTTTCTTAATTGATGGCTGCTTTTAAGCCAACTATGGTAGTTGAGGGGTT
+
^__eccc\bbeeghiiicR_b^caeafhibca]cf^fg_ecabZZ___e_ecZbdgf`ddgeadde]b`dbabbcbbT_]Y]]T_BBBBB
@FCC0YMTACXX:1:1101:7894:76751#0/1
TACTCATCCGCTTCCACCCTCTAATAGAAACCAACACAATAATTCAAAATCTTACATTATGTCTGGGGGCTATTACCACCCTATTTACAG
+
bbbeeeeegggggiiiiiiiiiiiihiiiiiiihhfhiiiiiiihiiiifhiiiiiiihiigghiiihgbccdcdcbccccccccddccb
@FCC0YMTACXX:1:1101:8278:76802#0/1
TCCTAACAACTACCATATTCCTGACTCTTAACTTAAACTCAAGCACCACAACCCTTATACTATCCCGCACCTGAAACAAATCAACCCACC
+
___eeacceeg^ef_dgfddhhfghhehhhfcegdhgegfaf^afg`a^Wcaacfb`[bbf`ZV__eadWXac]c`]]`dZ`]RKTZWW^
@FCC0YMTACXX:1:1101:13551:77240#0/1
AAGCATGTTGTGAATAGTTCTGGTGAGTGGATGGGGTGGGATGTGCCTAGGAAGATTGTGGTTGTTAGGGCGTTTATTATGATGATGTTT
+
__bec^ccgfcegfgfhaggiic^egdSbf^bfdghH^fhc[e^cfgfhhi_ef``c__dgV^d[^]]_a`aNZFX]`]ab_`b[]`_bc
@FCC0YMTACXX:1:1101:6368:77356#0/1
TCGCACTATTCATCACCTGGTCCATCATAGAATTCTCGCTATGATACATAAACTCAGACCCAAACATCAACCAATTCTTTAAATACCTCC
+
__Vcccceggage_fghdhheedgh[f]d`eg_edddecfgfhfcfabgfcfghghhhhfegffhfhbfg`^ded_acec_b_bcbbbbc
@FCC0YMTACXX:1:1101:11357:77500#0/1
CGTATTTCACATCTCGGGTGATATGTGCAATTGAGGAGAAGGCGGAGGAGGTGTCTGGTGAGTAGTGTATTGCTAGGAGTAGGCCTGTGA
+
bbbeeeeeggegghiiiiegegiihfghiffffhhhbgghhiihhfagbbgL\V_cedV]Z`RUZZ`Zabcc_bZ]`]bXTY]bbbc]bc
@FCC0YMTACXX:1:1101:18164:77412#0/1
TGATGGAGTAAATAATAGAGGTTCCAACCCTCTTATTTCTAGGACTATAGGCATCGAACCTACCCCTGAGAATCCAAACTTCTCCGTGCT
+
___cceeegggggihhebgfheffdfffdfgbegScgfhghgf`ebgfdhbdffhddgfhfhhhd__\`]^`Ybcbddabbdbb`]\^BB
@FCC0YMTACXX:1:1101:20656:77345#0/1
GATTATGCTACCTTTGCACGGTCAGGGTACCGCGGCCGTTAAACGGGTGTCACTGGGCAGGCAGTGCCTCTAATACTAGTAATGCTAGAG
+
_^^^Zaccccac[dfag`gfhde_dffYbbfghh`^e`TZTb_d`GLTXRZZ`ZZZ`\RQZFKWT]]b_b__GGYSRYYJYYS]]]`bbb
@FCC0YMTACXX:1:1101:14139:77747#0/1
TCCCACTATTTTGCCACATAGATGGGTGCGCTCTTTTAGCTGTTTTTGGGTAGCTCGTCTGGTTTCGGGGAATTTGGCTTGTAGTCCTCT
+
__b`ceceggfggiiihhhihhihhhbedafdffghibZegfgiiiiihibddhhhiggdggbgacebY__\^```YYba^PY]SSY]Y]
@FCC0YMTACXX:1:1101:7285:77968#0/1
GTTTCCGATTAGGTGTATTAGCAGATGGCCGGCTGTGATGTTTGCGGTTAATCGTACGGCCAGAGCTACTGGTTGAATAAGTAGGCTGAT
+
___eecc`a\eeg`e[bfgghhbgfhhfhhff`egW^O^ccffghhhdfffacggefecdcb^\`R]R]b`bbcaY_b`]RYY`bb_W[S
@FCC0YMTACXX:1:1101:12934:77955#0/1
CGCTACAATCCCCATTATCCTATTCCCCACCCTATTAATCTTAACCCCCAAACACCCCATTAATAATCGACTAGCTACCATTCAACAAGA
+
___ccccaggggg_fhfffgagcSegghgghhgdffce^a]cggfgbeg_\bghhhhh\fbgd]ddggddcb_`b___bZ_Zbbcbb^^^
@FCC0YMTACXX:1:1101:16149:77986#0/1
TCCGGATGCAAGTAATACAGAAGTGTTTAGGAGGGGTACTTCTATGGGGTTTAGAGGGGTGATGCCTGTTGGTGGTCAATGGCCCCCTAA
+
___ccececgeg``bbfgfbdgf[b[eghhfXbghh^^c^`efbfhhdhFZZbf_fghgL\GU]]`RT]`baT^aZ]]_cbbabbbaa[b
@FCC0YMTACXX:1:1101:5550:78063#0/1
GTCCACATGGACCTACAATATTGGGTCCTTTTCGTAGTTGCATGTGGCCTAGTAATTTTCGTTCAACGAGTGTGAGGAATGCTATGGCGG
+
_bbeeeecceggfhiigghhfhicgdfdghiiif^cefdggee[aaafa^egXc[a`ccgf_Wbffhebd^\\_a^cRZZ]]YZ_bbcca
@FCC0YMTACXX:1:1101:6414:78092#0/1
TAAGTGATTTTAGATCTGTTTGTCGGAGGCATGTTAGGCTTGTTATGATTATGCCCCATAAGGATAATATAAGGAATGGGTAAGCTATGT
+
___caccegggfghhfhfbihheffhfghibbdghbghhhiffg[cd_eghfhhfif_efffihihgggggfgea^bdcdZ]bdbcbccZ
@FCC0YMTACXX:1:1101:16092:78173#0/1
TAGAATTAGAATTGTGATGAAGTATATTATGGATGCTACTTGGCCGATAGTGGTAAGGGGTTGGGTTACTGGTTCGCTTCCAATTCAGGT
+
__bee[]cgcgefhdfgfhiif`deghdg_gg[cc_edfd]d_bceUUHO^acN^eeghhFZW_NLZZZ_Z_Z]]FFX^^b]b]`__Y_B
@FCC0YMTACXX:1:1101:13465:78396#0/1
GGTGTAGAGGGTGTTTGATGAAGTAAATGTTTGTTAGTTGAGGGGATGGCAGTTGGAGTTGTGTACACCCAAAAGATGAAAATATGGGCT
+
__^ccdcegggYcbYdfhhfhhd^begghhhhfgfbfghhcgfhh]Y_effhe[efgd_`b_bggedggcdedadbc`bbbbb`Z]][``
@FCC0YMTACXX:1:1101:17936:78261#0/1
CAACCGCACCATACTACTGTCCCGAGGACTTCAAATCCTACTTCCACTAACAGCCTTCTGATGGTTAACAGCAAGCCTTACTAACCTTGC
+
___ecc`cggecegiiiiiggaee_dghabfghhgfghihhbeag_ebgfhfZ\_cgd]dd\^bZZ_aaU_adR^a\bb_bbcccabcbb
@FCC0YMTACXX:1:1101:3483:78512#0/1
AAAGTTTTAAGTTTTATGCAATTACCGGGCTCTGCCATCTTAACAAACCCTGTTTTCGGGTGGAATGTGTGGTATTTTGATAGATTAAGA
+
ZWZ`Sacccca`b^ccS`ecchdghg]afhhcbeded]fddae]acccZV^W\beedeaU\NX^]acZ_a_GKTZ_a_ZGGGT_GZ]Y`Y
@FCC0YMTACXX:1:1101:20703:78513#0/1
AAAAACGTCCATACCCAGATTACGTAAAAACAACCGTAATATATGCTTTCACCATCAGCCTCCCCTCAACAACTTTATTCATCTTCTCAA
+
^_Vcccc\`^cgeg_egghhhffhhbgfgfhfffffWcgfb]aea[^N\abb]ebdebfd_cggggcaZaa^bbRZ]]]Z]]bb_bb`_]
@FCC0YMTACXX:1:1101:5535:78904#0/1
AGGCTCCTTCATCTCACTAGTAGCAGTAATTTTAATAATCTACATAATCTGAGAAGCCTTTGCTTCAAAACGCAAAGTACTATTAATTGA
+
bbbeeeeefggggiiiihiiiiiihighfhiiiihhhiiiiihiifiiiihghhiifhiiiihihiiihiefhgfgg]bdgeeeeeeedc
@FCC0YMTACXX:1:1101:19034:78814#0/1
CATCAATTGAACGCAAATCAACCACTTTAATTAAGCTAAGCCCTTACTAGATCAATGGGACTCGAACCCACAAAAACTTAGTTAACAGCT
+
_bbeeeeecggeghhihihhiiheihihhiiidhhhfhifhiihhfdghhiiifhifhiiiiiihhhgfeeecbcbccccbbbcdccccc
@FCC0YMTACXX:1:1101:19214:79258#0/1
TAACCACAGGCACACTTATCACAACACTAAGCTCACACTGATTTCTCGCCTGAGCAGGTCTAGAAATAAACATACTAGCCTTCATTCCAA
+
_bbeecccgeegghhhhhhbagghcdffabd_affdhfhdfgffhegfhhhhhfa`eh_bghfhdcdddeeeaaeabdddbbdbbccccb
@FCC0YMTACXX:1:1101:1669:79565#0/1
TGATGATACGCTCGAACAGACGCCAATACAGCAGCCATCCAAGCAATCTTATATAATCGCATTGGCGACATTGGTCTCATCCTAGCCATA
+
__^ca]ceegfggihhffffgefgfhbgagfhhff[cegfdcghhiiiihhihifhggfgeceeedcccaacccccbbbcbcbbb`bbbY
@FCC0YMTACXX:1:1101:13251:79884#0/1
TGTGTAATCCTGCTAAGAGCTAATAGAAAGGCCAGGACCAAGCCTATTTGTTTATGGGGTGTGCAAACCCATCTAGGCATTTTCAGTGTC
+
__^c\ccdecegefhfffhfhhdfhfcghhdgf^dggdbcbgg_XXX^[eaac]cYcb^T__bdgegZ\aa_bbd`b`b_bbdc]]bbbc
@FCC0YMTACXX:1:1101:16777:79823#0/1
CCCCACTATCAATCTACTAGGCGAACTCTTTGTAATCGCGACCTCATTCTCCTGGTCCCATATCACCATTATGTTAACAGGGCTTAACAT
+
abbeeeeegggggiiiiiiiihiffhiiiihhfhihihhfgfghhhhiifhihbgddgeeeeeecbdbbdcccac]_bbcccaacccccc
@FCC0YMTACXX:1:1101:3298:80027#0/1
AATAAAATTCTTCCTAGTTGCCATCACTTTCCTACTATTTGACCTAGAAATCGCCCTACTACTATCCCTACCATGAGCCATCCAAACAAC
+
_b_eeeeeegggghfiiadgfhihieighhihhhihdfhhhhiiiihhiiiihiiihhhcehhi_ghiibggihidggggeeecedcccc
@FCC0YMTACXX:1:1101:20974:80052#0/1
GGATGAGACCAATGTCGCCAATGCGATTATATAAGATTGCTTGGATGGCTGCTGTATTGGCGTCTGTTCGAGCGTATCACCAGCTAATTA
+
___cccc`ecZe^``decegbaddWY^bP^_bX^[cafgaaca\[^aac^aeWW\\\_b`_[`d`^BBBBBBBBBBBBBBBBBBBBBBBB
@FCC0YMTACXX:1:1101:2743:80486#0/1
GCAGATGGCCGGCTGTGATGTTTGCGGTTAATCGTACGGCCAGAGCTACTGGTTGAATAAGTAGGCTGATAGTTTCGATTGCTACTAATA
+
___ccaSaceU[bfeb]fbeS^fdb^cHY^efI^O^c^UUZZ\d_`V^RHV\aBBBBBBBBBBBBBBBBBBBBBBBBBBBBBBBBBBBBB
@FCC0YMTACXX:1:1101:4732:80340#0/1
AAATTTTAATCTGGCGCTATAGACACAGTACCGTAAGGGAAAGATAAAACCCACCCAAGCACAAAACAGCAAGGACTAACTCCTGTACCT
+
bbbeeeeegggggiiiiiiiiiiiiiiidhhiihhhiiihhiihhhiiiiiiiiiiiiggggeeeeecdbdccccccccccccccccccc
@FCC0YMTACXX:1:1101:15035:80424#0/1
GTAAGCATGTTGTCTAGAATGTTGGGTTGATATGTAATGATATGTGTTATGTACAGTTAAACATATATAGTACTATATATTATACATGCT
+
bbbeeeeeggggghiiiiiihgiiiibfhhffhhbdfffghhiifhhihihdgihhiiiiihhdhhhiihffhhhhiiiiiiihiifggf
@FCC0YMTACXX:1:1101:13301:80778#0/1
GCCTCAACAATAACACATAATATGGTTTCCTCAAATTTAACCTGTCCCCCCTCATGGATACCAACTAAACCAGTCCATGCCAGTCGTCCA
+
bbbeeeeegggggiiiiiiiiiiiigiiiiiiiiihiiiiiiihiiiiiiiiiihiifhhgiifgggggeeeecd`bcddcccbcccccc
@FCC0YMTACXX:1:1101:13722:80820#0/1
TATTTACAGCCATCTGCGCCCTCACACAAAACGACATTAAAAAAATTGTAGCCTTCTCCACCTCAAGCCAACTAGGCCTAATAATAATCA
+
_bbeeeeeeggggiiiiiiiiiiiihiiiiiihhiiiiiihiiiffggdgegggeeeeeedddabbcccccccbbccccccccccccdcc
@FCC0YMTACXX:1:1101:7822:81151#0/1
GATGTGGTGGGAGTCAGCATTCTGCAATGGGGTTGCGTGCAGACCAGAGATAAAAGATACCAAATGCATGGAAATCTCCCGTGACTGGTT
+
a__eccecggfgghhhihiiiiihiffhiihhcff`fegfcfffbdcegfdgiehhigfgggfeeeeeeddcbbbccbbca`a^accc]b
@FCC0YMTACXX:1:1101:9446:81077#0/1
CATAAAACCCCCTGCAATAGCCCAATATCAAACCCCCCTATTTGTCTGATCAGTCTTAATCACAGCAATCCTTCTACTCCTCTCTCTGCC
+
_^_Zcccce^^[cegffd]dgh_ceafSbceea\VYOVV[a\aaeS\bH\_Zbddgfgg]d_gdccabZ]]_UZ]T]b`RZGTTGYYR]b
@FCC0YMTACXX:1:1101:5151:82000#0/1
GGCCCAACTCCAGTCTCAGCCCTACTTCACTCCAGTACCATAGTTGTTGCCGGGGTGTTCTTACTCATCCGCTTCCACCCTCTAATAGAA
+
___accccggg`gghigfdfhiihdhihhhhihhiihhiiihhccgfh_egefgfLYYb`bbbceebdb_a__^__Y]`\aacb_bcbcc
@FCC0YMTACXX:1:1101:7037:82241#0/1
CTACAAATCACCCTAATCCTGACATTCATGGCCACAGAACTAATTATATTTTACATTCTATTTGAAACCACCCTCATTCCCACCCTAATT
+
_^_ee`ccgcgcag^`aeagbdbfefc]^b^_^^^Y^fgbgb^[XaIXIIOa^aaeg[XaceaS\\[WW_b\_bbU\\^\ZZ_ST^bb]b
@FCC0YMTACXX:1:1101:2927:82304#0/1
GATATGGCTATAAAAGCATGGTCATGGAAAGTAATTAGTTCCTCTATAACAGGAGATGTGGCGTCTTGCAGGCTTAGTTGAACTGGGTGG
+
___c\ccccgggehhfaa`gg^gfghhhhgf`begfff_fggfghfhhhhhhhghgfcfbfhhfghggghgegeaac^acbbbbbbaGZ^
@FCC0YMTACXX:1:1101:7844:82434#0/1
GGTAGCCAGAATATGATAATTATCAGTAGCGAGGTTAATAGGGTGTTGATTGTTAAGGCTAGCACTAGATTAATTACTCTCTTTTGAATA
+
^_^c\R`ceeecggafdgaddXhgaabag_ffa_f`[ac]XX^OWOV^ca^e\SMNaR\\\e`gd_ZVV^dg]b^ZZa]bYGMZZZ`bZ_
@FCC0YMTACXX:1:1101:8141:82268#0/1
CCTCCAATTATAATGGGTATGACTGTAAAGAAGATTATAACAAATGCATGGGCCGTTACAATAACGTTATAGATGTGGTCGTTGCCTAGT
+
bbbeeeeegggggiiiibhgigiiiiiiiiiiihiihiiiiiiiiiiiiiiieiihiiihiiiiiidgggggggeeeedecbccccbcbb
@FCC0YMTACXX:1:1101:17133:83006#0/1
TATAGATAATGGGTTGGGCTAGTGGGTTAATTAGTACGGGAAGGATATGACCAACATTTTCGGGGTATGGGCCCGATAGCTTGTTTAGCT
+
_^_a^\`cYcc^Wbf[`adh_debXH_eWP^fSXYaafdh_c_aecd_``eedededhebdaccaNRZ]\^ZTRZWTTX`aBBBBBBBBB
@FCC0YMTACXX:1:1101:7447:83614#0/1
GTTGATGTAGTGAGGGCTTAGCTTAATTAAAGTAATTGATTTGCGTTCAATTGATGCAGAGTAGGTGTTTGCAGTCCTTATGTACTTCAG
+
___eccacggcecfhihcgcghiiiihiiicgbcdeffgafhbeeeghfhehihhhhfffh_bc]V\NZd`ddbc`ddgfgadcdede`_
@FCC0YMTACXX:1:1101:17315:83712#0/1
CGGGGTGATTCTATTGGTGCGGGTGCCTTGTATGATTATGGGCGTTGATTAGTGGTAGTTGCTGGTTGAACACTATTTGTTGGTGTGTAT
+
^_Zac^`a[cegehhgfbf[eaeO_affgh^_]eefggghcfffegfXbge]\daZ^^_ZURG]ZG]Z]Z]Z^RGGT]bcbaaW^BBBBB
@FCC0YMTACXX:1:1101:17416:83790#0/1
AGGTTAAACAAGACCAAGAGCCTTCAAAGCCCTTAGTAAGTAAAAATACTTAATTTCTGAAGTACATAAGGACTGCAAACACCTACTCTG
+
^_J\`acceeeg`dafhhhhhehhhhhhg]`egacefffhcae__c]a[eghagbfh_cfbgggggSefgfhfXcfggfeeeeeedbdbb
@FCC0YMTACXX:1:1101:18315:83949#0/1
TTGTTTTTGGTTATACTACTGCAATGGCCATTGAAGAGTATCCTGAGACATGGGGTTCTGGATTTGAGGTTTTAGGGGGTCTTTTAGTAG
+
bbbeeeeegggggiiiiiihhihhihihhgfhiihiiibcfhihhhihhiiiehh_`ghiigffhidfg``dgcebeccW\bccbbbbb_
@FCC0YMTACXX:1:1101:4386:84069#0/1
AGATGTGTAGGAATGCTAAGTATGGTTGGTTGATACCAATGGTGATTATTATTAGGCCTAGTTGGCTTGAGGTGGAGAAGGCTACAATTT
+
ab_eecedggfggiiihiiiihiiheghhghhhiiiiiiifh^efhbbfhhhiiihhhhghgfhfiifhgfhddebb]ceeedddddccc
@FCC0YMTACXX:1:1101:7422:84407#0/1
GGAGGCAGTGATATGTGCTTGTGAGATTATTTTAGGTATAGATTTTTCTAGTCATGTCGAGTCTAGTAGGAGAAGGGCTAAATTTTGGCT
+
___ececeb^ecegfdgfdgfffegaggdfdghffgedgfhbghhdhfhbgegfbfffcaf[ba]eafghYb`cgdgTU^R`bccedc`d
@FCC0YMTACXX:1:1101:10839:84257#0/1
TAATAACAGTCCTATTAACCCTTACCTGAATTGGAAGCGAACCAGTAACCCAACCCCTTACCACTATCGGCCAAGTAGCATCCATAATAT
+
abbeeeeegggffiiiiiiiiiiiihiiiiihiiiiiiiifiifheghafhhiiiiifhfggfgfeeee`acccccbbbcccbbcccccd
@FCC0YMTACXX:1:1101:15545:84388#0/1
TTATGCCCTACTCGTTCACACCAACCACCCAACTTTCCATAAACCTAGCTATAGCAATCCCTCTATGAGCAGGCACAGTAGTAATGGGGC
+
___eeeeegggggfhiiihhhiifhfhhacegedddfgiihehfdfdddefgfcdhfffdghihdhfdddgeeec_U]_cbdcbc_]`ac
@FCC0YMTACXX:1:1101:17491:84444#0/1
TGCCCGGATTCATAGGAACAGGGAGGTTAGGAAGAGTGTTTTGGTGGCGAAGCATGTTGTGAATAGTTCTGGTGGATGGATGGAGTGGAG
+
_a_eeeeeeegggihifhiiiii\fgbefghcceegO^Xacgad\eggfT_d`b]badebbZ]a]b_ccccbRXGTY_^R___^^GQWY^
@FCC0YMTACXX:1:1101:20354:84317#0/1
AAAGAAAGGGAGTAGAGTTTGATTATGCCTTTTTGGGTGGTTACAGTTATGGAGGCAGTGATGTGTGTTTGTGAGATTATTTTAGGTATA
+
abbeeeeeggec`dfdffgegdfiihighhiiihiii^eg``gghffgfhfgghheggbd_ZdY`V^Z]Zb^_Z`Z__b`b_ccbbTT]b
@FCC0YMTACXX:1:1101:6558:84732#0/1
TGAACTATCTTACCCGCAATTATCTTAATCCTAATTGCTCTTCCATCCCTACGCATCCTATACCTAACAGATGAAGTCAACGACCCATCC
+
Z^^cc^JaYcW^c`bdc`ecdb]bddhhS^P^bc^Yb^SYYYO^cdccbcccUYGLL_\WW``bY__]bR^b`c`c``_``__^Z\[GX\
@FCC0YMTACXX:1:1101:20785:84944#0/1
AAGTTTGCCGAGTTCCTTTTACTTTTTTTAACCTTTCCTTGAGGCATGCCTGTGTTGGGTTAACAGTGAAGGTAGCATGGGCTTGTTTGT
+
__aceeeefgegcfghhiihhhiiiiiihiiihiihhihihfhhiihffgfhfd\dghd`^^bdbaZ`GZ`dGZ]Z_bbaa_ba^``bb^
@FCC0YMTACXX:1:1101:8887:85093#0/1
GGAATCGGGGGTATGCTGCCCGGATTCATAGGAATAGGGAGGTTAGGAAGAGTGTTTTGGTGGCGAAGCATGTTGTGAATAGTTCTGGGG
+
__beeeeegggbeghffgiiihh``gfcgdgh\cgghgg^acaabdd]Z^T^]_GZ^bacaaW^]EHT]^_bS]bc[JSY`YGJY_`bBB
@FCC0YMTACXX:1:1101:4242:85451#0/1
GCCAGAATACTACGAGCTACAGCTTAAAACTCAAAGGACTTGACGGTGCTTTACACCCCCTAGAGGAGCCTGTTCCGTAATCGATAAACA
+
__b^ccceeeegghdgffhiihihhihihhhbfhhfacfefhhhhh^_eaegffiifffhadg_ba_cbcdb`bcb]_aacba_accccB
@FCC0YMTACXX:1:1101:15210:85700#0/1
AAAAATACCAAACACATAACTGAACTCCTCACACCACATTGGATTAATCTATCACCATATAGAAGCAATAATGCTAGTATAAGTAACATG
+
bbbeeeeeggggghhhiiiiihiihiiiiiiiihhiiihhiifhhiihiihifggfhiihihghihihihhiffcgdggggeeY`ceecc
@FCC0YMTACXX:1:1101:17543:85558#0/1
AGGGGTAGAAGTCAGATAGTTAGTGTTAGGAGGGGTGTTGTTAGTGGGTCGGAGGATAGGTAGGTTGAGTGATTGAGGAGGTTGGTGTTG
+
__bee_ccaggeeggdagggfegdfcidafebghiH^Wafeg]bM\fg_bdgS`aPZRZ`UZ_aT]`]]GYKT]b``bBBBBBBBBBBBB
@FCC0YMTACXX:1:1101:19687:85934#0/1
GGATGTTGTTGGTGATAAGAAATCCTGTGATTATACTGCCTATTGTGAGGCGTTTAATTGGGTTTAGTAGGGTGGGGTTGTTTTCGTTGA
+
^[Z\a`cZ\\ccec]_cdgebda^ceged[a_eaeg^dSbacXYYOYacbg_fUTb\\eb_dLLZV^\`bdaZ^^^_WWWRX^b_[WXGW
@FCC0YMTACXX:1:1101:8210:86250#0/1
TAGCTGTTAACTAAGTTTTTGTGGGTTCGAGTCCCATTGATCTAGTAAGGGCTTAGCTTAATTAAAGTGGTTGATTTGCGTTCAATTGAT
+
^^_cc`acSc^ee]b`b_bZbefffcee[fhhfcggeggaebdgfhb_eghd`\eefbf\_e`d`dfb`_\^^\HMZaa```\bc_bb_b
@FCC0YMTACXX:1:1101:15913:86241#0/1
TTCCTCACAGGCTTCTACTCCAAAGACCTTATTATCGAAGCCACAAACACGTCGTACACCAACGCCTGAGCCCTATTCATTACTCTCATC
+
bbbeeeeegefgchiiiihiiiihfffhhiichhhiiiiffhhidhi__egbehagfhhfhcbdac_abbbca`bb_cbbcccbbbcbZ`
@FCC0YMTACXX:1:1101:2980:86348#0/1
ACGCTCTAATCAACTTCAACCTAGGACTCCTATTCACCCTGGCCATACTCAGCCTAATTGTCTACTCCATCCTATGATCAGGATGAGCAT
+
___cac^cggagebdfghffcf]fgghafcgaeggfbcg_egcgghfhhhhbggghfghhM\bZeegfdbZbgf`]bdgbabcab]b[]_
@FCC0YMTACXX:1:1101:8653:86469#0/1
TTGCGAGGTGGTTTCTTTCGGGTTGTATGAGAGGGGTCTGCCGCGGGTCGGTGTAGAGGGTGTTTGATGAAGTAAATGTTTGTTAGTTGA
+
^__ee_c`_beg`gfhhifhihgfgf`egef[cgfh_e`degfagdc]_acHQT]bY_WZGQT^bcY```]`_Y__a__bcccb`bbbbb
@FCC0YMTACXX:1:1101:7897:86556#0/1
AGCGAAGGGTTGTAATAGTCCACATGGACCTACAATATTGGGTCCTTTTCGTAGTTGCATGTGGCCTAGTAATTTTCGTTCAACGAGTGT
+
__beeeeeg^egcggiiigghihifhiiiihiiihfhhhihicgghghhhi`efbfdfghhdffhefeg^abdeeebbcdacbbaacW`R
@FCC0YMTACXX:1:1101:7993:86647#0/1
ATGAAGGCCGAATTGAGCTGATTTTCCTGCTGCTGCTAGGAGGAGGCCTATTAGTGGGAGGGGGGTTGAGTTGAGATTTAGGGCTAGTAT
+
___acccccgcgghffgdde[cggfefegfghhhbehffhdhibfgecgZbd\b_effUbagecLWZ_bbbcbY_`_bb`bbaba^`Y]]
@FCC0YMTACXX:1:1101:11534:86529#0/1
GTTTATTGTGGTCATGGTATTAAGAAGAGGAGTTGAACCTCTGGTTATAAAGTTTTAAGTTTTATGCAATTACCGGGCTCTGCCATCTTA
+
aabeeeeeeggegiiii`hggiiihiihiighhhhiiiiiiiiiegfhhiiihhihihbehiihhiiiiiiiihhigeeedccddcccbd
@FCC0YMTACXX:1:1101:19813:86712#0/1
ATCACACCACTAACAATTAACGCTAAACCCCCATAAATAGGAGAGGGCTTAGGAGAAAAACCTACAAACCCCATAACCAATAATACACTT
+
__Jacccefgfgghhhhhhfdff\b_fecegffdccgcgefSZZP[__Q\V\\ZbZ\bR^d^ccccddcbcU\Z^_bbb^]bRRZ`bb[_
@FCC0YMTACXX:1:1101:12120:86898#0/1
TCAGGTGGTTGTTAGTTTTTGGTCTGTGAGTGTTAGTAATGTAATGTTTAATGAACCTGTGTTGTTGTAGGTGTGGCTTAGTATGATGAG
+
aa_ee\cceegecghhhhihgfeghhaedf_eehffgfgiihiiiihiihhihhhhihhbfefhdghacfhfgdgbeee_c`bdcZ_b`b
@FCC0YMTACXX:1:1101:17590:86963#0/1
TCTTCGCACTCTTAGTTAGCCTTTATCTACATAACAACACTTAATGACCCACCAGACCCACGCTTATCACATAGTTAAACCCAGTCCCTG
+
bb_eeeeeggggfiiiihi_ghiigffhiiiiighiiiiihhhiiihihhiiiiiihhhfhhideeeeeeeedcbaccd_b__cccbcbb
@FCC0YMTACXX:1:1101:20124:86946#0/1
CCATCCTCCGTGAAATCAATATCCCGCACAAGAGTGCTACTCTCCTCGCTCCGCGCCCATAACTCGTGGGGGTAGCTATGCTTGAGCTGT
+
^_JS`cccecbeehehhhegeheeaddeeeh`decedfhdehaaeebZ`eQS_FYN\^]UZ`abaaaaa_aaXZV]]Y`_`]`a^]YYRS
@FCC0YMTACXX:1:1101:2822:87001#0/1
GATATAGTTTAACTAAAACATTAGATTGTGAATCTAACCATAGAGGCTTACCACCTCTTATTTACCGAGAAAACTCGCAAGGGCTGCTAA
+
___eeeeegggggifhiighiiiiiiiidgffehhfiiffhi_X^ePae^edgggfgdafgdffgf[[effigeb`aXacbacZ^_^_bc
@FCC0YMTACXX:1:1101:8028:87113#0/1
GCCTATTCAAAACAATACCCCTCACCTCAACTTCCATAATCATTGGCAACCTAGCACTTACAGGAATACCCTTCCTCACAGGCTTCTACT
+
bbbeeeeeggffgiiiiiiiiiihihiiiiiihiiiiihifffhiiiiiiiiihiiiiiihiiihiiiihiifggggeeeeecdddcccd
@FCC0YMTACXX:1:1101:16069:87434#0/1
CACCATGACCACGATAAACCTCCTACTTATAATTATACCTACATTAGCCGCCATAGCATTCCTCACACTCGTTGAACGAAAATTACTAGG
+
bbbeeeeegfgggihhiifhghhfhhhhhifgihidhhiiiiiiihihfhg`ffhdhiiihiiiiigggge_a_abbb^__]`bb]bc_`
@FCC0YMTACXX:1:1101:2801:87964#0/1
AGGAAAATTGTGGTTGTAAGGGCGTTTATTATGATAATGTTTATGTATTCAGCTATGAAGAATAGGGCGAATGGACCTGCAGCGTATTCA
+
__ZZccaae[K``[bf[`X[`b\eY^cbceXIY^e[[cedd`IONIO^^[I^bWbe_[beY\]cR_ddea\X`]``^_^aaa`aBBBBBB
@FCC0YMTACXX:1:1101:18957:87769#0/1
TGTCTTATTTAAGGGGAACGTGTGGGCGATCTTGGTTGTTATGGCCCTGAGGTAAGAACCAGATGCCGGATACAGCTCAAGCATAGCTAC
+
___Zcd`cgegcad_dfdgfbabe_fhfgf`efgfaf`^aegh]Gabg___P\VV\^^dgfaXZZ_]`aN]YbbbbT]]bbbabbbbY]S
@FCC0YMTACXX:1:1101:3858:88140#0/1
ACACCCTATTAACCTCGCTACTGATAATTATCATATTCTGGCTACCCCAACTCAACCCCTATACAGAAAAAACCAGCCCTTACGAATGCG
+
___eccccgccgedhhhhhhhcgcgaadedbddfgffhhhhdcaedeeUNVaec\\aW_`dfbdd`ddgggcc^`^`_abcbb^aaa^YT
@FCC0YMTACXX:1:1101:5522:88139#0/1
GTATAAGTTGGTCGTAACGGAATCGGGGGTATGCTGCCCGGATTCATAGGAATAGGGAGGTTAGGAAGAGTGTTTTGGTGGCGAAGCATG
+
^\_ccceaeec`ef_effhfddeghdfhhT__cggfb^bgcNX`bbcdbc``bcccc]_aW^_`^bY^W^GYJY^^`a[aa^_T_a_R]b
@FCC0YMTACXX:1:1101:6848:88263#0/1
GCCTATATACCGCCATCTTCAGCAAACCCTAATGAAGGTCACAAAGTGAGCGCAAACGCCGTCACCGCGAGTACGTTAGGTCAAGGTGTA
+
bbbeeeeegggfgihiiiiihhdhhhiiifiiidfhiighhiiihh^eghhihhiiiegeccccccccccccacccccccbccccc_bbb
@FCC0YMTACXX:1:1101:11335:88430#0/1
CACACCACACCACTAACCACCACCGTGTCTTATCAAACCCCCCCACCCCCATCTCCGACCTTCATCCAAACCCACTCTTGCCAAACCCCA
+
bbbeeeeegggggiiiiiiiiiiihfgeghihiiiiiiihiiiifeeeeccbd_bca_cccbcccdc]bbacc__[b]`_bb`]baacca
@FCC0YMTACXX:1:1101:10846:88503#0/1
CTATAAGGTCAAAGGGGGTTCGGTTTGTTTCTGCTAGTGTGGAGGTGAATCATATTATGGCTAGGGGTCATGATGGTAGGGGGAGGCACA
+
ab_eeeeeeggfghhhii^gghiffhibfhiiihiffggeghWbfT__d`dbgggeeeeeeecbdccWZZ]bBBBBBBBBBBBBBBBBBB
@FCC0YMTACXX:1:1101:16163:88577#0/1
CAAGTGATTATGCTACCTTTGCACGGTCAGGGTACCGCGGCCGTTAAACGTGTGTCACTGGGCAGGCAGTGCCTCTAATACTAGTAATGC
+
^__cccSYY`ee[aeghadcgba`beeZ[bfhdefhffgdagfagggbddcdb\]]]bbba^abaUNX^X]GY_YYY`bbY`bbb[]a`b
@FCC0YMTACXX:1:1101:18547:88699#0/1
GATTGGGTTGGATTTGCGTATTGGAATCATTGGTGCTTTTATAGTTGAAGTACAACGATGGGTTTTCGTACCATTAGTTATGGTTGGAGT
+
_Y\aaacaecg[begdae[bebgfhhdc[egfhYc[^[a^[a^cecg_W[XaX\egfeZ_dBBBBBBBBBBBBBBBBBBBBBBBBBBBBB
@FCC0YMTACXX:1:1101:18397:89095#0/1
TCAATTAAGAAAGCGTTCAAGCTCAACATCAACCACCTCAAAAATACCAAACACATAACTGAACTCCTCACACCACATTGGATTAATCTA
+
bb_eeeeegeggghieghihiiiihidhiihiiiiiihhhiiiihhiiiiiifiiiihihfhhiiiigggggcadabddddcbccccccc
@FCC0YMTACXX:1:1101:18755:89027#0/1
CTAATGTTTTAGTTAAACTATATCTACAGGAGGTAAATCCCAGGATGATGTTGGGGTTGAGAGATAGAAGGATAATTGGGGCGAGGTGTA
+
bbbeeeceggfggihiiiiiiiiiihiihifghbegfighifhib]e`ghgghihifffbeehbfZd\^dgbcdc^`bbbccc_aaO[Y_
@FCC0YMTACXX:1:1101:9880:89465#0/1
AGAAAGAAAGTATCTAACTCCACCACCAACACCCAAAGCTGGCATTCTAACTTAAACTACTTTCTGCATTCTCTTATGTTGCATAAGCTT
+
abbeeeeeggeggiiiiiiihfgifiiiiiiiiiihhhhhhiiiiiiiiiihihiighiighdhffhhihggggdggeeeeeecdbdcdd
@FCC0YMTACXX:1:1101:13104:89376#0/1
TAACACCTTGCTGAAGTTTGCGTGGAGCTAAAATATTGAACGTAGGGGCGATCAACAACTGCATGTACTAGGAATCAAAGACAGGCGCAT
+
^__ca^^Ybaee`__[Q[hhh[e[^ffefbcfhh`XYYcee`f`WUG^LZS^ccZZZ\UUZZZ]a]]ac]`^YKY_]RTYX[]XQ[_]]]
@FCC0YMTACXX:1:1101:8304:89671#0/1
CAATGGCCATTGCAGTAGTATAACCAAAAACAACCATCATACCTCCCAGATAAACTAAAAATATCATTAAACCCATATAAGCCCCCCCAC
+
___cc`ccacg`ggg_dgcgd[gfeefhbc`fgghcfghbfc]egfbgcffcea`\aaeeff]effhaffghhdd`_a^_c[_`aaaaBB
@FCC0YMTACXX:1:1101:8664:89706#0/1
AGGGTAGGATAAAGTGTAAGGTGAAGAATCGTGTGAGACTGGGGCTACCAATGGCGTATCCCCCTCAGATTCACTGGACGAGGTTAGTTC
+
_a_e`ccefgggggdfccghidfggfiiiiicfbeffgiiihiifhihihfhiiiighhiffhggeeeeeeddddddccc\acQ^ba]bb
@FCC0YMTACXX:1:1101:14131:89685#0/1
TCGGTTAGGGTGCTTAGCTGTTAACTAAGTTTTTGTGGGTTCGAGTCCCATTGATCTAGTAAGGGCTTAGCTTAATTAAAGTGGTTGATT
+
^_[a`_cZeeQ[bbedeaf`begf_edfeedbd`ee_POO^cfhhcgc]_`fb]eZ\_SHM\V_ZbdddgdVMZVMU_`]b_BBBBBBBB
@FCC0YMTACXX:1:1101:8722:89842#0/1
CATAGCTTTGTCAAAGCTAAATCATAGGCCAAACCCTATATATCTTACATGGCCCACCCAGTTCAACTAAGCCTGCAAGACGCCACATCT
+
_bbeeceegggegiihhihdbabgdggiiiieihhiihhihghhiefiiidfXafffhiiiiiidfdfZcgfeedddeeeeccccccccb
@FCC0YMTACXX:1:1101:11118:89817#0/1
ATCTCGGGTGATATGTGCAATTGAGGAGAAGGCGGAGGAGGGGTCTGGTGAGTAGTGTATTGCTTGGAGTGGGCCTGTGATGTTTTGTAA
+
^_ZcccccQ_Z^eeeY`eedhde^d`]debaddfd^eeZbeFTLT^aaHUMZUZ]c`]accBBBBBBBBBBBBBBBBBBBBBBBBBBBBB
@FCC0YMTACXX:1:1101:2101:90206#0/1
TATGGCCAGGGTGAATAGGAGTCCTAGGTTGAAGTTGATTAGAGCGTTGGGTATGGGGAGGGGGGTTCATAGGAGGAGGGCAATGAAGAA
+
_bbecadcggg`cecedefghegghhgdYb_`ed[bccbbghfeegfhfefGW\egffZN\de[]HT^Y_]b]GRXW[[aa^_bb`bbcb
@FCC0YMTACXX:1:1101:7229:90002#0/1
CCAAAGCTGGTATTCTAACTTAAACTACTTTCTGCATTCTTATGTTGCATAAACTTCATAAAACAATCCTAACACCAACCTACTCACAAT
+
ab_ecceeggeeghhiiiiiiiihiiiiiiiiiihhhhiidhffihifb`acgdbgdghhff`cfghhhfhihihhhfggfggfdeeeb`
@FCC0YMTACXX:1:1101:12906:90369#0/1
TGACTCCTCCCCCCTTCTTTCCTGCTACTAATAGCATCCGCCGTGGTAGAAGCTGGCGCCGGAACAGGCTGAACAGTATATCCCCCCCTG
+
bbbeeeeeggggghhiegfffhbghffgfagfhdffegh]ef`_U__cgdhhdebdeeabacZ^a^bca^aW`bc^Y_bcd_`bcccBBB
@FCC0YMTACXX:1:1101:14931:90441#0/1
TTACTGCTAAATCCTCCTTGGGCCCTTAAATTTCATAAGGGTTTTCGTGGAATTTTCTGAGGTAGAAAATGTAGCCCATTTTTTACCATC
+
bbbeeeeeggfgfiiiiiiiiifiiiiiihhiiihiiiiii^eggfhhiiiihifghhifhhcghiefihfgdgggeeeeeddcaccccc
@FCC0YMTACXX:1:1101:20566:90490#0/1
GAGATATAGAGGAGTAGTCAGACAACATCTACGAAGTGTCAATATCAAGCGGCAGCCTCGAAGCCGAAGTGATGGTTCGATGTGAAGTGG
+
[[_VcccceaecehZeeS^deghhhehehhheeeheeeaafece[O^ece^U_`edccdeebdc_a^aaKZZY]_Y]`_^ZZ[_`caa]`
@FCC0YMTACXX:1:1101:2735:90525#0/1
CCCTATTTAAAGAACAAGTGATTATGCTACCTTTGCACGGTCAGGGTACCGCGGCCGTTAAACGTGTGTCACTGGGCAGGCAGTGCCTCT
+
_b_eceeegggggiiifhbgfghhiihihihhiihifagh^egfhhZaeghiefhgecc_bd_^Z`]XX_bc`_^``^accac`b_bbbb
@FCC0YMTACXX:1:1101:4704:90659#0/1
CACCTCAACTTCCATAATCATTGGCAACCTAGCACTTACAGGAATACCCTTCCTCACAGGCTTCTACTCCAAAGACCTTATTATCGAAGC
+
___eceeefcggghhhiiiiifhihhhiihfhh`edfhfihhfebbeggdgdfaegghfhfffhfgbgfffgdd]Z^]_abec`cbcccc
@FCC0YMTACXX:1:1101:16497:90890#0/1
TCAAAATCTTACATTATGTCTGGGGGCTATTACCACCCTATTTACAGCCATCTGCGCCCTCACACAAAACGACATTAAAAAAATTGTAGC
+
ab_cceeegfggfiiiiiiiiihiiiiihihhiifhhiiiiiiehihiiiiihhiiiigggeeeecbdcccccccccccbcccccccdbc
@FCC0YMTACXX:1:1101:20544:90849#0/1
GACCACCAACAGGCATCACCCCTCTAAACCCCATAGAAGTACCCCTCCTAAACACTTCTGTATTACTTGCATCCGGAGTTACAATCACCT
+
___cccccgae^Zd`gggf]eYegfghfhhhda`e_fa[caaIXONFV\\W_efbffd_ggggddgb\]^^Z_cd`]]\]_b]bY^_bbb
@FCC0YMTACXX:1:1101:3628:91006#0/1
ACGCCGGTTCCTATTAGCTAGGGTTAATCGTGTAACCGCGGTGGCTGGCACGAAATTGACCAACCCTAAATATAGCATGGCTTAGTTGAA
+
^__ceee_ce]e`fcghhighiieghhfhfdfaehhiWcfe_dghfggecce]baacccbbb_acacccbbbcdbbbccaac^]``bbb_
@FCC0YMTACXX:1:1101:9441:91179#0/1
TATCTTACCCGCAATTATCTTAATCCTAATTGCTCTTCCATCCCTACGCATCCTATACCTAACAGATGAAGTCAACGACCCATCCTTCAC
+
\P^`cc`cg]egc[fdgffhhffghhhhhfbb`defhfffcggZc_`ghhd_cghhddgdb_gbdfegagddgcccab]^aab[__YY_b
@FCC0YMTACXX:1:1101:13675:91129#0/1
AGGATTGTTTTATGAAGTTTATGCAACATAAGAATGCAGAAAGTAGTTTAAGTTAGAATACCAGCTTTGGGTGTTGGTGGTGGAGTTGGA
+
___eeeeae^geehhhh`dgfhhffhhhehhhhhhhfhe]fgfbff[ccgbfaeefhfhfedghdg]efhh_a``dd^`aaabZ\Z^bbY
@FCC0YMTACXX:1:1101:11213:91457#0/1
AATAGAGGAAATCAGTGTATAAAGCCCCCTATAATGGCGAACACAGCCCCCATTGACAGAACATAATGAAAGTGGGCGACAACGTAGTAT
+
__^cc`ceegfgehfadechfgffgfgihagdg]egfh`dggghdfhfhiidh`cgdggggeebcebbdddbZ__^_acaa[`a[`aWa_
@FCC0YMTACXX:1:1101:20746:91801#0/1
ACTATATCTACAGGAGGTAAATCCCAGGATGATGTTGGGGGTGAGAGATAGAAGGATAATTGGGGCGAGGTGTATGAATATTAATATGTT
+
___ccdc]cecg`]e`fffghfhb_e_fdR^]bebb[b[cHO[\U\\_`ZbVcd`]R\ZHVVZZ]a\YZLEQJJYS]_``YYYRS_a`S]
@FCC0YMTACXX:1:1101:12280:92001#0/1
GAGCTGGAATCATAGGCACTGCCCTAAGCCTCCTTATTCGAGCTGAACTAGGCCAACCCGGCAGCCTACTAGGCAACGACCACATCTATA
+
ab_ceeeegggfgihihiiiiiiiiihhhihiiiiiiiiiiiihiiihhiiihiiiiiiiigeeecdddcdcbccacccccccccccbdd
@FCC0YMTACXX:1:1101:15208:92114#0/1
GAAGAGCGATATCATTATTCCTTCTAGGCAGAGGAGAGAGGCTACTAGGTGTGAGCGGTAGGTTAGTATGCCTAGAAGAGAGATAGTGAA
+
_bbeeee`eggfceghfgghiifgfbbfhdaegc^f\fgZccghdadcff[W[S__ffd`]^HV^Z_bZ]]__RZGZZ]^BBBBBBBBBB
@FCC0YMTACXX:1:1101:10765:92472#0/1
GGTTCGATGTGAAGTGGTGTAGTAGTTGGCGGATGAGGCAGATAAAGAGGAATGTGGATCCGATAATAACATGGAGTCCGTGGAAGCCTG
+
__^cceccgggfefffhbeZ`ebgggfiihdg`ffhhhf`e_fd`egefgfihbddddgggeeeccdd`bbbbb_TT]ba[ac_bccccc
@FCC0YMTACXX:1:1101:17238:92299#0/1
TAGGGCTGCTAGGAAGCCCAGGGCAGTTGCGCATAGGGCTGAGAGTTTTAAGTAGAGGGGTATTGCTGGTTGGGGGGGGGAGGTGGGGGG
+
_[aeccccgggegihhhgfhhiihhiiifghhfffdfhhdhQbW\M\efgef\V_fhbgdKXadddddb]__^accETEXHTXGW^aaac
@FCC0YMTACXX:1:1101:6800:92697#0/1
CACGCAACCCCATTGCAGAATGCTGACTCCCACCACATCTCGTCCTGTATGCGCCTGTCTTTGATTCCTAGTACATGCAGTTGTTGATCG
+
___accc_`[caghfbgf_egfb_^[dg_ef_fh^`e`dacghhfd[\SH\HTN_dfHV^bg^RVZV^ccZ^_cYa`]]`_bbT^\_ZY[
@FCC0YMTACXX:1:1101:12556:93108#0/1
CGATGGTTTTTCGTACCATTAGTTATGGTTGGAGTCCATGTGGAAGCGATGACGTATATTTTGTTTGCATTGAGTGTTTTATTAGTTATA
+
_baeeeceggggfhiiihfhhhghehiidghhcbbeghiiihh_cfdf`ehdhie_fefghhehhggffege^bcaZb`bYZ`bZT]Z_b
@FCC0YMTACXX:1:1101:16064:93036#0/1
AAAATGTAGCCCATTTTTTACCGTCTCATGGGCTACACCTTGACCTCACGTTTTTGCGGTGGAGGGCATTTGCGCTCACTTTGTAACCTT
+
___eec^cgggfedaeghfhfcdcefdgfhhXcbWZ_fcff[X^egIaeeWW\T_e_ddFT\^\``]ZZb_cb^^aBBBBBBBBBBBBBB
@FCC0YMTACXX:1:1101:18359:93327#0/1
CCCTGGCCATACTCAGCCTAATTGTCTACTCCATCCTATGATCAGGATGAGCATCAAACTCAAACTACGCTCTAATCGGAGCCCTGCGAG
+
_bbeacccgggaeghiaeegfggibdfdX[bR^d_WYYXbfh[YOYcRa^[^X^Naeffhiih]HM\_ZWZ_bd`\V^BBBBBBBBBBBB
@FCC0YMTACXX:1:1101:8707:93659#0/1
GAAAGAAAGTATCCAACTCCACCGCCAACACCCAAAGCTGGCATTCTAACTTAAACTACTTTCTGTACTCTTATGCTGCATGAGCTTCAT
+
__beeeeeg[egaeghhiifhhdgiiiiifhffhhihihhhfghiiihhfhifhiiihiihhgggdgggeeeccedddddddcccb`bbc
@FCC0YMTACXX:1:1101:20613:93510#0/1
CATGGTAAGCGTACTGGAAGGTGCGCTTGGATAAATCAAGGGATAGCTTAATATAAAGCACCTGGCTTACACCCAGAAAATCTCAATACC
+
[__eaacefcgegfhhhhfhg[`J^Yegffca[efh]efffGWXWae\e\ee_eeegh[fR_`HU\^bdeeaa]^Z`bbb]bbb_bb_bb
@FCC0YMTACXX:1:1101:7574:93929#0/1
ATTCACCCTGGCCATACTCAGCCTAATTGTCTACTCCATCCTATGATCAGGATGAGCATCAAACTCAAACTACGCTCTAATCGGAGCCCT
+
__bee`eecegffiiiiih_gfhiiiiib_beafhhhhgfhdgbbchhiihfdhhhfcdeedfhihhdd_`ghhfggeeecebbb^_^a^
@FCC0YMTACXX:1:1101:17229:93845#0/1
AGATGGCCGGCTGTGATGTTTGCGGTTAATCGTACGGCCAGAGCTACTGGTTGAATAAGTAGGCTGATAGTTTCGATTGCTACTAATATG
+
___^accceggcgdgdhfeghhfhhbcfdggc^aehfhhhi`gdfcbgffdgdeedddbabbbdbcT_bcR_`b__bb_bccbbbb_bcb
@FCC0YMTACXX:1:1101:1325:94019#0/1
TAAGAAAGCGTTCAAGCTCAACACTAACCACCCCAAAAATACCAAACACATAACTGAACTCCTCACACCACATTGGATTAATCTATCACC
+
__^cZcccggfgehefgg_ehdghhhhgfhhifhiiifhihhhihfffdXafhhafgd]cgbbgbgfceeecddbbbcbbbccb`cbcbc
@FCC0YMTACXX:1:1101:3781:94466#0/1
ACCTCTACCCAGAAATCTTCCCACTATTTTGCCACATAGATGGGTGCGCTCTTTTAGCTGTTTTTGGGTAGCTCGTCTGGTTTCGGGGAA
+
bbbeeeeegggggiiihhiiiiiiiiiiiiiiiiihiihhihfhaefdfafeghhgfhhfbfghifdd^_cd]cbbaaacbbab[^aBBB
@FCC0YMTACXX:1:1101:8278:94311#0/1
GAAGGTTAAGAGTAGGGGGGAGATTGGTAGTAGGAGAGTAGAGATGATGATGAGTGGGGGGATAAGGAGTGTGGGTTTTGTGTTTTCGAG
+
a__eedeeggeg`efhihicR_Vbbcc__b_ccc_b[_JW`bb]bcbc]Xa_`b]bcacccTT[bbc`^JWS]_c]^a^[WXX^^b`XJX
@FCC0YMTACXX:1:1101:8679:94500#0/1
CTGAGCTCATCATAGCCTCATAAACAACGATCGAAAACAAACAATCCAAGCTCTACTCATCACAATCCTACTCGGCACCTATTTCACCCT
+
bbbeeeeeggfggiieiiiiiiiiiiihhhihiihhiiiiiifffdffhghffhiihiiiiii`fdggggeeeeb`cccbcccdddcccc
@FCC0YMTACXX:1:1101:10531:94396#0/1
ATTAACCAGTCACGGGAGATTTCCATGCATTTGGTATCTTTTATCTCTGGTCTGCACGCAACCCCATTGCAGAATGCTGACTCCCACCAC
+
bb_eeeeegggggiiiiiiiiiiifiiiiiiiiifghhiiiihhfhiihhehiiihiiihiiigggeeeeeeecdddbdccccccccccc
@FCC0YMTACXX:1:1101:10714:94405#0/1
CACTCCTCTCCCACCCCATAAACTCTCAAAACACTCTACAAACTCGCTGTATAGCTATCCTAGCATTAACCTTTTAAGTTAAAGACGGGG
+
bbbeeeeefggggiiiiihiiiihiiiiiiiifhfhiiiiiiiiiihiigghiiiihifhhiihhhhgfggggeeeeeabddddddaacc
@FCC0YMTACXX:1:1101:15350:94430#0/1
ATAGGAGAAGGCTTAGAAGAAAACCCCACAAACCCTATAACTAATAAAACACTCAATGCAAACAAAATATACGTCATCGCTTCCACATGG
+
^W^YYaRcc^R[[`J`bK[`R`^e^^WW^Ycc^OUaHOIOXOaI^cW^c_bchhR_Z_ZZ_S\Zb]bV\b``GHMTZ]Z]\^^``BBBBB
@FCC0YMTACXX:1:1101:15259:94845#0/1
CGCTCACTTTGTGACCTTCATTAGGGTTTGCTGAAGATGGCGGTATATAGGCTGAGCAAGAGAGGGTGGGGTGGATCGGGGTTTATCGAT
+
b_beeeeegcgaeffhiiihhhhdhiefdghhiihhhihhihh_`efbdhgbeffadhdfdedgecKZ`acRZ]``ba[[aET^]`bW[W
@FCC0YMTACXX:1:1101:2587:95067#0/1
AATTTGAAGCTCAGTGTTAGGTCTAGTGTTTGGGTTATTATTCAATGTCAGCTCCAAATGGTTGTTTCTTGGTTTGAGAAGATGAATAAA
+
bbbeeeeeggggghdfghhhhbefgfdgagfhhhegfaghihhiiihffheffiffggfhibefeghhiihifbgd_g\^_]cccbbddc
@FCC0YMTACXX:1:1101:7380:95230#0/1
CTCTTGGTCTTGTTTAACCTAAATTTCTAGTGGAAGGTTAAGAGTAGGGGGGAGATTGGTAGTAGGAGAGTAGAGATGATGATGAGTGGG
+
bbbeeeeeggggghiiiiiiiihiiihiiieghgfgh^gfghafafedhiicT[X^bbc]`b]]bc`b[^S]`_bbbb`cb`cc``S]ac
@FCC0YMTACXX:1:1101:9173:95025#0/1
AGAAATTAAGTGTTTCTACTTACTAAGGGCTTTGAAGGCTCTTGGTCTTGTTTAACCTAAATTTCTAGTGGAAGGTTAAGAGTAGGGGGG
+
^_^ccaac[Y\Y`ba_dfgahhhf_gdfgafdgfdfbX_^begfdegfgf^cefdgf_fc[ecbgffb\ef_fdccb`]]``V\__BBBB
@FCC0YMTACXX:1:1101:9205:95226#0/1
ATTATACGCACAGGAGCTTCAATTGGAAGGACTACTCGATTGTCAACTTCTAGGAGTCGGAGGGCCCCTGGGTTTAGGAATAGCGGGGGG
+
[__Z\`aaceecghghZeghd`^[eg`bR^^^ac^fX^^aa_XIIO^eaWXa\WHWWVZTTYSFX\]Z^_^^BBBBBBBBBBBBBBBBBB
@FCC0YMTACXX:1:1101:18667:95166#0/1
TTGGGTATGGGGAGGGGGGTTCATAGGAGGAGGGCAATGAAGAAGGCTAGGGCGGGTGCGACGGTGTAGAGGATCGTGGTGGATGTTGCG
+
abbee\cdegggeghiihcUXabcbbc``a^accaaccc]bb_`bc^bcccc^accV_aaaacaE[TY__bcQ]`][`]GW^JY_Y_]__
@FCC0YMTACXX:1:1101:4168:95365#0/1
AGGATGTCCAGATCCAACATCGAGGTCGTAAACCCTGTTGTCGATATGGACTCTAGAATAGGATTGTACTGTTATCCCTAGGGTAACTTA
+
_bbeceeecggggiiiiiiiiicgh_fgdfgihiiheeghgfhfhihiihffiiffhhgfhidggg]dgeeceeeedddbbdaTT^bccc
@FCC0YMTACXX:1:1101:4714:95419#0/1
GGGCGACAACGTAGTATGTATCGTGTAGTACGATATCTAGGGATGAGTTTGCCAAGATGATGCCGGTTAGACCGCCTACAGTAAATAGGA
+
bb_eeeeefggeagghhiggeghedghiafffffffhhfihheghggbfg_fhhdgghhhcddgge]`cdcc_acaaaccb]`_bdccbc
@FCC0YMTACXX:1:1101:6252:95744#0/1
CAAGGAGGATTTAGCAGTAAATTAAGAATAGAGTGCTTAATTGAACCAGGCCATAAAGCGCGCACACACCGCCCGTCACTCCTCTCAAAT
+
_bbeeeeeeegfghhhhgfhfiiiihiiihifhbeffhiiiiihhhhihgghggggffbgcffeeeecccaccccaaacccccccccccc
@FCC0YMTACXX:1:1101:18723:95622#0/1
TAACCAGCTATCACCAGGCTCGGTAGGCTTGTCACCTCTACCCAGAAATCTTCCCACTATTTTGCCACATAGATGGGTGCGCTCTTTTAG
+
bbbeecceggggghhiiiiiihibfffiifgWacfhfgffhiifhfhfhdfhdhihiihhhiggdgfgcceeecddc]_P]aacaccb]`
@FCC0YMTACXX:1:1101:7308:95803#0/1
ATATGAAGTTACTCTTACTATTATCCTCCTATCAGTCCTACTAATAAGCGGCTCATTTAACCTCTACATACTCATCACAACACAAGAACA
+
_^[ceacc`beeaffd]edhdffchffdg_cbdga`dff[dgfbghhfc`e`e`egfhagfbgffdeSVVb__ddbggg]^ac``Q_bbb
@FCC0YMTACXX:1:1101:10412:95890#0/1
GTGGAGCTAGAATATTGAACGTAGGTGCGATCAACAACTGCATGTACTAGGAATCAAAGACAGGCGCATACAGGACGAGATGTGGGGGGA
+
___eeeecgfacegfgafhdZfg]ZXX`YWd^^fghhh_ffhhgffhhfdgaefgfhhfghhhhVadcccdebb_ZZY\_^_]`]FOX_]
@FCC0YMTACXX:1:1101:11376:95889#0/1
AGGTTTGTGATTACTGTTGCTCCCCAGAATGACATTTGGCCTCATGGGAGAACATAACCTATGAAAGCTGTTGTTATGGTTATAAGAAGG
+
aabaceedgggggiiiihiiiihiihiiiiiiiiiiiiighhhffhiifihiiiiiiiiihiiiihiihiihgggegge_bceecddddb
@FCC0YMTACXX:1:1101:14893:96015#0/1
AGAACTAATTCCACTAAAAATCTTTGAAATAGGACCTGTAATTACTCTGTAAACAACCCTGCCCACTCTCTTCCCCCCTAACACTCCTCT
+
_[_eeee^^cga`a__d[dehhhfgagcX`[bXcYdd_^^XPb[c^YIOOYeegbbcefWHWGWb_XRVV__d_d\Y\[aU^bb`Z^TXb
@FCC0YMTACXX:1:1101:15292:96128#0/1
TATGTATAGTTAAGTTGATTCAAATTGTATTATTTTTGGAAAGTCATGTTATGGGTAGTAGCATGGTTGTGGGGATAATTATTTTTTAGC
+
__be``cca`eggagfe]ggffhdcd`bY`bagghghcghhdbeeacc^eceeffI^cgfd[aeba[aU_Ze`[\N^]^`cceabbBBBB
@FCC0YMTACXX:1:1101:16431:96477#0/1
GTATAAGTTGGTCGTAACGGAATCGGGGGTATGCTGCCCGGATTCATAGGAATAGGGAGGTTAGGAAGAGTGTTTTGGTGGCGAAGCATG
+
\WY^`caacc[ecdbegghhhhhhhffffFZ\_cffbbddc``[]```bb]bb_bbaYZaO[_`bY`a^^S]_bb[^]^^^^[T[_[X]`
@FCC0YMTACXX:1:1101:2840:96635#0/1
AACTCAGATCACGTAGGACTTTAATCGTTGAACAAACGAACCCTTGATAGCTGCTGCACCATTAGGATGTCCTGATCCAACATCGAGGGC
+
___`acddgecgegfhfhfgff^aggf_`fhfabfhfgaehaYe]a[WbWae_gZb_df`cdfgff`R_^cedd_GM]Z___^ZZ]^BBB
@FCC0YMTACXX:1:1101:10912:96711#0/1
AATATTCATTCCAATCGCACTATTCATCACCTGGTCCATCATAGAATTCTCGCTATGATACATAAACTCAGACCCAAACATCAACCAATT
+
bbbeeeeegggggihiiiiiiiiiiiiiiiiihieefhiiiiihiichghihiihhihiiihiifhiiiiiiihgddgeeeeedddcacb
@FCC0YMTACXX:1:1101:5068:96800#0/1
TCTTTGGAGTAGAAGCCTGTGAGGAAAGGTATTCCTGTGAGTGCTAGGTTGCCAATAACTAGGGAAGTTGAGGTGAGGGGCAGTGTTTTA
+
___ceeeegcccghhhifhfaghhaghdc[defffddfghhge_aecdafgdfgfgghiigfce`db_efhhhbd\`d^S]aaTZT]ZR_
@FCC0YMTACXX:1:1101:6896:96764#0/1
GCAAGAGAGGGTGGGGTGGATCGGGGTTTATCGATTACGGAACAGGCTCCTCTAGGGGGTGTAAAGCACCGTCAAGTCCTTTGAGTTTTA
+
abaeecedggg[cghi^cgghiiiii_eghiiihihihgggecedcbbdcbbbbcccccOZVbcccccccc`a^cbbbbbbbccc_bbcc
@FCC0YMTACXX:1:1101:16262:97131#0/1
GTTTTCGATTAGGGAGGCCAGTGGTATTAGAATTAGAATTGTGATGAAGTATATTATGGATGCTACTTGGCCGATAGTGGTAAGGGGTTG
+
_^_cceeaegeggcdcdggaf`_fIPbcbe^acgghac]egaefcgaaf^ceggbghdhdghg]e`Zebdfhhg[]aZ]`GU]__aaW^a
@FCC0YMTACXX:1:1101:5033:97320#0/1
TATACTGCCTATTGTGAGGCGTTTAATTGGGTTTAGTAGGGTGGGGTTGTTTTCGTTGATGTTTGTTAGAGCTGGAAAACGAGGTTGTCC
+
___eecccfea]ade_]ddfhcc[PYdcfbe^^fZaeafdfW^eg[Za`\`dcacZ`b[_`bbbb`bZ_KG]`^R[Y_[baBBBBBBBBB
@FCC0YMTACXX:1:1101:4956:97690#0/1
CTACAGAAGCTGCTACCAAATACTTCCTGATACAATCTACCGCATCCATAATCCTCATAATAGCAATCATCTCCAACAACCTGCTATCAG
+
_bbeecdegggfehiihfhihf_egfihffhdfhhihhfheffdghhfgiihhihhiiihhffh_ghhifgfhgdbgeecdcbdbd]b_]
@FCC0YMTACXX:1:1101:11028:97780#0/1
TCATCACAACACAAGAACATCTGTGACTCCTCCTACCATCATGACCCCTAGCCATAATATGATTCACCTCCACACTAGCAGAAACAAACC
+
bbbeeeeeffgggiiiiiiiiiihifiiiiiiiiiiiiiiihiiffhifhhiihhiiiiiiihhiihhhhieggggeeeeedddddcccc
@FCC0YMTACXX:1:1101:9161:98164#0/1
GGACCTACAACATTGGGTCCCTTTCGTAGTTGTATATAGCCTAGTAACTTTCGTTCAATGAGTGTGAGGAATGCTATGGCAGCTAATGTA
+
___eeeeegggegghhc`eegghhdgecbaf_eghbhfbae_a_OXa^eehfgc`efhihhiW_f__fhiihhfgdd^RZVZZ_UZ`Z_]
@FCC0YMTACXX:1:1101:14466:98073#0/1
CTCTTCGCGGGCAGGTCAATTTCACTGGTTAAAAGTAAGAGACAGTTAAACCCTCGTGGTGCCTTTCATGCGAGTCCCCATTTAAAGAAC
+
bbbeeeeegggggiifhiiiiiiiiiiihihiihieghhiiiiiiiihiggggeeecccbcccccccbdccccccbcccbccdddbccac
@FCC0YMTACXX:1:1101:15965:98232#0/1
CGGAGGATAGGTAGGTTGAGTGATTGAGGAGGTTGGTGTTGGTTTGGTTGAAGAATAGTAAAGGAATGAGGCTGATAGTTAAGCTATGTA
+
abbceecefggbegigfhfg`eaghhfgh`fgcffhPa^egfZcdegbef]_e__ddg\bddggeca_ace`abZ_bb_cb``bccccZ]
@FCC0YMTACXX:1:1101:16537:98128#0/1
AGTAGGGGGGATGTTATTGGTGATAAGAAATCCTGTGATTATACTGCCTATTGTGAGGCGTTTAATTGGGTTTAGTAGAGCGGGGTTATT
+
aaaecceegc_ccbc_bbccbabcdcccbccccccbb__cdcdcccccccccccc`bcccT_acbccY`aaaabb_ccc`bccccT[[bb
@FCC0YMTACXX:1:1101:10823:98484#0/1
AGGTATGGTTGGTTGATGCCAATGGTGATTATTATTAGGCCTAGTTGGCTTGAGGTGGAGAAGGCTACAATTTTTTTAATGTCGTTTTGT
+
__bcccc`beegegiiehhidhhfh[eedgbdf_eeb]bghigeffhihhfe]fgMacZeecgdg]ddddR`]]a`aabbcc][[_aaBB
@FCC0YMTACXX:1:1101:13515:98448#0/1
CCTCTACCCAGAAATCTTCCCACTATTTTGCCACATAGATGGGTGCGCTCTTTTAGCTGTTTTTGGGTAGCTCGTCTGGTTTCGGGGAAT
+
_bbeeceeggggghihhiiihiihhhighfhhiiidhghihhfYcfagaghihihiefhfhhiiidg`bec_cb`Z`abbb`bc\^_TX[
@FCC0YMTACXX:1:1101:3774:98527#0/1
GCTTTAAAGCCACTTTCGTAGTTTATTTTACATCAGCTAGAGTTTTACAGTTTAGATGGAGTTTAGCTTTATTATGTCAGATCTTAAACA
+
___ccaccagegehfhhhafg^gggghhggg`eeSbec^cc[P^cgdhgfeaeaS^efdf]\\\\be`ffff`ggdfbccdd`Z`dgd]b
@FCC0YMTACXX:1:1101:11514:98691#0/1
CGTCTGAACAATATGAGCTTCTGACTCCTCCCCCCTTCTTTCCTGCTACTAATAGCATCCGCCGTGGTAGAAGCTGGCGCCGGAACAGGC
+
___eeecccgegegcfdghhehgf`dgadagfgd_^efhdcSNIOIaW\[H]_[HHMHM\_fGYTX`GZ_]]Z]b_Z^UFW[XX_aaBBB
@FCC0YMTACXX:1:1101:2140:98868#0/1
AGGGAGATAAGGGTTGTTATTATGATAGGGGTGTGCATGATTATTACTTTTATTTGGAGTTGCACCAATATTTTTGACTCCTAAGGTCAA
+
__becccdg`gggagfdghhfhhibhfghhgH^HY^cfghhidfhhhgiihhihihi]f\_gbfgf_ddgggeede_``bb`]]^Z_bbY
@FCC0YMTACXX:1:1101:12453:99196#0/1
ATTATGGAAGTTGAGGTGAGAGGTATTGTTTTGAATAGGCCTCCCATTTTTCGAATGTCTTGTTCGTTGTTTAGGTTATGGATAATGGAT
+
bbbeeeedgfegeggf[dgfghh[Rbgghiiifgfhhffhhhhiihhhiiiiifghcegfhfhabecfdbdgdggdcddacbbddc`bbb
@FCC0YMTACXX:1:1101:5256:99466#0/1
GCGGTATATAGGCTGAGCAAGAGAGGGTGGGGTGGATCGGGGTTTATCGATTACGGAACAGGCTCCTCTAGGGGGTGTAAAGCACCGTCA
+
_bbecceeffgggiihhhghheefhhiYbehhWcf_eghhiiW`\Za_``cb`bcccaaabccacc]bbbbcaccTTESS]]_`[`aa]Q
@FCC0YMTACXX:1:1101:6558:99510#0/1
CCCTACTCTTAACCTTCCACTAGAAATTTAGGTTAAACAAGACCAAGAGCCTTCAAAGCCCTTAGTAAGTAGAAACACTTAATTTCTGAA
+
__beeeeeeecggfgffhghiihhihhiigdeafhhbfdgfgffffhhhihihhgffcfffhffggffdgdffgf^dgddeeebdeebbb
@FCC0YMTACXX:1:1101:7552:99540#0/1
TGCTCAGGCGAGAAATCAGTGTGAGCTTAGTGTTGTGATAAGTGTGCCTGTGGTTATTGTGGAATAGATAATGGGTTGGGCTAGAGGGTT
+
_^[cccccgceeegcgff_eg`d]efhhX[Yb^c^O^Sa^X^IXXIIXacNaafhSWb___ZHHVVV\^dgYZ`aHKRNKT\`\GTTNW`
@FCC0YMTACXX:1:1101:12273:99546#0/1
GCCGGGTTGGCCCAGTTCAGCTCGAATAAGGAGGCTTAGGGCAGTGCCTATGATTCCAGCTCATGCACCAAACAGTAAATACAGGGTTCC
+
_bbeeeeegggggiiiiiiiiiiiiiiiiiifhidghiiiiiihfhdhiihiihhhiiiiggggggeeeeeccdccdccddccbcc[`ac
@FCC0YMTACXX:1:1101:8699:100039#0/1
TTATTTTAGGTATAGATTTTTCTAGTCATGTCGAGTCTAGTAGGAGAAGGGCTAAATTTTGGCTTATGAGTAGGTTTTGATAGGGGATTG
+
abbeeeeeggegeiighiiiiiihihhhhfihiegecgegehghcgcgdghhhcedgfhhihhhifdgef_dfh_bddgZa_cdec]`bc
@FCC0YMTACXX:1:1101:15856:100302#0/1
TAAAAATTTTGGTTGGGGTGACCTCGGAGCACAACCAAACCTCCGAACAATACATGCTAAGACTACACAAGTCAAAGCGAACTAACATTC
+
___eececggceeg^```^de[cghdffdgfffghfhhfdcbbf_`d`ca___bZ_b`]bc`bb`bb^b^`T_`bbb[]_aa`bbbbbbb
@FCC0YMTACXX:1:1101:17735:100479#0/1
TAAGATGGCAGAGCCCGGTAATTGCATAAAACTTAAAACTTTGTAACCAGAGGTTCAACTCCTCTTCTTAACACCATGACCACAGTAAAC
+
__[ccZcceceeafghhdf_bf[efdgffhfaghbcefhhhcaefhhhdaeefWbeghbffghfhf_bg]\b`a^acbbbbbbaabcbbb
@FCC0YMTACXX:1:1101:4852:100551#0/1
CCCCCAGACATAATGTAAGATTTTGAATTATTGTGTTGGTTTCTATTAGAGGGTGGAAGCGGATGAGTAAGAACACCCCGGCAACAACTA
+
___cc``aebggg`fY`cg_egfhhdcgaga[e^[Y^e^HHYa^eefdfcfgfG^egb]QZdW\acabbZ]_b]ZZZ]\Z_a_aa_^a_]
@FCC0YMTACXX:1:1101:6515:100723#0/1
GTGCTACCCCACACACCCTATCCTAAAGTAAGGTCAGCTAAACAAGCTATCGGGCCCATACCCCGAAAATGTTGGTCATATCCTTCCCGT
+
___^cccefffegchfhffhhhfhhehgbdgd_e_edfffhidgh`\^e`agh`adgggggecdc^a^accbcbca]]`abbc_bYb^[^
@FCC0YMTACXX:1:1101:18535:100579#0/1
CAATAACCACAGGCACACTTATCACAACACTAAGCTCACACTGATTTCTCGCCTGAGCAGGTCTAGAAATAAACATACTAGCCTTCATTC
+
bbbeeeeeggggfiiiiihiiiiiiiiiiiiiiiiiiiiihihihiiiihiiihihiiiihffghhggegffeeecceddcdddcccddd
@FCC0YMTACXX:1:1101:16649:100886#0/1
AAAACGCCTCAACGCAAGTACTTACTTCCTATTCTACACACTAACCGGCTCCCTACCCCTACTCATCATACTAAGCCACACCCACAACAA
+
bbbeeeeefggggihihhfghiiiiiiiiiihiiiiiiiiiiiifghfdgghhggdeeadeddbdddcbbcc``_Y`^bcaccacccccc
@FCC0YMTACXX:1:1101:19020:100816#0/1
TTATCTGGGAGGTATGATGGTTGTTTTTGGTTATACTACTGCAATGGCCATTGAAGAGTATCCTGAGACATGGGGTTCTGGATTTGAGGT
+
_baeeeeegggg`egighhigghagiihihhhffhhiiiiiiihfgdhhhffffgfih_efhhiiiiigdbdgeecR_`bbbb`_bcccc
@FCC0YMTACXX:1:1101:2238:101012#0/1
GTTGGCTCAAGGCAATCAAGTGGTATTGAGATTTTCTGGGGGTAAGCCAGGTGCTTTATATTAAGCTATACCTTGATTTATCCAAGCGCA
+
___ccccceeeeWbddddf`YbbRRb_g[gZdfee^[defHOGVce_edede]eYH\c_b_d`\dH\`da_ZaZaabbca]`a]`aBBBB
@FCC0YMTACXX:1:1101:9429:101170#0/1
TTTTAGGAGTACCGCGGCAAGAACTATTGATCCTGCAATGGGGGCTTCGACATGGGCTTTAGGAAGTCACAGGTGTAGGCCATATAGGGG
+
abbeeeeegegggiiiihiiiiiihhiiifhhfhheeegghiiigggeeecccbcccbccbbbbccccdcccc]``bcbbcabbcccccc
@FCC0YMTACXX:1:1101:18138:101215#0/1
GTCTTCACCGGAGCGAGGATGCTTGCATGTGTAATCCTGCTAAGAGCTAATAGAAAGGCCAGGACCAAGCCTATTTGTTTATGGGGTGTG
+
___cccccegc`Yed`ffYegfhfhffhf^cgfghdb`f_fcgfaff_eegdffffgh\^\daccaa``\abbbbdddbb``bR^^WTO^
@FCC0YMTACXX:1:1101:18779:101249#0/1
CAGCCATCCAAGCAATCTTATATAATCGCATTGGCGACATTGGTCTCATCCTAGCCATAGCATGATTTCTCCTACATTGCAACTCATGAG
+
___ec`ccceec^ffheahgcgadgd`fbbefcbRbcf_O^Saeddcghhhaefeeegggghhfcfggddg`^_aR_cbR]`bdbbbbbb
@FCC0YMTACXX:1:1101:3039:101388#0/1
GGGAGTATTTAGTGGGTCGGCTGGAATGTAGTTGTCTGGGTCGTTTAGGAGGTTGGGGGAGAGTAGTGTTAGTGGTGCTAGGATAAAGAG
+
___ce\acgggfcdghdgfhffhhcghh^eeef_ebfgfhXaeZee\_fS_dP\bdcFXR\Q[GKTGYKTY_]bGS[]`Y`aY]bbb`]b
@FCC0YMTACXX:1:1101:10823:101344#0/1
GTTTGTGATTACTGTTGCTCCCCAGAATGACATTTGGCCTCATGGGAGAACATAACCTATGAAAGCTGTTGTTATGGTTATAAGAAGGAG
+
___cc\acecgeghhhehfhfbgffghhhhfbfhhhhhhhhhhehhegafghhhhhhhhhff`efhhfghhcgegggggeeeebc`bddc
@FCC0YMTACXX:1:1101:14318:101320#0/1
TGTGCAATTGAGGAGAAGGCGGAGGAGGTGTCTGGTGAGTAGTGTATTGCTAGGAGTAGGCCTGTGATGATTTGTAAAATTAGGCAGGCT
+
abbeeeccgfegghihfhfificggaegUaafhiiegef_bf_ebfghfghhhggdddccc_ccbdb]b_bacb`__bcccb_]`bacaa
@FCC0YMTACXX:1:1101:15114:101400#0/1
TGAATTGGAAGCGAACCAGTAACCCAACCCCTTACCACTATCGGCCAAGTAGCATCCATAATATACTTCATCACAATTCTAATTCTAATA
+
^^_\aYac[`c^Wb_`_``g^d^^deZWc^U^^cecXeI^aaZeN__\_\ccb]b^`bccccdcacY`bbdc]``aa]``ac`Y`accda
@FCC0YMTACXX:1:1101:16286:101289#0/1
CGGCCGTTAAACGTGTGTCACTGGGCAGGCAGTGCCTCTAATACTAGTCATGCTAGAGGTGATGTTTTTGGTAAACAGGCGGGGGTTAAG
+
^__ccec^`bega[dRb`_be^^ff\abY_HYO^_aXc_fXe]eHHWNH]\beffYHVZM\^HMV^\VZa`^MZGZRZ^PZ_BBBBBBBB
@FCC0YMTACXX:1:1101:19322:101366#0/1
TACTCTGTAAACAACCCTGCCCACTCTCTTCCCCCCTAACACTCCTCTCCCACCCCATAAACTCTCAAAACACTCTACAAACTCGCTGTA
+
_b_cceecgeeggifhdfehhfhf_eggfdfgifffgcdafdcfhfhffhhffghgdegfd[bceeb_ddb^`bcbcbcbb_cb_aaaaY
@FCC0YMTACXX:1:1101:16120:101586#0/1
CATTAGATTGTGAATCTAACCATAGAGGCTTACCACCTCTTATTTACCGAGAAAACTCGCAAGGGCTGCTAACCCATGTATTCGTACCTA
+
___cccSY`ceeaddfhdaggge]e`^cVaeXdX^bdPYPYIYX^X^c^c`egffadghhehYZ`bGTZ^]_`_\ZGT]]__T[^TXWZ`
@FCC0YMTACXX:1:1101:1637:102212#0/1
GGGCGACGGCTCGCAGGGCTCCGATTAGAGCGTAGTTTGAGTTTGATGCTCATCCTGATCATAGGGTGGGGGAGACAATTAGGCTGAGTA
+
___cc^__e`cggc_`d`dQc`_VUbT_W_fdFLLZ_bZMZ^bb_U_bb`T]]ZTZ]TYGZ_`_`GY[LEOEEOEJX`bbbb`]_`BBBB
@FCC0YMTACXX:1:1101:13298:102291#0/1
TTACTGCTAGCCAACATGTATAATATATAGTACTATATATGTTTAACTGTACATAACACATACCATTACATATCAACTTAACATCCCAGA
+
___eceeegegggiiiibhgf`a]``ebeggcgfdeghbeeefghifhaghhhiiiihgffhidgdhhhiihhhgeghhgghbffhgegg
@FCC0YMTACXX:1:1101:17141:102293#0/1
ATGAAGTTACTCTTACTATTATCCTCCTAGCAGTCCTACTAATAAGCGGCTCATTTAACCTCTACATACTCATCACAACACAAGAACATC
+
__PS\ZYacWecafdeedggbhehhgheeS`g`edfe]af_e^cecdYcdO^_eefhhfhhhbeefSVb\cdedb`bbZ^cbZ]__\`]`
@FCC0YMTACXX:1:1101:18652:102432#0/1
CGTGGAGCTAGAATATTGAACGTAGGTGCGATCAACAACTGCATGTACTAGGAATCAAAGACAGGCGCATACAGGACGAGATGTGGTGGG
+
ab_ceeeegggggiiihiiihighii_efhiiggihihhihhfhhgdhhhggdghhiiiiihihfdgfeeeecddd`_^a_acZ`b^ac[
@FCC0YMTACXX:1:1101:2984:102590#0/1
CCTAAGTGAGGGGGGGCATCCGTGGTGAGGAGGATTATTTAATGAGTATGTACTATGTCCGATGAACGATTTAATGTACTATGGACGACT
+
abbeeeacegggficccccccc[_aJ[`aabacaccccddddccbb_`bdccddddcbcdccccbccccccbcdcc_accbcccbc]acc
@FCC0YMTACXX:1:1101:19882:102556#0/1
ACATGAAAATCACCTCGGAGCTGGTAAAAGAGGGACTAACCCCCATCTTTAGGTTTACAGCCTAATACTTACTCAGCCATTTTACCACTT
+
abaeeeeegggggihiiifhhhihdfghfhhiiigfhihiiihh`eabegfhhefgfgfhdgggdecdcdeadbdddccccc_bcccb[b
@FCC0YMTACXX:1:1101:7634:102836#0/1
AAATTACGGCTTTCTCAACTTTTAAAGGATAACTAACAGCTATCCATTGGCCTTAGGAGCCAAAAACATTGGTGCAACTCCAAATAAAAG
+
bbbeeeeegggggiiiiiiiiiiiiihihiiiiiiiiiiiiiiiifhiiiiiiiiiiiiiiiifhihfgggggeeeeedddddccccccc
@FCC0YMTACXX:1:1101:19978:103040#0/1
GAATCTTAGTTCAACCTTAAGCTTACCTACAGAACCACCTAATCCCCCTGTAAGCTTAATTGCTAGTCTAAAGAGGGACAGCTCTTTAGA
+
bbbeeeeeggggghiiihiihiihihhiihhhfgighiafgiifhdhiihcfhhiiifhihfiiihedfff_fgifgfedecbdcdddcc
@FCC0YMTACXX:1:1101:9795:103381#0/1
TGTTTGTGTATTCGGCTATGAAGAATAGGGCGAATGGACCTGCGGCGTATTCAATGTTGAAGCCTGCTACTAATTCTGATTCGCCTTCTT
+
^^\^ccZcbcgee_eggaXaag`ddd`aedaYcf_IaXXc_e_f[`d^aGMUZb_`ZZT__]R\`aGY]RY]TY]RY]_bb_aa_aabbB
@FCC0YMTACXX:1:1101:12100:103259#0/1
CCTAACACTCCTCTCCCACCCCATAAACTCTCAAAACACTCTACAAACTCGCTGTATAGCTATCCTAGCATTAACCTTTTAAGTTAAAGA
+
__bceceefa`Wbbdcghhhhhhhhagffbgaegf]]fghhhfbgf[WaaVVZeZ__cbHV\bH\^bVH^Z^aaHV^Y]GU]]b__bbR]
@FCC0YMTACXX:1:1101:19390:103464#0/1
ACACCTACTATGAAAAAATTTCCTCCCCCTCACACTAGCACTACTCATATGATTCACCTCAACACCCATCGCAATCTCCAGCATTCCCCC
+
_Z_ccccWbecgcedgfhcc^dd^beddgggdeR^cf^Haefhhbg_a\\\Wb\aeb_\__ZRbbZY`]bdaa[ab_ZbZ_b[TZ]_GTZ
@FCC0YMTACXX:1:1101:7059:103660#0/1
GAGGGGAGGCTGATGGTGAAAGCATATATTACGGTTGTTTTTACGTAATCTGGGTATGGACGTTTTTTGTAAGGGTTGACGAGGGTGGCG
+
__^cccYcgaegeghfJ`eedddfdbgbgfafbeccOcecfffdV\e`ZebbdgMV\bddgdN^_\^aY\Z_bbaaaa]ba[a]aBBBBB
@FCC0YMTACXX:1:1101:15420:103739#0/1
AAGGCTCTTGGTCTTGTTTAACCTAAATTTCTAGTGGAAGGTTAAGAGTAGGGGGGGGGTTGGTAGTAGGGGAGTAGAGATGATGATGAG
+
^__ccaRa^egcYdegafdeaeddg[_[``ggXde_eX^X^IYO^aIYIOXcfghaBBBBBBBBBBBBBBBBBBBBBBBBBBBBBBBBBB
@FCC0YMTACXX:1:1101:11717:103834#0/1
TTAGTTTTTGGTCTGTGAGTGTTGGTAATGTAATGTTTAATGAACCTGTGTTGTTGTAGGTGTGGCTTAGTATGATGAGTAGGGGTAGGG
+
___c`^cceeeaeedde[eR`geR^feaaaXbbdebee]efe]^ccfh^acefeed^W\_HW\Ze\GUH\cc]bd`d^bMZ_Y^^KR^_a
@FCC0YMTACXX:1:1101:18197:104229#0/1
CTTACAGGGGGATTAGGTGGTTCTGTAGGTAAGCTTAAGGTTGAACTAAGATTCTGTCTTGGATAACCAGCTATCACCAGGCTCGGTAGG
+
bbbeeeeegggecghhi`fgghifiefhfefhhhiiiiiieffhhihhhfgghhffhfhhffeddgbggceeeebbbbdZ^acaY^W[][
@FCC0YMTACXX:1:1101:12080:104298#0/1
ACTAGAATTAGTATGGCAGTGAGGAAAATAAGGAGGTATTTAAAGAATTGGTTGATGTTTGGGTCTGAGTTTATGTATCATAGCGAGAAT
+
bbbeeeeegggeghiiihighhhhiiihiiiiifgi^ehhihiiiiihiiifhihiighifiibfhfdgbbdggggdddeeeeecccacc
@FCC0YMTACXX:1:1101:13878:104418#0/1
AGAGGGACAGCTCTTTAGACACTAGGAAAAAACCTTGTAGAGAGAGTAAAACCCTCAACTACCATAGTTGGCTTAAAAGCAGCCATCAAT
+
^_^`^WW\`bceefgha_efhhh__egd__cbc_cf]ac[Xcc`gbRWacghbfdff_\dgbZ``dZZVVRZ]`Z]]b]\`baaab`bb`
@FCC0YMTACXX:1:1101:14110:104471#0/1
GTACCATTAGTTATGGTTGGAGTCCATGTGGAAGCGATGACGTATATTTTGTTTGCATTGAGTGTTTTATTAGTTATAGGGTTTGTGGGG
+
aa_eeeeegggggiiighiihiegihhieghhhifihhhdffaffhhhiiifiiihfhhideV__efhbghfggedgbdeeV_bbabcaa
@FCC0YMTACXX:1:1101:20046:104479#0/1
GTTATGGGGTTTGTAGGTTTTTCTCCTAAGCCCTCTCCTATTTATGGGGGTTTAGTGTTAATTGTTAGTGGTGTGATTGGTTGTGTGATT
+
___ceeeegegcc`bddf`ghhfhhgfhhhhhhhdfffXa[ef`efghfgZZcbdZ`^dgbaca_aZ]]ba]_^aY]bb`TXWZ^ba`]_
@FCC0YMTACXX:1:1101:2030:104628#0/1
AGAGTAAGACGTCTTGAGATGTAATTATTATACGCACAGGAGCTTCAATTGGAAGGACTACTCGATTGTCAACTTCTAGGAGTCGGAGGT
+
Z^Paac``ccc`cccXddJ`bK[ebcdX`deedb``ccch_c_WXaX^ccddNWabbbdhhcdV`R^b\b]\V_]_R]`BBBBBBBBBBB
@FCC0YMTACXX:1:1101:2049:104630#0/1
AGTGTAAGACGTCTTGAGATGTAATTATTATACGCACAGGAGCTTCAATTGGAAGGACTACTCGATTGTCAACTTCTAGGAGTCGGAGGT
+
___eeeeegggggiidfhfggbedgfbghhfhffchffhi]ebgcgdfffhihbgggfhhghiifhhgggdgV^_cdcccdcbdcc]Z\[
@FCC0YMTACXX:1:1101:5688:104593#0/1
AGTAGCCCTAATTCAAGCCTACGTCTTCGCACTCTTAGTTAGCCTTTATCTACATAACAACACTTAATGACCCACCAGACCCACGCTTAT
+
__aeeeeegggfghihhfhiihihfhihiihiiihiafghhhiiffffhihfhhdghfhhhiihhf`\dfdbggeeeedbbccccc^aab
@FCC0YMTACXX:1:1101:7541:104784#0/1
TGGGGTTCAGAGGGGTGATGCCTGTTGGTGGTCAGTGGCCTCCTAAGCAGGGTGTTGGGGCAAGGCTTGAGTGGTAAAATGCTCAGAAGA
+
_abee_cdegggghi^dgfhhifhhihh^eg_fghghihgbgihihihdgfh_dYddeebba^aaabcaX_GY[YY_bc_bGSY]RY_RR
@FCC0YMTACXX:1:1101:8259:104790#0/1
TCCATACTCTTTATCTGCCTTTTCCTACATATCGGTCGAGGCCTTTACTATGGCTCATACCTCCTCCTAGAAACCTGAAACATTGGCATT
+
^^JS`aZccccc`d[d]ae`de_e`edee]d``e`dhhY_[ccdcd]\aa\aabbcbbbZ__b\]bcc`]ccc`Z]X```Z``````]]`
@FCC0YMTACXX:1:1101:13550:105219#0/1
CAGGATCAAACAACCCTTGCGGAATCTCCTCTGACTCGGACAAAATCGTCTTCCACCCCTACTACACAACTAAAGACATCCTAGGCCTAG
+
bbbeeeeegggfehiiihihiihihhhiifhhfhidfhhhgg`fhhfdgghifhdgggeccdbbdbbb_cbb`bbbbbbccbbbbccbbb
@FCC0YMTACXX:1:1101:8779:105435#0/1
TGGGGAGGGGGGTTCATAGGAGGAGGGCAATGAAGAAGGCTAGGGCGGGTGCGACGGTGTAGAGGATCGTGGTGGATGTTGCGGGTTTTA
+
aaacc`ccgggcaacbcccbbcccccccccccccccccbcccccaccccET^_YaccT^Z`bbcc`bccb`c^a_^RYS]`bcacOWW^_
@FCC0YMTACXX:1:1101:10786:105452#0/1
GAGTTATGGGCCCGGAGCGAGGAGAGTAGCACTCTTGTGCGGGATATTGATTTCACGGAGGATGGTGAGCAAGGGACTCCTAAGTGAGGG
+
___aceeegggggiiihiifhieghhXcefhffhhhhgffffhSXabccecdddddcaacc_bbaT]`abbbb__aaabcbccc]b[bac
@FCC0YMTACXX:1:1101:11424:105356#0/1
GGAGTTAGTCCTTGCTATTTTGTGCTTGGGTGGTTTTCTATCTTTCCCTTACGGTACTATATCTATAGCGCCAGATTAAAATTTCTATCG
+
\^JS\aaaee`aeddeSbdcgccedhghhd[^fbY^ebc]S^eXecedbecXcFMQZee\V_S_VbSH\NWT\aQMZ`YZ_`TZ__`caa
@FCC0YMTACXX:1:1101:12730:105434#0/1
CTAGGAAGAATTTTATTGAGAATGGGATGCGAGCAGGGTTTAGGGGATCAAATCCGCATTCGTAAGGGCTGGTTTTTTCTGTATAGGGGT
+
_b_ceeeegegggiiifgihdcgfhfgfghhgffcghhacghhifiU`ghiihihhhgeeeececcbbbccc^]`_acccbbbcbcccc_
@FCC0YMTACXX:1:1101:8903:105674#0/1
AATAGGGAGGTTAGGAAGAGTGTTTTGGTGGCGAAGCATGTTGTGAATAGTTCTGGTGAGTGGATGGGGGGGGATGTGCCTAGGAAGATT
+
^__e`adcecJ`adfegabcdggggbbddee_dg^cUae_H\[ed`\_eHNH\cbb_bdbHV^^R^^a`NXaaBBBBBBBBBBBBBBBBB
@FCC0YMTACXX:1:1101:6514:105876#0/1
AAGCTGGCGCCGGAACAGGCTGAACAGTATATCCCCCCCTGGCAGGAAACTTCTCCCACCCAGGGGCTTCTGTAGACTTAGTCATCTTCT
+
___eeccaggggfhfhhf_dfhhbafe^cfdcfhhhghgaadabbb_abbbbebbbbbbbbVW[]V_aab_`Y]]bY]`]]Y_cb``bcb
@FCC0YMTACXX:1:1101:1621:106027#0/1
CTGTTCCATAATCGATAAACCCCGATCCACCCCACCCTCTCTTGCTTAGCCTATATACCGCCATCTTCAGCAAACCCTGATGAAGGTTAC
+
___ce`ccagegecagdgdfdega_df\fdaagg``dc\edggRa``dbbHWcghff\HTFXa^]bdR]_GZ^]GT[X[bbY_b_]]_bb
@FCC0YMTACXX:1:1101:16643:106125#0/1
CTATGAGCAGGCACAGTAGTAATGGGGCTTCGCTTTAAAACCAAAAACTCCCTAGCCCACCTCCTACCACAAGGCACACCCACACCTCTC
+
bbbeeeeeggfffhhiXb]baa]ggfdaggh`aghdebbffghi_abe]edd]ebdgddggfeebacac`^\bccaccc_^_c[_cccbc
@FCC0YMTACXX:1:1101:20468:106220#0/1
ATCAACCACCAACCTCTCCATAACTCTGCTAACCTCCACACTTCTGGTATTACTAACCACTCTAGAAATTGCAGTAGCCCTAATTCAAGC
+
_bbeeeeegfggeghhdhffhhhfieaegffg^cacfhdf_]egghdWaa^eghcdf`egcgfggffgf`d`bb^b]]babcb]b`bcdY
@FCC0YMTACXX:1:1101:2372:106393#0/1
CCGTAATCGATAAACCCCGATCCACCCCACCCTCTCTTGCTCAGCCTATATACCGCCATCTTCAGCAAACCCTAATGAAGGTCACAAAGT
+
__bcccecggeggiiiihhfhhhidgiifiiffhfgceggbfedbfdgf_fgg`dgeecddd``dccbccccccccccccb]bbcbcacc
@FCC0YMTACXX:1:1101:4297:106493#0/1
ATGCCTACACCACATGAAATACCCTATCATCTATAGGCTCCTTCATCTCACTAGTAGCAGTAATTTTAATAATCTACATAATCTGAGAAG
+
b__ceeeegggggiihiihiihiiiiiiiiiiiihihhiiiiihhhiihhhhfhehfhiicgfb_effffhihfhhhhiihgggcegecd
@FCC0YMTACXX:1:1101:5775:106312#0/1
ACCCTAGCTAATAGAGATCGGCGTAGAGGGTGTTTAAGATCTGACATAATAAAGCTAAACTCCATCTAAACTGTAAAACCCTAGCTGATG
+
___ceeeagggfghhfghddcYeffh_ehhcghhhhhhfdfbgghhfhdfgbgghhhhfcgffgedeeceecdbbbbddc_cbbbb_bcc
@FCC0YMTACXX:1:1101:18248:106332#0/1
ATACCCAACGCTCTAATCAACTTCAACCTAGGACTCCTATTCACCCTGGCCATACTCAGCCTAATTGTCTACTCCATCCTATGATCAGGA
+
bbbceeeegggefhfhihiiihiiiihihhgihfhiiiiiihiiiicebfhhihfhiiiihiiiihdhggdgggecececdcdcdddccb
@FCC0YMTACXX:1:1101:16931:106519#0/1
CTCTCTCCTCTGCCTAGAAGGAATAATGATATCGCTCTTCATCATAGCTGCCCTTATTGCCTCAAACACACACTTCCCCCTAATCAACAT
+
bbbeeeeegggggihiihiiiiihihhfihiiihiiiiiihdbghhfhffhhihiihhihhffhi`cghhiigdgbcdee`^b`bccccc
@FCC0YMTACXX:1:1101:2693:106785#0/1
GTCTAGGGCTGCTAGGAAGCCCAGGGCAGTTGCGCATAGGGCTGAGAGGTTTAAGTAGAGGGGTATTGCTGGTTGGGGGAGGGAGGTGGG
+
___eeeacgZ_^afhhhhfdfg`cfafgh`_eX_aOc`aacdbef_W_GWWV_ZcddedgeceKXUZ``bbBBBBBBBBBBBBBBBBBBB
@FCC0YMTACXX:1:1101:15179:106999#0/1
TACGGCCAGAGCTACTGGTTGAATAAGTAGGCTGATAGTTTCGATTGCTACTAATATGGGAATGAGAGGTGTGGGTGTGCCTTGTGGTAG
+
^_J`P_^[aeca^efhaa`dfdgbgdfX^dd[acW^fdcafcdeehbXINaeeebe]HM_\bd_H\\HZH\HT^aFXR\RZGZ`]`_BBB
@FCC0YMTACXX:1:1101:5209:107466#0/1
CTTACAACCGTACACCTACTATTCCTACACGAAACAGGATCAAACAACCCTTGCGGAATCTCCTCTGACTCGGACAAAATCGTCTTCCAC
+
bbbeeeeeggeggiihiiiiiiihiiiiiiiiiiiiiiiiiiiiiiiifhhhiiiigeeeeeedcddbccbccccacccbccaccccccc
@FCC0YMTACXX:1:1101:8494:107371#0/1
AACAACCACCTGATCCCACAACTTTACCTGACTGGCATGCATAATAGCCTTCATGGCAAAAATACCCCTATATGGCCTACACCTGTGACT
+
bbbeeeeegggggiiiiiiiiiiiiiiihhhiiihhgiiiihhidhhihihihihcfhiihihiiihfgggeeeeccedddddccccccc
@FCC0YMTACXX:1:1101:9963:107411#0/1
TCGAGCGTATCATCAGCTAATTAGGAGAAAAGATATGATTCCTACGCCCTCTCAGCCGATAAAGAATTGGAAGAGGTTGTTGGCAGTAAC
+
aabeceecgggggiihiiihhiiiifhiiiihgfhiiiiiiiiiiiiiighihiiiiihgeeeecdddddccccca_`bccccccccccc
@FCC0YMTACXX:1:1101:13819:107415#0/1
TCGATCTTCATTCTAGCAGCCATCCCCATACTTCACAAATCCAAACAACAAAGCATAATATTCCGCCCACTCAGCCAGTTTCTATTCTGA
+
_b_ecccegggfgiiiifffhifiiiiefffghifhiiihhiiiiicfhgiiihhifhihiifhehihggggeeeeeb`bdddcdddedd
@FCC0YMTACXX:1:1101:19817:107331#0/1
CGACAATAGAGCTTACGACCTCGATGTTGGATCAGGACATCCTAATGGTGCAGCAGCTATCAAGGGTTCGTTTGTTCAACGATTAAAGTC
+
___eccec`ceaeafdeff[cgg`gfHbcf^bfg_e^^e^^ed[Xcegcc]bg_ccdfdgfd]_dbQGMX^a^`_]_Z]]]a^`aGTYaR
@FCC0YMTACXX:1:1101:4697:107798#0/1
TTGAACGCAAATCAACCACTTTAATTAAGCTAAGCCCTTACTAGATCAATGGGACTCGAACCCACAAAAACTTAGTTAACAACTAAGCAC
+
___ecccceg`ecfaghfhfhhgfghhffhhifgcfdagghhhfhifhihihghiihhfghiiggfeeeecdddbbbcccccccccbccc
@FCC0YMTACXX:1:1101:9701:107797#0/1
ATCTTTGTGTTGTTGGATGTGGGGAATAGTGTTAGGGAGGTGGTGTAGATTAGGCGTATATAAAAGTATAGGTTAAGTAGGGTTATGATA
+
aa_eeeecegggfhiiagheghiidghff[ccfdghieegH^eOaWbg`cffhihhdgdgf]ddee__abed`bbbb`cbccZ``ccb_`
@FCC0YMTACXX:1:1101:12326:107951#0/1
GTATTCCGGACAGGCCAAGGAAGTGCTGTGGAAAGAAGGTTAAATTTACGCCCACGAATATAATGATGAAGTGGGCTTTGGCACAGGTTT
+
ZP\cc`acececYb^Yabfehdceeehhhh_ec[eZH^c^ca_^ce_XWUO`S`Z`Wabcc]_acYZ]Z`Z]]Z\Z_a`YYGY_T[^aaa
@FCC0YMTACXX:1:1101:12740:107989#0/1
ACCTGAGCTCATCATAGCCTCATAAACAACGATCGAAAACAAACAATCCAAGCTCTACTCATCACAATCCTACTCGGCACCTATTTCACC
+
abbeeeeegggggiihihiiiiiiiiiiiiiiiiiiiiiiiiiiiiihhiiichiiiihiiiihgggggeeeeeebcccccccccdedcc
@FCC0YMTACXX:1:1101:7414:108043#0/1
ATTGATTTACCCACCCCACCCAACCTCTCCATGTGATGAAACTTTGGCTCACTTCTTGCAGCCTGCCTAATTTTACAAATCATCACAGGC
+
bbbeeeeeggggghiiiihiihiiiiiiiiiiiggffhhiidghiihhihfhhiihhcfhghiiiiggddggeeeaacddddcbdcZ]^_
@FCC0YMTACXX:1:1101:13651:108066#0/1
CATTATGCGAAAGGTACAGGAGTTAGTCCTTGCTGTTTTGTGCTTGGGTGGGTTTTATCTTTCCCTTACGGTACTGTGTCTATAGCGCCA
+
bbbeeeeegggggibfhfhifhiiiiffhhhifhhhiiiighhhihiiccgheghhihggggggeeececc]`acbccbbcdcdcbcccc
@FCC0YMTACXX:1:1101:15518:108014#0/1
ACACAGGCATGCTTTAAGGAAAGGTTAAAAAAAGTAAAAGGAACTCAGCAAACTTAACCCCGCCTGTTTACCAAAAACATCACCTCTAGC
+
_bbeeeeegfgggiiiiiiiihhighifiiiiii[afgiihdghdhfihhfhiiiihhiidgedbcbdccccccaaccccccccc_cccc
@FCC0YMTACXX:1:1101:6741:108465#0/1
TCGCACTATTCATCACCTGGTCCATCATAGAATTCTCGCTATGATACATAAACTCAGACCCAAACATCAACCAATTCTTTAAATACCTCC
+
bbaeeeeeggggfiiiiihhigegffhiifffghfhhhhhfhhihhhiihhiihiiiiiiifhiiiiiiiifeeedeeeeebcd`dddcc
@FCC0YMTACXX:1:1101:14804:108434#0/1
ATTGATTTGATGGTGAAGGATGGGTCGTTGACTTCATCTGTTAGGGATAGGATGCGTAGGGATGGAAGAGCAATTAGGATTGAGATAATT
+
___cccccgaggg[dedefR[eff`Ybeghfhfab^bfbeaabgcQ^ROXXIXWGVLZZbb_HLZM\VMZZMU]`]Z_RZZGGT^_bYZ]
@FCC0YMTACXX:1:1101:8322:108513#0/1
GGGCTGGTTTTTTCTGTATAGGGGTTGAGCTGGGGTAGCCAGAATATGATAACTATCAATAGCGAGGTTAATAGGGTGTTGATTGTTAAG
+
[__ccccccac^^ceh^deXbgaeffc^_eefhccUUaRWbeehhbbedd_eee``Zcddd`^accWFZ]ZZ]`a_T[Z^aaaaY]YY`_
@FCC0YMTACXX:1:1101:8960:108651#0/1
CTTTATTCTACCCTTCATCATCATCGCCCTTACAACCGTACACCTACTATTCCTACACGAAACAGGATCAAACAACCCTTGCGGAATCTC
+
bbaeeeeegggggiiiiiiiiiiiiiiiiiihiiiiihgiiiiihhihiiiiihiiihhhiiggggeeeeeeddccccacccccccccbc
@FCC0YMTACXX:1:1101:9811:108541#0/1
TCTACAGAAGCTGCTACCAAATACTTCCTGATACAATCTACCGCATCCATAATCCTCATAATAGCAATCATCTCCAACAACCTGCTATCA
+
bbbceeeefggegiihhhhiifiiiiihhifhifhfhhhihiihehiihgihfhhihiiiiiihiihihiiieggdggeeeedadbbccc
@FCC0YMTACXX:1:1101:11775:108595#0/1
GCGCTCTTTTAGCTGTTTTTGGGTAGCTCGTCTGGTTTCGGGGAATTTGGCTTGTAGTCCTCTTTGTGAAATTGTTTCTAGCTAATTCAT
+
__beeeeeggggfhifhiiiihieghiihhgfhhhhhiiiiiid_fhihhiidgdgfeeeeeeeddb]]_bbbc]_bbb_bb`_bbcbbc
@FCC0YMTACXX:1:1101:11103:108897#0/1
ATAGCCAGGACCCAAACTGGGATTAGACACCCTACTATGCTTGGCCCTAAACCTCAGTAGTTAGATAACAAAACTACTCGCCAGAATACT
+
bbbeeeeegggggiiiiihhhhcfhiihihhigfihhifhiiidhihcgiiiihhifeeg]dbbfhigdg[dceeeedd`bccccbcbcc
@FCC0YMTACXX:1:1101:16534:108757#0/1
ATTATCCTCCTATCAGTCCTACTAATAAGCGGCTCATTTAACCTCTACATACTCATCACAACACAAGAACATCTGTGACTCCTCCTACCA
+
bbbeeeeeggggghiifhiiiiiihiiiiehhihihhiiiiiiiiihiiiiiiihiiiiihifhhihgfbggceeeeeddddddcccccc
@FCC0YMTACXX:1:1101:2752:109242#0/1
GATGGCTGTAAATAGGGTGGTAATAGCCCCCAGACATAATGTAAGATTTTGAATTATTGTGTTGGTTTCTATTAGAGGGTGGAAGCGGAT
+
aaaeeeeeeggggiihi[ggbgghhhhhiiiiihfhhfhhhefhhfhihfifdefefhhegfhhiggefgggeeeeeecZ^aabcccca]
@FCC0YMTACXX:1:1101:17264:109080#0/1
TTACAGGTCCTATTTCAAAGATTTTTAGTGGAATTAGTTCTGCAACAATTGGTATGAAGCTATGGTTTGCGCCACAGATCTCTGAGCATT
+
___c`ca\bbcac^deg`dhg]`ggfg_g`bdeafeXYP^e`afhffhhffdaeeR^ebgegfdh\WGT_fadggaccHV_cc]]`___]
@FCC0YMTACXX:1:1101:17991:109628#0/1
GGGGTGGATCGGGGTTTATCGATTACGGAACAGGCTCCTCTAGGGGGTGTAAAGCACCGTCAAGTCCTTTGAGTTTTAAGCTGTAGCTCG
+
aaaeaceegggggi^eghiiifhiiiiiifhhiiihiidhfghihgeRZZbcccbcccc`acacY`bbbcccc`cbbb`bcbccbcccca
@FCC0YMTACXX:1:1101:1918:109848#0/1
GGCAGTTGGAGTTGTGTACACCCAAAAGATGAAAATATGGGCTCTGACCGGATATGTTAAAACTTTTGTTTTTGGGGTTTGGCAAGAGTG
+
___`acccgcaegdaegfhdgbfhfhh]cdgghfffhdhhhehhfgafhhf``fffgccdfg\_geeg`ddeee`baZ]aa_bY_aX[]b
@FCC0YMTACXX:1:1101:12845:109773#0/1
CGTCACCGCGAATACGTTAGGTCAAGGTGTAGCCTATGAGATGGTAAAAAATGGGCTACATTTTCTACCTCAGAAAATTCCACGAAAACC
+
bb_eeeeeggggfiiieffhhcfghhhOaacggfg`fg_fefghWaefghihdggbg\aaceedbbdddcdccccbc`bbbdc[_Yaacc
@FCC0YMTACXX:1:1101:15491:109992#0/1
CTACATTCCAGCCGACCCACTAAATACTCCCCCACATATCAAGCCAGAATGATACTTCCTATTTGCATACACAATCCTACGATCCATCCC
+
___ecc``gggfchihhaghghiidfffggfhhhiiihfbgff_bgf]g\bgfdbggha]`d]ddgdbaeeeeab]]ZbcWW^aabcb^`
@FCC0YMTACXX:1:1101:15863:109846#0/1
GCCTCGACCGATATGTAGGAAAAGGCAGATAAAGAGTATGGAGGCACCATTGGCGTGGAGGTAGCGAGTGATTCAGCCGTATTTCACATC
+
bbbeeeeegggggiighgihiihihhhhhiiihihi]eghihhhfhiihggggge^bc`ccG]bbc_cK[]_bccbbcc_cacc__b`bc
@FCC0YMTACXX:1:1101:8303:110115#0/1
ATATAAGGAATGGGTAAGCTATGTATTCTGTTAAGGGGTTAAGGATGGGAGTGAGTCGTATTATGCCATAGCCACCTAGTTTTAGGAGTA
+
__[ceeeegegcgidghhicfgbeeghghfghcXdffhYbcfgf[_fhh_e^aegaae_b`gh]fdfgffgZ`]d^^Z_Z_``_bb]bTT
@FCC0YMTACXX:1:1101:9516:110028#0/1
CTGGAAGGTGCACTTGGATAAATCAAGGCATAGCTTAATACAAAGCACCTGGCTTACACCCAGAAAATCTCAATACTATTTGATTGCCTT
+
_bbeeeeeeggegiiiiehhhhiihhhfddffhhiihhhhdfhhhddfhhihhiiiihiiihhgiiiiigggggggeeeeeeeddddddd
@FCC0YMTACXX:1:1101:11214:110193#0/1
AATACTACTTTCTTTGACCCTGTTGGAGGGGGAGATCCTATCCTATATCAACACCTATTTTGATTCTTTGGTCATCCCGAAGTCTACATC
+
bbbeeeeegggggiiiiiiiiihiiighhiiifhihghhhhihifhhhiiiiiiigeddggedeeeedccdcdccccccacccbcccccc
@FCC0YMTACXX:1:1101:1324:110318#0/1
AGTTGAGGGGGTCTAAACCAAACACAATTACGCAAAATCCTAGGGTACTCTTCAATCACACATATAGGTTGAATGATGATAACACTAGTA
+
^__cPacRcc`eeehaafeehhhheceeafcZU^_eehed\\\_dVM_``deV`cccc^_ab_a`ZZZZ_RZ]`_`GGKT__]`]`]_`c
@FCC0YMTACXX:1:1101:11749:110495#0/1
ACTTAAAACAATCACACAACCAATTACACCACTAACAATTAACGCCAGACCCCCGTAAATAGGAGAAGGCTTAGAAGAAAACCCCACAAA
+
bbbeeeeegggggiihiihhiiiiihiiiiiiiihihiiiiiihhiiiiiiiiiiggeeeeeecdcddcacccccccccccccccccccc
@FCC0YMTACXX:1:1101:20467:110349#0/1
GTGATATGTGCAATTGAGGAGAAGGCGGAGGAGGTGTCTGGTGAGTAGTGTATTGCTAGGAGTAGGCCTGTGATGATTTGTAAAATTAGG
+
___cc`cc\beech[df]ZYb^Rb]ZdfO_fHU^GW\\aabWWV\W_\MV\\V^^H^ZZaZ^BBBBBBBBBBBBBBBBBBBBBBBBBBBB
@FCC0YMTACXX:1:1101:4416:110530#0/1
GTTATGAAGAATGTTGAACCGTAGATGCCATCGGAGATGGTGAAGGGTGCTTCAAAGTATTCTGAGATTTGTAGTAGGGTGAAATAGGTG
+
_^_ec]aae^eecedfdghhf[ebgagdgfddcdbeOO^efffghffO[aeegfhfggghbgfg\bZdbdebdaaZ^bcc`QU_]_BBBB
@FCC0YMTACXX:1:1101:18772:110873#0/1
TCCCCACACTAGGCCTAAAAACAGACGCCGTACCTGGACGTCTAAATCAAACCATTTTCACGGCCACACGACCAGGCGTCTATTACGGAC
+
_b_ceeeefgggefffhiiiiiihiihfff_gffbgh`ffaagdghfghiihdedggdbcec_ccaaccccZ_aaa`_X_[W_bc`^]a_
@FCC0YMTACXX:1:1101:19266:110925#0/1
TATATTACGGTTGTTTTTACGTAATCTGGGTATGGACGTTTTTTGTAAGGGTTGACGAGGGTGGCAAAAATTGGGAGGGTCAGGGAGATA
+
abbeeeeeggceedgfhhhihghiiiiiihbcfhihhh`gghhiifghdfgfhhgggga]bKZ^_^bG[`abccca_aaQ]W^bcW]XX_
@FCC0YMTACXX:1:1101:14241:111074#0/1
AAGTGGTATTGAGATTTTCTGGGTGTAAGCCAGGTGCTTTATATTAAGCTATACCTTGATTTATCCAAGCGCACCTTCCAGTACGCTTAC
+
abbccecdggfggiiiiiiiiiibeghiiihiii_egfiihhhihhhiiiieghhihighiiffhegfdZehhgggeeeeeaddbccccc
@FCC0YMTACXX:1:1101:1347:111494#0/1
GTTTAGAGGGGTGATGCCTGTTGGTGGTCAATGGCCCCCTAAGCAGGGTGTTGGGGCAAGGCTTGAATGGTAAAATGCTCAGAAGAAGCC
+
a_aeacccgggbefgggddfehifbghbffegfd`bfhhfffibW_ef\_`dgga][R\`a_cbaGTR_`TKTY`b[_bbbcR_b^^`XW
@FCC0YMTACXX:1:1101:3846:111667#0/1
CATTGATATAAGGTTAGTGTATTGGTTAGTAGGCCTAGTATTAGTAGGGTGGTAGAATAGAAGTGAAATCACATGACTAAGCCAGATGTT
+
a_aeeceegggggfgghghegghhigihihfhhhhhfhdfhhghegegiI^e^cgfhihffhb\e_fhiiigiiifggdggggeeeeddd
@FCC0YMTACXX:1:1101:20275:111948#0/1
AGTCCTTGCTGTTTTGTGCTTGGGTGGGTTTTATCTTTCCCTTACGGTACTGTGTCTATAGCGCCAGATTAAAATTTCTATCGCCTATAC
+
___eea]cgcgeegiihffghiihbefhWcehfffdbbSccgffhfhfghffghf_bgZbgffedaa^``bb_]]]_bcbccaaaacbbb
@FCC0YMTACXX:1:1101:3801:112102#0/1
ATTTTATGCCCGCCTCTTCGCGGGCAGGTCAATTTCACTGGTTAAAAGTAAGAGACAGTTAAACCCTCGTGGTGCCTTTCATGCGAGTCC
+
ZZ^cPac`c[b^e`_dceaad`e]]Y_UW\_eVbbXV_ZHUM\HHVV^Z^^ac]XGZ]aaa[`GKZ[^F[TWKQSR]Y_]GSYGT[_a^_
@FCC0YMTACXX:1:1101:4697:112241#0/1
GAAGATAAAGCCTAGGGCTCAAAGTATTGCTGGGGACCATTTAATGTTGCCCCCATGAAGTGTAGCAAGTCAGCTAAAAACTTTCACACC
+
___cecceggggghffhiihebg``e`agffhhihghiiehchiheedgbgghhhfffff_cfgghihh]`deggcdeedcbdbb`]_ba
@FCC0YMTACXX:1:1101:5342:112160#0/1
AGGAACACCCCTAACCTCCGGCCTACTCCTTCTTACATGACAAAAACTAGCCCCCATCTCAATCATGTACCAAATTCACCCATCAATCAA
+
_^_ececdc`egeheffh`gbefehffhcccghhhhfgbaedegfh_efdfdeadgdgeggcebcdeZU_]bbb_]`b_]^_bbbbbbbb
@FCC0YMTACXX:1:1101:9090:112248#0/1
GCAGCTATCAAGGGTTCGTTTGTTCAACGATTAAAGTCCTACGTGATCTGAGTTCAGACCGGAGCAATCCAGGTCGGTTTCTATCTATTG
+
bbbeeeeegggggighhfegghegghiihhfiiiihhfiiiihghihih_ffhhihhhiiiggeeabdddcccZbZa^acccddccddd_
@FCC0YMTACXX:1:1101:6976:112436#0/1
TAGCCTCCCTATTCCTATGAATCCGGGCAGCATACCCCCGATTCCGTTACGACCAACTTATACACCTACTATGAAAAAATTTCCTCCCCC
+
^[J\aacacgcaghhhfhdggg^dghdWYcadfafdgccgggdcd`WZ_`cdeY^^``b``bb__b^bbY`a_`__baaWS]_]Y]b_aa
@FCC0YMTACXX:1:1101:14268:112489#0/1
TTTAAAATTGTTGGGGTTGAGAAAGGGGGAAACAAGTTTTCGTTCATTTTGGTTGTCAGCGGATGTTGTGGGATTGAGGGGTGGGGGTTT
+
___ce`cdaeggcfgiea`]aedfhbgfH^fdfghfa_bgfhiic]dbggfagdaddaadccZY\bb`bc^_GSX^Y_`aaET]aaEOX^
@FCC0YMTACXX:1:1101:2246:112575#0/1
TTGGTTGGGGCGACCTCGGAGCACAACAAAACCTCCGAATAACACATGCTAAGACCACACAAGTCGAAGCGAACTAACACTTACAATTGA
+
a__eeeeeggggghiiiiidghfhiifiiiiiiggggeeeccbdb^bbc`ccbbccbaccacc]bc_acaa[accbccccccccccccbc
@FCC0YMTACXX:1:1101:1406:112782#0/1
AGCATTCCTCACACTCGTTGAACGAAAATTACTAGGCCACATGCAACTACGAAAAGGACCCAATATTGTAGGTCCATGTGGACTATTACA
+
ab_eeeeegegggiiiiihifgfhfhiiehhfgfihiihfffgbghiiiiifcdfhihfhgggf_ceedeed_bbbbbcccccc`bd_`b
@FCC0YMTACXX:1:1101:11451:113156#0/1
CACTCTTACTATTATCCTCCTATCAGTCCTACTAATAAGCGGCTCATTTAACCTCAACACACTCATTACAACGCAAGAACATCTGTGACT
+
bbbeeeeeggggghihidhiihiihighiiiiiiiiiihiiiiiiifiihiiihhhiiihhiifhiiigggggeebcccccccccbcdcc
@FCC0YMTACXX:1:1101:2271:113251#0/1
TTTCTGAAATACATAAGGACTGCAAACACCTACTCTGCATCAATTGAACGCAAATCAACCACTTTAATTAAGCTAAGCCCTTACTAGATC
+
_b_eeecceggfgfhiiiihfghhhiihhihhhhiihiiiiiiiiiifihffhfddgfhhfhfhiihbggdgddgccdeedbbbbccc`c
@FCC0YMTACXX:1:1101:12145:113285#0/1
CTCAGAAAATTCCACGAAAACCCTTATGAAATTTAAGGGCCCAAGGAGGATTTAGCAGTAAATTAAGAATAGAGTGCTTAATTGAACCAG
+
_bbeeeeeffgggiiiiihiihiiihiiiiiiiihhiiaghhiihihghbdgfiihiiihhihgeggededceeVZ`_bddddbcccacc
@FCC0YMTACXX:1:1101:5866:113537#0/1
GGAAATTTTTTCATAGTAGGTGTATAAGTTGGTCGTAACGGAATCGGGGGTATGCTGCCCGGATTCATAGGAATAGGGAGGTTAGGAAGA
+
bb_cceeeggggghiibeghbe`eghiifhihffhcghihidgfhiihieXX`bbcbbcaccZZ_cbcc`b]bb_]ba]XaW`b`cY`aW
@FCC0YMTACXX:1:1101:12043:113654#0/1
GATGTGAAGTGGTGTAGTAGTTGGCGGATGAGGCAGATAAAGAGGAATGTGGATCCGATAATAACATGGAGTCCGTGGAAGCCTGTGGTT
+
aaaecdcegcegbfefgegihhiihiidfhghhhdgcghiiihiifihiehhghhiifgeeeeddddddccbbccccccccbcccbccR^
@FCC0YMTACXX:1:1101:14386:113611#0/1
GTTCGTTGTTTAGGTTATGGATAATGGATCCGGAGCATATAAAAAGTATGGCTTTAAAGAAGGCATGGGTGCAGATGTGTAGGAATGCTA
+
^_^acccceeeec[Q[b]eY`ggd`aXJbeeeeheaZeeeac_cf[eeeeaceee_\ecbed]Q\c`]\b^VV^ZZ_GZ___a`]Z``aa
@FCC0YMTACXX:1:1101:9642:114361#0/1
TGTTTCAGGTGCGGGATAGTATAAGGGTTGTGGTGCTTGAGTTTAAGTTAAGAGTCAGGAATATGGTAGTTGTTAGGATAATATATATAG
+
__bececcgJ`eghhUdfedgfgfgdgfbgO^eZ^ecgffbedgfffWa_egafbbfhbcfggfgdVZ^Zac_`b]bbdbbb_bbc`]bb
@FCC0YMTACXX:1:1101:6902:114711#0/1
AGTAGGTGTTTGCAGTCCTTATGTATTTCAGAAATTAAGTGTTTCTACTTACTAAGGGCTTTGAAGGCTCTTGGTCTTGTTTAACCTAAA
+
aa_cceac^cegghhfgfiiihideghhffhhifhihieS^b_fbdfhhdffhggfdhhiiiibgfbaffghih_bcff]bd\`beeedc
@FCC0YMTACXX:1:1101:9673:114640#0/1
CACCCTCTAATAGAAACCAACACAATAATTCAAAATCTTACATTATGTCTGGGGGCTATTACCACCCTATTTACAGCCATCTGCGCCCTC
+
bbbeeeeeggggghiiiiiiihiiihhiiiihiiiiihiiiiihiihcehhiiiifggbghhdgggeecceeedddbcabcbcccaacaa
@FCC0YMTACXX:1:1101:10498:114589#0/1
TACGAATACATGGGTTAGCAGCCCTTGCGAGTTTTCTCGGTAAATAAGAGGTGGTAAGCCTCTATGGTTAGATTCACAATCTAATGTTTT
+
bbbeeeeccgfgghcffaghhfhhhfffhcgghhihhidg_ecfghhhghh\bf`ghf]fggeebcbbcecddbdbbdcccbbcdcc`bc
@FCC0YMTACXX:1:1101:11132:114692#0/1
TATGGAGCTTTAATTTATTAATGCAATCAAAAACCATATAAACCCACGGACCCTTAAACTACTACACCTGCATTAAAAATTTTGGTTGGG
+
bb_eeeeegggggiiiiiiiieiiiiifiiiiiiiiiiiiiiihfhiihhiihiifhiiiiiiiiegggdeeecdddcbddccca``aca
@FCC0YMTACXX:1:1101:2146:114755#0/1
TGGTCTGCACGCAACCCCATTGCAAAATGCTGACTCCCACCACATCCCGTCCTGTATGCGCCTGTCTTTGATTCCTAGTACATGCAGTTG
+
___c\ccaeegfghhhiiihihiffhf`dghibgffhdcgegX\_fghfX_ZZ___dffecg]cdbdbbbZZZ]]Z_T]bYbc[`bbbbc
@FCC0YMTACXX:1:1101:6607:115435#0/1
TTAAGGGGAACGTGTGGGCGATCTTGGTTGTTATGGCCCTGAGGTAAGAACCAGATGCCGGATACAGTTCAATTATAGCTACCCCCACGG
+
___caacc`eeeefbbadJbYbcWefecRa^^ecd[ceeebaeabe`eehR\_``d`]acN\_aaaaT_]`a`cacc]_ac`TW^aaaX]
@FCC0YMTACXX:1:1101:17270:115374#0/1
TTTGAGCCCTAGGCTTTATCTTCCTATTTACTGTAGGCGGTCTAACCGGCATCATCTTGGCAAACTCATCCCTAGATATCGTACTACACG
+
bbbeeeeegggggiiiihifiiiiiiiiiiiihhiiiihiffhiifihhhefgggfggeeeecddddddccccccccddcccaccdccca
@FCC0YMTACXX:1:1101:17716:115470#0/1
CACCTCTTCCATATATTTCTGCCTAGCCAATTCAAACTATGAACGCACTCACAACCGCACCATACTACTGTCCCGAGGACTTCAAATCCT
+
bbbeeeeegggggiihiiiiiiihihhiiihhiiiiiiehhiiiihhhiiiiifgaffhhfddegfeg_ceddc`acccabbcbbbcbb`
@FCC0YMTACXX:1:1101:3559:115570#0/1
CTCGCTATGATACATAAACTCAGACCCAAACATCAACCAATTCTTTAAATACCTCCTTATTTTCCTCACTGCCATACTAATTCTAGTTAC
+
^^^cPcc^Y^bcc]^bdae`abdJ`W`eedZ^d[^cbZ^c[XYc[[cdhccdcdcZ\\\bdbbZ\Z\b`ZM\`bZ``HV_cdZZVV]ZZ`
@FCC0YMTACXX:1:1101:8581:115603#0/1
CGTCACCGCGAATACGTTAGGTCAAGGTGTAGCCTATGAGATGGTAAAAAATGGGCTACATTTTCTACCTCAGAAAATTCCACGAAAACC
+
___ceecc`ccggddfg`dghXcf_fbOaI^acgccef`ea[eRM\a__cd`db`bdbcdc`becbcd]b]bbb_bbb]]bc`^WZ[]ba
@FCC0YMTACXX:1:1101:11255:115583#0/1
TTTTAGTAGGGTTGATAATGGAGGTGATATTAATTTTATGGGTTTTAAGTTTGGATGAGACGGTAGTAGTGGTGGTTAGTTTTAGTGATA
+
__beeeacegge`gdgffgghbfhQb^dbfffffhii_fghi^eef^^e_egagc`gggbgghL\`cbfcdg\baae^`bb_bd^Z`G]a
@FCC0YMTACXX:1:1101:3925:115891#0/1
AGGGTTCCAATGTCTTTGTGATTTGTTGAAAAGAGTCAGCGATTGATGAGCATAAGTGGTAAAATGGCTGAGTAAGTATTAGGCTGTAAA
+
bbbeceeegggggiiiiigh`ggihiiighiihhhggfhiiihhhhhigiiiihcgaedaeghiifhhiicgbcd`\bdeecbeceddde
@FCC0YMTACXX:1:1101:19867:116111#0/1
GTTGGAGGTCTCATGAGTTGCAATGTAGGAGAAATCATGCTATGGCTAGGATGAGACCAATGTCGCCAATGCGATTATATAAGATTGCTT
+
___acccc^cee`ef]fgihhdggfgbghbfggfacbcefghhdf^c]Z_aaf`]Y_egib_S\egbbfhgXYPUZ^]]abdbUZZ]ZZ_
@FCC0YMTACXX:1:1101:8751:116361#0/1
GTCTTGGATAACCAGCTATCACCAGGCTCGGAAGGCTTGTCACCTCTACCCAGAAATCTTCCCACTATTTTGCCACATAGACGGGTGCGC
+
bbbeeeeegggggiiiiiiiiiihiiiiiiifgfiiiiiffihihiihfiihicffhifhfggggeeeeeeedddddcccccaac\^ac]
@FCC0YMTACXX:1:1101:14183:116298#0/1
TTTACCAAAAACATCACCTCTAGCATTACTAGTATTAGAGGCACTGCCTGCCCAGTGACACACGTTTAACGGCCGCGGTACCCTGACCGT
+
___ccdceceggaedgbggegfhihiiiiifh^bfghigfgifhdhiihefefggefhcgihihfhhhY`\d]`^]__XX[`b_^[b^XX
@FCC0YMTACXX:1:1101:4714:116539#0/1
TCTGAGCATTGTCCGTAATAGACGCCTGGTCGTGTGGCCGTGAAAATGGTTTGATTTAGACGTCCAGGTACGGCGTCTGTTTTTAGGCCT
+
bbbeeeeegggeghighhhhhiiiiiihhbegegacfdghegbghhffh_ffhhhiiedggfeda\bdU]`aaaca[aaY`b^_abbbcb
@FCC0YMTACXX:1:1101:6570:116560#0/1
TTAAACTCAAGCACCACAACCCTTATACTATCCCGCACCTGAAACAAATCAACCCACCTGGCACCACTAATAGCACCCATTCTCATATCT
+
bbbeeeeegggfgiiiiiiiiihiiiiiiiiihhhhihiiiiihhhiehhiiihihiiggggdeeebdddddcccbacaRY_]bcbbccd
@FCC0YMTACXX:1:1101:20370:116554#0/1
CCGCGGTACCCTGACCGTGCAAAGGTAGCATAATCACTTGTTCTTTAAATGGGGACTCGCATGAAAGGCACCACGAGGGTTTAACTGTCT
+
abbeeeccgggfgiiffdfhhiiiiXbcfffghhfhihiihhhhihhhiiiihibffhifgfedcdebXZ_^aacccccTW^bccccccb
@FCC0YMTACXX:1:1101:4911:116848#0/1
CACCTAAACTGTAAAACTCTAGCTGATGTAAAATAAACTACGAAAGTGGCTTTAAAGCTTCTGAACACACAATAGCCAGGACCCAAACTG
+
_bbecceegggebeggifiidghhfghhegfhhihafhfhffhhhfgfhhihfcdgghcffhaafedbfghhfgfZ^da^^abbc^acbb
@FCC0YMTACXX:1:1101:9771:116856#0/1
TGATTTGCGTTCAATTGATGCAGAGTAGGTGTTTGCAGTCCTTATGTATTTCAGAAATTAAGTGTTTCTACTTACTAAGGGCTTTGAAGG
+
abbeeeeegbeeghiiiiiihfhegbeeg^dbfhdfffiihhfcghafcfhh`afaeghegg\afhiihiihiiighihdbgfcedee_b
@FCC0YMTACXX:1:1101:19458:117133#0/1
GTTAGATAACAAAACTACTCGCCAGAATACTACGAGCTACAGCTTAAAACTCAAAGGACTTGACGGTGCTTTACACCCCCTAGAGGAGCC
+
__^ccccceeggghfhfhhhhhhihcfdggihffhfhafhihfg[egiihhihhfbefgcgfddgWX^a_bddddcb]]ac[[bbaaac^
@FCC0YMTACXX:1:1101:1596:117434#0/1
CGTTCTACAGAAGCTGCTACCAAATACTTCCTGATACAATCTACCGCATCCATAATCCTCATAATAGCAATCATCTCCAACAACCTGCTA
+
^[J``^ccee]eeeeee^bgeedhhhhggdde[[fddeaeaedc[cHWc^cW^eaabWH\_eebe_dehhha]]b^`]dccccbaa`_`B
@FCC0YMTACXX:1:1101:20905:117441#0/1
TTTCTGCTAGTGTGGAGGTGAATCATATTATGGCTAGGGGTCATGATGGTAGGAGGGGTCACAGATTTTCTTGTGTTGTGATGAGTATGT
+
___ccccccegg^begghYbgghfda[bbeffaffXeb`fO^^a[^_^a^c_a^egFTZ`]Zb_bZHHMZV^aBBBBBBBBBBBBBBBBB
@FCC0YMTACXX:1:1101:5499:117667#0/1
TGGTTGAATAAGTAGGCTGATAGTTTCGATTGCTACTAATATGGGAATGAGAGGTGTGGGTGTGCCTTGTGGTAGGAGGTGGGCTAGGGA
+
_b_ceeeegggf`eghiiibgdgghihgdfhiihhiiiiidgfih]ceacbdeg^c^cgf`f_dghbfh``dMZ^_ZZ`GU^a^b[a`aB
@FCC0YMTACXX:1:1101:4651:117846#0/1
TGGAAAGTAATTAGTTCCTCTATAACAGGAGATGTGGCGTCTTGCAGGCTTAGTTGAACTGGGTGGGCCATGTAAGATATATAGGGTTTG
+
__^^acd`cgggehh_gfbdf`ghhhbgg`fb_effhdgbcUacfgg[dWab_adg]bbZegaHZ`ac^GU]Z]]Z__b_c]abbaYGW_
@FCC0YMTACXX:1:1101:5979:117859#0/1
GTTAAACTTTCGTTCATTGCTAAATATTTATCACTGCTGTCTCCCGTGGGGGTGTGGCTAGGCAAAGCGGTTTGAGCTGCGTGTGCGTGC
+
___c`cccgceceeYd_[YYb`ea[Y^`g[b^egh]X^d^XcceghW_cefhLYYbcdab`__BBBBBBBBBBBBBBBBBBBBBBBBBBB
@FCC0YMTACXX:1:1101:6627:117929#0/1
GTTCCACCCCATGGATATCAACCGAACCAGTCCATGCCAGCCGTCCATAGTACATTAAATCGTTCATCGGACATAGCACATATTCATTAA
+
b_beeeeeggfgghgfghhfhihhdfhhhihhffhhhieddgffhhffhh_cfhffgggadgc^aedcdccccbb_bbc^bbcddcdddc
@FCC0YMTACXX:1:1101:18578:118127#0/1
TGCGAAGACGTAGGCTTGAATTAGGGCTACTGCAATTTCTAGAGTGGTTAGTAATACCAGAAGTGTGGAGGTTAGCAGAGTTATGGAGAG
+
abbeeceeggeegiiiihffhihiihhihihhiihiiiiiefefaefae_ebbghfhdf_b`dV\V\`V`c^_]_Z]Z]^_``cbc_a`a
@FCC0YMTACXX:1:1101:10258:118346#0/1
ACCAGTCACGGGAGATTTCCATGCATTTGGTATCTTTTATCTCTGGTCTGCACGCAACCCCATTGCAGAATGCTGACTCCCACCACATCT
+
abbeeceegfggghfhhiihiiihdghiiicghiiihiiiiiifhhfhhfghhhiihhihhggggfga_XVZ_bZ_bbdcccacaaX]bb
@FCC0YMTACXX:1:1101:1536:118983#0/1
TGTCCGGAATACCCCGACGCTACTCTGATTATCCCGATGCCTACACCACATGAAATACCCTATCATCTATAGGCTCCTTCATCTCACTAG
+
___cYa[ceceeeeheedcfedOaceaeI^X^ceeeaeNZZ_`dehhhe`db^]_cacb_`bbbadaa`cc`_aY_aaa_ac]`aaaaa_
@FCC0YMTACXX:1:1101:13338:118836#0/1
ATTTTGGTTGGGGCGACCTCGGAGCACAACAAAACCTCCGAATAACACATGCTAAGACCACACAAGTCGAAGCGAACTAACACTTACAAT
+
bbbeeeeeggfggiiiiiiiiifhhihhhihiigggfeecccccccccccbbcccbbcccccccca]bcccaaacacccbccccccccb_
@FCC0YMTACXX:1:1101:15764:119673#0/1
AAACATATATAGTACTATATATTATACATGCTGACTAGCAGTAATGCACGAATTACATAGTAATATTGTGAGTAGGTTGGTGTTAGGATT
+
__[cceeecggggffcgiiihihhhiigfhhheaegdhhiigghgfhhihfdhhgihiifef_fhihgbgaeS]bebeff_d\`bcedZa
@FCC0YMTACXX:1:1101:1346:119988#0/1
GACCCGCTAAATACTCCCCCACATATCAAGCCAGAGTGATACTTCCTATTTGCATACACAATCCTACGATCTATCCCCAACAAACTGGGA
+
___eeccccggg`fghii]dffhgggghhfhbffhi`gfhffgf]fffhiii]egfgihhhgffd`gaceaa]b`b``Z^aa[acbcb_c
@FCC0YMTACXX:1:1101:8781:119997#0/1
ATGAGGATCCTACTCTTTTAGTATAACCAGTACAATTGACTTCCAATCAATCAGTTTTGACAGCATTCAAAAAAGAGTAATCAACCTAGT
+
bbbeeeeegggggiih_ehhighiiiiiiighiiiiiiiiiihiiiihiiiiiieghhiiiiiihhihfbfhdhggg^cceeeedddddb
@FCC0YMTACXX:1:1101:9799:119965#0/1
TTGTGTGGTCTTAGCATGTGTTATTCGGAGGTTTTGTTGTGCTCCGAGGTCGCCCCAACCAAAATTTTTAATGCAGGTGTCGGTAGTTTA
+
__bcccceaeeggiiihiehafhhfiihdgh^fghihfhhhhhgdgaghefUafgdccc``caccbbcbaccbbY]aa`]`_cT[]]Y]_
@FCC0YMTACXX:1:1101:17594:119945#0/1
CCGTTTACTTTTTTTAACCTTTCCTTGAGGCCTGCCTGTGTTGGGTTAACAGTGAAGGTAGAATGGGCTTGTTTGTGCTTGCTATACCTG
+
^[JS`\caaYY`cW_eX`dSef_a[e^Y^cfH^eaZe]ffhad^F[PU\_bbBBBBBBBBBBBBBBBBBBBBBBBBBBBBBBBBBBBBBB
@FCC0YMTACXX:1:1101:13912:120001#0/1
CCGAACAATCTCAATCACAACATACACACCAACAAATAGTGTTCAACCAGCAACTACCACTAATCAACGCCCATAATCATACAAGGCACC
+
^^^Y\cca^^b`^^daJ^_gbeeee]eefd_\eeehbe`X^XaSIX^_eWWaebcedehe`bbcdddbdUW\X`]_``aZ_`aR_Q[_aa
@FCC0YMTACXX:1:1101:14239:120057#0/1
TAGCTTGTTTAGCTGACCTTACTTTAGGATAGGGTGTGTGGGGTAGCACGGAGAAGTTTGGATTCTCAGGGGTAGGTTCGATGCCTATAG
+
__\cce`cgeggghhhebedafgghXeg`bXbfgX^O^^cZcUMGGIMWZFFLFU_^bd`d\_c_cc]__`]RR\GTYYWGZZ^bbYYY`
@FCC0YMTACXX:1:1101:7709:120332#0/1
TATCTGCCCATTTGGAGATGATATTAGTTTTATGGGTTTTAAGTTTGGGTGAGGTGGTAGTAGTGGAGGTTAGTCTTAGGGTTACTGGTG
+
_[_cccccc[e`egf[[dgeK[bgXdcg]_bSb[[]^^ef[Xbedg_HOO^BBBBBBBBBBBBBBBBBBBBBBBBBBBBBBBBBBBBBBB
@FCC0YMTACXX:1:1101:5832:121214#0/1
TATAAGGAATGGGTAAGCTATGTATTCTGTTAAGGGGTTAAGGATGGGAGTGAGTCGTATTATGCCATAGCCACCTAGTTTTAGGAGTAC
+
_^_cccc^c^eeebcaa]hgXdK`egce][[gdedZ_ff_fhhh[ae^X^O^ce\beeU_\H]b_dZ_\^`d]`XU^Z^]Y]`b`a`K]_
@FCC0YMTACXX:1:1101:5602:121386#0/1
CAATGTCTTTGTGATTTGTTGAAAAGAGTCAGCGATTGATGAGCATAAGTGGTAAAATGGCTGAGTAAGTATTAGGCTGTAAACCTAAAG
+
a_becccefgfegfhhihgbbhhihffhhf`ghfeeghfgfhhifhihcadbaegiihiihef\eH\_`M\bfcgdgbgggeeedXa]_]
@FCC0YMTACXX:1:1101:16408:121494#0/1
TTTAAGTTTGGATGAGACGGTAGTAGTGGTGGTTAGTTTTAGTGATACTGGTGACTGGGTAATTTTTGGGGGGGAAGGTTCAGGATGATT
+
Z^_e`ccag`[ee[`_bafagf]gffS`d^ebYbaZ^c[a[fcc[[c]ecead`ef]efWWW_efcBBBBBBBBBBBBBBBBBBBBBBBB
@FCC0YMTACXX:1:1101:15639:121572#0/1
TAGATTGATAGTGGGGGGTAGGGCAAGGTTAGTAAGGCTTGCTGTTAACCATCAGAAGGCTGTTAGTGGAAGTAGGATTTGAAGTCCTCG
+
___cccccWbcgceghhaOU[aaba^aabb`^Wbcbbb]baabb]_b`XR]`bb]`b]^[`aabbYGSWS]R_]bR]b_]``_SSY`bbT
@FCC0YMTACXX:1:1101:15647:121726#0/1
TCTAGAATGTTGGGTTGATATGTAATGATATGTGTTATGTACAGTTAAACATATATAGTACTATATATTATACATGCTGACTAGCAGTAA
+
^__ccW\a`Q\bea`aeeeS^bddbS`aSX`dI^IPYPPP^cc^cXXcdaa^e[cefdaaeS^^S^[beefh_`e`Y_VSZbbdbV^V`d
@FCC0YMTACXX:1:1101:12787:122096#0/1
GCTAGTATGTTTATTTCTAGACCTGCTCAGGCGAGAAATCAGTGTGAGCTTAGTGTTGTGATAAGTGTGCCTGTGGTTATTGTGGTATAG
+
ab_eeeedgggggihihiiiiihhiiiiiihhifhgiiiiiihgghdfhhhghaeaegghffhfibcgdfhfedgfdcccbcbdc`bd`b
@FCC0YMTACXX:1:1101:17365:122689#0/1
CTATCTTACCCGCAATTATCTTAATCCTAATTGCTCTTCCATCCCTACGCATCCTATACCTAACAGATGAAGTCAACGACCCATCCTTCA
+
___eeeeeggggghhhiiihbfhhfghhhiie`d^^egeffhbfhffhhddfhfdebegdgfg_`ggeb^d]HVZ^Z_b`aac^``b]__
@FCC0YMTACXX:1:1101:5076:122821#0/1
GTCCGTAGGTTTGTGTGGTTTTTGATTGCATTAATAGATTAAAGCTCCATAGGGTCTTCTCGTCTTATTATCTTATGTCCGTCTCTTCAC
+
___eeccceegggegdfgeghhhfhiiiffhiihihhhhhhhhhiihhhhhihi\eghiiihffhifggegggedcceeabb`]_`bbcc
@FCC0YMTACXX:1:1101:16600:122787#0/1
GGTAATAGGTTATATCATTAGAATTAGGGCTAGGGTGAGAGGGATGAGGAAAGAGAGGGAATAGAGTTTGATTATGCCTTTTTGGGTGGT
+
__WaceeegbeggiihifieghiiiggihiifhifI_cecfhi]ghfhigifgghdfghfghhd_c^dgedggee_beedbddc_a\\aW
@FCC0YMTACXX:1:1101:11920:123286#0/1
TATTAGAAAAGTCATTTCATAGCTTTGTCAAAGCTAAATCATAGGCCAAACCCTATATATCTTACATGGCCCACCCAGTTCAACTAAGCC
+
bbbeeeeegggegiiiiiiiiiiiiiihiiigiiigefcdefhiiiiiiiigiiiiiiiihhhiiiiihfhhhiihgfggeeeeeeedbd
@FCC0YMTACXX:1:1101:12060:123679#0/1
TAGATATAGTTTAACTAAAACATTAGATTGTGAATCTAACCATAGAGGCTTACCACCTCTTATTTACCGAGAAAACTCGCAAGGGCTGCT
+
___`ceecegggeffhhffhhbhfgh_bghhffffb^edbghf]^c[Zcg_agI^^aW^egY\e_eef_`ffS^`dd_^[W[^aabaaab
@FCC0YMTACXX:1:1101:9076:123974#0/1
GGTAGTTTAAAGGTCCGTGGGTTTGTGTAGTTTTTGGTTGCATTAATAGATTAAAGCTCCATAGGGTCTTCTCGTCTTATTATTTTATGC
+
___c`cccgegecde]e`bca_[P^^_PY^^fb`\_YccffRaffghffcbghfhh\bffghhhhb^bdgc]^TTZ\`Z___`bcd__`b
@FCC0YMTACXX:1:1101:15539:123815#0/1
TTTGGAGTAGAAGCCTGTGAGGAAGGGTATTCCTGTAAGTGCTAGGTTGCCAATGATTATGGAAGTTGAGGTGAGGGGTATTGTTTTGAA
+
ab_eecdceggggiiiiffghhghhhiJ^eghhihhfhhhhhiiihcfghiighifhhiiiiefeWbgcghH\\``gaFR]_b``bb^^b
@FCC0YMTACXX:1:1101:9969:124008#0/1
CCAACCATAACTAATGGTACGAAAAACCATCGTTGTACTTCAACTATAAAAGCACCAATGATTCCAATACGCAAATCCAACCCAATCATA
+
___ccccaccaegagh_bhceg_ffhhdgaeecccafhffhe^cggegffhbefgfhfhhhhhhhhfg]Z^]aab]`bbbbaaaabbbbb
@FCC0YMTACXX:1:1101:7558:124735#0/1
AACTGACTAGTGCCCCTAATAATCGGCGCTCCCGACATAGCATTTCCCCGTCTGAACAATATGAGCTTCTGACTCCTCCCCCCTTCTTTC
+
abaeeeeegggggiiiiihiiiiiiihiiiiiiiiihiiiehiiihhiigfgeeeeecddddddcccccccdcccccccccccccbccbc
@FCC0YMTACXX:1:1101:18596:124738#0/1
ATCGTAGGTTTGTGATTACTGTTGCTCCCCAGAATGACATTTGGCCTCCTCGGAGAACATAACCTCTGAAAGCTGTTGTTATGGTTATAA
+
_[JS\aZ``cee`ceSbbb[ad`bcd^_JQ^^efbcXbX^X^cXa^c^H^HO^eOW__Z\VbZbZHMVV^bcaccc`_GZU_aaZZ]_]]
@FCC0YMTACXX:1:1101:5221:124862#0/1
GGGATGTGGTGGGAGTCAGCATTCTGCAATGGGGTTGCGTGCAGACCAGAGATAAAAGATACCAAATGCATGGAAATCTCCCGTGACTGG
+
aabceeccgcggghifhhiiiiiifhiiihhhiheehhiehhhihiihifhhihiiigggggeeeeeddddddccccccccccaaacccc
@FCC0YMTACXX:1:1101:6601:124927#0/1
TAGGGCAGTCAGAAAGAAAGTACCTAACTCTACCACCAGCACCCAAAGCTGGCATTCTGACTTAAACTACTTTCTGTATTCTTATGTTGT
+
___eaeeeegggfifhhhhfefdghhihiffggef`Wbaegffh_fhdghhhiidhhiiiihhiihffggggagdgeeeeeee`bdeddd
@FCC0YMTACXX:1:1101:15307:124782#0/1
AGGGTGGTAGAATAGAAGTGAAATCACATGACTAAGCCAGATGTTATTAAGAAGGCTGATAGAGCTCCTGTCAGTGGCCAGGGACTGGGT
+
___cacccgceggiiehigfhiiifhhhiiiiihigiihhgfh^cbbgbafeaghhiifhhhhihhhhhhdgdgg`_geacec`ada^`B
@FCC0YMTACXX:1:1101:17884:124996#0/1
AACACTCCTCTCCCACCCCATAAACTCTCAAAACACTCTACAAACTCGCTGTATAGCTATCCTAGCATTAACCTTTTAAGTTAAAGACGG
+
bb_eeeeegggggifhiiiihiiiighihiiiiihihihiiihiiifghiighhiiiihhhdhfhiggggggeeeceebb_cdddcbba^
@FCC0YMTACXX:1:1101:13786:125044#0/1
TACGTCTTCGCACTCTTAGTTAGCCTTTATCTACATAACAACACTTAATGACCCACCAGACCCACGCTTATCACATAGTTAAACCCAGTC
+
bbbeeeeegggggihiihighihiiiiiiiiifhiiihhiiiihhhhiiihiiiiiiiihiiiiiggeeeeddddddcccddcbccacbb
@FCC0YMTACXX:1:1101:7014:125398#0/1
GCTCGCATCCCATTCTCAATAAAATTCTTCCTAGTTGCCATTACTTTCCTACTATTTGACCTAGAAATCGCCCTACTACTATCCCTACCA
+
bbbeeeeegfgggiiiiiiiiiiiiihiiiiiiiiiiiiiiihiiiiiiiiiiihiiiiiiiihiiihiiiiigggeeeeeeeddcdccc
@FCC0YMTACXX:1:1101:4307:125668#0/1
CTTCAAATTAGATTACTTCTCCATAATATTCATTCCAATCGCACTATTCATCACCTGGTCCATCATAGAATTCTCACTATGCTACATAAA
+
___caccc`gg^bagfgchfhhabdfggfbdefgdaggffgh_ghb_c^a^egdg^aeWaegfafff_eg``S\cgc\bb]H\`]dddad
@FCC0YMTACXX:1:1101:18995:125539#0/1
AGTGAAGAGTTTTATGGCATCAGCGAAGGGTTGTAATAGTCCACATGGACCTACAATATTGGGTCCTTTTCGTAGTTGCATGTGGCCTAG
+
___ceeecg\ceefggghgfhhhie[^behcdg`ghffhae`fbcgifaeZ\bcfb`eedgfhL\Q`dgdeeZZ\Z`]]``b]__a`_bb
@FCC0YMTACXX:1:1101:6295:125987#0/1
AACAGACGCCGTACCTGGACGTCTAAATCAAACCATTTTCACGGCCACACGACCAGGCGTCTATTACGGACAATGCTCAGAGATCTGTGG
+
bb_eeeeegggggiiiihiiighiiiiiiiiiiiihiiiiiiiiiiiiigggeccdcccacccdddccccccccbbbccbbccccccccc
@FCC0YMTACXX:1:1101:1629:126247#0/1
TATGACCTCGATGTTAGATCAGGACATCCTAATGGTGCAGCAGCTATCAAGGGTTCGTTTGTTCAACGATTAAAGTCCTACATGATCTGA
+
Z[JS\aaccce^Sbec[[`ebeXbeaaa_[ae[YdYX^a^^eXR^c_XOXaR^GXX`aRZbWHVV_\\GU\Z_aaccb``_``RTGT_Z_
@FCC0YMTACXX:1:1101:4732:126271#0/1
TATCAAGGGTTCGTTTGTTCAACGATTAAAGTCCTACGTGATCTGAGTTCAGACCGGAGCAATCCAGGTCGGTTTCTATCTATTGCACAT
+
_b_acceegegggfffgceghfhiiihhhff^aefghhcddhhihdbegghhhhegffggeeeabdbd_bccW\^`bccccdccbbbbbb
@FCC0YMTACXX:1:1101:7028:126282#0/1
TGATGTAAAATAAACTACGAAAGTGGCTTTAAAGCTTCTGAACACACAATAGCCAGGACCCAAACTGGGATTAGACACCCCACTATGCTT
+
bbbeeceegggggiiiiiiiihibgghihiiiiiiiiiiihhiiiiiiiiiihhiihifhiiiiifgggggbcdebddccccccccccdd
@FCC0YMTACXX:1:1101:17224:126447#0/1
GAACCCTCCAATTATAATGGGTATGACTGTAAAGAAGATTATAACAAATGCATGGGCCGTTACAATAACGTTATAGATGTGGTCGTTGCC
+
___cccacgegcgfea^dg]e`cfaJQ`X[`dSIYb]ZYb^ebe_edhXX[cgghhhhhTW_c__Yc]bb`dR^]^Z]`UZ]Z_aaabab
@FCC0YMTACXX:1:1101:8339:126546#0/1
TCTTCCTAGGCACATCCCACCCCATCCACTCACCAGAACTATTCACAACATGCTTCGCCACCAAAACACTCTTCCTAACCTCCCTATTCC
+
bbbeeeeegggggiihiihiiiiiiiiiiiiihiihhhfhiiifhiiiihiiihhiiiiiiiggggeecedccbdbdcccccccc_bcdd
@FCC0YMTACXX:1:1101:13790:126743#0/1
GTATCATTCTGGCTTGATATGTGGGGGAGTATTTAGTGGGTCGGCTGGAATGTAGTTGTCTGGGTCGTTTAGGAGGTTGGGTGAGAGTAG
+
b__eeeeegggfghiifhfhhggiiiiagUaehhhh^fgi^eghfffeGV\_^Z_Z^_bbdbddTZ]RZ_Q]_BBBBBBBBBBBBBBBBB
@FCC0YMTACXX:1:1101:18649:126758#0/1
AGTCCGTGGAAGCCTGTGGTTATGAAGAATGTTGAACCGTAGATGCCATCGGAGATGGTGAAGGGTGCTTCAAAGTATTCTGAGATTTGT
+
___cacacgggggigdeggdfhfhhdgdcb]cgfhhdhh^affhffffhfgi^a`fgh\bVV^daU^\_]b]_`bZ__bbb__b_bbbb`
@FCC0YMTACXX:1:1101:20155:126888#0/1
TTCCACATGGACTCCAACCATAACTAATGGTACGAAAAACCATCGTTGTACTTCAACTATAAAAGCACCAATGATTCCAATACGCAAATC
+
___eceeegcacghegdhhfhifiiihibgSYdffhhddf`cegc^ZeZbffghc_\ee`fdgd`X`ddgXHZ^R^a`a_R]`^^^aacb
@FCC0YMTACXX:1:1101:14215:127048#0/1
CATATTATGTGTTATTGTTGAGGCTCATATTAGAATACTTGCTTGTAAGCATGTTGTCTAGAATGTTGGGTTGATATGTAATGATATGTG
+
_bbeeeeegcggghhhhghhhhihhhfhhhhihiihhhiiiihicbfhhhibef_dgfgeggfhhbfdbgffgfhggfb`ddddgceeZ`
@FCC0YMTACXX:1:1101:9058:127290#0/1
CAACGAACCCTCCTCACAAAAAAAGCTCTACCTTTCTATAATAATCTTCCTACAAATCACCCTAATTCTGACATTCATGGCTACAGAACT
+
___eece`gecgcefhhghhifgggh_cfhhbhdhhf_gg`baeaeffff]]gdgbcfdgeX^_cdeac]R]_ddb_bbZ\^Y[__bccb
@FCC0YMTACXX:1:1101:6692:127926#0/1
TAATATTCATACACCTCGCCCCAATTATCCTTCTATCTCTCAACCCCAACATCATCCTGGGATTTACCTCCTGTAGATATAGTTTAACTA
+
___cc]^Zeeaae^beffhfWedfZe[YPYbb[e]a^f[^a^aebfa\^afbZbef_bcbPb]ddggg_^^^R_]_YZU]b`ZabZ_]``
@FCC0YMTACXX:1:1101:15018:127793#0/1
AAGGAGCGATTAATTATTTTTATGATTGGGTTGGATTTGCGTATTGGAATCATTGGTGCTTTTATAGTTGAAGTACAACGATGGTTTTTC
+
a_beaceefgfgfhhfiiiiiihifddggidfghbgfihhhegghdfgihhihdhi\bcffghgggfggfeeeccccbdcaa_c]`acac
@FCC0YMTACXX:1:1101:1394:128156#0/1
CACAGGTTCATTAAACATTACATTACTAACACTCACAGACCAAAAACTAACAACCACCTGATCCCACAACTTTACCTGACTGGCATGCAT
+
_^[ccc`cacggehhhhhbad_YeggghhhhffhghhhfhfcghhhhhhhhfffhhhhgffgghhcgfQ^dgggddcddbbbbbbbabbc
@FCC0YMTACXX:1:1101:6622:128073#0/1
CATGTATAATATATAGTACTATATATGTTTAACTGTACATAACACATATCATTACATATCAACCCAACATTCTAGACAACATGCTTACAA
+
^__eeeeege```fgd`defghihbaedgaggcggdcg^efghhiiiiiiihiiiiiiihhhhafgffbghidfhggf_ffddfgggfed
@FCC0YMTACXX:1:1101:14176:128164#0/1
TATTCTGAGATTTGTAGTAGGGTGAAATAGGTGCCGAGTAGGATTGTGATGAGTAGAGCTTGGATTGTTTGTTTTCGATCGTTGTTTATG
+
_bbeeecegggggiefgbcifi`efaghfgf[beef^e^fgf]cghgg]eggheff_aggfhhff`g\df`U\]bgd\b_`b`ba^^]bb
@FCC0YMTACXX:1:1101:8212:128484#0/1
ACTGGCTTGCTATAATCATGAGGGGTAGAAGTCAGATAGTTAGTGTTAGGAGGGGGGTTGTTAGTGGGTCGGGGGATAGGGAGGTTGAGT
+
bbbeeeeegfeggiihifghaeghi[^ebfgcgbeefcg^c^caecd^egScfgiFTVZ_T[R]]`acO[X_EX_OX[`bBBBBBBBBBB
@FCC0YMTACXX:1:1101:18630:128691#0/1
CCCGATTCCGTTACGACCAACTTATACACCTACTATGAAAAAATTTCCTCCCCCTCACACTAGCACTACTCATATGATTCACCTCAACAC
+
___cccacega^cfhaefgbbghhaebageghfghfcdffhhad`aefddffhfddfgddacbceb_b__bbbb_T]c`bbb]_`bbbcc
@FCC0YMTACXX:1:1101:10690:128754#0/1
TACAATAACGTTATAGATGTGGTCGTTGCCTAGTAGGCTGCCGGGTTGGCCTAGTTCAGCTCGAATAAGGAGGCTTAGGGCAGAGCCTAT
+
^^^cccWc^Ycc^YQQbd_[RbJR[e_^^Ydch^caIPa^U^WOGVGFFHMHMM_MM\b\b`[cVHZ`GZUUW^^BBBBBBBBBBBBBBB
@FCC0YMTACXX:1:1101:16373:128912#0/1
AGAATTGGTTGATGTTTGGGTCTGAGTTTATGTATCATAGCGAGAATTCTATGATGGACCAGGTGATGAATAGTGCGATTGGAATGAATA
+
__Vcceeecggfgiihhfif`dffeeehdgfbacdchhihhfffhiihhihffhhichghdbdV_dgfhibgf`dg^Xab_bbbccb_c`
@FCC0YMTACXX:1:1101:12540:129078#0/1
TGTAGCAAGTCAGCTAAAAACTTTCACACCGGTGGGAATTGCAATGATTATAGTGGCGGAAGTGAAATAGGCTCGTGTGTCTACGTCTAT
+
bbaeeeeegggggiiiiiiiiiiiiiiiiiiibgghghhiiiiihhihiiiiifghiig]abU_]bbb_`bY]`BBBBBBBBBBBBBBBB
@FCC0YMTACXX:1:1101:13371:129031#0/1
AACACGAATCACTACCAACCACCCCTTACAAAAAACCCCACCCCTCAATCCCACAACATCCGCTGACAACCAAAATGAACGAAAACTTGT
+
aabeeeccegggcfhidhihhiiiiiiiiiiihefhhiiiiihihifdgggegeeeccdddacccccccccccaabbccccc_accbccb
@FCC0YMTACXX:1:1101:4501:129554#0/1
ATCAGGACATCCTAATGGTGCAGCAGGTATCAAAGGTTCATTTGTTCAACGATTAAAGTCCCGTGTGATCTGAGTTCAGACCGGAGCAAT
+
_bbeeceeggggfhhiafhgghhihihdXbffffhhcefefhh_edfhihiiihhhiicee`e\W_cg`gffge`^bdede^[]]aca^`
@FCC0YMTACXX:1:1101:5706:129719#0/1
GCTTAATTGCTAGTCTAAAGAGGGACAGCTCTTTAGACACTAGGAAAAAACCTTACACAGAGAGTAAAAACCCCAATCACCATAGTTGGC
+
abbeedeegfggffiiiiiihiiiiihiihiiiiiiiiiihihhhhiiiiihiiiiiihiihhiddggggeeeccccccccbccc]bbcc
@FCC0YMTACXX:1:1101:14203:129692#0/1
CTCTCTTGCTCAGCCTATATACCGCCATCTTCAGCAAACCCTAATGAAGGTCACAAAGTGAGCGCAAACGCCGTCACCGCGAATACGTTA
+
_a_eeeeeggfggiiiihhhfgfhfafhfhhhfghhfhiihfihichhffgibfhfdf_efhdaggeee^aacaaaaccccccccccbbc
@FCC0YMTACXX:1:1101:3573:130248#0/1
CGTGGTCACACGATTAACCCTAGCTAATAGAGATCGGCATAGAGGGTGTTTAAGATCTGACATAATAAAGCTAAACTCCATCTAAACTGT
+
ab_ceceegggggiiiiiiiiiiiiiiihhhihiiiihiihidggiegghihhhhiiiiiiiggggfgeeeeeeddddddcccccccccc
@FCC0YMTACXX:1:1101:4912:130392#0/1
CAGTCCTATTAACCCTTACCTGAATTGGAAGCGAACCAGTAACCCAACCCCTTACCACTATCGGCCAAGTAGCATCCATAATATACTTCA
+
bbbeeeeegggggiiihiiiiiiiiihhihihiiihhhiafghihiidghhgfhihihfggfdeeeb``_bbbcdbc`bcccdddddcc_
@FCC0YMTACXX:1:1101:4516:130608#0/1
ACTCACCAGAACTATTCACAACATGCTTCGCCACCAAAACACTCTTCCTAACCTCCCTATTCCTATGAATCCGGGCAGCATACCCCCGAT
+
_^^ccdceecgcchdfdfdfffghfdgdfffgcgfghdf]egfffhhihihdghhfhdhfhdghfhbdddg_a]]X^]acbcbccccaaa
@FCC0YMTACXX:1:1101:1810:130817#0/1
GCTCAAAACGCTTTGCCTAGCCACACCCCCACGGGAGACAGCAGTGACAAGTATTTAGCAATAAACGAAAGTTCAACTAAGCCATGCTAT
+
b_becceefggfgfifeddfhf`ghb_bga__gdf`f_fffifd_d\_cgggdgfedeeeeebbcdcc_ccbbcccbccbcccccccbcc
@FCC0YMTACXX:1:1101:15156:131138#0/1
TCTTACCCGCAATTATCTTAATCCTAATTGCTCTTCCATCCCTACGCATCCTATACCTAACAGATGAAGTCAACGACCCATCCTTCACCA
+
___eeccaccgeghdh[cefbfdcg`fhhfhfdgffhhhhffehfhfffdfghchedhdhhhhhfa`dedbbdcccb^a\`b_bcccccb
@FCC0YMTACXX:1:1101:18314:131096#0/1
ATAAAGCTAAACTCCATCTAAATTGTAAAACCTTAGCTGATGTAAAATAAACTACGAAAGTGGCTTTAAAATTTCTGAACACACAATAGC
+
P\\cJ`S`^`aJ`[dacd[_JR`YYbKRYJ^ZJXX^^^aaRXcSIP^^XXa^aX^a^cG[a\ab]bbYSVM__\_`bbHH\`X^^^`UZ_
@FCC0YMTACXX:1:1101:5557:131458#0/1
GAGAGAGAAGATGACTAAGTCTACAGAAGCCCCTGGGTGGGAGAAGTTTCCTGCCAGGGGGGGATATACTGTTCAGCCTGTTCCGGCGCC
+
___eeaceaggeegfhdggbghiihhfgf]eghffiaeefhfhcgffhfhedghfegfhfecaT]cb]]bc_b_cbbcba_`]bccccca
@FCC0YMTACXX:1:1101:7754:131608#0/1
GCCACAGATCTCTGAGCATTGTCCGTAATAGACGCCTGGTCGTGTGGCCGTGAAAATGGTTTGATTTAGACGTCCAGGTACGGCGTCTGT
+
^V^ZcZa`cee[b[`effgdX`eefbfa`e[eeYccgedcggW^NWLae`g_cTMMM\YH\QKZ___cR]]aBBBBBBBBBBBBBBBBBB
@FCC0YMTACXX:1:1101:15126:131547#0/1
TAACCGCAAACATCACAGCCGGCCATCTGCTAATACACCTAATCGGAAACGCTGTACTAGCACTATCAACCACCAACCTCTCCATAACTC
+
bbbececegggfehiihiihihhhiiihiiihifhhhhiiihifghfhifd]`aacecdbbbdccc`bbb^aca[[_cbbbcbc`bbc`b
@FCC0YMTACXX:1:1101:9589:131767#0/1
ATATTTAAATTCTTCAATATACTAGGATATTTTCCCATCACAATTCACCGCACAATCCCCTATCAAAACCTACTCATAAGCCAAAATTTA
+
bb_eeeeegggggiiiiiiiiiiiiihhihiiiiiiiifhiiiiihehhfhiiiiihiiihhhiihiidhfhggggggeeeeebdcddcc
@FCC0YMTACXX:1:1101:4059:132110#0/1
AACTCCAGTCTCAGCCCTACTTCACTCCAGTACCATAGTTGTTGCCGGGGTGTTCTTACTCATCCGCTTCCACCCTCTAATAGAAACCAA
+
a_beeeeegggggihiiiihiifhihifff^dafffgh^cghfdhhhhhiOZT_cfhfgggfceece`bbcbcc_T[bc__bTY`bbP^[
@FCC0YMTACXX:1:1101:9111:132224#0/1
AGCAAGAGAGGGTGGGGTGGATCGGGGTTTATCGATTACGGAACAGGCTCCTCTAGGGGGTGTAAAGCACCGTCAAGTCCTTTGAGTTTT
+
_bbeeeceeggg[dffhbfhffgghii_egdhfgfghhgggccedbccbccbbccccaccTZZbcdcbccaa`Z^ab]bbbbcbbabbcb
@FCC0YMTACXX:1:1101:11008:132183#0/1
CCTAGTATTAGTAGGGTGGTAGAATAGAAGTGAAATCACATGACTAAGCCAGATGTTATTAAGAAGGCTGATAGAGCTCCTGTCAGTGGC
+
ab_eedeegeeegfhh`egebbdghifiii^eghfhiifhghhihfhiihdhffgdffhhffhbfffebgfffbg]b`geeeeeebbdbc
@FCC0YMTACXX:1:1101:14015:132077#0/1
AGGAGAGAGGCTACTAGGTGTGAGCGGTAGGTTAGTATGCCTAGAAGAGAGATAGTGAATGCTAGTATAATGTTTATGTAGGTAAAGGTC
+
b__eeeeegggggiifhi^ebfagghibcefcgffdfhhhhfghdfae_cfffhi_efdhdfffgddgdggd`bceedU]`d`bdccb]b
@FCC0YMTACXX:1:1101:6158:132482#0/1
ACTAGGAAAAAACCTTGTAGAGAGAGTAAAACCCTCAACTACCATAGTTGGCTTAAAAGCAGCCATCAATTAAGAAAGCGTTCAAGCTCA
+
___cc``^eRcbeZddeeeXQQ[aWHPIPPXXb\^ZZceSceeedeh^aaeeedcebcfeed_d`deY^_cccca]`b[]^a^ac]`RY]
@FCC0YMTACXX:1:1101:14681:132287#0/1
CCCCTTTTGATCTCATAGAGGGCGAATCAGAATTAGTATCAGGCTTTAACGTTGAATACGCCGCAGGTCCATTCGCCCTATTCTTCATAG
+
^__cccccegaabfgdhagdYbbb_bW^e^^aa__ffefcgaeXQaefh]ZW\fbf`Z_Q`aa[`XFGLTT__b]\_aa`bbYbcbcbY]
@FCC0YMTACXX:1:1101:5456:132720#0/1
TGTGGTGTGAGGAGTTCAGTTATGTGTTTGGTATTTTTGGGGTGGTTAGTGTTGAGCTTGAACGCTTTCTTAATTGATGGCTGCTTTTAA
+
aa_eecccggggegeghhighhhigggghihbdfhiiiiiiiWeg_eghfghhihhhhggfgfeeeccddbddddccdccccccccccbb
@FCC0YMTACXX:1:1101:5817:132964#0/1
AGGATGGTTCGAGTGCTGTAGGCGCTTGTTAGAGAGGTAGTGATGAGAGTAATGAATAGGGCTCAGGCGTTGGTGTACGACGTGTTTGTG
+
_bbeeeeagggggeghfhbeghhhiiiicfdgbg_egYafcfebfgf`eWaffhgfhh`ghhdh`ggegXabbP\\_ba^acW^^ab][`
@FCC0YMTACXX:1:1101:12445:132897#0/1
CAATGATTATGGAAGTTGAGGTGAGGGGTATTGTTTTGAATAGGCCTCCTATTTTTCGAATGTCCTGTTCGTTGTTTAGGTTATGGATAA
+
bbbeeeeegfgggfgfffiii`ebeghiP^deghhhiggfhfhhfhfghifiiiiifhghhhghfggggdd`c_aabZbdbbbcbc_b]`
@FCC0YMTACXX:1:1101:4847:133228#0/1
AAGTTGATTCAAATTGTATTATTTTTGGAAAGTCATGTTATGGGTAGTAGCATGGTTGTGGGGATAATTATTTTTAGCATTGAAGCAGGT
+
___ccecaeggegffhiihgbfhghhhcegfbhfhfade[f_ef^ebYYacacfg^cfVagcgghhdgcgZ`ddgdac_ceYZ__bbbcQ
@FCC0YMTACXX:1:1101:6702:133034#0/1
AGGGCCAAGCATAGTAGGGTGTCTAATCCCAGTTTGGGTCCTGGCTATTGTGTGTTCAGAAGCTTTAAAGCCACTTTCGTAGTTTATTTT
+
bbbeeeeeggggfieghii^efghhiiiiiiigiihhi`ghiihhifdhhhi`ffffhhfdhihihhbggggggdadde`_acddccccd
@FCC0YMTACXX:1:1101:16023:133078#0/1
CTTAACAATCAACACCCTATTAACCTCGCTACTGATAATTATCATATTCTGGCTACCCCAACTCAACCCCTATACAGAAAAAACCAGCCC
+
bbbeeeeegggggiiiiiiiiiiiihihiiiiiihiiiiihiiiiiiiiiiiihhiiiiihiiihfhgggeeeeeedddddccccccccc
@FCC0YMTACXX:1:1101:18565:133245#0/1
TTCTTTCCTGCTACTAATAGCATCCGCCGGGGTAGAAGCTGGCGCCGGAACAGGCTGAACAGTATATCCCCCCCTGGCAGGAAACTTCTC
+
__[YcaWcccegefdae]edf_gdadfgeHYO^`aa_cfghffaff[[[`W^ba^a`abRYXY_bbGJSY^aZTX^[[`WO[W`X]]b``
@FCC0YMTACXX:1:1101:3105:133407#0/1
GGAGTAAATAATAGAGGTTCCAACCCTCTTATTTCTAGGACTATAGGCATCGAACCTACCCCTGAGAATCCAAACTTCTCCGTGCTACCC
+
bbbeeeeegggggiihibehhhhhihfhihhhiihiiefhiihghhihiiichhhffbfcghicgghhieggedeeeeeecbbbaaccba
@FCC0YMTACXX:1:1101:6056:133358#0/1
AGGCCAAATGTCATTCTGGGGAGCAACAGTAATCACAAACCTACTATCGGCAATCCCGTATATCGGAACCAATCTAGTCCAATGAATCTG
+
bbbeeeeegggggiiiihiiifiiihiiiehhfhiiiihgihiiiiiiiiihihiiiiggggggeedccccccccbccccccccccdccd
@FCC0YMTACXX:1:1101:6371:133444#0/1
GATATGACCAACATTTTCGGGGTATGGGCCCGATAGCTTGTTTAGCTGACCTTACTTTAGGATAGGGGGTGTGGGGTAGCACGGAGAAGT
+
___caccceg`eggfhhhaaffH^_bZaaa`__effhhfgbcc_WS\VR_cR\`d_bddcaZZZ]`_BBBBBBBBBBBBBBBBBBBBBBB
@FCC0YMTACXX:1:1101:8404:133632#0/1
CTTGTGTTGTAGTGAATATGTGGAGGGAGTAGAGGGCCGTAATTAGTATGTTAAGTCCTGTTGATATAATGGTGATATGGGATCAGGAGA
+
^__eacace`ce^dddghff[degghhYd^Ze^egffhig[cegbf\ef]\eeb_W_cfdfddbgggfgfccZ^R^_]bdabbcc`bR[`
@FCC0YMTACXX:1:1101:9381:133885#0/1
GCTTCAGTTCTCTTTGTGAAATTATTTCTAGCTAATTCATTATGCGAAAGGTACGGGGGTTAATCCTTGCTATTTTGTGCTTGGGTAGTT
+
___cceeeffgeghhf[egefbgghifbgfcfgfhhbeXbeggfffffh`gaegdfage[`\]bbb]Z`bbbccddc`bbbbcaaW]^S]
@FCC0YMTACXX:1:1101:17683:133986#0/1
GTCACCAGTATCACTAAAACTAACCACCACTACTACCGTCTCATCCAAACTTAAAACCCATAAAATTAATATCACCTCCATTATCAACCC
+
___ceceeeeggghiiiiiiiiiiiiihiiiihhhiiifggihiiihiiihiehiiifhhhiiiihiihffdgdgdeeeeeddddddccc
@FCC0YMTACXX:1:1101:18543:134022#0/1
ATTGCAGGATCAATAGTTCTTGCCGCAGTACTCCTAAAACTAGGTGGCTATGGCATAATACGACTTACTCCCATCCTTAATCCCTTAACA
+
^^_cJ\\^ceecWdbeSSbSdedfe[eae`[XY^^efdfhXefdX^P^ce_a[Xeeefd``\T_Z^d^`RHURM]]U]ZZ`_GT]]Z```
@FCC0YMTACXX:1:1101:19882:134240#0/1
TACAATGTCACGTCATCATTGATATAAGGTTAGTGTATTGGTTAGTAGGCCTAGTATTAGTAGGGTGGTAGAATAGAAGTGAAATCACAT
+
_^_ccac`eeegefdde[bbdgf`ecbgcX`J`P_Y^^aeg^c_f[^^ae^caf^^ec^ceffhbH[`LHVHV\HVM\bH\^cbb]]]_b
@FCC0YMTACXX:1:1101:15777:134430#0/1
GCAATGGCCATTGAAGAGTATCCTGAGACATGGGGTTCTGGATTTGAGGTTTTAGGGGGTCTTTTAGTAGGGTTGATAATGGAGGCGATA
+
___cecccecgcaafgf_[bagfac^[^[R`^adgO^^]ccXXaa_^^aIN^cfffffgYdcbcc_bZ`bbbb[]^_`R]bbY^^BBBBB
@FCC0YMTACXX:1:1101:8569:134646#0/1
TCAGCGATTGATGAGCATAAGTGGTAAAATGGCTGAGTAAGTATTAGGCTGTAAACCTAAAGATGGGGGTTAGTCCCTCTTTTACCAGCT
+
__Zaac_^cc[e^aaeghhd_[`be^`b^eghcZaH^bIY^cX^aeXX[egggdgffhdghhfhf_UTWKX`bb`bbbbbbbb_bRT_^b
@FCC0YMTACXX:1:1101:13348:134544#0/1
CATTTTACCACTTATGCTCATCAATCGCTGACTCTTTTCAACAAATCACAAAGACATTGGAACCCTATATTTACTATTTGGTGCATGAGC
+
___ee^ccc`g`gfdffgfhhdhhddfeab`d`affgf`ghfgbghccc]`eegfghiH\eggVZ_bbfb_ZdZ`dddg`c^aca`b`dd
@FCC0YMTACXX:1:1101:17518:134529#0/1
CATAGTAGGGTGTCTAATCCCAGTTTGGGTCCTGGCTATTGTGTGTTCAGAAGCTTTAAAGCCACTTTCGTAGTTTATTTTACATCAGCT
+
___ececagaaecghhaghhhhdfffXPYY^Rdf[]Z^feacfaeffc_efggghgfhhbedcZ_fhgfh^^`^dcbdeac^`ddb`dbb
@FCC0YMTACXX:1:1101:11333:134870#0/1
CCATCCTTATGATCGCTCACGGACTCACCTCTTCCATATATTTCTGCCTAGCCAATTCAAACTATGAACGCACTCACAACCGCACCATAC
+
^__cccaagggcehfdee`gbhUeae_efgd_dfffdedaeffc]e^ae]aa^eRaeg`gfhedgf`Z_fegcceZ]bbbcaaaaaccbb
@FCC0YMTACXX:1:1101:18288:134896#0/1
CCTACCGAGCCTGGTGATAGCTGGTTATCCAAGACAGAATCTTAGTTCAACCTTAAGCTTACCTACAGAACCACCTAATCCCCCTGTAAG
+
bbbeeceefggcehdfffhihiiiihhihihfghfffhhbghihiihgghhiiiihifagfhhfhiiiifffeeeecbbdbdcc^_]_Z]
@FCC0YMTACXX:1:1101:13461:135142#0/1
CCAATCGCACTATTCATCACCTGGTCCATCATAGAATTCTCGCTATGATACATAAACTCAGACCCAAACATCAACCAATTCTTTAAATAC
+
_^_cccacce^bca_f[f`ef_b[fff_[bdga[ecd_ee^Uace^^[a_^aegegd\\b\\eU_dbfggg`\`^_aabbbdb]bZ_BBB
@FCC0YMTACXX:1:1101:13774:135043#0/1
GACTTAGTCATCTTCTCTCTCCACCTAGCAGGTATTTCCTCTATCTTAGGGGCTATCAACTTCATTACCACCATCATCAACATAAAACCC
+
a_beeeecgggggiiiihiiiiiiiihhiiii^dhhhiiiiiiihihhiiiiiiiiiihiiihhiiii`ghhiiiggggggeeeeeddbc
@FCC0YMTACXX:1:1101:17194:135173#0/1
CTTAGTTAACAGCTAAGCACCCTAACCGACTGGCTTTGACCCACTTCTCCCGCCGCAGGAAAAAAAAGGCGGGAGAAGCCCCGGCAGAAA
+
bbbeececgggfgiiiidfhiiiiihhhagggihhidfdghiihhiihiiihhhgeeaccccc^aaaac^accTXX`^bccc[][X][bb
@FCC0YMTACXX:1:1101:17780:135133#0/1
GGGCATAATCATAACAAGCCTAACATGCCTCCGACAAACAGATCTAAAATCACTTATCGCATACTCTTCTGTAAGCCACATAGCCCTTGT
+
__beeecefggfghhiifghiffdhagghade[`__efg`^XS^edfhiihfgf`ggYZbdddec]db`]^bceebdbZ_Z_bcb]bGX]
@FCC0YMTACXX:1:1101:12830:135417#0/1
AGTGTTGTGATAAGTGTGCCTGTGGTTATTGTGGTATAGATAATGGGTTGGGCGAGTGGGTTAATTAGTACGGGAAGGATATGACCAACA
+
\^P\accc^]Y`cJQ[[``dbc`edd_a``d^[^HPXXIIIIPYbccI^_H^]FFTZ_bcW`\RZ_cc^^BBBBBBBBBBBBBBBBBBBB
@FCC0YMTACXX:1:1101:12823:135665#0/1
ATTAGTATGGCAGTGAGGAAAATAAGGAGGCATTTAAAGAATTGGTTGATGTTTGGGTCTGAGTTTATGTATCATAGCGAGAATTCTATG
+
___ccccce^a]cf[Y^de]edffbX[R`^HPY[e^^ccaaeccdfh\X^cIWaa`[a\efZ\M\cc`HM\^\bV\VVXN\]a_bbdbbc
@FCC0YMTACXX:1:1101:17778:135505#0/1
AAAGGACTTGACGGTGCTTTACATCCCCCTAGAGGAGCCTGTTCCATAATCGATAAACCCCGATCCACCCCACCCCCTCTTGCTCAGCCT
+
__beeeeegfffedegfghiigibgfffddgfbfdeghihhb_afghifidghiihhighifec[\_U_acccca_a_a[bY]`bbcc^b
@FCC0YMTACXX:1:1101:9426:135972#0/1
CGCGGTGACGGCGTTTGCGCTCACTTTGTGACCTTCTTTAGGGTTTGCTGAAGATGGCGGTATATAGGCTGAGCAAGAGAGGGAGGGGTG
+
ZW^cc\_`ee[_^f_W^bfdeYc^eehaeZXWWH\WH\_ed[Xc\cVZ\V\`^^aaacbBBBBBBBBBBBBBBBBBBBBBBBBBBBBBBB
@FCC0YMTACXX:1:1101:15964:135840#0/1
GTAGTATTGTGAGTAGGTTAGTATCAGAATTATACTATGAAGCTTATGAAGCATAAGAATGCAGAAAGTAGTTTAAGTTAGAATGCCAGC
+
^^_cZaccgbcceffgh^e`ebgbgbghfhhdfgfhhhhhffhhhdhfhhhhhhhhfhhfh_ecaecgbfgbfhffgggffffhdgegeg
@FCC0YMTACXX:1:1101:18659:135774#0/1
TCTTCTCGTCTTATTATTTTATGCCCGCCTCTTCGCGGGCAGGTCAATTTCACTGGTTAAAAGTAAGAGACAGTTAAACCCTCGTGGTGC
+
___cccccegcgehhhg[dgf`cgfaefffhfdcbfeffhd`d^^cceeeddc_bbbdcccbbbccb`b^bccR_]bbR[[a`cWW][[`
@FCC0YMTACXX:1:1101:4706:136009#0/1
CTCAGTCTAGTCCTTTTTGGGTTCATTCATAGGTTAGACTGAGAATTAGGATAATAATAAAGGCGATGGTCGATTTGATTATTATTGGGA
+
_bbeecdegggggiiiihhiiffhiiiihiihidghihiiighehhhhiighiihihihiiiihigghg`ddaeebdcdcdddccdcbc^
@FCC0YMTACXX:1:1101:6835:136486#0/1
CGCCCACGAATATAATGATGAAGTGGGCTTTGGCACAGGTTTGGTTCAGTGTGTAGCCTGAGAATAGAGGAAATCAGTGTATAAAGCCCC
+
_[_ccccc`gceeeaef`]dfgXggfhPba^[b^a^ZaWIXae\eg_[e^a\ebWW\V\efg`SVH\`de_`Zbcac__b`U]]]]]^ZZ
@FCC0YMTACXX:1:1101:13900:136500#0/1
ATGTCCTGAATGGTACTACCTAGGTTTTCCTCTAAGGTTTTTATGGTATTAGGTCTAACATTTAAGTCTCTAATCCATCTTGAGATTAAT
+
__^ccdccccgceffgffhdhgfhaggffh_bda^d_Ybegf_egfYaegfbgcfgceggfgh]beeaegffhhgffg\dfd`dgddgYZ
@FCC0YMTACXX:1:1101:19721:136463#0/1
ATCCTAACAACTACCATATTCCTGACTCTTAACTTAAACTCAAGCACCACAACCCTTATACTATCCCGCACCTGAAACAAATCAACCCAC
+
_^_eVccceeec^fghfXdegfhffd^eX[eead[egd^X^^e_afffghhhhaddghegfdgf]efffdgeeeebdddbabbbbbaaba
@FCC0YMTACXX:1:1101:2732:137067#0/1
CCTACTAGGCGAACTCTTTGTAATCGCGACCTCATTCTCCTGATCCCATATCACCATTATATTAACAGGACTTAACATACTAATTACGGC
+
_b_`eeeefeggghihiiihgggfdghifgfffiifhiifiiighfghfhhhiifgggggeeeeeeed`abbcccbcccccccccdcccc
@FCC0YMTACXX:1:1101:3934:137004#0/1
GTAGTTGTATGTAACCTAGTAACTTTCGTTCAACGAGTGTGAGAAATGCTATGGCAGCTAATGTAGGTATAATTAGAAGTAAGAGGTTTA
+
aabeeeeegggggiiiiiiiiiiiiiiiiiiiiihficgeghihhiihhiiiiiiiihddghidffh_egehhihdhgg`dgggee^_cb
@FCC0YMTACXX:1:1101:12046:137106#0/1
AAGGTGTTATTTAATTCATGCTTGTAGGACATACTAATAACTATTCTAGCCAATATCACCCACACCACACCACTAACCACCACCGTGTCT
+
abbe`cceggggghiiiiiiiiihdghihhiiiiihhiihhiiiiiifhiihiiiiiihhhhhiiiiiiifiifgdggeeeeccb`a`ac
@FCC0YMTACXX:1:1101:15896:137233#0/1
TCGCACCTACGTTCAATATTCTAGCTCCCCGCGAACCTCAGCAAGGTGTTATTTAATTCATGCTTGTAGGACATACTAATAACTATTCTA
+
___eccccccebehaghdgffddhh`dgH_^bfhU_Wegd]]cggeH^V^]cceecb`bbdZ_bb_`b_bbcc_bb`_bb`bbccbbbcb
@FCC0YMTACXX:1:1101:7712:137556#0/1
ATTTACCAAAATTGTTTTATTCAGCCGTTTGATAAGACACGGTGGTGGTTAATGGTGTGGTGTGGGTGATATTGGCTAGAATAGTTATTG
+
bbbeeeeegggggigiiihiihiiiiighiifhifghhhhhi_efVaf`gghhihffefg_dbdge^b^]bcdcccccTZZTTKGTRZ`]
@FCC0YMTACXX:1:1101:13628:137674#0/1
ACCTATGAATGAACCCAAAAAGGACTAGACTGAGCCGAATTGGTAAGTAGTTTAAATAAAATAAATGATTTCGACTCATTAGATTATGAT
+
bbbeeeeegfcggfihhiiiiihhifgdf`_aecXcf_egd_e^eefefgefhfhhhiiiiZcggdfhbddedgeeedbddbddcbc``c
@FCC0YMTACXX:1:1101:19484:137524#0/1
TGCCTTGAGCCAACACTAGCCCTAAGCATAACCAACACTAATACCAAACCAACATGCACTAAACCATTCACCTACACAAAGTATAGGCGA
+
bb_eeeeegggggihiiiiihhiihhiiiehfiiiiiiiiiiiiiiiiiiihhighdhiihfhhfdgggggeeeecddcddbbcdccccc
@FCC0YMTACXX:1:1101:2489:137831#0/1
ATTATTTACTCCATCAAAGTAACTCTTTAGTCAGACATATTTCTAGGTTTGGGGGGGAATGCTGGAGATTGCGATGGGTGTTGAGGTGAA
+
___eeeeegfegefdhiihegihhcfcgf_Qbgbdg`cSXY^bf_cbIafg^eaeW_acccc]Y``abbbbbcT[X[a^a[[`bccR[]_
@FCC0YMTACXX:1:1101:10615:137930#0/1
ACTAAAAGACCCCCTAAAACCTCAAATCCAGAACCCCATGTCTCAGGATACTCTTCAATGGCCATTGCAGTAGTATAACCAAAAACAACC
+
bbbeeeccgggggihhihiibeghhd_g_egfhb`_ecgfafI^afhcgghihghfghigfhhfghddbdddececcbeedbcccccccc
@FCC0YMTACXX:1:1101:17204:137801#0/1
AAGCTCCTGTGCGTATAATAATTACATCTCAAGACGTCTTACACTCATGAACTATCCCCACACTAGGCCTAAAAACAGACGCCGTACCTG
+
_^_ccW`cgY[^cb_c[^[b^agd_[XJ`[e_fYYbHYY^YY^edf_ae][ad[eddefg`fdfhfhhdbdR`dZ^ac`bb_UZWZ^V]b
@FCC0YMTACXX:1:1101:5474:138577#0/1
CCCCATAGCCCCTATAACTTTTTCAACAAGGTATTAGAAAAGTCATTTCATAGCTTTGTCAAAGCTAAATCATAGGCCAAACCCTATATA
+
bbbeeeeeggfggihiiiiiiihiiihfhii^dbch]egihhihhdhhhiiifbghhihfffhhfhffgefhiiihhhfdbgdedeeddd
@FCC0YMTACXX:1:1101:5899:138730#0/1
TTTATTCTACCCTTCATCATCATCGCCCTTACAACCGTACACCTACTATTCCTACACGAAACAGGATCAAACAACCCTTGCGGAATCTCC
+
_[^ccac`]egccdfihfbgdgf`cefcfagbghid_^ceeghhiiiddffd[_fghhdghhegfebcaZ__`abZ^`b`b_caacccbb
@FCC0YMTACXX:1:1101:15978:138612#0/1
GCAGTAATGCACGAATTACATAGTAATATTGTGAGTAGGTTGGTGTTAGGATTGTTTTATGAAGTTTATGCAACATAAGAATGCAGAAAG
+
__becdcefgcgghhiiiihiifgdcehhhbbe[bbbefgf`eO^af_efcfbf^afgeghhhf`bb_ggfhhhibgdggge_]bb_b`d
@FCC0YMTACXX:1:1101:20547:138546#0/1
TTTTTCATAGTAGGTGTATAAGTTGGTCGTAACGGAATCGGGGGCATGCTGCCCGGATTCATAGGAATAGGGAGGTTAGGGAGAGAGTTT
+
___cccc^bee]YJ`cbe_ghc`^e_[[WP[d^ZW^aee]__edFX_^]X__b\_]]aW_a_T]_BBBBBBBBBBBBBBBBBBBBBBBBB
@FCC0YMTACXX:1:1101:7122:139131#0/1
CGGAGCATATAAAAAGTATGGCTTTAAAGAAGGCATGGGTGCAGATGTGTAGGAATGCTAGGTATGGTTGGTTGATGCCAATGGTGATTA
+
bbbeeeceggfefifhbeefghddfggheghf_fcfbfaY^_ccfghaccggd_egcdgggg\egiibfde^aeeba_ZbdbdcbbZ`bb
@FCC0YMTACXX:1:1101:17994:139059#0/1
CATTGGCGTGGAGGTAGCGAGTGATTCAGCCGTATTTCACATCTCGGGGGATATGTGCAATTGAGGAGAAGGCGGAGGAGGGGTCTGGTG
+
___cccccgcgcehdfdffagWHYbe`gfbRH^UcefIX^ScdbgdghFXWN\``_bbcbbbb]bb_^W[ba[_][R[Q[LEHTXbbBBB
@FCC0YMTACXX:1:1101:10616:139378#0/1
GCTAGCACTAGATTAATTACTCTCTTTTGAATATTGTCAAAACTGATTGATTGGAAGTCAATTGTACTTGTTATACTAAAAGAGTAGGAT
+
__^ceccdgegeefgiiiiihffhiiiihfdfdge]deffhhihihidea_fcfhfgaehhbacffhhhhedfghcfbgfbcc\bdd_^a
@FCC0YMTACXX:1:1101:14832:139348#0/1
TCTTCGCACTCTTAATTAGCCTTTATCTACATAACAACACCTAATGACCCACCAGACCCACGCTTATCACATAGTTAAACCCAGTCCCTG
+
bbbeeeeegggggiihiiiiiiiiiiiihfhbfhhiiihihiihihiihiihiiiahiiiifgggeeeeeddcdddddbc[_aa`bbcbc
@FCC0YMTACXX:1:1101:7590:139626#0/1
GAGTAGGGGGGAGATTGGTAGTAGGAGAGTAGAGATGATGATGAGTGGGGGGATAAGGAGTGTGGGTTTTGTGTTTTCGAGTTGTCATGT
+
___cccccgga^aabbb_RWbG]_bb]Q[_`b`bbbbb__WW``bR]_aaaaT[b`b`_aX^bbaaO[V[_^[^^bb]]^^`__`b`cb`
@FCC0YMTACXX:1:1101:15664:139580#0/1
ACCAGAGCTATTCACAACATGCTTCACCACCAAAACACTCTTCCTAACTTCCCTATTCCTATGAATCCGAGCAGCATACCCCCGATTCCG
+
_b_eeeeeeggggiiifhghhiihffgbgghafefhfhffhfhgdgfgghhhhifhfiifihghhhihhdddgeeeecbb]`acccccdc
@FCC0YMTACXX:1:1101:19363:139510#0/1
GAATAACACTATTCATCATCTCAGAAGTATTCTTCTTTATCGGCTTCTTCTGAGAATTTTACCATTCAAGCCTTGCCCCAACACCCTGCT
+
_[_eedeegfaeghfcffdgdgefhhgY[egddghfhhdhh_``ZUHOXa_aX[IIOXcfefh]_e\ZbHWb]bZV\_gZ`BBBBBBBBB
@FCC0YMTACXX:1:1101:3862:140019#0/1
AGAGGGTTGGGGCCTCTATTATTTACTCTATCAAAGTAACTCTTTTGTCAGACATATTTCTAGGTTTGAGGGGGAATGCTGGAGATTGCG
+
^_[ccece`egfchhafhffhhhhghehfddghhhh`eghhfffcfhdc_^abedaaegZ__\\MS_\\P^da`Z]\bcb`]X[^Y]__T
@FCC0YMTACXX:1:1101:6171:140042#0/1
ATCATCTCAGAAGTATTCTTCTTTATCGGCTTCTTCTGAGCATTTTACCATTCAAGCCTTGCCCCAACACCCTGCTTAGGGGGCCATTGA
+
bbbeeeeegfgggbegiihiiiihiiiihihifdgcgde]^Xaeghd_f^efcee[^eafhhhih^`_bbfgdgcZabbcdcc_aabccc
@FCC0YMTACXX:1:1101:14000:140042#0/1
AACCCACAAAAACTTAGTTAACAGCTAAGCACCCTAACCGACTGGCTTTGACCCACTTCTCCCGCCGCAGGAAAAAAAAGGCGGGAGAAG
+
___cccccg^Zbggdce`deghfegfhfggcfdgcffddghhhhhhh]_S\ffd`bggdgdge]dbZ^\Z^^^b[[_aX[W_OX_X__ab
@FCC0YMTACXX:1:1101:19563:140130#0/1
GGTTAAAAGTAAGAGACAGTTAAACCCTCGTGGTGCCTTTCATGCGAGTCCCCATTTAAAGAACAAGTGATTATGCTACCTTTGCACGGT
+
___eeeZcegeeefdbgedcihhhhhfffffeg^cafbghgfh_fgfh_eaefghfgihhhhd_ZV`V^^bcbeeeedcbbdbbcc`ac[
@FCC0YMTACXX:1:1101:11030:140323#0/1
GGGTGTTCATTTCTGGTTTACAAGACCAGGGTATTAGTTTATACTACGAGGGCAAGTTCATTTGAGTAGGTTGTTTTCGATTAGGGAGGC
+
_bbcceeeg^cagfa`^bfgdgfffg^[eHPP^dfbbb^afg_f_egf`cfagg`dMWVbf`cZV_\bdg`daNUZZZ]Z_`\Z`a`\^^
@FCC0YMTACXX:1:1101:15756:140251#0/1
TTCATTGCTAAATATTTATCACTGCTGTCTCCCGTGGGGGTGTGGCTAGGCAAAGCGTTTTGAGCTGCGTGTGCGTGCTTGATGCTTGCT
+
Z^Zc^c^ccacccdSK`d^a`daS^beeebehdhH^_cOcOUT_`\__bc^\Z`VVKT\^PZ]ZZ`BBBBBBBBBBBBBBBBBBBBBBBB
@FCC0YMTACXX:1:1101:4633:140558#0/1
TTGGGCGTCTGTGATGCTAGTATTGGTTAGTTTTGTTGTGAGTGTTGAGAGCAGGGCATATAACACTAGAAAGCTGATAAGAGATATGGC
+
___`^cc`eececffgghegd[e`gXefbgXbcfghhfeUcd[XI^ccdZ[aeffdf`]dbc_\\^dgddcbcddabb`bbU_^bbcbb_
@FCC0YMTACXX:1:1101:12210:140506#0/1
GCAAGGGTTGTTTGATCCTGTTTCGTGTAGGAATAGTAGGTGTACGGTTGTGAGGGCGATGATAATGAAGGGTAGGATAAAGTGTAAGGT
+
___ecee\bccggf_edggbghabf[^egfcfghhbYc^eOaaafgfghaff[bebaa\[c]`V_]`bdbdcZT\ZZ]RTTYZ_RZ`bcB
@FCC0YMTACXX:1:1101:2206:140956#0/1
TTGAGAATGGGATGCGAGCAGGGTTTAGGGGATCAAATCCGCATTCGTAAGGGCTGGTTTTTTCTGTATAGGGGTTGAGTTGGGGTAGCC
+
___c\cccgceegh_ccfdYeeeXdP^edghca`eghabfdhfhfbf_bdgbgeggdZbaababbbT]bccb_a_X]`bbdbb_[OT_bb
@FCC0YMTACXX:1:1101:8623:140892#0/1
GAGAAGTAATCTAATTTGAAGCTCAGTGTTAGGTCTAGTGTTTGGGTTATTATTCAATGTCAGCTCCAAATGGTTGTTTCTTGGTTTGAG
+
___eeeaccgegghihihhhhhiifgbddgaeghghggegeghihh^ccgfabffhfhhiihfffhifdhhcffh`fdddbdeg]ace_`
@FCC0YMTACXX:1:1101:11363:141039#0/1
ACAGCACTTCCTTGGCCTGTCCGGAATACCCCGACGCTACTCTGATTATCCCGATGCCTACACCACATGAAATACCCTATCATCTATAGG
+
bb_eeeeeggfgfhcfdghcfgffffdffghiffhfhiifhhffhhhcdf_bd`aaabbbbdddccccccc`bbbbcbbbcbbccc_cBB
@FCC0YMTACXX:1:1101:4663:141466#0/1
CGATCTTCATTCTAGCAGCCATCCCCATACTTCACAAATCCAAACAACAAAGCATAATATTCCGCCCACTCAGCCAGTTTCTATTCTGAC
+
bbbeeeeeggfggiiiiiiihihiiiiiifhiiiiihiiiiihfhhiiiiiiiiiiiifhihihihiiegggeeecc]`cdddddddddc
@FCC0YMTACXX:1:1101:7014:141905#0/1
GGTTGTAATAGTCCACATGGACCTACAATATTGGGTCCTTTTCGTAGTTGCATGTGGACTAGTAATTTTCGTTCAACGAGTGTGAGGAAT
+
^_Z`Z^c`b``eeabafJR[[YbZ[`ffX[beX[eYXYSX^c[Uc^O^XIOaWcN^aHW\\b\bg_fSV_FMMU^^^FGFZ`UU_]^_\T
@FCC0YMTACXX:1:1101:14130:141801#0/1
TTGCATCCGGAGTTACAATCACCTGAGCTCATCATAGCCTCATAAACAACGATCGAAAACAAACAATCCAAGCTCTACTCATCACAATCC
+
_bbeeeeegggggifhiiiiiihiihifhihiifhfghhfiiiiiiiiiiihiiiihfhffdgedeecedbdbcbbb`cccccccbcccc
@FCC0YMTACXX:1:1101:11252:142096#0/1
CAGGGACTGGGTTTAACTATGTGATAAGCGTGGGTCTGGTGGGTCATTAAGTGTTGTTATGTAGATAAAGGCTAACTAAGAGTGCGAAGA
+
a_beeccegfgcgfehihiihggghiiihidfhi__bggcfghYa]fhfff_eb`ggfcdhgffdegfbceecbdbdcdcbc`bccacaa
@FCC0YMTACXX:1:1101:12667:142242#0/1
GCCAACTATGGTAGTTGAGGGTTTTACTCTCTCTACAAGGTTTTTTCCTAGTGTCTAAAGAGCTGTCCCTCTTTAGACTAGCAATTAAGC
+
_b_cae[ceggccd`a[bfda`deedbeag_eeeaafgX^^cfffg`ggggh]ffh[W__`Z_bdfcfb^deegR^a_be_bb`bbb_]b
@FCC0YMTACXX:1:1101:9595:142473#0/1
CAATTACACCACTAACAATTAACGCCAGACCCCCGTAAATAGGAGAAGGCTTAGAAGAAAACCCCACAAACCCTATAACTAATAAAACAC
+
___ceccdgcefefffhfhhiiihiifhfhhhiiccghihfghiiiiiifiiiigggggfeeebcccaaaccaab`bbbcccccccbccc
@FCC0YMTACXX:1:1101:19970:142436#0/1
GTTTCGATTGCTACTAATATGGGAATGAGAGGTGTGGGTGTGCCTTGTGGTAGGAGGTGGGCTAGGGAGTTTTTGGTTTTAAAGCGAAGC
+
__beeeeegggggiiiiiehiiihiiifgghhXdYbghO_cccgfhheegZ\egbfhL_dggg`geaZ`\`bdcY]T[^[Y`bb__accc
@FCC0YMTACXX:1:1101:6990:142559#0/1
CGGTCTCTATTGGCTAGGGTTAATCGTATGACCGCGGTAGCTGGCACGAAATTGACCAACCCTTAATATAGCATAGCTTAGTTAAACTTT
+
___P\_cceeceeeeehhhYeddedhe]dddcedeeeH_`W^eedeehhhhhdeeee_ccca``bbac``aaa````Z``aY__caa_]]
@FCC0YMTACXX:1:1101:11902:142660#0/1
AAAGGCGGGAGAAGCCCCGGCAGAAACTCTAAGACTGCTCCTTTGAATTTGCAATTCAACATGAAAATCACCTCGGGGCTGGTAAAAGAG
+
bbbeeeeegcfggiiiiiihfffhigggfgeeeeea`bbddbccccccdccccbccccdcccccccccccccccccccccccbbbccbcc
@FCC0YMTACXX:1:1101:15775:142763#0/1
AAGCTAAGCCCTTACTAGATCAATGGGACTCGAACCCACAAAAACTTAGTTAACAGCTAAGCACCCTAACCGACTGGCTTTGACCCACTT
+
bb_eeeeceggggiiihiiiiiiiiiihdcghihiieiihhhffdfghhaeghhhhihfhhcdhiggcgeeecccccacabbbcb`[_`b
@FCC0YMTACXX:1:1101:15955:142862#0/1
TCATGGGGGCAACATTAAATGGTCCCCAGCAATACTTTGAGCCCTAGGCTTTATCTTCCTATTTACTGTAGGCGGTCTAACCGGCATCAT
+
bbbeeeeegggggiiiiiiiiigghiiiiihiiiiiiiiiihiiiiiihhhhhiiiiiigggggggeeeeeebccc_cccccccaccccc
@FCC0YMTACXX:1:1101:16545:142814#0/1
CCAAACCCACTCTTGCCAAACCCCAAAAACAAAAGTTTTAACATATCCGGTCAGAGCCCATATTTTCATCTTTTGGGTGTACACAACTCC
+
bbbeeecegfggfefgZeghffffhh]aHYcggfgX^feghcffhdfbbgeefffhhhgcgegY^_]_ceec_`]NZTZRT]a_b^_cbc
@FCC0YMTACXX:1:1101:19805:142978#0/1
AAGATTGTGGTTGTTAGGGCGTTTATTATGATGATGTTTGTGTATTCGGCTATGAAGAATAGGGCGAATGGAACTGCGGCGTATTCAATG
+
^Z^aZccababeehfdK[Rbe^Wc_^_PYSIOIIOX^XaZHOOIN^^Ra_e_b\_eg]VbdHVUVX[]_b]RGLGT]\aUEXTW]]_`]_
@FCC0YMTACXX:1:1101:19467:143092#0/1
CGAAAGGACAAGAGAAATAAGGCCCACTTCACAAAGCGCCTTCACCACATAGATGACTTAATCTTAATCTAGCAAAATACCACACATTCC
+
^_^aac`YcReZc_`d`eagb^_fdPbee_cedXRPaYUcee_aeebeW\ebe_ebeedh`__c^`d^Z\b]accab`ab```aaa`_`c
@FCC0YMTACXX:1:1101:16666:143348#0/1
AGTGGAAGGTTAAGAGTAGGGGGGAGATTGGTAGTAGGAGAGTAGAGATGATGATGAGTGGGGGGATAAGGAGTGTGGGTTTTGTGTTTT
+
_aaeeceegcgcghad`eeegiicOXLW]baRW_]]`bW^W^JRWWW]_`]_bb`b`b]baccccEERY_b]`JWGS^aLQ^a[[[R]^b
@FCC0YMTACXX:1:1101:9087:143667#0/1
AACAAACGAACCCTTGATAGCTGCTGCACCATTAGGATGTCCTGATCCAACATCGAGGTCGTAAGCTCTATTGTCGATATGGACTCTAGA
+
___ccccegcegehihfdgdddabfacgaefgff][_`R^^_aggf`gdcgffg`beffffedbgcecede`]_cX`^_aR__b`^_Y]`
@FCC0YMTACXX:1:1101:18654:143737#0/1
TAGCTGTTAACTAAGTTTTTGTGGGTTCGAGTCCCATTGATCTAGTAAGGGCTTAGCTTAATTAAAGTGGTTGATTTGCGTTCAATTGAT
+
bbbeeeccgfggghhfhhifh`fgifdfhhihhiibdgfd`gdafhfhhefhdhfbhigcfghhbVbbcfdd`]b_ca^]bb_R]_b_]b
@FCC0YMTACXX:1:1101:13157:143771#0/1
CACCCGAGATGTGAAATACGGCTGAATCACTCGCTACCTCCACGCCAATGGTGCCTCCATACTCTTTATCTGCCTTTTCCTACATATCGG
+
a__eeeeegggggihighhhhiiidecefhgihhfhfifhhffbfgfiihhfdgeggeeeeebbddcbddcdcccccccccccbcdd`a_
@FCC0YMTACXX:1:1101:3831:144154#0/1
TGTGAATATATGATGGGCTCATACAATGAAGCCTAAAAATCCAATTGATATTATAGCTCAGACTATACCCATGTACCCAAATGGTTCTTT
+
bbaeeeeeggggghiiiihiiiiiiihiiihehiiiiiiiiiiiiiihiiiiiiiiihiiifhhiihihiiihhhhiiifffggddeeee
@FCC0YMTACXX:1:1101:5472:144020#0/1
TGAAGTTGATTAGAGCGTTGGGTATGGGGAGGGGGGTTCATAGGAGAAGGGTAATGAAGAAGGCTAGAGCAGGTGCAATAATATAGAGGG
+
ab_ceeeecegggfhfhihfhi[bfhhiheeghhic_ccbcdcbbb^abcaQ]bcb_`bY^b^^bccbcbbbcab`]```b`cb_bbbac
@FCC0YMTACXX:1:1101:6395:144455#0/1
TCAACTACAAAAGCACCAATGATTCCAATACGCAAATCCAACCCAATCATAAAAATAATCAACCGTTCCCTCATTGATTTACCCACCCCA
+
bbbeeeeegggggiiiihiiiiiiiiiiiihhhiiihhiiiihhhiiiiiiiiiiiiiiiifgggdggeeeeeddcddddcdbccccccc
@FCC0YMTACXX:1:1101:18434:144477#0/1
TTGTTGGTGATAAGAAATCCTGTGATTATACTGCCTATTGTGAGGCGTTTAATTGGGTTTAGTAGGGTGGGGTTGTTTTCGTTGATGTTT
+
___ccde\beeaea_e`fffdhSebcgghbdXd[edegg`f`]ffbf^ef\bfhfbdLZZcd_bR\bMT[a^X]_N[^bbaabbW]]Y_b
@FCC0YMTACXX:1:1101:11528:144648#0/1
ACAACGCTAAAGGACAAACCTGATCCTTAATACTAATATCCCTAATCACCTTTATTGCTATAACAAACCTCCTAGGACTTATGCCCTACT
+
^__c`cccgg`ea_^egagP[b_fbbdddccghdgdfcccXaagfc^[cgcaffh_\egffegff_b_cg]dbbda^ccdbY_]bb`b^_
@FCC0YMTACXX:1:1101:1510:144897#0/1
TTAACCCTAGCTAATAGGAACCGGCGTAGAGGGTGTTTAAGATCTGACATAATAAAGCTAAACTCCATCTAAACTGTAAAACTCTAGCTG
+
_bbeeeeegggggiihiihhiiihhhiihbgfiVceehfghegfgfffhgfggfdggfeceeddddbddcbbbbb_bccbbbbcbccbcc
@FCC0YMTACXX:1:1101:4364:144911#0/1
CTTATTTAAGGGGAACGTGTGGGCGATCTTGATTGTTACGGCCCTGAGGTAAGAACCAGATGCCGGATACAGTTCAGTTATAGCTACCCC
+
__beeeceggggfhdghfbeghiiiiieghighihhihidhihiii]bd\_ddeddgdeeeddbcaccUbbbabcbbb_bb_bbbbbbaa
@FCC0YMTACXX:1:1101:12484:144813#0/1
GCTCCGGGCCCATAACTCGTGGGGGTAGCTATGCTTGAGCTGTATCCGGCATCTGGTTCTTACCTCAGGGCCATAACAACCAAGATCGCC
+
^__aacccggeeghghiffgfffhh_eddgadfhhha`d[_`^dbbdeecbcbbbc_bbbcbccbbcbbcca^]b`bccccc^aa]b^^a
@FCC0YMTACXX:1:1101:10397:145753#0/1
TACACCTACTATTCCTACACGAAACAGGATCAAACAACCCTTGCGGAATCTCCTCTGACTCGGACAAAATCGTCTTCCACCCCTACTACA
+
___ccc^ca^e^gdaY[deegfgfhheRb^P^^a_^Zaa___c_ca[`TW_ff_\V_HM^^^cW\`bbabTTKKXGYTKYX\XQ^abbBB
@FCC0YMTACXX:1:1101:10915:145838#0/1
GGGGATGGCTGCTAGAATGAAGATCGATAGGAAGAGTGCTAGTACGCCTCCTAGTTTGTTGGGGATGGATCGTAGGATTGTGTATGCAAA
+
___eaccegfgfcfhh_e]ghdfdde\WW^^cgd^cI^cgh_^e`aY_edgh]eeeffeeg`Uageaa]_`bZZZ\b_Y^RTKT]`]_]Y
@FCC0YMTACXX:1:1101:11218:145933#0/1
GCCATGTGACTTACAGAAGAGTATGCGATAAGGGATTTTAGATCTGTTTGTCGGAGGCATGTTAGGCTTGTTATGATTATGCCCCACAAG
+
__bacdc^ecggcgcfffe]ehfgb_eedg^fI^^aegX^cfhfhf`ghffgafOZ_bdhgg`c``]dZa]b]]RZ`c`Z__bccac_`^
@FCC0YMTACXX:1:1101:2448:146151#0/1
AAATCACCCAAGCACAAAATAGCAAGGATTAACTCCTGTACCTTTCGCATAATGGATTAGCTAGAAACAATTTCACAAAGAGAACTACAA
+
^_^Pacca``caaceaghhgddgfbghd]_c_fgghhhe`gf_fac`[U^afXa_eg_e_W_ef]bbc\bb`ddd_acdd]bbbbbbbbb
@FCC0YMTACXX:1:1101:14343:146244#0/1
TAAGCTTAAGGTTGAACTAAGATTCTGTCTTGGATAACCAGCTATCACCAGGCTCGGTAGGCTTGTCACCTCTACCCAGAAATCTTCCCA
+
bbbeeeeegggggiiiiiiiihiidfhfgfhiihiihhfichihhiiiiiiiiiiiidfghbfgfdddegeee_aa`Z\Z`bbbcb_`bb
@FCC0YMTACXX:1:1101:9003:146337#0/1
TCCTGACTCTTAACTTAAACTCAAGCACCACAACCCTTATACTATCCCGCACCTGAAACAAATCAACCCACCTGGCACCACTAATAGCAC
+
bbbeedeegggggiiiiifhiiiiiehiiiihihihiiiiiiiiiiiiihhiighhihiiiifggfggeeebdba`bbcccccccbbbcc
@FCC0YMTACXX:1:1101:11362:146465#0/1
CACGAGTTATGGGCCCGGAGCGAGGAGAGTAGCACTCTTGTGCGGGATATTGATTTCACGGAGGATGGTGAGCAAGGGACTCCTAAGTGA
+
__[ccc^cgegeghhehgY^`fffhdhfZN\aeffdfghhe`dfgdFKZZ_]b]_cbcbaNW\_GXY[J]]^^_bb_a^aabbbbYXS]Y
@FCC0YMTACXX:1:1101:2471:146644#0/1
GTATTCTAATATGAGCCTCAACAATAACACATAATATGGTTTCCTCAAATTTAACCTGTCCCCCCTCATGGATACCAACTAAACCAGTCC
+
aa_eeeeegggggiihiiiiiiihhiiihhiiiiiihiieghiiiiiihfhhhiiiiihiifiihhiggggeeeea_cbcdddccccbcc
@FCC0YMTACXX:1:1101:2573:146746#0/1
GAGGTTTAGGGCCAAGCATAGTGGGGTGTCTAATCCCAGTTTGGGTCCTGGCTATTGTGTGTTCAGAAGCTTTAAAGCTACTTTCGTAGT
+
^__ccc`Zce`^[d^de_gedb_^^YPYcc`]SY^afhXcc[c\Yb]bdf`cfghf__\\QM\\acbabHU]`bbbb]]]b_bcbaab_W
@FCC0YMTACXX:1:1101:10135:146682#0/1
AACAGTGAAGGTAGCATGGGCTTGTTTGTGCTTGCTATGCCTGGCTGTTAGGTATCGGTGAGGTTTTCGATCCGATTTGGGCTTATGCAG
+
^__cc^^`bS`eg_eg[aegf``_ff]dbefadfab^fdaa^a_fZaegce[^WcaZeLZb_`d`S^b\db_^ab_^\`bYT^^_`bbdb
@FCC0YMTACXX:1:1101:9843:146817#0/1
GAATTCGAACATTTGCGATGGGTTTTTTATTTTCAGTTTGTTTGTTATAAGGGTGAGGTCTAGGGCTGCTAGGAAGCCTAGAGCAGTTGC
+
bbbeceeeggggagcffeggfhffhhg]W^afgca]fd`^ecc`eg_bbfbXQMT_d]_`d\^`dc]a^Z]``]RZ^abbb_b`bb`bbb
@FCC0YMTACXX:1:1101:9945:146911#0/1
TCATGGTGTTAAGAAGAGGGATTGAACCTCTGGTTATAAAGTTTTAAGTTTTATGCAATTACCGGGCTCTGCCATCTTAACAAACCCTGT
+
^__cccJ`beee`YYb[ba[faa]c^cfX^X^X^[edf]aa^ae_ce`O^fedef_cefehaaeY`d]dddcccca]_]`a`a^_a^\_a
@FCC0YMTACXX:1:1101:4071:147209#0/1
TTTGCCTAGCCACACCCCCACGGGAGACAGCAGTGACAAGTATTTAGCAATAAACGAAAGTTCAACTAAGCCATGCTATATTTAGGGTTG
+
bbbeeeeegggggiiiiiiiiiiiiiiiiifiigiiiiiigfhiiiiiiiiiiiiiggeebedcdddcdd`bccbbccdddeedcbccac
@FCC0YMTACXX:1:1101:17535:147039#0/1
CATAGTTGTTGCCGGGGTGTTCTTACTCATCCGCTTCCACCCTCTAATAGAAACCAACACAATAATTCAAAATCTTACATTATGTCTGGG
+
bbbeeceegggggiiii_defghihiiheghhhiiihiiihihifhhihihgggeeeedcbcdccddbcc`b`bcbccccdcdcdddccc
@FCC0YMTACXX:1:1101:8196:147410#0/1
AATTTCACAAAGAGAACTACAAGCCAAACTCCCCGAAACCAGACGAGCTACCCAAAAACAGCTAAAAGAGCGCACCCGTCTATGTGGCAA
+
___ccaccggeegdhhhfXfgf[eegh[W^d[^ee_fgafbaZc`affgcdcfggggddda`bbbbbba^ba__aaaa_aaacc`cbabb
@FCC0YMTACXX:1:1101:12368:147303#0/1
GCGGCCGTTAAACGTGTGTCACTGGGCAGGCAGTGCCTCTAATACTAGTAATGCTAGAGGTGATGTTTTTGGTAAACAGGCGGGGTTTAA
+
___cccccgcgfgh^e^_dbfggbffffdcfgd^accfb_\e`aaebfegfg_dfdfdbg\`geec]bV^W[Z]__bb^aaaaaaET[^`
@FCC0YMTACXX:1:1101:16981:147285#0/1
AAGTGTAGCAAGTCAGCTAAAAACTTTCACACCGGTGGGAATTGCAATGATTATAGTGGCGGAAGGGAAATAGGCTCCTGTGTCTACGTC
+
___`a`cccceZYYd[^[`bedf_^daddg`cf_cffgf^_Xe`fbgdfbgcdfbdbefghgUN\GRKZ^`GY_BBBBBBBBBBBBBBBB
@FCC0YMTACXX:1:1101:18353:147383#0/1
CAACCTACTCACAATATTACTATGTAATTCGTGCATTACTGCTAGTCAGCATGTATAATATATAGTACTATATATGTTTAACTGTACATA
+
bb_eeeeegggggiiiiiihiiiihhhhhiighdhhhhgfbcfhbeghhiifhghhhiifghffgfhhhiihiiihihhiiihhiihigf
@FCC0YMTACXX:1:1101:16737:147669#0/1
AGTTGCATGTGGCCTAGTAATTTTCGTTCAACGAGTGTGAGGAATGCTATGGCGGCTAATGTAGGTATAATTATAAGTAGGAGGGTTATC
+
ab_eeeeefgggfihiifghihhihifhhihhd^f^bbefhfcc_egffhgfhhh_dgebRZaZaGZ```R]]]RTZZ__bTY^W_BBBB
@FCC0YMTACXX:1:1101:17448:147849#0/1
ATGCACTAAACCATTCACCTACACAAAGTATAGGCGATAGAAATTTTAATCTGGCGCTATAGACACAGTACCGTAAGGGAAAGATAAAAC
+
bbbeeeeegggggiiiiiiiiifiiihf`dgfhhdfigeffhhiiiihiiihighhhhfiihhgggfddeeeebaacccca_^^bcbbcc
@FCC0YMTACXX:1:1101:18258:147807#0/1
TTCCACTAACAGCCTTCTGATGGTTAACAGCAAGCCTTACTAACCTTGCCCTACCCCCCACTATCAATCTACTAGGCGAACTCTTTGTAA
+
bbbeeeeefggfgidffhhfhhhifhhffgfgfdefghfhghiihiihiiihhigffhihggggeeaceeecdddddcccccbcb_b]bc
@FCC0YMTACXX:1:1101:20404:147923#0/1
TAGGCAGAGGAGAGAGGCTACTAGGTGTGAGCGGTAGGTTAGTATGCCTAGAAGAGAGATAGTGAATGCTAGTATAATGTTTATGTAGGT
+
aaaeececegcgcgdgfhihhidghbfI^[cbgg^cfgIacfWaeffdd_cbce__dg^bgb`gZ^ccbb]b_]aZ__]_ccZ]`ZZ]bB
@FCC0YMTACXX:1:1101:4958:148244#0/1
AGGGCTGGTTTTTTCTGTATAGGGGTTGAGTTGGGGTAGCCAGAATATGATAATTATCAGTAGCGAGGTTAATAGGGTGTTGATTGTTAA
+
bbbeeeeeegfggiiiihdgghehiefgceehaghiV^eghfhcffhhiffhhhiiigffdgefeabbRZ]`]`bba]_aacccbbcccb
@FCC0YMTACXX:1:1101:6875:148026#0/1
ATACTTTTTATATGCTCCGGATCCATTATCCATAACCTAAACAACGAACAGGACATTCGAAAAATAGGAGGCCTATTCAAAACAATACCC
+
bbbeeeeefggggiiiiiiihhigfhihhihhfhiiihhhiiihiihiiifffhhfffidghegggccd^W^`ddccdddcccccbcccc
@FCC0YMTACXX:1:1101:7751:148134#0/1
TCAAATCCTACTTCCACTAATAGCCTTCTGATGATTAACAGCAAGCCTTACTAACCTTGCCCTACCCCCCACTATCAACCTACTAGGCGA
+
^__ce`caggggcdgheffhfdaegdbghhgihhihffgfhhhhihihfffddffdghghiifffhffhgceZ]__bddcbbccbbbbc^
@FCC0YMTACXX:1:1101:19396:148394#0/1
GGGCTAGTATTTGTTGGAGGTCTCATGAGTTGCAATGTAGGAGAAATCATGCTATGGCTAGGATGAGACCAATGTCGCCAATGCGATTAT
+
\^_ccacJYbeggege\eZabb^e`^dJ[[eebg][bbe_[c`agdbbe]aXXaXWNaaaebb_YV__RL_dg[dRZMZPXRMUW^Q\ab
@FCC0YMTACXX:1:1101:5948:148695#0/1
ATTATGCGAAAGGTACAGGAGTTAGTCCTTGCTGTTTTGTGCTTGGGTGGGTTTTATCTTTCCCTTACGGTACTGTGTCTATAGCGCCAG
+
bbbeeeeegggggeghhhiegdghefgiiihhhifhiihegfihhhiVcegZ_cgfhhgggg]dceedec]^_cccbccccdccccccac
@FCC0YMTACXX:1:1101:14099:148662#0/1
AAAGTATAGGTTAAGTAGGGTTATGGTAGTTATAATAGAGGGGATAAGGAAGTTGTTGTTCATTGTGAGCTCTTGGATGATAATTCATTT
+
__[\ccccce^eccd`cfgfecdbfaedgdedadabbgfhfccYecghd]acaeggcfffffbbbf`bcfghd\Z\V^cbdaaV^ZUU]Z
@FCC0YMTACXX:1:1101:11422:149308#0/1
AACTAATACTTACAATTGATCCAATAATTTGATCAACGGAACAAGTTACCCTAGGGATAACAGCGCAATTCTATTCTAGAGTCCATATCG
+
bbbeeeeegggggiiiihiiiiiiiiiiiiiiiiiihhihhiiihiiiiiiiiiiifhiiiiifhiggeeeeeeeddddddbbccdccca
@FCC0YMTACXX:1:1101:12268:149328#0/1
GGGAGTTTTTGGTTTTAAAGCGAAGCCCCATTACTACTGTGCCTGCTCATAGAGGGATTGCTATAGCTAGGTTTATGGAAAGTTGGGTGG
+
aabceaccggggeggfhfffdf^gefgfffafhhifec`hhbgfbhhhcfgffhhiUbdggegedgbdY_c^bbdbbbZTZTT]b_a_ac
@FCC0YMTACXX:1:1101:8492:149565#0/1
TTCTTTAAATGGGGACTCGCATGAAAGGCACCACGAGGGTTTAACTGTCTCTTACTTTTAACCAGTGAAATTGACCTGCCCGCGAAGAGG
+
bbbeeeeeggggghfhiiiehhiiiiiiiiiiihhhhiieghiiiiighiiiifgiiggdgfgdebbdcb`bbbdcccaccacc_ac]`c
@FCC0YMTACXX:1:1101:10065:149750#0/1
AACTTCTAGGAGTCGGAGGTCCCCTGGGTTTAGGAATAGCGGGGGTAGTATGTAGGAGTTGAAAATTAGGCCCCCGTAGTCTGTGTATTC
+
bbbeeeeeggggeghighifhhiiiiiheghhiiihiiihiiiecKW^X_bc_ccc_b`bcccccccc`bbcccccTX^W]_`GSS]bcc
@FCC0YMTACXX:1:1101:11064:149562#0/1
ACTACAAGCCAAATTCCCCGAAACCAGACGAGCTACCCAAAAACAGCTAAAAGAGCGCACCCATCTATGTGGCAAAATAGTGGGAAGATT
+
_bbeeeeeggggghhidghhhhiiiiihhhhf`ggiiiiiiiiagfhhhiiiggfgeecccccccccedddbabc^^Y_bYbaccccc[`
@FCC0YMTACXX:1:1101:17365:150230#0/1
CATCATACTAAGCCACACCTACAACAACACAGGTTCATTAAACATTACATTACTAACACTCACAGACCAAAAACTAACAACCACCTGATC
+
[__c`a^cgecc`_`ffgdaadXeddebbghfa^ccff_fghhh_ca^e[ceefghhhhhh_fdffcgb\b`\\^]aaad`bb_aa]bbb
@FCC0YMTACXX:1:1101:6544:150552#0/1
GTCGAAGCGAACTAACACTTACAATTGATCCAATAATTTGATCAACGGAACAAGTTACCCTAGGGATAACAGCGCAATTCTATTCTAGAG
+
^__\cPY^^ab`Z_febeagdIbdedde[ec[^Ia^^^e^SXXXaae]ecZee`VVHV\Vb]`MG\acRZ^Z_[WRZWYY`Z]]RZ`BBB
@FCC0YMTACXX:1:1101:9533:150579#0/1
GGACTGTTATTAGGAGTCAGAATAGAAACTGGCTGAGTGGGCGGAATATTATGCTTTGTTGTTTGGATTTGTGAAGTATGGGGATGGCTG
+
_b_eeecefggffihhegfghhffgiihidghihifccfhhehiegffbfffgfgfgd`_]aadcb]bbcb]^]]_bbccccc_acc^bc
@FCC0YMTACXX:1:1101:1653:150896#0/1
GAATACCCCGACGCTACTCTGATTATCCCGATGCCTACACCACATGAAATACCCTATCATCTATAGGCTCCTTCATCTCACTAGTAGCAG
+
aabeeeeeggfcgihhiiiiifhihhhiifhiihiiiiiiihehgicghihhhggeggeeeeeeecdddcccbbb_bbcbcccccddccb
@FCC0YMTACXX:1:1101:2484:150997#0/1
GGAGTTGGCTGATGTAGTTCGTTGTTGTTCAGCATCCTGATAGCAGGTTGTTGGAGATGATTGCTATTATGAGGATTATGGATGCGGTAG
+
abacceeegggggheffdghihhhfhfgfhhgiiihhhhggfgdfffXae_efcHaM\bbgdf`e]`fdd_S\d^]]`_ce_Za`aaBBB
@FCC0YMTACXX:1:1101:8332:150942#0/1
AATCTAGTCCAATGAATCTGAGGAGGATATGCCATCGACAGCCCCACCCTCACACGATTCTTCACCTTACACTTTATTCTACCCTTCATC
+
bbbeeeeeggggfiihiiiihiihhihihhiiiiiihihie^cghiehhghhiiiihhigeggfgeeeeeecdddddcddccccccccdd
@FCC0YMTACXX:1:1101:14696:151116#0/1
CATGTATAATATATAGTACTATATATGTTTAACTGTACATAACACATATCATTACATATCAACCCAACATTCTAGACAACATGCTTACAA
+
\Y^c\ac^cc`Y``da[`geeg`e_hdbaege`g]`gdeh^dX^IYc[e^adeeffefhbddeaceedeh_\efd\bee`ddeed``^de
@FCC0YMTACXX:1:1101:10548:151449#0/1
TTTTCTTCTAAGCCTTCTCCTATTTACGGGGGACTGGCGTTAATTGTTAGTGGTGTAATTGGTTGAGTGATTGTTTTAAGTTGTGGGGGG
+
___cc^`c[eageagS[d^h^Ybgh^`f_WPHGLGMMMZFL]G\d`dac]HM^`BBBBBBBBBBBBBBBBBBBBBBBBBBBBBBBBBBBB
@FCC0YMTACXX:1:1101:14822:151302#0/1
ACCCTATTAACCTCGCTACTGATAATTATCATATTCTGGCTACCCCAACTCAACCCCTATACAGAAAAAACCAGCCCTTACGAATGCGGA
+
___eeadeg`agffaffgffffgffhgffdfhbff`ehfhifZceffgdhg_fbZ_fffbghhggfhggceV`\^^^\\bba_`a]__a[
@FCC0YMTACXX:1:1101:18942:151526#0/1
ACAGTGAAGGTAGCATGGGCTTGTTTGTGCTTGCTATGCCTGGCTGTTAGGTATCGGTGAGGTTTTCGATCCGATTTGGGCTTATGCAGT
+
^__`YYacgcegcfaedXe]eg`fggZ`dX^^fddfIbSbd^afhab_faeaW^WegP__e]HUZb]ad[ZTZPZ^ab[ZTZ^BBBBBBB
@FCC0YMTACXX:1:1101:9922:151895#0/1
TATAATCACAGGATTTCTTATCACCAACAACATCCCCCCCCCCTCACTCCCCCAACCAGCAATACCCCTCTACTTAAAACTCTCAGCCCT
+
___c\cccgggeghfhd_bK`[`b_gR[`ZaZ^^IP^Y^VFLKFR\^Z`^aaWQ^GWGQ[RXJYS]`GQTRG]_GJY_bbS_bRYGSX[b
@FCC0YMTACXX:1:1101:17429:151973#0/1
CCCACTATTTTGCCACATAGATGGGTGCGCTCTTTTAGCTGTTTTTGGGTAGCTCGTCTGGTTTCGGGGAATTTGGCTTGTAGTCCTCTT
+
___cccccaec`eg[eaeX`bb[bZR[bWbfghfhfSaeg[XO^Xc[e`ZW[R\\`T__dabddaZFXXW^BBBBBBBBBBBBBBBBBBB
@FCC0YMTACXX:1:1101:19260:151773#0/1
ATGATTATTACTTTTATTTGGAGTTGCACCAATATTTTTGACTCCTAAGGTCAATGGATAGCTGTTATCCTTTAAAAGTTGAGAAAATCG
+
___`ccccc[cccX[b[bhb[`afgfbgcXZad[dcgbghad_^fe[c^^^a[acccfhhXH\b\eg\bfghhd\\ZVcbd`b^Zb_c^^
@FCC0YMTACXX:1:1101:3773:152107#0/1
AGAGATATAGAGGAGTAGTCAGACAACATCTACGAAGTGTCAATATCAAGCGGCAGCCTCGAAGCCGAAGTGATGGTTCGATGTGAAGTG
+
_a_eceeeggegghhdfgiihhihffihhihfiiiehafghiidfgghhhiiihhfihiigggeeeccac^bbdcbbbba`cdcc`]_]`
@FCC0YMTACXX:1:1101:9887:152438#0/1
TTAAGGCTAGTACGAGGTTGATTACTCTTTTTTGAATGTTGTCAAAACCGATTGATTGGAAGTCAATTGTACTAGTTATACGAAAAGAGT
+
bbbeeeeegggggigiiefhiiiiiihhiiiiihihiiiiifhhhhiiihfhiiiihggggfdeeeeeebdddcddddddcaaaccbcc`
@FCC0YMTACXX:1:1101:14675:152436#0/1
GCCACCAAAACACTCTTCCTAACCTCCCTATTCCTATGAATCCGGGCAGCATACCCCCGATTCCGTTACGACCAACTTATACACCTACTA
+
bbbeeeeegggggiiiiiihiiiiiiiihhiiiiiiiihihfhiiiiiiigihifhhhgeeeeddbdccccccaa^bbcbccdccccccc
@FCC0YMTACXX:1:1101:15255:152651#0/1
GTCTCAGGATACTCTTCAATGGCCATTGCAGTAGTATAACCAAAAACAACCATCATACCTCCCAGATAAACTAAAAATATCATTAAACCC
+
_a_eeeeegggggihihiiiiifiiiiihiihiiehhhihhiiiihfhhhhiiihiiihfgiifhfhihiiihgggddeddeeeedddcc
@FCC0YMTACXX:1:1101:3840:153139#0/1
GGGGGCTATTACCACCCTATTTACAGCCATCTGCGCCCTCACACAAAACGACATTAAAAAAATTGTAGCCTTCTCCACCTCAAGCCAACT
+
bb_eeeeeggggfhiiiihiiihhhiiihhiiaghhhiihhiiiiiiiihigggeeceeeccacccdbbbcccccccccccccccccbcc
@FCC0YMTACXX:1:1101:5035:153162#0/1
TGAAATAGGCTCGTGTGTCTACGTCTATGCCGACTGTAAACATGTGGTGGGCTCATACAATAAAACCTAAGAACCCAATTGATATTATGG
+
bbbeeeeegggggghfgfhhhihddgfgdffffhid^acf_gfi\bf\bef_cffgggcggdeeeec`_bZ`bTZ]Z`bcbbcdcdbcbc
@FCC0YMTACXX:1:1101:4119:153353#0/1
ATACTCTTTATCTGCCTTTTCCTACATATCGGTCGAGGCCTTTACTATGGCTCATACCTCCTCCTAGAAACCTGAAACATTGGCATTATA
+
_b_`caaccggfcefgffhfgdgbfh`eghhaefffe_cfghffg]__af_\V\\_ec\_dgge`Z`]_ccaca_`b`]T]_]``_]Y`c
@FCC0YMTACXX:1:1101:10785:153480#0/1
GCCACTTTCGTAGTTTATTTTACATCAGCTAGAGTTTTACAGTTTAGATGGAGTTTAGCTTTATTATGTCAGATCTTAAACACCCTCTAC
+
bbbeeeeeggggghiiiiiiiiiiiiiihiiihheghihiiifgfhiiiiighfghhffhiiihiiihhhhighigghhiiheggeeeee
@FCC0YMTACXX:1:1101:19576:153301#0/1
AGGAGTCGGAGGTCTCCTGGGTTTAGGAATAGCGGGGGTAGTATGTAGGAGTTGAAAATTAGGCCCCCGTAGTCCGTGTATTCGTAGGTT
+
_bbeeccegfggehhiidhiigihihifiiihhhiiicKQ[Y]ac]bcb]bbcccbbccbccc``acaaOX^W]_^Q[WX]bccb`acbb
@FCC0YMTACXX:1:1101:4000:153562#0/1
AACCCTAGCTAATAGGAACCGGCGTAGAGGGAGTTTAAGATCTGACATAATAAAGCTAAACTCCATCTAAACTGTAAAACTCTAGCTGAT
+
VYYaccZ`J`ec`aeXefcYPbe^YO^^aQ_GO^aHW\a\SW_eHW_\bddeheeeddec_VZZZ`b_]_`]T___T]Z`aaaaaa]TY]
@FCC0YMTACXX:1:1101:6352:153616#0/1
ACTATATTATGTGTTATTGTTGAGGCTCATATTAGAATACTTGCTTGTAAGCATGTTGTCTAGAATGTTGGGTTGATATGTAATGATATG
+
abJacceegggggfgffhhihhhiiiihghiiiiiiiiihihiihihhfhiiifhiiifgI^ec`dgafhfhegfhfdge`^bdgaaaad
@FCC0YMTACXX:1:1101:19357:153745#0/1
CTTCAACAACTTTATACATCTTCTTAAACCAAGAAACAACCATTTGGAGTTGACATTGGGTAATAACCCAAACATTAAATCTAACATTAA
+
___caWc^ea^e^faacdcg]bggefhheh\R`_^ZdebghhdXc_f_aX^eWa_edgbeZbffec\]ddbddgg_d]cdddadbbbbbb
@FCC0YMTACXX:1:1101:1435:153933#0/1
GGCACTGCCTGCCCAGTGACACACGTTTAACGGCCGCGGTACCCTGACCGTGCAAAGGTAGCATAATCACTTGTTCTTTAAATGGGGACT
+
_bbeeeecggfeehfca^haegh]cdfgghf`eghf`egTZ\ddd_a_aa]bbbbbb^Z_bbbc]bbbb]Y__`bbbbbSR]_YRW[^_[
@FCC0YMTACXX:1:1101:6113:153782#0/1
ATAAAAATAATTAATCGCTCCTTCATTGATTTACCCACCCCACCCAACCTCTCCATGTGATGAAACTTTGGCTCACTTCTTGCAGCCTGC
+
bb_eeeeegfgffihegfgffhiifhiigfgfcegfghghhiiiihhiiiiihibghfhcfgfghfdggddeeeebad`ddbbbbbccca
@FCC0YMTACXX:1:1101:19982:154113#0/1
ACAACACTAAGCTCACACTGATTTCTCGCCTGAGCAGGTCTAGAAATAAACATACTAGCCTTCATTCCAATCTTAATAAAAAAAACAAGC
+
___cceccgggccddgfhihdggffh_bc^`fcfeghh^ffgghihihhfhdhiihh_gffhiifhfiihfhggcddggeeeccaW``c^
@FCC0YMTACXX:1:1101:3468:154441#0/1
TTGTTCCGTTGATCAAATTATTGGATCAATTGTAAGTGTTAGTTCGCTTCGACTTGTGTGGTCTTAGCATGTGTTATTCGGAGGTTTTGT
+
^__cccec`^ceeghfhfgfhiifeghhhhhhgddg^dbcfhbeafhfgaghfhiieeegfd`df_ghfde^\\^_ccceeZ\ZTZ]a[`
@FCC0YMTACXX:1:1101:7002:154468#0/1
ACAATATTGGGTCCTTTTCGTAGTTGCATGTGGCCTAGTAATTTTCGTTCAACGAGTGTGAGGAATGCTATGGCGGCTAATGTAGGTATA
+
bbbeeeeeggfggihiiihhfgfhihidbbafghhfhhcghdhhhdgcgfehii[eaeefd`efgffffg_gggeb]YP]RTZ___KGYY
@FCC0YMTACXX:1:1101:10338:154381#0/1
CCTAAATGAATTATCATCCAAGAACTCACAATGAACAACAACTTCCTCATCCCCTCCATTATAACTATCATAACCCTACTTAACCTATAC
+
bbbeeeeefgfggiiiiiiihhiihiiiiiiiiiiiiihhifghfhfhffhhhihiiiihhiiiiidhiiiiiiifgfdgedeeeeddbd
@FCC0YMTACXX:1:1101:13754:154401#0/1
GCAAAGGCTTCTCAGATTATGTAGATTATTAAAATTACTGCTACTAGTGAGATGAAGGAGCCTATAGATGATAGGGTATTTCATGTGGTG
+
___eeccZeagggaeffhhf`ggd[ea]g[gffhhfffca`egghhhacghdfdfhhghhhhhhhfghhhfhhhffV_cfdgeggbggb\
@FCC0YMTACXX:1:1101:17987:154298#0/1
GGCTTCGATAATAAGGTCTTTGGAGTAGAAGCCTGTGAGGAAGGGTATTCCTGTAAGTGCTAGGTTGCCAATGATTATGGAAGTTGAGGT
+
bbbeeeeegegggiihdfhhhiifhdgdhfhiiiifghghfffiiafghhiiegfhie_bggfffhhiic_fgefgggfeaceccbbdbB
@FCC0YMTACXX:1:1101:10133:154740#0/1
CGGAGTTACAATCACCTGAGCTCATCATAGCCTCATAAACAACGATCGAAAACAAACAATCCAAGCTCTACTCATCACAATCCTACTCGG
+
abbeeeeegggggiiiiiiiiiiiiiighihieiiiiiihiiiiiiiiiiiiihiiihhihhhgggggdeeeeebcddcdccccccccca
@FCC0YMTACXX:1:1101:10984:154695#0/1
TAAGAAGGCTGATAGAGCTCCTGTCAGTGGCCAGGGACTGGGTTTAACTATGTGATAAGCGTGGGTCTGGTGGGTCATTAAGTGTTGTTA
+
___cecdeeaegghifadgihihif_gcgfghhhiibffdfihfhfgiafhhgggcghfgfbagfS^cdaV^`ba`\`c_]]Z__``b^b
@FCC0YMTACXX:1:1101:12008:154651#0/1
TGGGGTTTGGCAAGAGTGGGTTTGGATGAAGGTCGGAGATGGGGGTGGGGGGGTTTGATAAGACACGGTGGTGGTTAGTGGTGTGGGGTG
+
bbbeeceegggggifhYbfheggiibfhhhih^cegG^_cgfhhiT_bcccaaTX_a_bcbcbcbcccQ[XHW^XW]`Y]aY^W^_BBBB
@FCC0YMTACXX:1:1101:13737:154584#0/1
AGTTTAACTAAAACATTAGATTGTGAATCTAACCATAGAGGCTTACCACCTCTTATTTACCGAGAAAACTCGCAAGGGCTGCTAACCCAT
+
^[^`cccege`gadghhh_gff`d_]egfb_ghdXceghdZcffhceaI^^W^WaaaceYbYUZegfgghgb`X^[^aaa]\]]Y]`aWT
@FCC0YMTACXX:1:1101:19963:154695#0/1
ATAATATGATTCACCTCCACACTAGCAGAAACAAACCGAACCCCCTTTGACCTTATAGAAGGCGAATCAGAATTAGTATCAGGCTTCAAC
+
\__cce^a]]bccedfcfefhhegddc`baddffhh_^UYc[ed_Za_\Z\bgffH\V\`H\^^cbb^ZT]Z]`b_bb`Z```^XX`S]S
@FCC0YMTACXX:1:1101:20861:154530#0/1
AACTAAAAATATCATTAAACCCATATAAGCCCCCCCACAACTTAAAACAATCACACAACCAATTACACCACTAACAATTAACGCCAGACC
+
ab_eeceeggeggihhiiiiihiiihifgghhhhiiYeefhfffifgfbfhdegggcecdc\]_bbccb_`Y]bbb_`b`_baacc]a_`
@FCC0YMTACXX:1:1101:11222:154893#0/1
AAGCATCCCCGCTCCGGTGAAGACGCCCTATAGATCATCATGACCAAGAGGAGCAAGCATCAAGCACGCACACGCAGCTCAAAACGCTTT
+
__[cceecefgc^ffhd^dfgbfR_YWc_Z^^eXcff_\bdfgdghdh]bd`ddebbd`bbdd_`abbaaaa^aaaaabbbbbb^_aWW^
@FCC0YMTACXX:1:1101:18915:154898#0/1
CATACTAACCTACCGCTCACACCTAGTAGCCTCTCTCCTCTGCCTAGAAGGAATAATGATATCGCTCTTCATCATAGCTGCCCTTATTGC
+
___eeeeegaggghfhghfhhiiiiiffffggfffdbfdgffhhifffhfhhfhhbffhihdfhigegggfeeeececddddcccbbcbc
@FCC0YMTACXX:1:1101:4234:155175#0/1
AAACCCAATTAAACGCCTCACAATAGGCAGTATAATCACAGGATTTCTTATCACCAACAACATCCCCCCCACCTCACTCCCCCAACCAGC
+
bbbeeeeegggggiiiiiiiiiihiiiihicghhiiiiiiihcgiiiiiihifhihiihiihiiihgfcaaaa`aY`bcbccc]_aca[`
@FCC0YMTACXX:1:1101:10886:155701#0/1
TTTCTATCTATTGCACATTTCTCCCTGTACGAAAGGACAAGAGAAATAAGGCCCACTTCACAAAGCGCCTTCACCACATAGATGACTTAA
+
bbbeeeeefgfggiiiiiiiiiiiihigiiiiihihiihihhefhiiihhdhiihiiiiiiiiiiifaggeeeeedcbddccdcccccbc
@FCC0YMTACXX:1:1101:11250:155701#0/1
CACCCAAGCACAAAATAGCAAGGATTAACCCCTGTACCTTTCGCATAATGAATTAGCTAAAAATAATTTCACAAAGAGAACTAAAGCCAA
+
__beecaccgcgaffghh`ddeheggfbfhhfffbegdfgffdfUaa`fgfegcghhhdcf_ZcccgdeededgecaZ_bdd`]]bbab\
@FCC0YMTACXX:1:1101:6903:155809#0/1
AGAGTTATGGAGAGGTTGGTGGTTGATAGTGCTAGTACAGCGTTTCCGATTAGGTGTATTAGCAGATGGCCGGCTGTGATGTTTGCGGTT
+
_b_eceeeggegefgdeghdfh_dgffii_cghifafhhihifhhhiieghiihbe`fhhiigggcgeeebcccaaab]bbcbdcbac]_
@FCC0YMTACXX:1:1101:16777:155795#0/1
ATTCTGTTAAGGGGTTAAGAATGGAAGTAAGTCGTATTATGCCGTAGCCACCCAGTTTTAGGAGTACTGCGGCAAGGACTATTGAACCTG
+
^__cac``e[b]e[bfa[e[S[e]]a`bb^Sb`dc`fg`egfeYccgacea\ZZbW_fgef`_bgXZV\V\]WWNZ^```^b_bY_baba
@FCC0YMTACXX:1:1101:17682:156244#0/1
ATAATGGGTATGACTGTAAAGAAGATTATAACAAATGCATGGGCCGTTACAATAACGTTATAGATGTGGTCGTTGCCTAGTAGGCTGCCG
+
bb_eeeeegegggcggfhihfidfffhhghhiiihihfhdgfghihhhhiiihfhihegfhiihhhbfgdba[acadbcdcddbcb`aaa
@FCC0YMTACXX:1:1101:18201:156135#0/1
AAATCGACCATCGCCTTTATTATTATCCTAATTCTCAGTCTAACCTATGAATGAACCCAAAAAGGACTAGACTGAGCCGAATTGGTAAGT
+
_b_eeeceggggchhiiifhhiiiiiiiiihiiiiihffghihhihhhhiifbghiiiicgfh]ddgbbddeeeeaddccaccccbcccb
@FCC0YMTACXX:1:1101:9799:156352#0/1
CCTACGTGATCTGAGTTCAGACCGGAGCAATCCAGGTCGGTTTCTATCTATTGCACATTTCTCCCTGTACGAAAGGACAAGAGAAATAAG
+
bbbeeeeegggfgihfghiiiiiihehfhghihdgh[cdgfgfgfhihehhfhhhhgggged^beeeebbac\_c`aacc^bcccccccc
@FCC0YMTACXX:1:1101:12720:156478#0/1
TTATGGGTTTTAAGTTTGGATGAGACGGTAGTAGTGGTGGTTAGTTTTAGTGATACTGGTGACTGGGTAATTTTTGAGGGAGAAGGATCA
+
_b_c`cccceecefY^efheggfffbfdP^bYcg[bcIYYOWca^cfga`dbWa__eghWVM__d\dVVV^b]dgaacbbNZZ\ZZXY^`
@FCC0YMTACXX:1:1101:15871:156467#0/1
CCTAAGCCTCCTTATTCGAGCTGAACTAGGCCAACCCGGCAGCCTACTAGGCAACGACCACATCTATAACGTTATTGTAACGGCCCATGC
+
bbbeeeeeggggfiiiiihihhihfhgiihfhihhhhhdghffhfghfhiihiiicdedccccc`bedccccbcc_`_cdbaccac_bbc
@FCC0YMTACXX:1:1101:18812:156374#0/1
GTTTATGTAGCTTAAACCCACCCAAAGCAAGACACTGAAAATGCCTAGATGGGTTTGCACACCCCATAAACAAATAGGCTTGGTCCTGGC
+
^__cZcc``eeeec_cb^efP[_eZe_JIIPHPbbaRaXc^eXXcfededcR^IVG[beed]Zd_P``]a__ccb`]__]\a_]_Y]``^
@FCC0YMTACXX:1:1101:19048:156402#0/1
GCTGCTAGGAAGCCCAGGGCAGTTGCGCATAGGGCTGAGAGTTTTAAGTAGAGGGGTATTGCTGGTTGGGGGAGGGAGGTGGGGGGGGTG
+
___eeeecceggfhhhhieh`edfhghagfgghfgfhcf^eebgh]_eWaedffaaSL^`bdeeeZ``bcccFTEOTBBBBBBBBBBBBB
@FCC0YMTACXX:1:1101:7636:156600#0/1
ACATTGGTCTCATCCTAGCCATAGCATGATTTCTCCTACATTGCAACTCATGAGACCTCCAACAAATACTAGCCCTAAATCTCAACTCAA
+
_abeeeecgggggiiiiiiiiiiiiiiiiiiiihiihhigfhiiiiiiiiigiiiiiiigfiiiaehiiiihhiiigfffgggeeeeedd
@FCC0YMTACXX:1:1101:13215:156645#0/1
TCTGAGGTAGAAAATGTAGCCCATTTTTTACCATCTCATAGGCTACACCTTGACCTAACGTATTCGCGGTGACGGCGTTTGCGCTCACTT
+
bbbeeeecgggggiiifiiiiiiiiiiiihifhghhihiiiiiiiihfgfhihihfffhibfhiifhgeX`^bbcacccc_bacccacbc
@FCC0YMTACXX:1:1101:18669:156513#0/1
TCCTATACCTAACAGATGAAGTCAACGACCCATCCTTCACCATCAAATCAATCGGACACCAGTGATACTGAACCTACGAATACACAGACT
+
bbbeeeeeggggfhiihhhiigfhiiiihiiiiiihdghiihiiiihhhhddghhhfiihhgdgegagdeeeeb]_bbcccacc_``bcb
@FCC0YMTACXX:1:1101:5134:157150#0/1
GCTCATCAATCGCTGACTCTTTTCAACAAATCACAAAGACATTGGAACCCTATATTTACTATTTGGTGCATGAGCTGGAATCATAGGCAC
+
bbbeeeeegggggiiihiiiiiiiiiihihhhiiiiihhhffhhhhhiiiihiibgghifhiihihZ_fhhifg`bddeeececcdcbdc
@FCC0YMTACXX:1:1101:18705:157158#0/1
TCGCTGACTCTTTTCAACAAATCACAAAGACATTGGAACCCTATATTTACTATTTGGTGCATGAGCTGGAATCATAGGCACTGCCCTAAG
+
__[acW^aeceeeh[a]abcbRJ`[`eJQYYI_IYccfZaec_fb[Xadee]c`efaeefhab\_\bR\ZM\V^V\^]`aaa^___ab\`
@FCC0YMTACXX:1:1101:1121:157557#0/1
TTTANCTATATATATTATCCTAACAACTACCATATTCCTGACTCTTAACTTAAACTCAAGCACCACAACCCTTATACTATCCCGCACCTG
+
^^^cBQQQ`PSbcdac`Ycec``Rb[ec]bd[dcdda[cccbXc][cdddc_]cdcI^R^_aZab_\``\``bcR^`c]^_]_Z[^Z]`T
@FCC0YMTACXX:1:1101:6798:157680#0/1
AGGTTTATCGTGGTCATGGTGTTAAGAAGAGGGATTGAACCTCTGGTTATAAAGTTTTAAGTTTTATGCAATTACCGGGCTCTGCCATCT
+
_b_cceeegggggehfhiiggghfhiiiifghhhiihihhhihhhhefgihihhbfhhhfhbgghhibghhhhggggeeccccccccbcc
@FCC0YMTACXX:1:1101:14719:157690#0/1
GGTGAGTAGTGTATTGCTAGGAGTAGGCCTGTGATGTTTTGTAAAATTAGGCAGGCTGCAAGAAGTGAGCCAAAGTTTCATCACATGGAG
+
^^^c^ccWb\YcY`KbS`aed]ee][eJQQb`d^IbIY^XHPPIP^IY^c]a]HU_c`ZWHHHWM\`b`b_\^BBBBBBBBBBBBBBBBB
@FCC0YMTACXX:1:1101:4691:157950#0/1
TATTTTCCTCACTGCCATACTAATTCTAGTTACTGCCAACAACCTCTTCCAATTCTTTATCGGCTGAGAGGGCGTAGGAATCATATCTTT
+
__beeeceffgggiiihiiiiiiiifhiiihiiibgififhibegfhiiihiiiiiiiiihfiiiihdhieggcU]ac]_`bcccccddc
@FCC0YMTACXX:1:1101:7308:157954#0/1
ATTTGGTTAGTATGGTTATCATAATCTAATGAGTCGAAATCATTTATTTTATTTAAACTACTTACCAATTCGGCTCAGTCTAGTCCTTTT
+
abbeeeccgggggiihhhhiiiiiiiiiiiihifhiiiihihihhfhiiihiiiihiiiihiiiifhiiihihiiiddggggeeeeeedd
@FCC0YMTACXX:1:1101:13230:157844#0/1
CTAAATTTTTGTGGGTTCGAGTCCCGTTGATGTAGTGAGGGCTTAGCTTAATTAAAGTAATTGATTTGCGTTCAATTGATGCAGAGTAGG
+
___ccecefcgbegfgfdfdfgegffia`WbacSaYaYa^cd_e^aebf\a[eghihhdhhi[fh[^ZHYacabc]bbcdbbbbbcTT__
@FCC0YMTACXX:1:1101:13690:157842#0/1
AATATGAGCCTCAACAATAACACATAATATGGTTTCCTCAAATTTAACCTGTCCCCCCTCATGGATACCAACTAAACCAGTCCATGCCAG
+
___eeeeegggggiiihiiiiiiiiiihihiiffhiiiiiiiiiihifiiiiihiiighihiiiagdgeggeeeebdbccccccdccccc
@FCC0YMTACXX:1:1101:18781:157787#0/1
GGCTAGTATGTTTATTTCTAGACCTGCTCAGGCGAGAAATCAGTGTGAGCTTAGTGTTGTGATAAGTGTGCCTGTGGTTATTGTGGTATA
+
ab_eeeceggggghihihhhiiiiifiiiiiifggfhhhiiih`gcfeegefgfbeefhfh[fghidd\dgbggdbbba_bdb_`b_`b`
@FCC0YMTACXX:1:1101:4572:158206#0/1
GTCATGATGATTTATAGGGCGTCTTCACCGGAGCGAGGATGCTTGCATGTGTAATCCTGCTAAGAGCTAATAGAAAGGCCAGGACCAAGC
+
__aeeeeeggggghifhhiihihiiihhihifgcgfff[egfhhhhhiiggggggggeeeeeedbdddccccccccbacccccccccccc
@FCC0YMTACXX:1:1101:5910:158157#0/1
CAGCAATACCCCTCTACTTAAAACTCTCAGCCCTATGCGCAACTGCCCTGGGCTTCCTAGCAGCCCTAGACCTCACCCTTATAACAAACA
+
__beeeeeggggghiiiiiiihiiiiihihiiihihhiiiiiiiiihiiiiiiiiiiihhhhgfggeeeeeddddccccccccdcccccc
@FCC0YMTACXX:1:1101:16251:158068#0/1
TTTCATGCGAGTCCCCATTTAAAGAACAAGTGATTATGCTACCTTTGCACGGTCAGGGTACCGCGGCCGTTAAACGTGTGTCACTGGGCA
+
bbbeeeeegggeghhhghiiiiiifhiihifffhihhiiihiihiiiihiiiefhhih`_fdggeeccacccccca`a``abcccccccb
@FCC0YMTACXX:1:1101:3566:158260#0/1
TAACCTATACTTTTATATACGCCTAATCTACACCACCTCCCTAACACTATTCCCCACATCCAACAACACAAAGATAACATGACAACTCGA
+
bbbeeeeegggffiiiiiiiiiiihhiiiehhihiifdghifhfhhifghiihhihhiiiiiiiiiigggeeeeebddbdddcccccccc
@FCC0YMTACXX:1:1101:4987:158300#0/1
CGTAACGGAATCGGGGGTATGCTGCCCGGATTCATAGGAATAGGGAGGTTAGGAAGAGTGTTTTGGTGGCGAAGCATGTTGTGAATAGTT
+
_^_ccccceagggffhhdaegfhhhffhhWZ`]\^d]cadeeabaZ]a^^]`cY][GXKYKZ`bPTW[_[XXT_]]R]_Y`BBBBBBBBB
@FCC0YMTACXX:1:1101:7569:158430#0/1
GTTTGTGGGGTTTTCTTCTAAGCCTTCTCCTATTTACGGGGGTCTGGCGTTAATTGTTAGTGGTGTAATTGGTTGTGTGATTGTTTTAAG
+
aa_eeddeggeggiiihiiiiiiiiiiiihiiiiihiiiiii[ceeedc]_^acdcccbcbbc]^[_bcdcc`^ac^^`_`cbbbcb]_b
@FCC0YMTACXX:1:1101:4861:158525#0/1
TGAGGAATGCTATGGCGGCTAATGTAGGTATAATTATAAGTAGGAGGTTTATCGTGGTCATGGTGTTAAGAAGAGGGATTGAACCTCTGG
+
bb_eeeeegffgfiiiiiihhiih[cdgacefghifdffh^aegcggP\begfhffgU^]bbdYaacde_ZZ_]``_Z`]bb]_accccc
@FCC0YMTACXX:1:1101:4956:158631#0/1
AGAATAGTTATTAGTATGTCCTACAAGCATGAATTAAATAACACCTTGCTGAGGTTCGCGTGGAGCTAGAATATTGAACGTAGGTGCGAT
+
bbbeeeeegggggifgfhgiiihiiiihiiifhiiiiiiiigfiiiihhihhhiedhhiidfhhhggfggeeeeeceddcbccc`bbccc
@FCC0YMTACXX:1:1101:10890:158622#0/1
GTTAGTTTTTGGTCTGTGAGTGTTAGTAATGTAATGTTTAATGAACCTGTGTTGTTGTAGGTGTGGCTTAGTATGATGAGTAGGGGTAGG
+
__beeeccgggfbefgbe^eeghdXabbef_e_cfdghhcdgdgbcbfcfe[afgfgce`fWWbegfdd\V_dgcYZR\^V^adcb`U^^
@FCC0YMTACXX:1:1101:11786:158569#0/1
AACCAAAATTTTTAATGCAGGTGTCGGTAGTTTAAAGGTCCGTGGGTTTGTGTAGTTTTTGGTTGCATTAATAGATTAAAGCTCCATAGG
+
_b_ccccefefggifegfhgf[b`fff^efcegfgefh^ecg^a_]Zaed\bW\_\cdgP`adedee_bZ__cdcb_b_b_b_b]b`b]]
@FCC0YMTACXX:1:1101:17676:159038#0/1
ACATAGATGGGTGAGCTCTTTTAGCTGTTTTTGGGTAGCTCGTCTGGTTTCGGGGAATTTGGCTTGTAGTTCTCTTTGTGAAATTGTTTC
+
bbbeeeeeegfeehhiiihiiigbgfgghbghfhiWafghghgfhhhaaffbdfhWadeeba]baaGMZT]Z]]`bbY_[]bbbbbZY`T
@FCC0YMTACXX:1:1101:20317:159181#0/1
ATTTAAGGGGAACGTGAGGGCGATCTTGACTTTCATGGTCCTGAGGTAAGAACCAGATGCCGGATACAGTTCATTATAGCTACGCCCACG
+
__bececeggecefeggfgifhhhfhhgeghhhihfhiafhiebff\egf_eghhhiggggedccabbb__bbcecc`bbcdcccccacc
@FCC0YMTACXX:1:1101:12595:159291#0/1
GGTGCCAGGTGGGTTGATTTGTTTCAGGTGCGGGATAGTATAAGGGTTGTGGTGCTTGAGTTTAAGTTAAGAGTCAGGAATATGGTAGTT
+
^_Y`cceegbcccgfh`dggfegbf``gbegfhhfdde^afffgec_W`aghVZb^`ccbdcedbb]_bd__bTZ]]bRTTY]Z_T]`]`
@FCC0YMTACXX:1:1101:14647:159275#0/1
TGACTCTTTTCAACAAATCACAAAGACATTGGAACCCTATATTTACTATTTGGTGCATGAGCTGGAATCATAGGCACTGCCCTAAGCCTC
+
__^^aaccggYcefgffhfagcgfdgafd]gfhhdhfhdfdggb`gbgfg`eeZabfhhhhhbgfhgdcfgfdgaZ]bbeee_]]`bddd
@FCC0YMTACXX:1:1101:18429:159496#0/1
CTACTGTCCCGAGGACTTCAAATCCTACTTCCACTAACAGCCTTCTGATGGTTAACAGCAAGCCTTACTAACCTTGCCCTACCCCCCACT
+
bbbeeecegggegigifhihiihhhdhiiiiihihiiiifcgfhidcffbg\effghffhidghidgddgggeeeeeddbbdccccccca
@FCC0YMTACXX:1:1101:5038:159501#0/1
CGTAGGGCTCCAATTAGGGCGTAGTTTGAATTTGATGCTCATCCTGATCATAGGATGGAGTAGACAATTAGGCTAGATATGGCTAGGATG
+
bbaeeeeegggggiiiiiiiighiihihhhiiihhhiiiihiiiiiiihiiiiihiiihi\bgfgggggggeeeeebdddddccb\`ZTT
@FCC0YMTACXX:1:1101:15318:159731#0/1
ATGCTCCGGATCCATTATCCATAACCTAAACAACGAACAGGACATTCGAAAAATAGGAGGCCTATTCAAAACAATACCCCTCACCTCAAC
+
a_beeeeefgfggiihiiiihhhiiihiiiihabeehhhhfhhiidhhhiihfbgffhhgdgeceeeeddddcacZ`_bacccccccc]b
@FCC0YMTACXX:1:1101:6844:160129#0/1
CTCTAGAATAGAATTGCGCTGTTATCCCTAGGGTAACTTGTTCCGTTGATCAAATTATTGGATCAATTGTAAGTGTTAGTTCGCTTCGAC
+
bbbeeeeefgfeghfhhfhifhbdhgfegffhi^effhidhh`df^egdhhidhhifhiff[_bgbghf\^^^\ZZ^]aaadecccacZ^
@FCC0YMTACXX:1:1101:9586:160203#0/1
CGACATGACTAGAAAAATCTATACCTAAAATAATCTCACAAGCACATATCACTGCCTCCACAACTGTAACCACCCAAAAAGGCATAATCA
+
[^_cccaca^e][b_ZZdffS^be^dg_ggX`bdfcgef]_baegffdfXeafXcZace_fdghZ\WZ_fR_d_dg\X^c`ab`bbbb_b
@FCC0YMTACXX:1:1101:7541:160998#0/1
TATGGGCCCGATAGCTTGTTTAGCTGACCTTACTTTAGGATAGGGTGTGTGGGGTAGCACGGAGAAGTTTGGATTCTCAGGGGTAGGTTC
+
bbbeeeeegggggihiiiiiiihhhiiiihiiiiiighhafgfhieg`ebghhiYadeeeec`a]`b]`cccccccbccccacTT_aY``
@FCC0YMTACXX:1:1101:11379:160869#0/1
TGAAGAGCGATATCATTATTCCTTCTAGGCAGAGGAGAGAGGCTACTAGGTGTGAGCGGTAGGTTAGTATGCCTAGAAGAGAGATAGTGA
+
___acaccggggfhdhhfggf`ehfhhhhh_e_ceWafgegcVe`gdcghfh[_befffaY`aabacdcb`RUZ]\TZ_b_R[WTY]KZ_
@FCC0YMTACXX:1:1101:5291:161104#0/1
TAGAGGCTTACCACCTCTTATTTACCGAGAAAACTCGCAAGGGCTGCTAACCCATGTATTCGTACCTAAAATTACGATTTTCTCAACTTT
+
__[cacceggeegiiaaagbghfegdegfh[fcebea``fcffegfbgdghifdfddedegd_acedR]bbdccb\_`a_ccbbbbb_bb
@FCC0YMTACXX:1:1101:14404:161217#0/1
CTATGGCTCATACCTCCTCCTAGAAACCTGAAACATTGGCATTATACTCCTTCTTATAACCATAACAACAGCTTTCATAGGTTATGTTCT
+
bbbeeeeeggfggdgghfhhiifhiffghhiffffhfhfhihfghgfdggihhhiihiihfffhhfhhihghihgdddegedeeeecddd
@FCC0YMTACXX:1:1101:17618:161161#0/1
AGAAGGCTGTTAGTGGAAGTAGGATTTGAAGTCCTCGGGACAGTAGTATGGTGCGGTTGTGAGTGCGTTCATAGTTTGAATTGGCTAGGC
+
___cc`aceeggghef^efgfgf[Yeedg^^e[dSdcgggfPaaef_ac]eaaegefghhbRVMVZFTZTUZ]_cZ___bbcbbbb`X^b
@FCC0YMTACXX:1:1101:5727:161389#0/1
AATAGGAGCAAGCATCAAGCACGCGCACGCAGCTCAAAACGCTTTGCCTAGCCACACCCCCACGGGAGACAGCAGTGACAAGTATTTAGC
+
__beeeeeggfefhiiiiiiiighiiiihfhhiiiiiiiihhhgfgggeeeeedddcccccccccccccabccccbbb`bbc_bcdddbc
@FCC0YMTACXX:1:1101:13569:161305#0/1
AAACTGTAAAACTCTAGCTGATGTAAAATAAACTACGAAAGTGGCTTTAAAGCTTCTGAACACACAATAGCCAGGACCCAAACTGGGATT
+
_^^cceacceggefccaggbgghhfghgfgbggX_dfafHb^^fZWacghf_deehdgffhbghiihifff_ddbg\cddaabb_bac[b
@FCC0YMTACXX:1:1101:12527:162075#0/1
AGCTTCAATTGGAAGGACTACTCGATTGTCAACTTCTAGGAGTCGGAGGTCCCCTGGGTTTAGGAATAGCGGGGGTAGTATGTAGGAGTT
+
bbbeeeeeggggghiiiiiiiiiifhieghhiiiiiiiiiiifgfhfhhaeghhhihhbddggfdeeeeecccccHT^Y]cca`ccbb^b
@FCC0YMTACXX:1:1101:9560:162412#0/1
CCTCCCAATAATAATCAAATCGACCATCGCCTTTATTATTATCCTAATTCTCAGTCTAACCTATGAATGAACCCAAAAAGGACTAGACTG
+
bbbece`eggggehiiihhhifhhifficghhiifhi_ghhhegbdfchfhhdffghihffggfdhfg`fgegdgaceecbdc[^b_bc`
@FCC0YMTACXX:1:1101:19525:162299#0/1
AAACACAAAACCCACACTCCTTATCCCCCCACTCATCATCATCTCTACTCTCCTACTACCAATCTCCCCCCTACTCTTAACCTTCCACTA
+
bbbeeeeegggggiiiiiiihhfhihiiii`gghhfiiihiigbghdghhihhfiihfhgffefeeeeccccccb_bbbccc_bbbbbbc
@FCC0YMTACXX:1:1101:20692:162256#0/1
AATCAACACCCACATCCTCCTAACCCTCTCCACCTTATCCATTGCAGTAGGCAGTTGAGGGGGTCTAAACCAAACACAATTACGCAAAAT
+
abbeeeeegggggiiihbfhiihihhhihiicbefgiiiiehighidfgfffhhihhhchbde\`dbc_bbcca^``aabcccaEW]][_
@FCC0YMTACXX:1:1101:4890:162684#0/1
TCTATGGGGTTTAGAGGGGTGATGCCTGTTGGTGGTCAATGGCCCCCTAAGCAGGGTGTTGGGGCAAGGCTTGAATGGTAAAATGCTCAG
+
___eececa[ceggfdffc_d_eghhhbfgdhefffagfaefhffghafhfgg`\[HZR\Q^^aa^W^^abca`bbbbS]Y_b`[]Y]_b
@FCC0YMTACXX:1:1101:12438:162695#0/1
CCCAACATCATCCTGGGATTTACCTCCTGTAGATATAGTTTAACTAAAACATTAGATTGTGCATCTAACCATAGAGGCTTACCACCTCTT
+
_b_^cccceeg]cdhhae`adegfb_eZeSbIY[Xde`ffe]eeaSacc_cegbcdgfhefH\aaaW__dR\\VH_XZ\R\\^V^BBBBB
@FCC0YMTACXX:1:1101:16329:162706#0/1
AGTATATTATGGATGCTACTTGGCCGATAGTGGTAAGGGGTTGGGTTACTGGTTCGCTTCCAATTCAGGGAAGGGTTAATAGGACTGTTA
+
__[`ccc^cegg`dcgXddd[`degf]PWWI^^IPX^[eaOW^_YVa\_bXRM\V\\[aFVHMUZZ`_UGZ\\PRGKX]ZZZYY]`a]`B
@FCC0YMTACXX:1:1101:5626:162894#0/1
TTGCCGAGTTCCTTTTACTTTTTTTAACCTTTCCTTGAGGCATGCCTGTGTTGGGTTAACAGTGAAGGTAGCATGGGCTTGTTTGTGCTT
+
_bbeeecegggggiiiiiiiiiiiihiihiiiiiiihfihiiiihhhighgfiihgggggeeacccbd]bbbcdccccccccccccbcbb
@FCC0YMTACXX:1:1101:6697:162860#0/1
TAACAAGCGCCTACAGCACTCGAACCATCCTCCTCACCCTAACAGGACAACCTCGTTTTCCAGCTCTAACAAACATCAACGAAAACAACC
+
bb_eeeeegggggiiihhihihfghfiifffggfffhhiiifiihihhhhhfghfgedgfeeceeedcdcc]`cc`bccbacccccaca_
@FCC0YMTACXX:1:1101:7449:162857#0/1
TAGTCCCTCTTTTACCAGCTCCGAGGTGATTTTCATGTTGAATTGCAAATTCAAAGGAGCAGTCTTAGAGTTTCTGCCGGGGCTTCTTCC
+
bbbeeeeegggggiiiiehbghifdaPY^eehghihhhgdfgcg_dfghehhihihiiiiifegfhffcg_dbgf`deecccca`BBBBB
@FCC0YMTACXX:1:1101:20297:163135#0/1
TGGGTGGGCCATGTAAGATATATAGGGTTTGGCCTATGATTTAGCTTTGACAAAGCTATGAAATGACTTTTCTAATACCTTGTTGAAAAA
+
^_bcS__ccgcgehdgdgdedgghhhhbfgdgaghhhhfaghff[eegfdggbbfdbghhdfcghhH\bbdddgebgaceee_`a]bR]\
@FCC0YMTACXX:1:1101:1927:163778#0/1
TATCCTCCTCAGATTCATTGGACTAGATTGGTTCCGATATACGGGATTGCCGATAGTAGGTTTGTGATTACTGTTGCTCCCCAGAATGAC
+
_^_ccccd^gWb[effdgbbffhhgfdfg`_`bdfdgZ^ce]WZ`_e_b_eaS_Z_^b^\^\baZ_cddcbbde[_bb]_\^GW`bbbY_
@FCC0YMTACXX:1:1101:4308:163978#0/1
ATGAAATGACTTTTCTAATACCTTGTTGAAAAAGTTATAGGGGCTATGGGGCTGGCTTGAAACCAGTTTTAGGGGGGTCGACTCCCTCCT
+
b_beeeeefgffgiihhhhhiiiihdfgfdhiihfbdfgfhiihhhhhiiihdghfhh]ab`fdZ^^ddgbabeeaLX[aaca_ba[bc^
@FCC0YMTACXX:1:1101:8508:163993#0/1
GGGGCGAGGTGTATGAATATTAATATGTTTTCTCGTGTGAAGGGGGGTTTTATATTGATTATGTGATGTGTGAGTGTTCCTCGTTGTGTT
+
^_^ac`ccgOYYbbbf]c]fcc_cbXa^eeggbg`egZabbe`ghgbHHQ[GX`Y_]]bbcbbYYYY`bbGQS]GSSSGY]baW^bQW[^
@FCC0YMTACXX:1:1101:20527:163954#0/1
GTTAAATTTACGCCCACGAATATAATGATGAAGTGGGCTTTGGCACAGGTTTGGTTCAGTGTGTAGCCTGAGAATAGAGGAAATCAGTGT
+
___`^ccW^eY`cefgh]gf\cdddggfg_dgde_eacgbghhhhhffgeffe\_`efg__cgdb`geeddd]cbbb_ZZ^_`bbbbbbT
@FCC0YMTACXX:1:1101:2302:164229#0/1
ATATTTTCATCTTTTGGGTGTACACAACTCCAACTGCCATCCCCTCAACTAACAAACATTTACTTCATCAAACACCCTCTACACCGACCC
+
___cccaccece`bba^_Ybfe[_eg[efg_aeZ^cc][_edg^eggfd_gdcfhffhfZ_`ghhdfghe]`dg^GTGZ_bbbb^aaa\^
@FCC0YMTACXX:1:1101:17705:164195#0/1
CTGTTAAGGGGTTAAGGATGGGAGTGAGTCGTATTATGCCATAGCCACCTAGTTTTAGGAGTACCGCGGCAAGAACTATTGATCCTGCAA
+
^^^YaZaZbcc^_daccdRad`^[Qbbdda`^ccacXccdcdcbaccccc`bb]abcV`_ZV\_dNYW\^WFTGX[```c``dY``BBBB
@FCC0YMTACXX:1:1101:4947:164307#0/1
TCCCATATTAGTAGCAATCGAAACTATCAGCCTACTTATTCAACCAGTAGCTCAGGCCGTACGATTAACCGCAAACATCACAGCCGGCCA
+
W\YccSY`\cc[c_J`YQ[eY[ee_edS[X`dR^YX^^ce^^XX^a_^XXSXIINI^cULT_`ZbcPVV`XSFRRZZTZT]`]XTR\X]Z
@FCC0YMTACXX:1:1101:17980:164327#0/1
TTTTCGTTCATTTTGGTTGTCAGCGGATGTTGTGGGATTGAGGGGTGGGGTTTTTTGTAAGGGGTGGTTGGTAGTGATTCGTGTTTAGTA
+
bbbeeeeegggggiiiffhiihhhhhbffffhafgi^egaafgfhS_decRRZ^accX]_bbccOW]W^[_[]_GRS]`]^GQQ[bBBBB
@FCC0YMTACXX:1:1101:1500:164603#0/1
ACGCCCTATAAATCATCATGACCAATAGGAGCAAGCATAAAGCACGCGCACGCAGCTCAAAACGCTTTGCCTAGCCACACCCCCACGGGA
+
_J\^c__cc`egghhh_fggghbfhgcdd]f[eXc^ccIOY^afZefghfghdgcddbb`_bbaa^aab]bb_bb^bba^aaaaaaaa_X
@FCC0YMTACXX:1:1101:18882:164571#0/1
TGTTGTGATAAGTGTGCCTGTGATTATTGTGGTGTAGATAATGGGTTGAGCTAGTGGGTTAATTAGTACGGGAAGGATATGACCAACATT
+
___ccdeegegggfgdef```cegb[eg_`deRbe`eafggghg]Y^^I^R^fbaeegZZZ_efcgS__\S``U^a_Z_]b``Z_^a_\Y
@FCC0YMTACXX:1:1101:19038:164693#0/1
GGGGATGGCTGCTAGAATGAAGATCGATAGGAAGAGTGCTAGTACGCCTCCTAGTTTGTTGGGGATGGATCGTAGGATTGTGTATGCAAA
+
aabeccceggggfiiiiiiiiiiiiiefhhifhhfh`ghihighgfghihihfhbghiffhfhg\ade^bbc_^a___bcY]`bcbbccb
@FCC0YMTACXX:1:1101:6296:164835#0/1
GTGCAATGTCTGAACACTTACAGGGAAAGTCTAGCACACATGCAGTGAGTTAACCTGTAACATCCATGTTCGCCTTGGGGCGAGCGTAAC
+
bbbeeeeegggggiihiiiiiiihiiiiighhfheghiihhfhihfhiifghhiihihiiihiiiiiiffhiiifegeeeccccccaccc
@FCC0YMTACXX:1:1101:19786:164753#0/1
TGTGTATTCGTAGGTTCAGTATCACTGGTGTCCGATTGATTTGATGGTGAAGGATGGGTCGTTGACTTCATCTGTTAGGTATAGGATGCG
+
___cY`cc]ceaefffhhhfhffhfgefgdgc_e^b_fbeff_[cghX^Xafe^R^egWW_e_bfd]\d`d_R__]ZZ_BBBBBBBBBBB
@FCC0YMTACXX:1:1101:13719:165264#0/1
ATCTGGCTTAGTCATGTGATTTCACTTCTATTCTACCACCCTACTAATACTAGGCCTACTAACCAATACACTAACCTTATATCAATGATG
+
__[ca^^cgcgeghhfd_ecdgdddgffc]gf_ggbghaeg^ba_cgfh]e]X^eXaZ^efhhd\a`ebgh`_]cgdddddbge[ccdbc
@FCC0YMTACXX:1:1101:15010:165474#0/1
TGAGAAAATCGTAATTTTAGGTACGAATACATGGGTTAGCAGCCCTTGCGAGTTTTCTCGGTAAATAAGAGGTGGTAAGCCTCTATGGTT
+
bbbeeeeegggeghidhhhiicghhiibghhiiiigfhiihiiiiiiihifgeghhhihhgZ`dceedeZ_`Z^aa_bbccccccccb_b
@FCC0YMTACXX:1:1101:9312:165785#0/1
CTATTCTACCACCCTACTAATACTAGGCCTACTAACCAATACACTAACCTTATATCAATGATGACGTGACATTGTACGAGAAAGCACATA
+
bbbeeeeegggfgiiiiihiifiihifhifcgiihiiffhihiibhhihhiihiihiiihiihiihfghhhiiggdggeeccdddcccbc
@FCC0YMTACXX:1:1101:9720:165859#0/1
TATGCCCCATAAGGATAATATAAGGAATGGGTAAGCTATGTATTCTGTTAAGGGGTTAAGGATGGGAGTGAGTCGTATTATGCCATAGCC
+
_bbeeeeegggggighhiiiiiiiighiiiidggiiiehighhihiibgffhiiighhhghffhhifg_d`dgdgcceedccddddccbb
@FCC0YMTACXX:1:1101:9569:165880#0/1
CGGGAGACAGCAGTGACAAGTATTTAGCAATAAACGAAAGTTCAACTAAGCCATGCTATATTTAGGGTTGGTCAATTTCGAGCCAGCCAC
+
^__e```cg^ege`]caghagffc_a]egbgfhh`HbUeeYc`f_efRIIXae_`WWaeecb\bgYGHMLTTHH^`^bRZGMRNZG[T[^
@FCC0YMTACXX:1:1101:11868:165961#0/1
TAATTATTTTTAGCATTGAAGCAGGTTTAGGTTGTGAACATAATCTAGTCCGTATGTATTGGAGATTGAGATTAGTAAGGCAAGACCTAC
+
bb_eeeeeggggfiiiiiiihiiiigiihhiegfgghihiiiihhiiihhhigfhgcfghiifhhiih`gghhhiigggegdeeeeddbd
@FCC0YMTACXX:1:1101:9870:166438#0/1
TGAATATGTGCTATGTCCGATGAACGATTTAATGTACTATGGACGGCTGGCATGAACTGGTTCGGTTGATATTCATGGGGTGGGACGGGT
+
___cceeeeeegghhgghffhUefhh_fghfhafffghhhhieghiiiifhfhh]Zbfhfdbdde^[XZ``ccca]R]`aRW]aW^_ccO
@FCC0YMTACXX:1:1101:13061:166319#0/1
TACCATTAGTTATGGTTGGAGTCCATGTGAAAGCAATGACGTATATTTTGTTTGCATTGAGTGTTTTATTAGTTATGGGGTTTGTGGGGT
+
bbbeeeeegggggiifhhihifgihiihhhiiihiihiiihcgidhiiihffhehdhhfbgaebbfhbffbgbgddgffg`]a`_bcaaR
@FCC0YMTACXX:1:1101:2503:166562#0/1
GAAGTGATGGTTCGATGTGAAGTGGTGTAGTAGTTGGCGGATGAGGCAGATAAAGAGGAATGTGGATCCGATAATAACATGGAGTCCGTG
+
___`\cccgg[cgge^d_ee`aecf`e_`_X^_PYbe[ca[U_egghhhdfhcfgdfdddgd]bcYZU_bb^a_b_b`b``b`^bTY^^^
@FCC0YMTACXX:1:1101:14399:166732#0/1
TAGGAGGAGTCACAGATGTTCTTGTGTTGTGATGAGTATGTAGAGGTTAAATGAGCCGCTTATTAGTAGGACTGATAGGAGGATAATAGT
+
_bbeeeeegeggghhehihifiihbecfhefdfhcfbeghghhfgha`ffhhihhhhhehihhihh_bgf`b_d`acdd_cb`dcbc_b`
@FCC0YMTACXX:1:1101:1965:166854#0/1
CTCGTGTATCTACATCTATGCCAACTGTAAACATGTGGTGGGCTCATACAATGAAACCTAAAAACCCAATTGATATTATGGCTCAAACTA
+
_bbeeecdeeeceghhihffiiffihidfhihhXaddg^eefhhhbghhfdgh[cefdfhhf]c_cghfgggdg]`cdc]ccddbbbccc
@FCC0YMTACXX:1:1101:8544:167067#0/1
ACCGCACAATCCCCTATCAAAACCTACTCATAAGCCAAAATTTAGCCCTTCTCCTATTAGACTCGACATGACTAGAGAAATCTATACCTA
+
__be`cecgeeggcedegdcgbeddbdb^bf[^[begagh`accc]ac`aeffghfg`ffc_ef_\Y\`ceabV_bd_`_bbbbe`]``_
@FCC0YMTACXX:1:1101:15828:167132#0/1
CCATATATTTCTGCCTAGCCAATTCAAACTATGAACGCACTCACAACCGCACCATACTACTGTCCCGAGGACTTCAAATCCTACTTCCAC
+
ZZ_cccaceeeeeaXeaYbfhea_adgdghhaXb[bXefedbdcfedUVU_``c_eeeheheMV`daWT]]aaaaa`]``]YR]Y]`__a
@FCC0YMTACXX:1:1101:8247:167278#0/1
AGTTGATTCAAATTGTATTATTTTTGGAAAGTCATGTTATGGGTAGTAGCATGGTTGTGGGGATAATTATTTTTAGCATTGAAGCAGGTT
+
aaaeeeeegggggiieghiiiiiiiiiiiiiiiiihhhhhiiibcgaghhgiiicghfhiihfhiiiiiiggggddeeeeeedddcdc^b
@FCC0YMTACXX:1:1101:13119:167738#0/1
TTATCATTACTAAATGAGGCAACCAAGCAAAACGCCTCAACGCAAGTACTTACTTCCTATTCTACACACTAACCGGCTCCCTACCCCTAC
+
___eeeeceegggifhihhiihdcgdghihiihhifhhiiiihiffSbfgghhhfhiihhfggbgggdebddbbcaaccaaccccccaaa
@FCC0YMTACXX:1:1101:13476:167652#0/1
TATCTGGGAGGTATGATGGTTGTTTTTGGTTATACTACTGCAATGGCCATTGAAGAGTATCCTGAGACATGGGGTTCTGGATTTGAGGTT
+
___eeeeegggbeghghhhdghfhhhiiihifhihifhhihhhiiihiiihfddgfhV_ffffhghggeggggeX[_bdbZ`bcc`ac]`
@FCC0YMTACXX:1:1101:4580:167990#0/1
ATACTAACCAAATGACCTTTACCTACATAAACATTATACTAGCATTCACTATCTCTCTTCTAGGCATACTAACCTACCGCTCACACCTAG
+
bbbeeeeegggggiiiiiihiihiiiihiiiiiiiiiiiiiiiihiiiihiiiiiihiiiiihiiiiiiiiiihighhgggeedddcdcc
@FCC0YMTACXX:1:1101:10558:168009#0/1
TTTAAAACCAAAAACTCCCTAGCCCACCTCCTACCACAAGGCACACCCACACCTCTCATTCCCATATTAGTAGCAATCGAAACTATCAGC
+
bbbeeeeegfgggiiiifffihiiiiiihiifiiagfhhghchhehiiihhifcgfgfggggdggeeeccdbcddddda`cacccbccdc
@FCC0YMTACXX:1:1101:17665:168106#0/1
AACTCAAACTACGCTCTAATCGGAGCCCTGCGAGCCGTCGCCCAAACAATTTCATATGAAGTTACTCTTACTATTATCCTCCTATCAGTC
+
bbbeeeeegggggiiiiiihihgiiiihhdghhhiiiagihhhdgffeeeeeddddddcdc_bccbcccbccdddcccbcccccccbc_b
@FCC0YMTACXX:1:1101:20702:168045#0/1
AACCATAACAACAGCTTTCATAGGTTATGTTCTCCCATGAGGCCAAATGTCATTCTGGGGAGCAACAGTAATCACAAACCTACTATCGGC
+
___ceeccggfggffgihfhhhgghffhbefhhffhhhi]cffgfg`c^ccdgghd]ecgg`gdhhhb\^bb]R`Z__cabb`ZZ__PZW
@FCC0YMTACXX:1:1101:6578:168369#0/1
ACCAGCAATACCCCTCTACTTAAAACTCTCAGCCCTATGCGCAACTGCCCTGGGCTTCCTAGCAGCCCTAGACCTCACCCTTATAACAAA
+
_[_cYcc^^beae_eed`bdbgehhhhegehhhd`eeefS_e_fe]^aee\_ZP_eeddYc^bbde\ZcaZ``aZZZ^^TZY_`a`Y`aa
@FCC0YMTACXX:1:1101:4924:168504#0/1
CTAGTACTACTAACTATTCTAGAGATTGCAGTAGCCCTAATTCAAGCCTATGTCTTCACACTCTTAATTAGCCTTTATCTACATAACAAC
+
bbbeeeeegggggiiiiiiiiiiiiiiiiiifhhhhiiiiiiiiihiiihhihhiiiiighhiefhhiiiihifihiiiiiihgggggge
@FCC0YMTACXX:1:1101:17876:168741#0/1
TAAATTTCAACTCAAGCCCCCTCCCACTAATAGGCCTCCTCCTAGCAGCAGCAGGAAAATCAGCTCAATTCGGTCTTCACCCCTGACTAC
+
bbbeeeeegggggihhiiihhiiiifhiiehihifihiiiiihfgegffhiffhihihihhihiffffefeeeab`ddccccccccbb`b
@FCC0YMTACXX:1:1101:18444:168652#0/1
GATTAAAGTCCTACGTGATCTGAGTTCAGACCGGAGCAATCCAGGTCGGTTTCTATCTATTGCACATTTCTCCCTGTACGAAAGGACAAG
+
bb_eeeeegggggiighifghihidhhhihiiihiiicfhihieh]eghZefgghigegggggeeeeee]bbdccbccbaaca^^T^bcc
@FCC0YMTACXX:1:1101:4121:168781#0/1
AGGCCCATTCAAAACAATACCCCTTACCTCAACTTCCATAATCATTGGCAACCTGGCACTTACAGGAATACCCTTCCTCACAGGCTTCTA
+
___cceeeaee^^fgeagfffihhhiihhd[e`bcfgfdgffghf]gch[efG^eghaf__beghX_cYccdb`b^a_cecbZU^`bb__
@FCC0YMTACXX:1:1101:4494:168772#0/1
ATATCGGTCGAGGCCTTTACTATGGCTCATACCTCCTCCTAGAAACCTGAAACATTGGCATTATACTCCTTCTTATAACCATAACAACAG
+
_bbeeeeegggggiiiiiiiii_ghhhihiiiihihhiibfgghihhhhhhiiiiiicdbdgfgeeeeeebddbcbdcccccccccccac
@FCC0YMTACXX:1:1101:11718:168839#0/1
CCCCTCAACTGCCTACTGCAATGGATAAGGTGGAGAGGGTTAGGAGGATGTGGGTGTTGATTGATGGGTGAATTTGGTACATGATTGAGA
+
bbbeeecegggggiiiiiiihiiighiihi`egafeggiYcfgicghcef\eghZa`fhghggbgggeZ^^bdcbbd^bccdcbbec]b^
@FCC0YMTACXX:1:1101:15431:168819#0/1
ATGGCTTTAAAGAAGGCATGGGTGCAGATGTGTAGGAATGCTAGGTATGGTTGGTTGATGCCAATGGTGATTATTATTAGGCCTAGTTGG
+
bbbeeeeefgggghihhfbgfibf_ceSXdbeabffbgdhhi^ceO^^eg^afgcffffbgdgb`dgH\^`b^bbb^bcacbb__b_`]b
@FCC0YMTACXX:1:1101:16236:169179#0/1
ATGAGGCCAAATGTCATTCTGGGGAGCAACAGTAATCACAAACCTACTATCGGCAATCCCGTATATCGGAACCAATCTAGTCCAATGAAT
+
bbbeeeeefgfggeghiihiiiiigiihhhfhcfhiiiihhhiihiiiiihiiiifiiiigggedeeecccccccbcccccccccccccd
@FCC0YMTACXX:1:1101:19560:169009#0/1
AGTAGTACTTTACGTTTTGAAGCAAAGGCTTCTCAGATCATGTAGATTATTAAAATTACTGCTACTAGTGAGATGAAGGAGCCTATAGAT
+
__\^ce`cegggegfeddZbgg`dfgadadg_gd^caabegff_edgfffffhhhdfghhgdeeef`egffgdghghhhM^Z^ZacedZ_
@FCC0YMTACXX:1:1101:14314:169298#0/1
TATTTTCCTCACTGCTATACTAATCCTAGTCACTGCTAACAATCTTTTCCAACTCCTCATTGGTTGAGAGGGCGTAGGAATCATATCTTT
+
_bbeeee`cgggghdfhhiihiiihhdgh^_gfgghf_dfhghhhfbghhhdaacefhhg`]cfgfdgifagFYYXXa_`_]`bccbcec
@FCC0YMTACXX:1:1101:8158:169819#0/1
CCATTGGCGTGGAGGTAGCGAGTGATTCAGCCGTATTTCACATCTCGGGTGATATGTGCAATTGAGGAGAAGGCGGAGGAGGTGTCTGGT
+
a_beeeeegeggeghbdgfhfhbedfhhhihhhghhiiiiihhiiiiiiUa_fgggdgfgeeeeccdbb\acccccacc^acW^Y`bccY
@FCC0YMTACXX:1:1101:8279:169966#0/1
CAATTATCCTTCTATCTCTCAACCCCAACATCATCCTGGGATTTACCTCCTGTAGATATAGTTTAACTAAAACATTAGATTGTGAATCTA
+
bbbeeeeegggfgiiiiiiihfiiiiiihiiiiiiidhiiaghfhhiiiiiieghffhiihaehhiiiiiiiiifgggdeeeeeedeedc
@FCC0YMTACXX:1:1101:11634:169834#0/1
GCTCACACCTAGTAGCCTCTCTCCTCTGCCTAGAAGGAATAATGATATCGCTCTTCATCATAGCTGCCCTTATTGCCTCAAACACACACT
+
___eeeeefggggfeghhiibfbgbdgdba][adfffhiihf]effgfeae_cfh`cggabaeeghhf`cbghg`ddgdbaacdcccccb
@FCC0YMTACXX:1:1101:14813:169930#0/1
AATGGATGGGGTAGAATGGGCCTAGGAAAATTGTGGTTGTTAGGGCGTTTATTATGATGATGTTTATGTATTCGGCTATGAAGAATAGGG
+
P^^\``c`accH_dddYdJ`Zaedddb[d`ccc_[VH^UO^IXaccYLZZ`HV``]S`Y^\b^Z^```V^]a]ZZXZGLTLZ]]```YY[
@FCC0YMTACXX:1:1101:19367:169808#0/1
GTTTGTTTTCGATCGTTGTTTATGAGGCTATGATGAGCTCAGGGGATTGTAACTCCGGATGCAAGTAATACAGAAGTGTTTAGGAGGGGT
+
__beeceeggg_cdgY_eefhihidgifffhiihiibgfffdfHV^^bfegiihhidhN`dbd^bZVZZ`bbd]_UUZLT\T_bZbaccB
@FCC0YMTACXX:1:1101:8678:170107#0/1
AATTACTTTCCATGACCATGCTTTTATAGCCATATCTCTTATCAGCTTTCTAGTGTTATATGCCCTGCTCTCAACACTCACAACAAAACT
+
bbbeeeeeggggghiihhiiiiiihiiiiiiiiiiiiihhiiiefhbhhhhfihggbghfhidfghfhfffdfff_fhihhhcdggeeee
@FCC0YMTACXX:1:1101:10642:170042#0/1
ATTTGAGGTTCTAGGGGGTCTTTTAGTAGGGTTGATGATGGAGGTGGTATTAGTTTTATGGGTTTTAAGTTTGGATGAGGCAGTAGTAGT
+
___ce`ccegeaaghfhfPbeghfgfeegff^a`gf`XI^edgfbgfT\___b_S\b^bdgfZ^aaZZZ`_b]\]bb__`acab__c]bT
@FCC0YMTACXX:1:1101:1665:170314#0/1
TTTCGATCCGATTTGGGCTTATGCAGTGGAGAAAATATTCATGTTACTTATACTAGCATTATTGCTTCTATATGGTGATAGATTAATCCA
+
___ccacd_gcegaadffghfg`dggeffbf^fXZadh[f[fgf]cggfhdfffgghffhhhfe_Zegd[cgfYcfb`bgegeeeedee`
@FCC0YMTACXX:1:1101:7316:170318#0/1
TAAACCTATGTAAGCCCCCCCATAATTTAAAATAATCACACAACCAATCACACCACTAACAATTAACGCCAAACCCCCATAGATAGGAGA
+
bbbeeeeeggggefihghhhiiiicfhffhiihhiiiifhiiibfbf]fghihegggeee]bbb`bdcccccbccc_ccccc``bcbccc
@FCC0YMTACXX:1:1101:11217:170454#0/1
GCAATGGGGGCTTCGACATGGGCTTTAGGAAGTCACAGGTGTAGGCCATATAGGGGTATTTTTGCCATGAAGGCTATTATGCATGCCAGT
+
b_beeeeegfgfgiiihiihiihiiiiiihihgghgfhiaeafgbhhegbgghghgFTaceeecbdddccccccbbbcddccddcccccb
@FCC0YMTACXX:1:1101:15456:170312#0/1
CATATTTTCATCTTTTGGGTGTACACAACTCCAACTGCCATCCCCTCAACTAACAAACATTTACTTCATCAAACACCCTCTACACCGACC
+
__beeeeecggegihfihhfgeghfhhhifghffghcgf`gghhiigiiifgffhfghiiiiifiidfhgddeggacdccdccccccccc
@FCC0YMTACXX:1:1101:20300:170403#0/1
TCGTGGAATTTTCTGAGGTAGAAAATGTAGCCCATTTTTTACCATCTCATAGGCTACACCTTGACCTAACGTATTCGCGGTGACGGCGTT
+
___eeeeefggge_eegdhdf]ghdhhhfhhff`eghiifdhfd[aafgc`eabfg_`fgghiiihfgfed^`\_a_abcFX[bccc]__
@FCC0YMTACXX:1:1101:2407:170505#0/1
AGAATCTTAGTTCAACCTTAAGCTTACCTACAGAACCACCTAATCCCCCTGTAAGCTTAATTGCTAGTCTAAAGAGGGACAGCTCTTTAG
+
__beeeeeggcgeghiiiihiiiiihfhihhhiihhihhihhiihiiiifhfhhghfdeghiiiifhiihhfhiefbdedeecccbbbbb
@FCC0YMTACXX:1:1101:3056:170659#0/1
GTGCAGATGTGTAGGAATGCTAGGTATGGTTGGTTGATGCCAATGGTGATTATTATTAGGCCTAGTTGGCTTGAGGTGGAGAAGGCTACA
+
___eeecceec`cdfacghhfhhh[^bfh`egafgdgfgfhhhhhfI^_[egggchdfYbabfgf_fdgfghhdddgdeZaR]bdcbbbc
@FCC0YMTACXX:1:1101:4183:170583#0/1
TGTTAGGGTGAGGAGGATGGTTCGAGTGCTGTAGGCGCTTGTTAGAGAGGTAGTGATGAGAGTAATGAATAGGGCTCAGGCGTTGGTGTA
+
___eceeeYcegedfhdfff^dgggfaegfhggghfdf`gg^cac\bSafHM\V_cghhhdg^d_dgebcedebd_aG]`baNR\`BBBB
@FCC0YMTACXX:1:1101:4582:170658#0/1
TGGTGATAGCTGGTTATCCAAGACAGAATCTTAGTTCGACCTTAAGCTTACCTGCAGAACCACCTAATCCCCCTGTAAGCTTAATTGCTA
+
___ccccdgggegdedfffghggh]egffdghfhfbdfdhfhhgffhhffgihhfbfcgfghfhhb]bcfgeddeecccbddb`cc_bbb
@FCC0YMTACXX:1:1101:7283:170558#0/1
CTGACTAAAGAGTTACTTTGATGGAGTAAATAATAGAGGTCCCAACCCTCTTATTTCTAGGACTGTAGGCATCGAACCTACCCCTGAGAA
+
^W^cccc]c`Y`^]acdcacS[b`]bbbd``^[[IYb[^Y^cch_ccchhcSWaca]cca\\[\ZWW\H__\`L^bZ\VZ]`]Z\]]\]]
@FCC0YMTACXX:1:1101:13175:170777#0/1
AGGTTGTTGGAGATGATTGCTATTATGAGGATTATGGATGCGGTAGATTGTATCAGGAAGTATTTGGTAGCAGCTTCTGTAGAGCGGAGG
+
_bbcceeeggggghiiihiiihhifhigiifhhhhhifhfhhi^egafgfafhihhfWaeW_ebgdgfggddgdgddcb]`cedbaaW^a
@FCC0YMTACXX:1:1101:14524:170997#0/1
TTCATAGCCGAATACATAAACATCATCATGATAAACGCCCTAACAACCACAATTTTCCTAGGCACATTCTATCCCATCCATTCACCAGAA
+
abbeeccegcggffhiaegffhhfhiehefdfafgfgfghihiiifgfbfdghfeffffdffdgggggeeccadebbdddceddbcccac
@FCC0YMTACXX:1:1101:5608:171078#0/1
ATATTATGCTTTGTTGTTTGGATTTGTGAAGTATGGGGATGGCTGCTAGGATGAAGATCGATAAGAAGAGTGCTAGTACGCCTCCCAGTT
+
_a_ceccceggggiifhfiiibfgdhgbdg``eXdfghhihfhia^aeffcggfcggfff`bfgg`bZ\ZHM\b_a]_c\bcdcccZ_Y_
@FCC0YMTACXX:1:1101:19901:171110#0/1
GGTGTCTAATCCCAGTTTGGGTCCTGGCTATTGTGTGTTCAGAAGCTTTAAAGCCACTTTCGTAGTTTATTTTACATCAGCTAGAGTTTT
+
_b\ccdeegggggiffhiiiighfdfffhfhhhedeffhchhdhhbhhhiihhihhhihdhi^bfdghghhehgggbgebcceecb]`_b
@FCC0YMTACXX:1:1101:3553:171417#0/1
TCCCTATTCGTATGAATCCGGGCAGCATACCCCCGATTCCGTTACGACCAACTTATACACCTACTATGAAAAAATTTCCTCCCCCTCACA
+
bbbeeeeegeggghghhhiiiiiiiiiiiihiiiiiiiihgehighhigggeeeeeddddddcccbdcbdccccc`bcdcccccccc_cb
@FCC0YMTACXX:1:1101:11029:171347#0/1
CTGCTAAATCCTCCTTGGGCCCTTAAATTTCATAAGGGTTTTCGTGGAATTTTCTGAGGTAGAAAATGTAGCCCATTTTTTACCATCTCA
+
bb_eeeeefggggihiiiihiiiiihhiiiihhhifiicdghiiiiiihiihifhiiiieghhhhighggdffgeddeeeccbbcccccc
@FCC0YMTACXX:1:1101:6029:171616#0/1
ATGGATCCGGAGCACATAAAAAGTATAGCTTTGAAGAAGGCATGGGTGCAGATGTGTAGGAATGCTAGGGATGGTTGGTTAATACCAATG
+
_Z[cc^cc^e`cegg_`ag__bbP^^b_e^bc^^ff[aXW^Xcc]_a[Zeaegf\_MHW\eZbc`_bb`G\bcdRVT]^^]bb_BBBBBB
@FCC0YMTACXX:1:1101:12209:171607#0/1
GAGGCACTGCCTGCCCAGTGACACACGTTTAACGGCCGCGGTACCCTGACCGTGCAAAGGTAGCATAATCACTTGTTCTTTAAATGGGGA
+
bbaeeeeegggggiiiiighiiiiiiiiiiiiigfhihfhiadgggeeeeec`bcccbbcY`bbccbccccccccccbccccccccccc_
@FCC0YMTACXX:1:1101:14613:171665#0/1
TTCGTAGGTTCAGTATCACTGGTGTCCGATTGATTTGATGGTGAAGGATGGGTCGTTGACTTCATCTGTTAGGTATAGGATGCGTAGGGA
+
bbbeeeeegggggfhiiihiiiggegiheggifhhhibgge^feghg`bghiaefedhgffiihhhgfdddggZZZ^bc]```c\\accR
@FCC0YMTACXX:1:1101:17621:171533#0/1
GTGATAGACCCGTGATCCATCGAGATGTCTTATTTAAGGGGAACGTGTGGGCGATCTTGGTTGTTATGGCCCTGAGGTAAGAACCAGATG
+
___eeeeeggggehhhfiihhhfhffgfhihhiiihghhiifdgifgcghifffYdbdgfbaaX`bdccaccac\X[Y_bbbbba_^`c_
@FCC0YMTACXX:1:1101:19270:171507#0/1
ATTAATAGTACTTTGCGTTTTGAAGCAAAGGCTTCTCAGATTATGTAGATTATTAAAATTACTGCTACTAGTGAGATGAAGGAGCCTATA
+
_bbeeeeceeggfiiiighiihihiiiihhhbgiiiiiihiihhihghfghhiiiiicfghihihiiiiiifghihggedggeeeedcbd
@FCC0YMTACXX:1:1101:3764:171855#0/1
AGGAAAATTGTGGTTGTTAGGGCGTTTATTATGATGATGTTTATGTATTCGGCTATGAAGAACAGGGCGAATGGACCTGCAGCGTATTCA
+
a__eeeeegfegedfhghghiiiighhghhhcfefhhdddgdhhfghhhhiiiihiiihiiiiig`dge\XX`b__bcccccccaccccd
@FCC0YMTACXX:1:1101:8241:171893#0/1
CCTGTGTTGGGTTAACAGTGAAGGTAGCATGGGCTTGTTTGTGCTTGCTATGCCTGGCTGTTAGGTATCGGTGAGGTTTTCGATCCGATT
+
___eceeegfgegifh_fbgghhigbgfgihiiiiihffhdegffdfhfghhiffhihhihifbg\_cggg^adddZ_bccaccccccca
@FCC0YMTACXX:1:1101:15188:171766#0/1
AAACTCTACTCCCTTTCTTTCCTCATCCCTCTTACCCTAGCCCTAATTCTAATGATATAACCTATTACCCCGAACAATCTCAATCACAAC
+
b__eeeeegggggiihiihihhiiihiiihhhhehihdghifhhhhiih]^effhhghhiihiiihiihhii_dgceeeddcbcdcccbc
@FCC0YMTACXX:1:1101:2610:172492#0/1
TATTTACTGTAGGCGGTCTAACCGGCATCATCTTGGCAAACTCATCCCTAGATATCGTACTACACGATACATACTACGTTGTCGCCCACT
+
__be_deeggggfhhc[beghhh`f_fffhfgghhhhhebe_fgdghhhhfdbdgdg_ZacddbccYaacccd```bc`bcccccccccc
@FCC0YMTACXX:1:1101:10061:172390#0/1
ATATCGGAACCAATCTAGTCCAATGAATCTGAGGAGGATATGCCATCGACAGCCCCACCCTCACACGATTCTTCACCTTACACTTTATTC
+
___accc^cecggfg]ef^bbdf_[daacfh_^WP^_eacghac[XaU^cfUbed_`T`dgdddcd^baa[R]`]]]bbbbb_YY`_`bc
@FCC0YMTACXX:1:1101:11127:172547#0/1
GTAGGATTGTGTATGCAAATAGGAAGTATCATTCTGGCTTGATATGTGGGGGAGTATTTAGTGGGTCGGCTGGAATGTAGTTGTCTGGGT
+
_^_eecdefegeghdfhihiidhfiifghifgfhhhhhihhffffffdfghiYeGM\bcbdV\`gYa]aY\^_KGT]_YTKZ_Y]b]`cR
@FCC0YMTACXX:1:1101:3535:173386#0/1
AGGCCTAGTATTAGTAGGGTGGTAGAATAGAAGTGAAATCACATGACTAAGCCAGATGTTATTAAGAAGGCTGATAGAGCTCCTGTCAGT
+
abbeeeeeccgggieghii[bfbeghhiiihhhcegfggihiiihfhhiiiiiiihhighhhiihhiffiihidgdgggeeeeeeddbdd
@FCC0YMTACXX:1:1101:20920:173280#0/1
AGCTGTTTTTGGGTAGCTCGTCTGGTTTCGGGGAATTTGGCTTGTAGTCCTCTTTGTGAAATTGTTTCTAGCTAATTCATTATGCGAAAG
+
bbbeecdegggggdfhghiifhhihfhhihhhhdhihiihhiih\be\cg`f_ddd^d_dRZZ^_abb`bZ_b_RLZ`_]abcYYW^^aR
@FCC0YMTACXX:1:1101:17823:173664#0/1
GAAACAGGATCAAACAACCCTTGCGGAATCTCCTCCGACTCGGACAAAATCGTCTTCCACCCCTACTACACAATCAAAGACATCCTAGGC
+
___eeeeccegegffghdhfhfihfhfdhfhifihiiggiihigiiihd]`bZZa^bdd_`aaaaa`bccccabbbbbbbccbbcccb`b
@FCC0YMTACXX:1:1101:3193:173819#0/1
GTTATGAAGAATGTTGAACCGTAGATGCCATCGGAGATGGTGAAGGGTGCTTCAAAGTATTCTGAGATTTGTAGTAGGGTGAAATAGGTG
+
ba_eeeeegggfggifhhhhfgghiihiiihfhicgfghiafagfhiWaegfdghii\egfhiifgggffggfgbceeeZ`bdb`bbc]_
@FCC0YMTACXX:1:1101:16021:174182#0/1
TCCATAGTACATTAAATCGTTCATCGGACATAGTACATACTCATTAAATAATCCTCCTCACCACGGATGCCCCCCCTCACTTAGGAGTCC
+
___ccaccae]egff`gff`ffhfdffc_d`XbYbfhhfgb_cghehhfff_g_ddgfghfbghiZ_WaX`ded^Z_aac__bGYR][bb
@FCC0YMTACXX:1:1101:4479:174415#0/1
ATGAAGGTTACAAAGTGAGCGCAAATGCCCTCCACCGCAAAAACGTTAGGTCAAGGTGTAGCCCATGAGACGGTAAAAAATGGGCTACAT
+
bbbeeeecgggggiibghiiihiiihiiihfiiiiihhiiihiii_gghighifggbg]aceeecddbdbbcc_`acbcccccccccccb
@FCC0YMTACXX:1:1101:10348:174362#0/1
TAGGGGGCTTTATACACTGATTTCCTCTATTCTCAGGCTACACACTGAACCAAACCTGTGCCAAAGCCCACTTCATCATTATATTCGTGG
+
bb_eeeeegggffiihhiiifhhhihiihihhiiiiiihhhhihhifhghhiihifff_cggefg_beecbdb`b`bccccddccdccc_
@FCC0YMTACXX:1:1101:16124:174430#0/1
CATAATGAATTAGCTAGAAACAATTTCACAAAGAGGACTACAAGCCAAATTCCCCGAAACCAGACGAGCTACCCAAAAACAGCTAAAAGA
+
_bbeeeeeegfgfiihiiiiiihhiihhhiiiifhcffhfghiaZeghfhghihiihcagiegfggeec[`bbcbaaccccb^_bbccba
@FCC0YMTACXX:1:1101:16609:174503#0/1
AAACTCAAGCACCACAACCCTTATACTATCCCGCACCTGAAACAAATCAACCCACCTGGCACCACTAATAGCACCCATTCTCATATCTCT
+
__bcecceeggfcfccfdgfgfdgfeagfgffdfgffdcaed[ehfbfhff\`fb[Z^^b`^adacdb]Y_b_baccbb`cc`Z]a_ccd
@FCC0YMTACXX:1:1101:8926:174916#0/1
AGAATTCTATGATGGACCAGGTGATGAATAGTGCGATTGGAATGAATATTATGGAGAAGTAATCTAATTTGAAGCTCAGTGTTAGGTCTA
+
bbbeeeeeggggghihiiiiiegiihhhhhheghihiiiiihiifhhfhhhhfhfhcfhaeghhfhiiiihfdgihhgg^`bgede^bec
@FCC0YMTACXX:1:1101:15598:174765#0/1
TAAAAAAATTGTAGCCTTCTCCACCTCAAGCCAACTAGGCCTAATAATAATCACCATTGGCATCAACCAACCATACCTAGCATTCCTACA
+
_bbeeeeecggegdghfhiihiihefggbfhiiihdh^fgfhiiihffggbghhfhiigfhgbdgfggeeecabdbccc`bcd[becccc
@FCC0YMTACXX:1:1101:14240:175185#0/1
TGGCTTAGTATGATGAGTAGGGGTAGGGAGCCGGTTAGTGTGTAGAATAGGAAGTAAGTACTTGCGTTGAGGCGTTTTGCTTGGTTGCCT
+
___eeeeeggffghhbfddggiieeghiZeghhiY__fceceacfbgfiehbghfgggbffdfhgggdeabdbcaa_cccccbcc_aacc
@FCC0YMTACXX:1:1101:6961:175367#0/1
ATCAGCGAAGGGTTGTAATAGTCCACATGGACCTACAATATTGGGTCCTTTTCGTAGTTGCATGTGGCCTAGTAATTTTCGTTCAACGAG
+
_bbeeeecegggccgbffhhhehhiiehhhhhihihiihiihhfidgdhhiihfghihghidggggcaceee``cdcdbd^aba`cc^[a
@FCC0YMTACXX:1:1101:7871:175262#0/1
TAATTATCATTACTAAATGAGGCAACCAAGCAAAACGCCTCAACGCAAGTACTTACTTCCTATTCTACACACTAACCGGCTCCCTACCCC
+
___eeeee]eeeehiiifiihfhhchibffhhhihaO_e`egcXcffdaegfhfdhfbghiadgggggeeeebdbd`a_W_aaacccc^_
@FCC0YMTACXX:1:1101:18291:175383#0/1
CCCTACTAATACTAGGCCTACTAACCAATACACTAACCTTATATCAATGATGACGTGACATTGTACGAGAAAGCACATACCAAGGCCACC
+
bbbeeeeegggggiiiiiiiiiiiiiiiiiiiihiiiiiihiihiiiiiiiihihgfiiiiiihfhihifhggggeeeeeedddcbaccc
@FCC0YMTACXX:1:1101:4395:175538#0/1
GTAGCAAGTCAGCTAAAAACTTTCACACCGGTGGGAATTGCAATGATTATAGTGGCGGAAGTGAAATAGGCTCGTGTGGCTACGTCTATG
+
a_beeeeegggggiiihiiiiiiiiiiiiiieghiihiiiiiiiihiiiiiighiiigacbU]]bdbbbbc`^BBBBBBBBBBBBBBBBB
@FCC0YMTACXX:1:1101:7349:175605#0/1
CTAACCAATACTAGCATCACAGACGCCCAAGAAATAGAGACTATCTGAACTATCTTACCCGCAATTATCTTAATCCTAATTGCTCTTCCA
+
b__eeeeeffggghiihiiiiiiffhiheghdhiffdfhffhhiihfcgfhiiiiihihghiigedceeeeeeddbddbdc`_bbccccc
@FCC0YMTACXX:1:1101:13108:175697#0/1
GACATTGGTCTCATCCTAGCCATAGCATGATTTCTCCTACATTGCAACTCATGAGACCTCCAACAAATACTAGCCCTAAATCTCAACTCA
+
bbbeeeeegggggiiiiiiiiiiiii]ghhiiiihihiiiihihihiiiiiihiihiiiiiiiiifhiiihhehgbggfggfgeeeeeed
@FCC0YMTACXX:1:1101:15077:175740#0/1
CGTCTTCCACCCCTACTACACAACTAAAGACATCCTAGGCCTAGTCCTCCTTCTCTTTATCCTAGCAACACTAACACTACTCTCACCCAA
+
a_beeeeegggggiihhhffhhhhhhief]fhfghdcc`Zcggfaceceeeghfhhfifhhihicbfghhgfgeeaeacdcddbddcc^a
@FCC0YMTACXX:1:1101:15863:175680#0/1
GATTTAGACGTCCAGGTACGGCGTCTGTTTTTAGGCCTAGTGGGGGGATAGTTCATGAGTGTAAGACGTCTTGAGATGTAATTATTATAC
+
Z^[cacccc^YH[Yb]dYdPPbdHOHO^SaXU^acXcc_HW[GUN\WLVX``a]G]]GYGY]Y]]]YZGERW]`YGYGYSR]]`cY]acB
@FCC0YMTACXX:1:1101:9512:175949#0/1
CCTACACCACATGAAATACCCTATCATCTATAGGCTCCTTCATCTCACTAGTAGCAGTAATTTTAATAATCTACATAATCTGAGAAGCCT
+
__beeeeeeggggiiiiihiiihhihiiihiiiihhihiihiffhhfhhhifhihhh[eihiihhgdgfhiifhhghhhhihfddgdc]c
@FCC0YMTACXX:1:1101:7631:176392#0/1
AACTAACAACCACCTGATCTCATAACTTTACCTGACTAGCAGGCATAATAGCTTTTATAACAAAAATACCCCTATATGGCTTACACCTAT
+
bbbeeeeegggggiiihhhhiiiiiiiiiiiihiiiihhifhiiiihiiiihiiiiigghhiiihiiifhiigggggeeeeedddddccc
@FCC0YMTACXX:1:1101:19635:176350#0/1
TCACACGAGAAAACATATTAATATTCATACACCTCGCCCCAATTATCCTTCTATCTCTCAACCCCAACATCATCCTGGGATTTACCTCCT
+
bbbeeeeegfgggiiiiiiiiiiiiiiiiiiihiighhiiiiiiihiiiiiiiiiiiihihiigggeeeddcdddccccccccccccccc
@FCC0YMTACXX:1:1101:3048:176708#0/1
CGATATGTAGGAAAAGGCAGATAAAGAGTATGGAGGCACCATTGGCGTGGAGGTAGCGAGTGATTCAGCCGTATTTCACATCTCGGGTGA
+
_baeeeeceggggiiiiiiihiiiihghXddhhhihfbghihidhhh^eggfhZeghifgXabceeddddcZZ`ccddcccccbcccQX`
@FCC0YMTACXX:1:1101:13023:176665#0/1
GCACTGCCCTAAGCCTCCTTATTCGAGCTGAACTAGGCCAACCCGGCAGCCTACTAGGCAACGACCACATCTATAACGTTATTGTAACGG
+
__bceeceggcgcffihihhiihfdgdddfhfecgfafffdgfdafd]`fd_dh]bb`Z`acecaacc^bbc`bbY`a[b^`cbbccca[
@FCC0YMTACXX:1:1101:18881:177123#0/1
AAACTACTTACCAATTCGGCTCAGTCTAGTCCTTTTTGGGTTCATTCATAGGTTATACTGAGAATTAGGATAATAATAAAGGCGATGGTC
+
bbbeeeeegfggghhiiihifhhh[eghihiiiiiiidghafdgfidfgfhhaefhiiiidgegfhffhbfgeggbdegeeecc^accbb
@FCC0YMTACXX:1:1101:19403:177079#0/1
ATATTATGGATGCTACTTGGCCGATAGTGGTAAGGGGTTGGGTTACTGGTTCGCTTCCAATTCAGGTAAGGGTTAATAGGACTGTTATTA
+
Z^[ccceefceaaghffffhdfh_e_cfdgI^eghhicgcggZeffhfccddagfgcacccdb`bb]b``]`^``]]]`bc]b`_bb`cY
@FCC0YMTACXX:1:1101:7877:177409#0/1
TGGAGATGATTGCTATTATGAGGATTATGGATGCGGTAGATTGTATCAGGAAGTATTTGGTAGCAGCTTCTGTAGAGCGGAGGCTTGTTT
+
abbeeeeegggfgiiiiiiighifhhghhieggfffccecghffghihhiafg^chhhhieegfhhicgfhebffggggeX]a^ab^T_^
@FCC0YMTACXX:1:1101:9065:177324#0/1
ACAGAGTAATTACAGGTCCTATTTCAAAGATTTTTAGTGGAATTAGTTCTGCAACAATTGGTATGAAGCTATGGTTTGCGCCACAGATCT
+
_^_cZ^^`Scbeghhhgb]`dg^dghfXY[^gghdgb^d_gf]cgbcfdd]fha^c_cgfdf]\ee[aRbefgfZ_dgcggccddXZ`X_
@FCC0YMTACXX:1:1101:14351:177495#0/1
CTGGTCCATCATAGAATTCTCGCTATGATACATAAACTCAGACCCAAACATCAACCAATTCTTTAAATACCTCCTTATTTTCCTCACTGC
+
bbbeceeegggggiiiiiiiiiiiiiiiifhiiiihiiiiiiihiiiiiffhgghgiehiiihihgihehiiiggdeeeeeeeeeccddc
@FCC0YMTACXX:1:1101:20124:177251#0/1
GTGGTAATAGCCCCCAGACATAATGTAAGATTTTGAATTATTGTGTTGGGTTCTATTAGAGGGTGGAAGCGGATGAGTAAGAACACCCCG
+
^YPZJ\^c`[cacdd[ddbdeechd[d^cdcdcd]a_acebdd^cHO^cG^ccbW\HH\\_`cZ_`U\`QX_]XZ]]T]R]Y`BBBBBBB
@FCC0YMTACXX:1:1101:4060:177915#0/1
GCGCTGTTATCCCTAGGGTAACTTGTTCCGTTGATCAAATTATTGGATCAATTGTAAGTGTTAGTTCGCTTCGACTTGTGTGGTCTTAGC
+
___ececcegggffeggfedfbggbggfd[^da\f^c_cedghhhi_^fg]efgefbfaehdffghb```feaX^\^cZZ]]_T]b`ccb
@FCC0YMTACXX:1:1101:5447:177973#0/1
TGATTGAGATGGGGGCTAGTTTTTGTCATGTAAGAAGGAGTAGACCGGAGGTTAGGGGTGTTCCTTGGGTGACTTCTGGAATTCAGAAGT
+
___cee]cggeca`[feffgfhfga^ehhga^efdfhf_ZacgefgffUZ\LZVZ_aa]_aabbcccaa[\W]bcbb_bbbcb`]`BBBB
@FCC0YMTACXX:1:1101:6899:177792#0/1
AGGCGCTTTGTGAAGTGGGCCTTATTTCTCTTGTCCTTTCGTACAGGGAGAAATGTGCAATAGATAGAAACCGACCTGGATTGCTCCGGT
+
\^_ceeccge`ccff[bed`b`fgdhgfgffhddgfbfgfdgd`fI^acegffbfV_b_ffYbfS\VV```g]WWXW^`\]_bb`b`BBB
@FCC0YMTACXX:1:1101:19312:177972#0/1
TATCCTTCCCGTACTAATTAACCCACTAGCCCAACCCATTATCTATACCACAATAACCACAGGCACACTTATCACAACACTAAGCTCACA
+
WW^c\YacZccccdRbddadddddbZab^_`baWcccVcccdXXXIX^cR^abdYa_]bb\ZX`bb]b`Y_cc`c``___````[`]```
@FCC0YMTACXX:1:1101:5071:178237#0/1
AAGTACTTACTTCCTATTCTACACACTAACCGGCTCCCTACCCCTACTCATCATACTAAGCCACACCTACAACAACACAGGTTCATTAAA
+
_b_ceeeegggggiihiiihiiiihiiihfiihhhiiidfhiiihhiehhiiiiiiiiihiiihfggfeeeeecbabc_`a]bbcdddcc
@FCC0YMTACXX:1:1101:5433:178203#0/1
AGCACTCGAACCATCCTCCTCACCCTAACAGGACAACCTCGTTTTCCAGCTCTAACAAACATCAACGAAAACAACCCCACCCTACTAAAC
+
bbbeeeeefggggiiiigiiidgiihhhhfhfcghhhihih_fdfhiiiihiiiiiiifihgggggeedccdcca_aaccccacabcccc
@FCC0YMTACXX:1:1101:9851:178196#0/1
ACCCAACGCTCTAATCAACTTCAACCTAGGACTCCTATTCACCCTGGCCATACTCAGCCTAATTGTCTACTCCATCCTATGATCAGGATG
+
bbbeeeeegfgfgiiiiiiiiiiiiihihhhhfhiiiihiiiiiihhiiiiiiiiiiiiiiiiiighigggeggeeeeeedbdcdbb`bc
@FCC0YMTACXX:1:1101:5909:178950#0/1
TATCTTGGATAACCAGCTATCACCAGGCTCGGTAGGCTTGTCACCTCTACCCAGAAATCTTCCCACTATTTTGCCACATAGACGGGGATG
+
bbbeeeeegggggihiihiiihiiiiiiihhieghihhihffdfhfgdgfihhhffhdhiihggbddbbceececbddbcccccccKWXa
@FCC0YMTACXX:1:1101:7784:178903#0/1
GAACCCACAAAAACTTAGTTAACAGCTAAGCACCCTAACCGACTGGCTTTGACCCACTTCTCCCGCCGCAGGAAAAAAAAGGCGGGAGAA
+
b__eeeeeggggfhihiiiiiiihiiiiihiiiiiiii_ghhhiiiihhiiiihifgegggggeecc_\accaccbccccaaaaaaX[X^
@FCC0YMTACXX:1:1101:7850:178983#0/1
CTATATTTAGGGTTGGTCAATTTCGTGCCAGCCACCGCGGTTACACGATTAACCCTAGCTAATAGGAACCGGCGTAGAGGGTGTTTAAGA
+
___cccccegggeXcY`efbefg`dW^_`Xb^cdefffafOZefffhfhfd]dgfegdca_cddbYZ]`aWZ^XT[T^Y^[GWHQXY]bb
@FCC0YMTACXX:1:1101:10653:178933#0/1
GCCCTCTCAGCCGATAAAGAATTGGAAGAGGTTGTTGGCAGTAACTAGAATTAGTATGGCAGTGAGGAAAATAAGGAGGGATTTAAAGAA
+
ZP^^cccc]aecggY_efgX`bgfffh`cdfP^acYc\effc]SWaebWaS\_]HV\VV_d`d[`ddaZbZZaZUUZZ]FW^^YYZ___^
@FCC0YMTACXX:1:1101:17916:178950#0/1
AACACTAACACTACTCTCACCCAACCTCCTAAACGACCCAGACAACTACATTCCAGCCGACCCACTAAATACTCCCCCACATATCAAGCC
+
bbbeeeeegggggiiiiiiiiiiiiihhiihiiihhhiiiiiihihiiihhiiiihiiggeeccccccccdccccacccccbbccdc`bc
@FCC0YMTACXX:1:1101:15300:179097#0/1
GCGTTTTGCTTGGTTGCCTCATTTAGTAATGATAATTAGGGTGGGAATGAGGGTGGTTTCAAATAGAATGTAAAATATAATTAGTTCTGT
+
_b_ceeecfggggiifhdgffghihfghhhhfbhhifeffbbcfhffhh]fgfaef`ccgbbdgbdbceecbabb]`bddecbbbbcdb`
@FCC0YMTACXX:1:1101:10862:179340#0/1
AGACAAATAAAGGGGTTTGGTATTGGGATACTGCGGGGGGTTTTATGTTGATGATGGTGGTAATGAAGTTGATAGCCCCTAAGATAGAGG
+
___ecccdeggggheffghieggfhihcdffdfbgifhcaY_ac]bb_`bc`b_abbR_a_c_`b_]`S]]]b]`bcccca^^`bbcbcc
@FCC0YMTACXX:1:1101:11976:179432#0/1
GCAGATGGCTGTAAATAGGGTGGTAATAGCCCCCAGACATAATGTAAGATTTTGAATTATTGTGTTGGTTTCTATTAGAGGGTGGAAGCG
+
__beceeeegegadffgfgh[beYbe_cebgcffgffghfafffdggd]caegaa\b``fghZVV_`dTQGZZVZ^bcbb]]TGZab]^_
@FCC0YMTACXX:1:1101:1938:179509#0/1
GGGGAATTTGGCTTGTAGTCCTCTTTGTGAAATTGTTTCTAGCTAATTCATTATGCGAAAGGTACAGGAGTTAGTCCTTGCTGTTTTGTG
+
___eeceegfcceffcde^^add]efb`agd^ed[eghcef_ffddeg]g[c_^[c``e_a\\__SedG_bdd]VVV`cZZ_ccbbd]U\
@FCC0YMTACXX:1:1101:16614:179680#0/1
ACTATGGTGCTGGAGTGAAGTAGAGCTGAGACTGGAGTTGGGCCTTCTATGGCAGAGGGCAGTCAGGGGTGAAGGCCAGATTGGGCTGAT
+
___cca`c`eeea`bJ`YhbaY^S`XedddX`I^aZbXbc[O^Waa_`efedaePZ\U_`Z_MVVb]d`XR\]]`\\\\TYY__BBBBBB
@FCC0YMTACXX:1:1101:17055:179594#0/1
GGTTGGTTCTTCGAATGTATGGTAAGGTGGGGGGCAGCCATTTAGTCATTCTAGACTAGTAAGGGGTTGTTCGATTAGTAGTACTTTACG
+
^_Ya^c\cegggg^gffgdhhhcgggh_]eghfaaaaaa_`bdcbbbbbccccbY`b]b`Y_Y]aaTTTTW_a```W```cS]S_cdbba
@FCC0YMTACXX:1:1101:12986:179767#0/1
ATTTAGACGTCCAGGTACGGCGTCTGTTTTTAGGCCTAGTGTGGGGATAGTTTATGAGTGTAAGACGTCTTGAGATGTAATTATTATACG
+
_b_eeeeccbegcffYbffcgfbb`^afdc^eW^cefW\W\\abgfZ`\`d`HMV^V^HUUZZZ`RRTZZ^bY]`b]T]_Z]b]_acbba
@FCC0YMTACXX:1:1101:13445:179762#0/1
CCAACACTAATACCAAACCAACATGCACTAAACCATTCACCTACACAAAGTATAGGCGATAGAAATTTTAATCTGGCGCTATAGACACAG
+
___eeeeeggggghhihiihihh_ffghdfhiiiifhfhiihiiihhiihcghhiifiiffghbggfggbceeeecdcccccddccccca
@FCC0YMTACXX:1:1101:13747:179941#0/1
AAAATTTCTATCGCCTATACTTTATGTAGGTGAATGGTTTAGTGTGTGTTGGTTTGGTATTAGTGTTGGTTATGCTTAGGGCTAGTGTTA
+
bbbeeeeefggggiihiiiiiihfhhcfhi`beffhhcghhhfghgfgfhhiehfhhbbeghhegghieggegfd`cedcecdcdbc`bb
@FCC0YMTACXX:1:1101:3622:180133#0/1
CTTTAGGAAGTCACAGGTGTAGGCCATATAGGGGTATTTTTGCCATGAAGGCTATTATGCATGCCAGTCAGGTAAAGTTGTGGGATCAGG
+
bbbeeeeeggggghghicgeghhhfghdd]ghhibfghihiiiihihiiiiihihiiiiiiiiihgigghfh_dddddggeeecbbcccc
@FCC0YMTACXX:1:1101:4726:180041#0/1
ATTACTCTCTTTTGAATATTGTCAAAACTGATTGATTGGAAGTCAATTGTACTTGTTATACTAAAAGAGTAGGATCCTCATCAATAGACA
+
bbbeeeeegggggihiiiiiiiiiiiiiiihihhgbfghiihfhiiiiihiiiiiiihhiihhidihefeeggffhiiiiiihggggege
@FCC0YMTACXX:1:1101:9998:180217#0/1
GAAGTCAGATAGTTAGTGTTAGGAGGGGTGTTGTTAGTGGGTCGGAGGATAGGTAGGTTGAGTGATTGAGGAGGTTGGTGTTGGTTTGGT
+
a__eceeeggggggegdeiihhidghiiPbeeghhdgeghi^egh_agT^bgeZZbdZ_bZ`U]ZZ_]Z`bGW\GTX^GWQ[[`O[`^_W
@FCC0YMTACXX:1:1101:11105:180158#0/1
AGGCTGAACAGTATATCCCCCCCTGGCAGGAAACTTCTCCCACCCAGGGGCTTCTGTAGACTTAGTCATCTTCTCTCTCCACCTAGCAGG
+
___ecceeeac`eagfffdggfhaffhcghhhhh_[abeegfhhfddfa]cc\]Z]`cZUZT]ZZLZ`ZTZZ`bb_bYY]Y`a[_Y`bbc
@FCC0YMTACXX:1:1101:14066:180582#0/1
ACCAAGCAAAACGCCTCAACGCAAGTACTTACTTCCTATTCTACACACTAACCGGCTCCCTACCCCTACTCATCATACTAAGCCACACCT
+
a__ecceeggfgghiihhihhefdh^affhhihhiiiiihihiihhiifhiegedgeceeeddbb`acccc`]`b]bcccccbbcccccc
@FCC0YMTACXX:1:1101:18714:180701#0/1
GTAGGTGCGATCAACAACTGCATGTACTAGGAATCAAAGACAGGCGCATACAGGACGAGATGTGGTGGGAGTCAGCATTCTGCAATGGGG
+
___ee`ccgggggiiihiiiiiiighghfhhiiihhhiihihhhhhffdcghb`_fgfddee_ceaacc_cabccccccbddcccccccc
@FCC0YMTACXX:1:1101:20131:180728#0/1
TGGTTATTGTGGTATAGATAATGGGTTGGGCTAGTGGGTTAATTAGTACGGGAAGGATATGACCAACATTTTCGGGGTATGGGCCCGATA
+
__baccecgaeebegSdffhhiiihgdghhegdgacgh^_Wcfhhh`fhffhgfghgfffd`bbgedeeacR]aaa_QZb_bc`aaccca
@FCC0YMTACXX:1:1101:20792:180548#0/1
TTTGAAGAAGGCATGGGTGCAGATGTGTAGGAATGCTAGGTATGGTTGGTTAATACCAATGGTGACTATTATTAGGCCTAGTTGACTTGA
+
___eccdegggffiiihadfdgdffbghdghhehhfhhhg^ecbfS^^caceafbd]fHM\eH\_c`fhbddggYbg^_^VZ__Zbd``B
@FCC0YMTACXX:1:1101:9437:180843#0/1
TCCGACCCACTAACAACACCCCTCCTAACACTAACTATCTGACTTCTACCCCTCATGATTATAGCAAGCCAGTACCACCTATGCAATGAA
+
_[_caccYcececd`cebef`^dfdc^^effgfhhabfff]_ceecfdgbcedgbgfbgheegdgee]Xa__bbbUZ`\``__]Z`b]]`
@FCC0YMTACXX:1:1101:12418:180757#0/1
TTCTAATATGAGCCTCAACAATAACACATAATATGGTTTCCTCAAATTTAACCTGTCCCCCCTCATGGATACCAACTAAACCAGTCCATG
+
___ceceegggfghiffhfiihiiihhhfhhbhiihfhfghibgfhiiifhidhhiihiihfhhhd`dgfdeeeecdb`bZ`aa`b__cb
@FCC0YMTACXX:1:1101:15770:180814#0/1
GAGGTTTTCGATCCGATTTGGGCTTATGCAGTGGAGAAAATATTCATGTTACTTATACTAGCATTATTGCTTCTATATGGTGATAGATTA
+
abbecdeegggggiiiiiiiihiiiiiiighcfgfhiiiiiiiiiifhffhiiiiiiiihhiiiiiiihhiigfeddggebeeeeec`cd
@FCC0YMTACXX:1:1101:14956:181068#0/1
TAGGTTGTGGATAATGCATCCGGAGCATATAAAAAGTATGGCTTTAAAGAAGGCATGAGTACAGATGTGTAGGAATGCTAGGTATGGTTG
+
bbbeceeegggggiiiiiiiiiihihiiiiihiiiieghiihiiigiihhiiihidghidghhhgge`b`ggeddcbcbddcGZ`bcZ`a
@FCC0YMTACXX:1:1101:16727:181421#0/1
TACTCTGATTATCCCGATGCCTACACCACATGAAATACCCTATCATCTATAGGCTCCTTCATCTCACTAGTAGCAGTAATTTTAATAATC
+
___c`ceegg^aghhhehfcffeffhh\dWd_fghbgfffbceghh_bgdfcceddfcgfZS\_ebf`bbH\\^db\\`ZZVZ`c]^bdb
@FCC0YMTACXX:1:1101:17531:181255#0/1
TACAGGGAGAAATGTGCAATAGATAGAAACCGACCTGGATTGCTCCGGTCTGAACTCAGATCACGTAGGACTTTAATCGTTGAACAAACG
+
Z__cccccc[ec[eeghfffhdfhceXdgf`dceaf_fe]ebffffadLZ_ZZ_d```ddgggb^_ZZ^Z`^bb`bbbaaa[[bbbbaaB
@FCC0YMTACXX:1:1101:3975:181722#0/1
ACTAACCAATACACTAACCTTATATCAATGATGACGTGACATTGTACGAGAAAGCACATACCAAGGCCACCACACAACACCCGTCCAAAA
+
___eecZcgaceafd_begffbddffagfha`_deggf_f[eccS^aacaM_cgbfgbghh]efffddb`dea^d^bccccc^F[_[b`T
@FCC0YMTACXX:1:1101:5317:181745#0/1
CAACTTACTTATAATACTACTATGTAATTCGTGCATTACTGCTAGCCAACATGTATAATATATAGTACTATATATGCTTGACTGTACATA
+
[__cccccg`Yc^fda`egddffeadecg_Y`deZb]cgbeX^^^^cffaffdgggfdgeaeg]eggbga_efgdefdghGVbdcgddbd
@FCC0YMTACXX:1:1101:13165:181594#0/1
GATGTAAAATAAACTACGAAAGTGGCTTTAAAACTTCTGAGCACACAATAGCCAGGACCCAAACTGGGATTAGACACCCCACTATGCTTG
+
ab_eceeegggggihiiihhfhegffhhhiihiihiiiiihhdghhihhhhifhihdfdgggdfhcdd^\bcacccc`]aacabcbbccc
@FCC0YMTACXX:1:1101:20127:181937#0/1
GCATCGAACCTACCCCTGAGAATCCAAACTTCTCCGTGCTACCCCACACACCCTATCCTAAAGTAAGGTCAGCTAAACAAGCTATCGGGC
+
bbbeeeeegggggiiiiiiihiiihiihiihhdghiegghhiihihhffhhiifhhigffgggbceeebbddddd]bcccccbccc^acc
@FCC0YMTACXX:1:1101:12054:182042#0/1
TAGGACATACTAATAACTATTCTAGCCAATATCACCCACACCACACCACTAACCACCACCGTGTCTTATCAAACCCCCCCACCCCCATCT
+
bbbeeeeegggggiiiiiiiiiiihfgiihhibfhihiiiiiiiiiiiihhiieghiiihifgcgdgefggYadedccccccccccaccb
@FCC0YMTACXX:1:1101:9180:182270#0/1
AACTCTACTCCCTTTCTTTCCTCATCCCTCTTACCCTAGCCCTAATTCTAATGATATAACCTATTACCCCGAACAATCTCAATCACAACA
+
abbeeeeeg`gggiiiiiiiiiiihiiihhiiiiiifhhiiihhhiiiiiiiihiiihiiiihiiiiiiie`dg]aceeeddddddcccc
@FCC0YMTACXX:1:1101:11767:182394#0/1
TTTAGGAAGTCACAGGTGTAGGCCATATAGGGGTATTTTTGCCATGAAGGCTATTATGCATGCCAGTCAGGTAAAGTTGTGGGATCAGGT
+
abbeeeeegggggfhiaegfhiiifhfdgghiiWbfhihhhghhhhhiigihiiifhiihihiifhggbffV_dd`^de`ceeabb`bcZ
@FCC0YMTACXX:1:1101:16716:182383#0/1
ATTATTTTTGGAAAGTCATGTTATGGGTAGTAGCATGGTTGTGGGGATAATTATTTTTAGCATTGAAGCAGGTTTAGGTTGTGAACATAA
+
___cc``ce``gg_gQbdg_b^YeeffJ[QIY^e_eRHYbcfH^U_fdXMWWbe_bd\ZV_d\\RSMMV^d^ZV_BBBBBBBBBBBBBBB
@FCC0YMTACXX:1:1101:19916:182316#0/1
TCATAGCGAGAATTCTATGATGGACCAGGTGATGAATAGTGCGATTGGAATGAATATTATGGAGAAGTAATCTAATTTGAAGCTCAGTGT
+
__bcacdc`eccgggbghhhffghhiffhYd_egbffgdO^_`H^efhhfdhXa_a[ecfhi]dbf_\]`dbdgebceea_cb`b``U]]
@FCC0YMTACXX:1:1101:10456:182658#0/1
CAATCCCGTATATCGGAACCAATCTAGTCCAATGAATCTGAGGAGGATATGCCATCGACAGCCCCACCCTCACACGATTCTTCACCTTAC
+
bbbeeeeegggfgiiiihhehihihiihhffiihhihfhihihbggcefbfhifhihifhddggfeeccbcccccaaccccccdcc`bcb
@FCC0YMTACXX:1:1101:12350:182642#0/1
TGACCTTCATTAGGGTTTGCTGAAGATGGCGGTATATAGGCTGAGCAAGAGAGGGTGGGGTGGATCGGGGTTTATCGATTACGGAACAGG
+
bbbeeeeegggffiiehiiiiiiiigihhiii_ffhiiiiiiifhiiiichfhihT^ddcRZa``bccccOT^`bbccccccccccccbc
@FCC0YMTACXX:1:1101:17130:182925#0/1
GCAAATTAAGGCTTTTGTTTTTGGGGTTTGGCAAAAGTGGGTTTTGGATGAAGGTCGGAGATGGGGGTGGGGGGGGTTGGCGGAATTTTA
+
___cZccceeggefbfgf_gfhihfW^egb^fafh]`^acb^cbe``__eegdXcddYFTXR]YXPWFHOOXZZa_TXT]bX]TX_]R]R
@FCC0YMTACXX:1:1101:4315:183090#0/1
ATTGTGTTGGTTTCTATTAGAGGGTGGAAGCGGATGAGTAAGAACACCCCGGCAACAACTATGGTACTGGAGTGAAGTAGGGCTGAGACT
+
___accccgec`eeacfgcdfh_eJbbdgfgghcfgWcNXcf]ebdfed`adacbbb\`bbbbb_]_bbbY`TX]]`Y]bbabaa_abbb
@FCC0YMTACXX:1:1101:16761:183121#0/1
CCAACAAATAGTGTTCAACCAGCAACTACCACTAATCAACGCCCATAATCATATAAGGCACCCGCACCAATAGAATCACCTCGAATCAAC
+
bbbeeeeeggg[b`eedfhfhffhiiihgh`gffhhiiifghiihhihhfbhhhhih_gghfdagcccdbdcbccbbccccaca^bcbbR
@FCC0YMTACXX:1:1101:17161:183069#0/1
TCATTATTCCTTCTAGGCAGAGGAGAGAGGCTACTAGGTGTGAGCGGTAGGTTAGTATGCCTAGAAGAGAGATAGGGAATGCTAGTATAA
+
^^^c^a^c[c^cegcXef`YJbVb__bQY^P^RX^^aXOYO^SO^OcLLFT_eeQMMVHHRVV\HH\HZ]^b``RGZRTTGLZ_bbGT]b
@FCC0YMTACXX:1:1101:17152:183107#0/1
CCTTAATACTAATATCCCTAATCACCTTTATTGCTATAACAAACCTCCTAGGACTTATGCCCTACTCGTTCACACCAACCACCCAACTTT
+
bbbeeeeegggggiiiiihihhihiiiiiiiihhihihiiihiiihiiiiiihiiiiiiihihihiiheghffhfgffeeeccccaccbc
@FCC0YMTACXX:1:1101:18919:183247#0/1
TGTGAGGGTGGGGCTGTCGATGGCATATCCTCCTCAGATTCATTGGACTAGATTGGTTCCGATATACGGGATTGCCGATAGTAGGTTTGT
+
_a_ccdee`eggfhfhffhfghihiiiiiiiiiiihdeghhfhihhWacdgbfhefg\fgddeccccdc]Z\]bbc_^accRY]bY]Y^a
@FCC0YMTACXX:1:1101:20346:183060#0/1
GAATTATTGTGTTGGTTTCTATTAGAGGGGGGAAGCGGATGAGTAAGAACACCCCGGCAACAACTATGGTACTGGAGTGAAGTAGGGCTG
+
___cceccaeggghehhcffggggg_dghP^_XR^`aaRXWbbW`]bb`XXXWTV[_WTZacaacbbbb]bbb`b`^JQ]___Y`bc^^[
@FCC0YMTACXX:1:1101:3089:183259#0/1
TTATACTAAAAGAGTAGGATCCTCATCAATAGACAGAGATATAGAGGAGTAGTCAGACAACATCTACGAAGTGTCAATATCAAGCGGCAG
+
b__`ceeefgegghfefaddgfhiehhif`acd]_aI^affcfffghghHac[cbcfhiiddehhiicghhZbR`\^`ddccece^bccc
@FCC0YMTACXX:1:1101:3558:183606#0/1
GCTTTCACCATCAGCCTCCCCTCAACAACTTTATTCATCTTCTCAAACCAAGAAACAACCATTTGGAGCTGACATTGAATAATAACCCAA
+
___c`a^cce^ee^eg]efhfdgded[bfgddabeg`]XXac__e_eaU^^_cZaeaaZ_Z\be\VVHVU`ddR^Z_db^b_U]`Z]\\Z
@FCC0YMTACXX:1:1101:10057:183781#0/1
CGAACCATTCTCCTTACCCTAACAGGACAACCCCGCTTCCCAGCCCTAATAAACATCAACGAAAACAACCCCGCCCTACTAAACCCAATT
+
___eceeeggcgefffhhiiiihihhhiiiiiiidfghhhhghffbbeghiiih`cgggggcdccdbccaccaac]]bcbbbcccaV[``
@FCC0YMTACXX:1:1101:17713:183989#0/1
CCTACGTGATCTGAGTTCAGACCGGAGCAATCCAGGTCGGTTTCTATCTATTGCACATTTCTCCCTGTACGAAAGGACAAGAGAAATAAG
+
bbbeeeeeggggghihiiiiiiiiifhfhiiiiiihcfhheghiiiiiiiiihihhggggggfeeeecbdcb^acccccccbcccccccc
@FCC0YMTACXX:1:1101:8772:184219#0/1
GCGTTGAGGCGTTTTGCTTGGTTGCCTCATTTAGTAATGATAATTAGGGTGGGAATGAGGGTGGTTTCAAATAGAATGTAAAATATAATT
+
bbbeeeeegggggiihiiihiffhiihihiiihhgiiiiiiiiihhiii\bgh\dggdggeZ_b`accdcccccccccbcddcccddddd
@FCC0YMTACXX:1:1101:4261:184305#0/1
TGATCGCACCTACGTTCAATATTCTAGCTCCACGCGAACCTCAGCAAGGTGTTATTTAATTCATGCTTGTAGGACATACTAATAACTATT
+
bbbeeeeegggggigfhihihihifghiiiihigiihiiihiihfghbf^b\bggeeeeeeedddddc`\_bbbbbcccccccccccccd
@FCC0YMTACXX:1:1101:16442:184273#0/1
TATGGCCAGGGTGAATAGGAGTCCTAGGTTGAAGTTGATTAGAGCGTTGGGTATGGGGAGGGGGGTTCATAGGAGGAGGGCAATGAAGAA
+
bbbeceeeffg[beghiiiii]eghgghfhihhdcebccfeffbgghichhUW\eghibfegeccWW`bcccc`bcW[]aTW^]b`bbb`
@FCC0YMTACXX:1:1101:2243:184757#0/1
ACTCAGACCCAAACATCAACCAATTCTTTAAATACCTCCTTATTTTCCTCACTGCCATACTAATTCTAGTTACTGCCAACAACCTCTTCC
+
[__ccc^QbegZZd_eg]e^aef_f[babefXb_eefbg`fe`fffdcf^^^aa]efYe`aWM_HVV\bW__ffh_ZR^d`aUT^bU_b_
@FCC0YMTACXX:1:1101:8184:184967#0/1
ACTATGGCTCATACCTCCTCCTAGAAACCTGAAACATTGGCATTATACTCCTTCTTATAACCATAACAACAGCTTTCATAGGTTATGTTC
+
Z__ccZcagWe]ef]dghfbZ^_JY[dcR`be[aaace]afhefSXI^[eXaeXaeg_Yeeg]__b`becdX__d]`gb_ZZZVZ^b]bb
@FCC0YMTACXX:1:1101:11923:184819#0/1
GCTTCTCCCGCCTTTTTTTTCCTGCGGCGGGGGAAGGGGGGCAAAGCCAGTCGGGTAGGGTGCTTAGCTGTTAACTAAGTTTTTGTGGGG
+
bbbeeeeegggggiiiiiiiiiffhhhhfecEUEU[GU_cEEOW`WW`RQJRTYEWOW^_R[OGYS_Y]YS]JYS]Y]SS_bbcBBBBBB
@FCC0YMTACXX:1:1101:12455:185135#0/1
TGTAGTTCGTTGTTGTTCAGCATCCTGATAGCAGGTTGTTGGAGATGATTGCTATTATGAGGATTATGGATGCGGTAGATTGTATCAGGA
+
a_^ceeeefgggghiiiiihiiiiiiifhhfhihibeggacgadcgfghhhiibghhhighhfhhfhfg`gf_dd]ceZ_]bZ`bcddc]
@FCC0YMTACXX:1:1101:12960:185201#0/1
GGAGAGTAGCACTCTTGTGCGGGATATTGATTTCACGGAGGATGGGGAGCAAGGGACTCCTAAGTGAGGGGGGGCATCCGTGGTGAGGAG
+
[_[ac^Q\bce`cfffhhhgaghhWHYb^SP^a^[acdgYYPaefGTZ_[`^bdd^acbbbbR]TZL]`aa\]Z]_[R]_[^XGJS[^]^
@FCC0YMTACXX:1:1101:14716:185418#0/1
TTGGCGACATTGGTCTCATCCTAGCCATAGCATGATTTCTCCTACATTGCAACTCATGAGACCTCCAACAAATACTAGCCCTAAATCTCA
+
bbbeeeeeggfggghiiiihiihihhihihhhiihhiiiiiihiiiiiiiiiiiiiihiiiiihiicghggbgde_deebddbddccccc
@FCC0YMTACXX:1:1101:17444:185492#0/1
AACCCACCCAAAGCAAGACACTGAAAATGCCTAGATGGGTTTGCACACCCCATAAACAAATAGGCTTGGTCCTGGCCTTTCTATTAGCTC
+
bbbeeeeeggggghihiiihihiiiiiihiiiiihhhiicfhhhiiiiiiiiiiiihhihhigggggee]bdcddd`bccccdddccccc
@FCC0YMTACXX:1:1101:6809:185592#0/1
AAACGCCCTAATATTTATATAGAGAGGATAAGTCGTAACATGGTAAGCGTACTGGAAGGTGCGCTTGGATAAATCAAGGTATAGCTTAAT
+
bbbeeeeegggggiiiiiiihiihiiiihiiihhiighhhiiifhhhhi^eghiihihhV_cddceecbbdddbb_bbbGY]bccbcccb
@FCC0YMTACXX:1:1101:14927:185796#0/1
ACAACCATCATACCTCCCAGATAAACTAAAAATATCATTAAACCCATATAAGCCCCCCCACAACTTAAAACAATCACACAACCAATTACA
+
bbbeeeeegfgggiihhiihdfghiihihhgh]ffghiiihhhiiiiihhhhihiffagddeccdbdc_`bcccbbbcbcccaccbcccc
@FCC0YMTACXX:1:1101:19081:185995#0/1
TGCCATCGGAGATGGTGAAGGGTGCTTCAAAGTATTCTGAGATTTGTAGTAGGGTGAAATAGGTGCCGAGTAGGATTGTGATGAGTAGAG
+
_bbeeeeegcggfhidefhhhifgfhhhiiifYbegffhgdaafgfecfaeffdWabdgYa_bVadfa`aZZbea`dbZ]_cbbbTT__Z
@FCC0YMTACXX:1:1101:18449:186219#0/1
TAGGTATGGTTGGTTGATGCCAATGGTGATTATTATTAGGCCTAGTTGGCTTGAGGTGGAGAAGGCTACAATTTTTTTAATGTCGTTTTG
+
^__c`Y\ae`cggf`aafbdhd^effSb^b]Xd]^X[Xce_aegh[e]cb[aedgfW\b_e]cffhbfbddR^dc^[N^_bZZZ^^_aW[
@FCC0YMTACXX:1:1101:19266:186174#0/1
AGCATTGAAGCAGGTTTAGGTTGTGAACATAATCTAGTCCGTATGTATTGGAGATTGAGATTAGTAAGGCAAGACCTACTGCTGTCTCGC
+
___eeeececggchb^eeggS[`eg[[ceddfXe[egegdgaacgga^afXacaZe_RWaebfbV\_bbXbd\fddefgeeceee`_`bb
@FCC0YMTACXX:1:1101:2025:186294#0/1
ATTATACTGCCTATTGTGAGGCGTTTAATTGGGTTTAGTAGGGTGGGGTTGTTTTCGTTGATGTTTGTTAGAGCTGGAAAACGAGGTTGT
+
bbbeeeeeggggahhfefee`\fgiiifgdffffhh]e^cdfh^cfhh__dWabcdabdb\bb]bb`^b]b_bbbbc^__bbcaccc`^a
@FCC0YMTACXX:1:1101:1191:186997#0/1
TTGCTGTTAACCATCAGAAGGCTGTTAGTGGAAGTAGGATTTGAAGTCCTCGGGACAGTAGTATGGTGCGGTTGTGAGTGCGTTCATAGT
+
___eeeeee^cbaeeghfhhfR`efg[bQbebegbbdgbggghfcecebfhfage_[bebebgghcc]_``\[`KZZ_]`_a^a^RZT]]
@FCC0YMTACXX:1:1101:12841:186976#0/1
GGTGATGAATAGTGCGATTGGAATGAATATTATGGAGAAGTAATCTAATTTGAAGCTCAGTGTTAGGTCTAGTGTTTGGGTTATTATTCA
+
abacceeegggf^ffhhhiiihhiiiiffhffhhifigihaegghihfhhiiiiihihfdegffhhhV_fbfeegcfghg`geceeeebb
@FCC0YMTACXX:1:1101:15492:186883#0/1
TACTACGTTGTCGCCCACTTTCATTATGTTCTGTCAATGGGGGCTGTGTTCGCCATTATAGGGGGCGTTATACACTGATTTCCTCTATTA
+
JPY\`caY\`[b_R`Wbcfbbgh_XPYXP^^X^IP^[Y^ROOHVV_e]ecHZZZded``dccGX^WEHTOJSY`a_`_RSSSSYSYYY`S
@FCC0YMTACXX:1:1101:18388:186921#0/1
TTGGGTATGGGGAGGGGGGTTCATAGGAGAAGGGTAATGAAGAAGGCTAGAGCAGGTGCAATAATATAGAGGGTGGTGGTAGATGTTGAG
+
___e_Jacgge`beghiiccccbdcccbcaabccGW^bccccbbcccccaccbbbaaccbccbbcccccbcaa^cTO[_HS]`]`_bbb`
@FCC0YMTACXX:1:1101:11374:187165#0/1
GCGCCAGCTTCTACCACGGCGGATGCTATTAGTAGCAGGAAAGAAGGGGGGAGGAGTCAGAAGCTCATATTGTTCAGACGGGGAAATGCT
+
bbbeeeeeggggfiihihifhiecgiifhhgh_ffgeghZdfg`ddeeeccacc_aXbbbbccccc`bbccb_bbcbccXaX_OT^bbcc
@FCC0YMTACXX:1:1101:12242:187417#0/1
TGTATTACTTGCATCCGGAGTTACAATCACCTGAGCTCATCATAGCCTCATAAACAACGATCGAAAACAAACAATCCAAGCTCTACTCAT
+
^_Zca^Z^YQY`Y[dRWd_[`dg^[^^cdfeb^YH^caacdIY[^^ecc__e^cc_W\SZ_`d\`\aRU^cX]_`_GZRR\ZY```[T]`
@FCC0YMTACXX:1:1101:12312:187352#0/1
ATCGCATTGGCGACATTGGTCTCATCCTAGCCATAGCATGATTTCTCCTACATTGCAACTCATGAGACCTCCAACAAATACTAGCCCTAA
+
_[_`eeeegcgggfhhhdghghdghghaaghhdfhgefgfcgheffhhhhhhhhhhhhfhhhhhhfghggffdeee^dbb`bdccbbccc
@FCC0YMTACXX:1:1101:17704:187324#0/1
ACCCGAGATGTGAAATACGGCTGAATCACTCGCTACCTCCACGCCAATGGTGCCTCCATACTCTTTATCTGCCTTTTCCTACATATCGGT
+
__beececeggggfhhhhhfhhhffegff`e\ghaffeeffbgff_e`_dV_bfeZdbda]_bccbdbZ_b_`R]``bbbb`b`_bba\[
@FCC0YMTACXX:1:1101:19567:187362#0/1
ACCTCCACACTAGCAGAAACAAACCGAACCCCCTTTGACCTTATAGAAGGCGAATCAGAATTAGTATCAGGCTTCAACATTGAATACGCA
+
___eccecgecegihfhiihhhffdfhiihhighhiihf`bgb\edfgffbfddcca___bbbdR]]`cccb`bbccbc^bbb]Y]]`aB
@FCC0YMTACXX:1:1101:14643:187720#0/1
TTGTGAGTTCTTGGATGATAATTCATTTAGGTAGGAAACCGGTTAGGGGGGGTAGGCCTCCTAGAGATATGAGAATGGGTGCTATTAGTG
+
^__ecac`ceggefffghhhabbb[eghdff`deVbecfffhhe]ffhcg_aYa_^`_baab`b`b]R]Y]Y_]`Y_]`^_[_Y_b`bb`
@FCC0YMTACXX:1:1101:10312:187943#0/1
GCCTAATTGTCTACTCCATCCTATGATCAGGATGAGCATCAAACTCAAACTACGCTCTAATCGGAGCCCTGCGAGCCGTCGCCCAAACAA
+
^^_cccce`bcegff_efhhbdege_dgfhffegfbgfdgfhhgdfhfhXcfaacafgfff_ZZ_dfddd]`ccbURZ_aU^^aaW`aaa
@FCC0YMTACXX:1:1101:5225:188082#0/1
ATGAGCTGGAATCATAGGCACTGCCCTAAGCCTCCTTATTCGAGCTGAACTAGGCCAACCCGGCAGCCTACTAGGCAACGACCACATCTA
+
bbbeeeeegggggiiiihiiiihihiihhihiiiiiiiiiiihihiiiiiiihiifhhhhiiigeeccddcccbcccccccccccccccc
@FCC0YMTACXX:1:1101:12363:188126#0/1
GTAAAGGAATGAAGCTGATAGTTAAGCTATGTATAGTTAAGTTGATTCAAATTGTATTATTTTTGGAAAGTCATGTTATGGGTAGTAGCA
+
babeeeeeggggSdghighiihiihhiihiieghfhhffhifhffghghiiiiiefhhiiiihfddegghceghhheegfhi]cg^bdgc
@FCC0YMTACXX:1:1101:16482:188191#0/1
TAAATGAAGTCATGTGGTATTTGCCTTTCTGTGTTTGGCTTATTTCACTTAGAATAATTTCCTCCAGATTAATCCCTGTTATCATAAATG
+
abbeeceegegggihiieghiiiiiiiiiihfgihihhfhhhiiiihiiiihiihihiiihihhiiidhhiiiidbfgghhiiigggegc
@FCC0YMTACXX:1:1101:20883:188166#0/1
GAATACTTTGAAGCACCCTTCACCATCTCCGATGGCATCTACGGATCAACATTCTTCATAACCACAGGCTTCCACGGACTCCATGTTATT
+
_b_cVcccccegedhhhhbfaacfhhbfffa^W^cf_ffcgXafHVU\daHWW_V__b]bd`\_ggQGZZZV_bb`b^^_^bGT]`ZZ]_
@FCC0YMTACXX:1:1101:7752:188433#0/1
CGAGGGCGGTTATTATTATTAGGGATGGGAGTTGGCTGATGTAGTTCGTTGTTGTTCAGCATCCTGATAGCAGGTTGTTGGAGATGATTG
+
^^\cc[c`g^cceghha]ee_f`fegffffPGHa`eghQ_b_dggdb\^dHK^^abdb`_]bbbb]]`Y]]Y]^XTXZ`^^S[R^YYYa]
@FCC0YMTACXX:1:1101:10382:188546#0/1
TCCAAACAACAAACCTCCCAATAATAATCAAATCGACCATCGCCTTTATTATTATCCTAATTCTCAGTCTAACCTATGAATGAACCCAAA
+
bbbeeeeegggggiiiiiiiiiiiiiiihiiihiiiiiiiiiiihhiihihhiiihihhiiiiiigfggfgeeeeeedddddddcccccc
@FCC0YMTACXX:1:1101:11971:188683#0/1
TCCAATGTGGTGTGAGGAGTTCAGTTATGTGTTTGGTATTTTTGAGGTGGTTGATGTTGAGCTTGAACGCTTTCTTAATTGATGGCTGCT
+
_bbeeeeegggggiiiihighihhfhgiiegghhhhcdghiiii^cgXae_egfdhhhhfhihidghhigfgeebbedddbbdbdcbccc
@FCC0YMTACXX:1:1101:13727:188988#0/1
GTAGGTTGATAGTGGGGGGTAGGGCAAGGTTAGTAAGGCTTGCTGTTAATCATCAGAAGGCTGTTAGTGGAAGTAGGATTTGAAGTCCTC
+
aaaceccefgggefhiiicU[accccccc`bbcbddcccbcaacbbbccdccccccccccaccabbb`ba]bb_b]b_`bc``bcbbbcc
@FCC0YMTACXX:1:1101:12270:189053#0/1
AATACCACTGGCCTCCCTAATCGAAAACAACCTACTCAAATGAACTTGCCCTCGTAGTATAAACTAATACACTGGACTTGTAAACCAGAA
+
Z^^a^R``c^Q[`^``ZY`^aYe^edddbdhZXb^^RX^acc_[aI^^cc][\`_b`GV_\bbdhccBBBBBBBBBBBBBBBBBBBBBBB
@FCC0YMTACXX:1:1101:13688:189107#0/1
TAGCAGAAACAAACCGAACCCCCTTTGACCTTATAGAAGGCGAATCAGAATTAGTATCAGGCTTCAACATTGAATACGCCGCCGGTCCAT
+
___ccc`c^ecgghhghahhhhffcXc_c_[ecdgI^cIW^`e`[dbdged]]\^bbddcY^GZ_]]ZZRTZ_]ZZY`aaBBBBBBBBBB
@FCC0YMTACXX:1:1101:18604:189185#0/1
ATAGCTACCCCCACGATTTATGGGCCCGGAGCGAGGAGAGTAGCACTCTTGTGCGGGATATTGATTTCATGGAGGATGGTGAACAAGGGA
+
___ccdecgaeegfgffgfghfbg_egfadgdhfZ_`_d`V^`ggeeeece]bbba^NW^bbbY]S]Y]bbY]^^QRYW__bb_Ybbaca
@FCC0YMTACXX:1:1101:20792:189113#0/1
AGTTCGTTGTTGTTCAGCATCCTGATAGCAGGTTGTTGGAGATGATTGCTATTATGAGGATTATGGATGCGGTAGATTGTATCAGGAAGT
+
___eeecc^eacghifhihiihhfgggdhd]fZdffhfhafcghcehga[]cfdff`b_eddghhd\c_bd]TT^]Z_b`_Zbcdb``^B
@FCC0YMTACXX:1:1101:11757:189390#0/1
TGGCTTGAAACCAGTTTTAGGGGGTTCGACTCCCTCCTTTTTCAACTAGTTTAATGTAGGCTGGCTCTTCGAATGTGTGATAGGGCGGGG
+
ZZ^cccc`]a`eg_deb[^da`fcW_acffgfffb`ea_d`edgfcg`f\dg`d`bdgaHVad^a]_bb]aGZYY_Z_X`bb`bX`aa[a
@FCC0YMTACXX:1:1101:12175:189474#0/1
GAAGGATGGGTCGTTGACTTCATCTGTTAGGTATAGGATGCGTAGGGATGGAAGAGCAATTAGGATTAAGATAATTGCGGGTAAGATAGT
+
__beedeeggegghiiiiiiihhhhh`ggghbccggifghfgcfgfhaegffhhiiifdfdgggeggdedb_acb_bdcccZ_^]b_`b]
@FCC0YMTACXX:1:1101:14109:189436#0/1
AAAGGTAGCATAATCACTTGTTCTTTAAATGGGGACTCGCATGAAAGGCACCACGAGGGTTTAACTGTCTCTTACTTTTAACCAGTGAAA
+
__bee^ccccggfhfgcghhdghghhhhhhhhhhhfhhdgfhffhhaghhchhfhhhhhZ]dce_b]cdddddbcbbdbccbccccccdc
@FCC0YMTACXX:1:1101:7317:189643#0/1
TCCATATCGACAATAGAGCTTACGACCTCGATGTTGGATCAGGACATCCTAATGGTGCAGCAGCTATCAAGGGTTCGTTTGTTCAACGAT
+
bbbeeeeegggggiiifhhiifhighihiidghhiihhfhiihfiiiiiihifhh_fgfhhihgffggceeee_a`_accc`bcddcccc
@FCC0YMTACXX:1:1101:18209:189644#0/1
AACATGCCTCCGACAAACAGATCTAAAATCACTTATCGCATACTCTTCTGTAAGCCACATAGCCCTTGTAATTGTAGCCTCCCTCATCCA
+
bbbeeeeegggfgihhiiiffhiiiiihhiiihihgdgifhgffhiiihiiihiiiibgfhffhfebgdccceec_bdbdcccccacccc
@FCC0YMTACXX:1:1101:14999:189880#0/1
CACAACATGCTTCGCCACCAAAACACTCTTCCTAACCTCCCTATTCCTATGAATCCGGGCAGCATACCCCCGATTCCGTTACGACCAACT
+
___eceeceggggfdhhhffhhfdfbgffhfdhfddfhhiihffhhhhfhhffhi\e]df``aZ^b_Z_acccacbcbTT^accaXacac
@FCC0YMTACXX:1:1101:5314:190185#0/1
TGTTCCTCGTTGTGTTGTAGTGAATATGTGGAGAGAGTAGAGGGCCGTAATTAGTATGTTAAGCCCTGTTAACATAATGGTGATATGGGA
+
__beeccegegcJ[bef^ee^Zeggegf`bc[bZedebaebegfdgh_[`ef_dW_]`M\\dgbg`dbbbddeadbddbb_bbb_a`b_`
@FCC0YMTACXX:1:1101:6056:190228#0/1
GCATACTAACCTACCGCTCACACCTAGTAGCCTCTCTCCTCTGCCTAGAAGGAATAATGATATCGCTCTTCATCATAGCTGCCCTTATTG
+
___eeeeeggfgghfhfhhhhhhifhhchfdgffffffhhhcfhhdhifgfihhgb_eghfhhZdfgdgedceeecdebddddccccccc
@FCC0YMTACXX:1:1101:13157:190018#0/1
TTATTATTCAATGTCAGCTCCAAATGGTTGTTTCTTGGTTTGAGAAGATGAATAAAGTTGTTGAGGGGAGGCTGATGGTGAAAGCATATA
+
bbbeeeeegggggiiiiiiiiiiiiihbgfghihiiiigiihghfghafgfhigfae^egbgffgghhdgeeee_]_b]bbccbbcbb`b
@FCC0YMTACXX:1:1101:19295:190340#0/1
TATCAACTAAACCAGTTCATGCCAACCGTCCATAGCACATTAAATCGTTCATCGGACATAGCACATATTAATTAAATAATCCTCCTCACC
+
bbbeeeeeggggghihiiihiiiihiihhhiiiiffhiiiihhifghghhfhighhhiiicfggggfggeeeeeeddddddddbcccccc
@FCC0YMTACXX:1:1101:20253:190267#0/1
GATCCCCTAAACCCTGCTCGCATCCCATTCTCAATAAAATTCTTCCTAGTTGCCATCACTTTCCTACTATTTGACCTAGAAATCGCCCTA
+
b_beeeeegfgggiiiiiiiihhhiifihiiihihiiihhdghiiihhhghhhihghiiibhiihihigigefgbdcdeeeed`a`cc_c
@FCC0YMTACXX:1:1101:4754:190589#0/1
CCTAGGTTGAAGTTGATTAGAGCGTTGGGTATGGGGAGGGGGGTTCATAGGAGGAGGGCAATGAAGAAGGCTAGGGCGGGTGCGACGGGG
+
^__cceccgeee^de[efbgg_dddg`dfY^ccfffY_fghfaOV^_bcbbX^a[^aaaabb_`_bbX]^`bb`[[^_a_OX[_BBBBBB
@FCC0YMTACXX:1:1101:6809:190821#0/1
CCTATATTAAACTAAACGAAAAAGGAGAGAGTCGAACCCCCTAAAACTGGTTTCAAGCCAATCCTATAGCCCCTATAACTTTTTCAACAA
+
bbbeeeeegggggiiiiiiiiihihhiihhiffhiiiiiiihihiiihih\bdgifggg\cebceddcccdccaccccccdbccccccca
@FCC0YMTACXX:1:1101:1937:191223#0/1
TATTGCTTCTATATGGTGATAGATTAATCCAATGTGGTGTGAGGAGTTCAGTTATGTGTTTGGTATTTTTGGGGTGGTTAGTGTTGATCT
+
^[_ccZcc[eagg_b_`ea[gff_bb_]e_b`e_ee_bVY^XbeY^YI^I^f]XXcggcgaebMM\\egdagcBBBBBBBBBBBBBBBBB
@FCC0YMTACXX:1:1101:3211:191060#0/1
TGGCAAAAATACCCCTATATGGCCTACACCTGTGACTTCCTAAAGCCCATGTCGAAGCCCCCATTGCAGGATCAATAGTTCTTGCCGCGG
+
b_beeeeegggggiiighighiiiafghiifhghfffhhhhiiihiiigiihhiiigfhigiifgdggfddccdbdddbdddc`bccccc
@FCC0YMTACXX:1:1101:13774:191686#0/1
GCTGAGTGGGCGGAATATTATGCTTTGTTGTTTGGATTTGTGAAGTATGGGGATGGCTGCTAGAATGAAGATCGATAGGAAGAGTGCTAG
+
bbbeeecegggggghiiiiiiiiiihihihhhiihbghiighhiiegghiiigggeeeecbbdddccbccbcccaccccbca`a`bcdcc
@FCC0YMTACXX:1:1101:3879:191877#0/1
GGATAATAGTAAGAGTAACTTCATATGAAATTGTTTGGGCGACGGCTCGCAGGGCTCCGATTAGAGCGTAGTTTGAGTTTGATGCTCATC
+
a_aeeeeegcgfgihihhihihiihiiihiiidgfhihhhhfhefhiadgd[cdbdccY]aca`bbbcFTZG]]]__`cc]_b]_]_bcc
@FCC0YMTACXX:1:1101:2089:192115#0/1
ACTACCAACCACCCCTTACAAAAAACCCCACCCCTCAATCCCACAACATCCGCTGACAACCAAAATGAACGAAAACTTGTTTACCCCTTT
+
^[P``\cc\cZc^d_dadcX[e]ecHH^ccccY_cccabdhb_cbbch]bccccc__`_^^^]\\]``]`XW\]X]`]``RX]```^^^`
@FCC0YMTACXX:1:1101:20138:192116#0/1
ATAAGAAGGAGTATAATGCCAATGTTTCAGGTTTCTAGGAGGAGGTATGAGCCATAGTAAAGGCCTCGACCGATATGTAGGAAAAGGCAG
+
___\ccdecaa[becgf_ecgggfcgghaeg``eS^XbdccfbafZa_a^aW^aefbbcdffdcbcff`gd[[WZW___`b]_bbb^^^a
@FCC0YMTACXX:1:1101:2274:192320#0/1
ATATGAGCCTCAACAATAACACATAATATGGTTTCCTCAAATTTAACCTGTCCCCCCTCATGGATACCAACTAAACCAGTCCATGCCAGT
+
^__ccc[cegefegagdgff]edgffffhffghhhhfhhhhhhfff^ed]aa`ebggfffhffR_ddY^dabddedbbb_b``cbbbbbR
@FCC0YMTACXX:1:1101:7856:192317#0/1
ATTGACCTTAGGAGTCAAAAATATTGGTGCAACTCCAAATAAAAGTAATAATCATGCACACCCCTATCATAATAACAACCCTTATCTCCC
+
bbbeeeeegggggihhiiiiiiiiiiigghhiiiiiiiiihiiiighiiihiiiihhhiiiiiiihiiiiiiiiiggggeeeeddddddd
@FCC0YMTACXX:1:1101:15836:192476#0/1
AGATGATGATGAGTGGGGGGATAAGGAGTGTGGGTTTTGTGTTTTCGAGTTGTCATGTTATCTTTGTGTTGTTGGATGTGGGGGATAGTG
+
^__cccYcaWecaYdfdfhaaL^_b]WQ[QJW^aOW^[[Q[JWW^WVQRRQXR]G]_`]Ybb`]bb][X`[[Q^`b[_S]_BBBBBBBBB
@FCC0YMTACXX:1:1101:1402:192549#0/1
ACTAACCAATACACTAACCTCATATCAATGATGACGTGACATTGTACGAGAAAGCACATACCAAGGCCACCACACAACACCCGTCCAAAA
+
__accceeegggcghifggffhhihiiiiihhiifg^ffghiiighhhhgcfgiffhiihhbfhiiiddgfee^aaacccccccacccbc
@FCC0YMTACXX:1:1101:12990:192683#0/1
GCAATAATGCTAGTATAAGTAACATGAATATTTTCTCCACTGCATAAGCCCAAATCGGATCGAAAACCTCACCGATACCTAACAGCCAGG
+
b_beeeeefffgfghhhffdhgfhahidfegfhicgfghiiiihhhhchighhfgghff^ggdbgfbgd_gdgacccccb_bccbaccaa
@FCC0YMTACXX:1:1101:15567:192671#0/1
GGATATGTTAAAACTTTTGTTTTTGGGGTTTGGCAAGAGTGGGTTTGGATGAAGGTCGGAGGTGGGGGTGGGGGGGGTTGATAAGACACG
+
__ZccaacegfcghffhhhhhhhhW_cabffhbfcffbb^acfVaffb_fhdhbbVV`daNFKZ\^acEOZaT_caEEOXXGS]]_`bbc
@FCC0YMTACXX:1:1101:4098:192791#0/1
TCCTACGATCCATCCCCAACAAACTAGGAGGCGTACTAGCACTCTTCCTATCGATCTTCATTCTAGCAGCCATCCCCATACTTCACAAAT
+
_bbeeeeegfeefiiiiffhhiiiihihdhh^eYcfhhhfhiiiiiihihhffbgggggeeeeecb`d]`bcbcca^bbbccccbc]b^b
@FCC0YMTACXX:1:1101:16060:192801#0/1
ATAGGAGGAGGGCAATGAAGAAGGCTAGGGCGGGTGCGACGGTGTAGAGGATCGTGGTGGATGTTGCGGGTTTTAGGGGTTCTTTAGTGA
+
___eccdefeegehfehhfgaeeggifbhhcghfX`^`^Z_aW`O_`_baa]`cR^WQ[aJGYY_`SVZ]XO^WYRG[]HOQY_bbcBBB
@FCC0YMTACXX:1:1101:17114:192816#0/1
TCCAACAACACAAAGATAACATGACAACTCGAAAACACAAAACCCACACTCCTTATCCCCCCACTCATCATCATCTCTACTCTCCTACTA
+
___ccdecgeacgidhihhf][dabgbgd_fghfhgZafhii_egfaZP\_bZeS__\MLY^X[`cc``bcbb_GZ_ZZ]]]_R]bb]bb
@FCC0YMTACXX:1:1101:9027:193226#0/1
CACTAACTATCTGACTTCTACCCCTCATGATTATAGCAAGCCAGTACCACCTATGCAATGAACCCCCCTCACAAAAGAAACTTTTCCTCT
+
___ccc^ZeYbe^[dee_K`bgZead`Xba^eb`[dc`[cedbdfeeeeh\ea^aaceeeWWbedhedcccbbaGZ`_TZ`_`_Y]`]]_
@FCC0YMTACXX:1:1101:9498:193230#0/1
CCCCTGTAAGCTTAATTGCTAGTCTAAAGAGGGACAGCTCTTTAGACACTAGGAAAAAACCTTGTAGAGAGAGTAAAACCCTCAACTACC
+
bbbeeeeegggggiiiiiiihhhiiihiihhiiihhhiiiiiihiiiiiiiihhiiiiiiiiiiiidggggeededdddccccccccccc
@FCC0YMTACXX:1:1101:3707:193442#0/1
CCAAACTTCTCCGTGCTACCCCACACACCCTATCCTAAAGTAAGGTCAGCTAAACAAGCTATCGGGCCCATACCCCGAAAATGTTGGTCA
+
___eceeegfff^fe[bdghhdhhhhfhffedghdghbefX^^S^Nacffhgc[eegfbcbfd\`N^bccc^^\]XW^\NT]bY_bBBBB
@FCC0YMTACXX:1:1101:18667:193480#0/1
TATTCGTACCTAAAATTACGATTTTCTCAACTTTTAAAGGATAACAGCTATCCATTGACCTTAGGAGTCAAAAATATTGGTGCAACTCCA
+
bbbeeecegggggiiiiiiiihiihiihiihiiihhiefghiiiiiiiihhigghiiiifhih_fhfhghhhhhgggggfbadeedbddd
@FCC0YMTACXX:1:1101:10588:193930#0/1
GGCCACCACACAACACCCGTCCAAAAAAGCCTTCGATACGGAATAACACTATTCATCATCTCAGAAGTATTCTTCTTTATCGGCTTCTTC
+
___eeeceegecaffgfghfdfecghhafeegfdgfffgfgTZ_dggffggfgbbddeeeec`bbb_U]]b_bc]]bbcccaZaac[`b]
@FCC0YMTACXX:1:1101:13383:193851#0/1
ACTCTAAGACTGCTCCTTTGAATTTGCAATTCAACATGAAAATCACCTCGGAGCTGGTAAAAGAGGGACTAACCCCCATCTTTAGGTTTA
+
___eeeeegfeggiihhidgghiihbgghifhhhdhffbgifhiihffbg`fffhdghhdfhghiiffg`bgbcd\`cdccccc`b]bcc
@FCC0YMTACXX:1:1101:17595:194047#0/1
TAATAACCCAAACACTAGACCTAACACTGAGCTTCAAATTAGATTACTTCTCCATAATATTCATTCCAATCGCACTATTCATCACCTGGT
+
bbbeeeeegggggiiiiiiiiiihifhihbhiihihiiiiiiiiiiiiiieiiiiiihhhiihifii`ghhhihiggggeeeeeeccdcd
@FCC0YMTACXX:1:1101:1483:194363#0/1
TAGGGCGTTTAGTTAGGATGTTCCTTAAATATATTTGAGAGGAGTGACGGGCGGTGTGTGCGCGCTTTATGGCCTGGTTCAATTAAGCAC
+
___cPccegggfggfhiagfbghdgh]eaf^cXbfhaIaWcdcdXa`ff[f`dbFXR^X``aaaVZaabbbb`]]VW_``]bbcb]_bS^
@FCC0YMTACXX:1:1101:12258:194448#0/1
TCTTGCCGCGGTACTCCTAAAACTAGGTGGCTATGGCATAATACGACTCACTCCCATCCTTAACCCCTTAACAGAATACATAGCTTACCC
+
bbbeeeeefgggehhiiiiiiiiihiiafghiihhhiiiiihhhfhhiihiiigfgbgeeeeeddcccccccbccbcccccdcbcccccc
@FCC0YMTACXX:1:1101:14255:194309#0/1
AAATTAAGAATAGAGTGCTTAATTGAACCAGGCCATAAAGCGCGCACACACCGCCCGTCACTCCTCTCAAATATATTTAAGGAACATCCT
+
__[ccacceggeef[[`effffffgfg_fgcfXf`I^egbb_fcfe`fZb`bW`cdb]aa^]_ZYXY``b_`bdcbbccbRY_^^^bY^]
@FCC0YMTACXX:1:1101:20556:194489#0/1
AAACAACCGTAATATATGCTTTCACCATCAGCCTCCCCTCAACAACTTTATTCATCTTCTCAAACCAAGAAACAACCATTTGGAGCTGAC
+
_abeeeeegggggiihiiiiiihiiiiiiiiiihiiiiihiiifhiihhhiiiihiihhffffhhhhhffgggeeeecdccdcccbcccb
@FCC0YMTACXX:1:1101:14620:194591#0/1
GAATATAATGATGAAGTGGGCTTTGGCACAGGTTTGGTTCAGTGTGTAGCCTGAGAATAGAGGAAATCAGTGTATAAAGCCCCCTTTAAT
+
bbbeeeeeggggghfifghhhiiiiiihiiiiefghiffhhidgfhdffhhihdggihic_fgedfghhihhgifeggadddeccaddcc
@FCC0YMTACXX:1:1101:4405:194809#0/1
TGTTGGTGGTCAATGGCCCCCTAAGCAGGGTGTTGGGGCAAGGCTTGAATGGTAAAATGCTCAGAAGAAGCCGATAAAGAAGAATACTTC
+
aaaeeeccgeggghiiiiiiiiiiiiiiiiYacfdhiihfhiihiifdghfe\bgggeeeeeeddddddcacc_aaacccccccbccbcc
@FCC0YMTACXX:1:1101:9482:194818#0/1
AAATTGTAGCCTTCTCCACCTCAAGCCAACTAGGCCTAATAATAATCACCATTGGCATCAACCAACCATACCTAGCATTCCTACACATCT
+
_bbeeeeeggggghhiiiihhhhiihihihihihehhhiifiiihhhiiiiiiiiiihiihiihiiifheggggggdeeeeeeccdcbcc
@FCC0YMTACXX:1:1101:11243:194813#0/1
CAACCTATATGTGTGATTGAAGAGTACCCTAGGATCTTGCGTAATTGTGTTTGGTTTAGACCTCCTCAACTGCCTACTGCAATGGACAAG
+
_^^a^acaYbbecfcf_a`RR`ee`egbceaaZe^b^f]_eO^OaaaXaaaZaPWWWWMH\HW__b\ceR`H^`dc_ZVZabBBBBBBBB
@FCC0YMTACXX:1:1101:5428:195145#0/1
TATCACACATTCGAAGAGCCAGCCTACATTAAACTAGTTGAAAAAGGAGGGAGTCGAACCCCCTAAAACTGGTTTCAAGCCAGCCCCATA
+
\^^acZcc^acbbagd]aZ_e_ed_dffgaecbff_ebe^^^aaa``ZZefefT__TZ`adccNKGZ`b]bb]ZQZ_`bR[GKWWW[[Xb
@FCC0YMTACXX:1:1101:6501:195340#0/1
ATAGCCCCCTTCCACTTCTGAATTCCAGAAGTCACCCAAGGAACACCCCTAACCTCCGGTCTACTCCTTCTTACATGACAAAAACTAGCC
+
___ecccccggg^dcghhhhdeddfdgaghffbfghhbaZcf_fhRae^b_adfgfb`aFT\bc^]aebbd_Y`db`bbbbZ^`abYYX`
@FCC0YMTACXX:1:1101:14652:195368#0/1
TGTTTGAGGCAATAAGGGCAGCTATGATGAAGAGCGATATCATTATTCCTTCTAGGCAGAGGAGAGAGGCTACTAGGTGTGAGCGGTAGG
+
bbaeeeeegggggiihiihhiiiiiifhiiiihhhhhhiihhihiiiiiiiiiiiihiicghhiggggeeedcdd_bZ_]^_bcccW^ac
@FCC0YMTACXX:1:1101:2086:195548#0/1
AGCTATCAAGGGTTCGTTTGTTCAACGATTAAAGTCCTACGTGATCTGAGTTCAGACCGGAGCAATCCAGGTCGGTTTCTATCTATTGCA
+
bbbeeeeeggggcgghghiighhiihiiiiiihihhiiiihhihiiihiiggfhfiiiiiegeeeecdcbb]bcca_accddccdddbcc
@FCC0YMTACXX:1:1101:3235:195508#0/1
CAAAGATTTTTAGTGGAATTAGTTCTGCAACAATTGGTATGAAGCTATGGTTTCCGCCACAGATCTCTGAGGATTGGCCGTAAGAGACGC
+
^^[cP`cccW^`Zadddd[ddR[KR[Y[J[R`Wb[^XIYIP^ca]c[cccd[cIXcG^``]_ZWRM\VZbBBBBBBBBBBBBBBBBBBBB
@FCC0YMTACXX:1:1101:6925:195965#0/1
GGGGATGGATCGTAGGATTGTGTATGCAAATAGGAAGTATCATTCTGGCTTGATATGTGGGGGAGTATTTAGTGGGTCGGCTGGAATGTA
+
abbeceeeggggefhifghifffghhiiiihhihieifgiiiiiihhihihfaedhhbcfhhhYaKZ__c]bU]``R\^aZ^[aBBBBBB
@FCC0YMTACXX:1:1101:12946:195839#0/1
TGTGGGTTATTATTATTTGTTTTAGGGTGAATTGAGTCAGGTCTTGTTGAATGGTAGCTAGTCGATTATTAATGGGGTGTTTGGGGGTTA
+
^_P\c`_Zegg[eehhhhhbffcg^[bJQ^e_egX^beg_aOY^fXXSacfdghXaI^Sa`MHZTbfghZH\\ZRUZX[KTZ^PW\aBBB
@FCC0YMTACXX:1:1101:6311:196110#0/1
TTTACCCCTTTCTCAACCCCAACAATTTTAAACCAACCCGCTACAATCCCCATTATCCTATTCCCCACCCTATTAATCTTAACCCCCAAA
+
_bbeeceegeggehhifgfghiiiaghiih_ghiiihhhghfhhhhfihhhgfghiiheggggggeeeccc_b_`_`bcccbccaccccP
@FCC0YMTACXX:1:1101:19519:196332#0/1
GTTATACTAAAAGAGTAGGATCCTCATCAATAGACAGAGATATAGAGGAGTAGTCAGACAACATCTACGAAGTGTCAATATCAAGCGGCA
+
bbbeeeeeggggghieggiiiiiiiiiiiihiiiiiihihhbhiiihhffaeghhfiiiiifhfhhihifcg_dd\bgggeeeeeecc_a
@FCC0YMTACXX:1:1101:19386:196512#0/1
CACTTGAGTAGGTTGTTTTCGATTATGGAGACCAGTGGGATTAGGATTAGAATTGTAATAAAGTATATTATGGATGCTATTTGGCCAATA
+
___`cc`cbege[^e``_agg`ccbgha[ebeV^^beaO^^afffdfhhhWa_egWaWHHM\_M\_VM\Z_c_`Z\\Z^b`^H^ZZ_\bY
@FCC0YMTACXX:1:1101:2997:196997#0/1
GTTAGTTTTAGTGATACTGGTGACTGGGTAATTTTTGAGGGAGAAGGATCAGGATTGATTCGAGGTGATTCTATTGGTGCGGGTGCCTTG
+
abbeecceggggghiiiiiidfhghiii`eghhiiiihiiifhhgiiffggghhiihiiihihiiTbbdgeggcedecddcccW\accbb
@FCC0YMTACXX:1:1101:3510:196914#0/1
ATCAGCCTCATTCCTTTACTATTCTTCAACCAAACCAACACCAACCTCCTCAATCACTCAACCTACCTATCCTCCGACCCACTAACAACA
+
___cccccge^cehhhegghh_gghag_dgfhhhh^^egfffgfghfggcfg`\aebfhhdfehfd]]`gddgbad]a_]aaabbbbba_
@FCC0YMTACXX:1:1101:12601:196989#0/1
CCTACTCATCATACTAAGCCACACCTACAACAACACAGGTTCATTAAACATTACATTACTAACACTCACAGACCAAAAACTAACAACCAC
+
___cZ`cceeccghaeaegedfghaef[_ddffhafhfeYYaef[XXaccdefggg_ae[SS\egfbghhhd^dbdcdac`b`dbba_ab
@FCC0YMTACXX:1:1101:20136:196876#0/1
ATTCTCCAACATACTAGGATATTTTCCCACCACAATTCACCGCACAATCCCCTATCAAAACCTACTTATAGGCCAAAACTTAGCCCTCCT
+
bbaeeeeegggggfhhiiiiihiiihiiihhhiiihhhihifhhhiihdghiiiffhf_\b`dffggdgggeeeecdcbcdbb_bccccb
@FCC0YMTACXX:1:1101:5297:197076#0/1
ATGCCTATAGTCCTAGAAATAAGAGGGTTGGAACCTCTATTATTTACTCCATCAAAGTAACTCTTTAGTCAGACATATTTCTAGGTTTGG
+
[_Zcccccega`befghfdbgdhfhhhhh[`dgfhhhfcfh`egdaffhf]cgf]cfhe[ehddff_b__cfhhb\``gdeg`]]V^_b`
@FCC0YMTACXX:1:1101:2636:197363#0/1
ACAAAACTACTCGCCAGAATACTACGAGCTACAGCTTAAAACTCAAAGGACTTGACGGTGCTTTACACCCCCTAGAGGAGCCTGTTCCGT
+
___eeea`eggf^dffhfhfghhhdgehhiiihhihhhihfbgffhdghacfefgfdfdddgceeeebb`bacabY_a_cacccccbbab
@FCC0YMTACXX:1:1101:10953:197449#0/1
CTGTAGCTCGTAGTATTCTGGCGAGTAGTTTTGTTATCTAACTACTGAGGTTTAGGGCCAAGCATAGTAGGGTGTCTAATCCCAGTTTGG
+
___eeeacecge`dg`fghhdbfdeWbc_ffhdZccbgdbghfffghhhhafgdg`fdhhfdgeffg`ccbc^`bbbccdbbccb`b_]^
@FCC0YMTACXX:1:1101:20266:197270#0/1
ACCTATAGAACCACCTAATCCCCCTGTAAGCTTAATTGCTAGTCTAAAGAGGGACAGCTCTTTAGACACTAGGAAAAAACCTTATAGAGA
+
Z\Z^ccc^``^^^aZ[^^[R`bY^Y[[bd[[df]^ce_^Y^Iac^^c_facd`caeZGW\b_eZVVM_deebV`b_aaaNZ]]`]aZ_a_
@FCC0YMTACXX:1:1101:6678:197722#0/1
TCTATGTGGCAAAATAGTGAGAAGATTTCTGGGTAGAGGTGACAAGCCTACCGAGCCTGGTGATAGCTGGTTATCCAAGACAGAATCTTA
+
___cccc^cgcggea_e[``d^d_b`gd[edgfY^cddbIYcegfacbafgbcgaffe\cbdbdgbgge`gdb_c]bbbbbb\```bbZ_
@FCC0YMTACXX:1:1101:13580:197729#0/1
GTGTGGGTGTGCCTTGTGGTAGGAGGTGGGCTAGGGAGTTTTTGGTTTTAAAGCGAAGCCCCATTACTACTGTGCCTGCTCATAGAGGGA
+
a^aceeecgggfghiicfgbcghcggYbfgffgeghaecghihih_`gh`ghiiegdeb_`bcccccbdcccb`cbcccbcbcccccaaX
@FCC0YMTACXX:1:1101:18819:197729#0/1
CTATGGTTAGATTCACAATCTAATGTTTTAGTTAAACTATATCTACAGGAGGTAAATCCCAGGATGATGTTGGGGTTGAGAGATAGAAGG
+
bbbeeeeegggggiiiihiiiiiiiiiiighiiiiiiihiiiiiiiiihghicgffhhhiehhgghfhh_egiiggge^b\`\]bc_bbc
@FCC0YMTACXX:1:1101:16640:197876#0/1
CACAACAAAACCTCCGAATAACACATGCTAAGACCACACAAGTCGAAGCGAACTAACACTTACAATTGATCCAATAATTTGATCAACGGA
+
ab_eeeccgggggiihiihhhhihiifiihhhiihhhhiihhgihiiffgfhgggegeeceeedddddddbbccccccdcccccdbcca_
@FCC0YMTACXX:1:1101:20060:197881#0/1
GGAGGATAGGTAGGTTGAGTGATTGAGGAGGTTGGTGTTGGTTTGGTTGAAGAATAGTAAAGGAATGAGGCTGATAGTTAAGCTATGTAT
+
a__ceceeggeggidfgehbedgiigghdfhbefd^a^efh^cfbf_fdZcgffhii__fghiggfdgcdcdd`bbb]bbbb`bccc]_b
@FCC0YMTACXX:1:1101:5155:198202#0/1
TCCGTAATCGATAAACCCCGATCCACCCCACCCTCTCTTGCTCAGCCTATATACCGCCATCTTCAGCAAACCCTAATGAAGGTCACAAAG
+
_b_eeceegggggi`ghhiiagfhiihiiahfhfhbgbf]dghbefgdghfhffgegedcdbddd`b[bT\_ac^`_`]]bc`bbbbb_b
@FCC0YMTACXX:1:1101:8529:198019#0/1
CTCGCTCCGGTGAAGACGCCCTATAAATCATCATGACCAATAGGAGCAAGCATCAAGCACGCGCACGCAGCTCAAAACGCTTTGCCTAGC
+
__beeeeeeg_cegiiihiiiiihhhiiiiiiiiighiffhhfhhhhidhghiihiiigggebcccccccccbccbbaaccccccccccc
@FCC0YMTACXX:1:1101:14291:198153#0/1
GTACATGATTGAGATGGGGGCTAGTTTTTGTCATGTAAGAAGGAGTAGACCGGAGGTTAGGGGTGTTCCTTGGGTGACTTCTGGAATTCA
+
___ceee`eeeeeXdcfhhhhhhggbghhc^cce]fdhbfghg]efb_adghh`acGZZZ_bcX\Z^]bbbcccWTW`bbbb[b]`b`b`
@FCC0YMTACXX:1:1101:1617:198473#0/1
TTTTATTTGGAGTTGCACCAATATTTTTGACTCCTAAGGTCAATGGTTAGCTGTTATCCTTTAAAAGTTGAGAAAATCGTAATTTTAGGG
+
__^cccccgcca[b]degf^efcgfghhhefghhf_cbeegfff[_I^eghhhegfhffhhde`\a`eghcgbffffeg`g]ab_cbBBB
@FCC0YMTACXX:1:1101:4856:198343#0/1
ATTGCACCTGCTCTAGCCTTCTTCATTACCCTTCTCCTATGAACCCCCCTCCCCATACCCAACGCTCTAATCAACTTCAACCTAGGACTC
+
_bbccceefgfcgifddfadffiffhhafgggdfdghghcghihfh[fffaggfhfbfddZbdZ^````dccbbcbbcc`b^bb]]`bbb
@FCC0YMTACXX:1:1101:7099:198253#0/1
CAACCCGAAAGAAACCACCTCGCAATTGTACTGACACCTCTGTTTATGTAGCTTAAACCCACCCAAAGCAAGACACTGAAAATGCCTAGA
+
bbbeeeeefggggiihfhiiiiihiiiighhhhhhhiihiiihiiifhiiiiiiiiifhigggeeadddcdcbccbcbccccbcccccca
@FCC0YMTACXX:1:1101:11684:198768#0/1
GGTCCTTTTCGTAGTTGCATGTGGCCTAGTAATTTTCGTTCAACGAGTGTGAGGAATGCTATGGCGGCTAATGTAGGTATAATTATAAGT
+
_b^cceeegggggiiiiiiehghifhhiibehghhhhiiiiiiiihiaecfhiihfihiiihiiiheb`_c_`GZZ]GZZ]bec_`_bcc
@FCC0YMTACXX:1:1101:14707:198756#0/1
TCCATCGAGATGTCTTATTTAAGGGGAACGTGTGGGCGATCTTGATTGCTATGGCCCTGAGGTAAGAACCAGATGCCGGATACAGTTCAG
+
___cacaWYc`eY[caef_gecegfg[fghffZ^cgVcfecaabcfa]\_b]`]_\\_bR^bV^R^]ZH\QZ`bbb_aaWZ\YY_YR_`b
@FCC0YMTACXX:1:1101:19120:198888#0/1
TAGTAGGGTGAAATAGGTGCCGAGTAGGATTGTGATGAGTAGAGCTTGGATTGTTTGTTTTCGATCGTTGTTTATGAGGCTATGATGAGC
+
__bceeeebeeggiiiidgghiegedghegffbf`ghfgcfgdggiiiiccfddgfbfgga\`_Zdd^^_aed`b]`bdacccbbdbccb
@FCC0YMTACXX:1:1101:20369:198797#0/1
CAGAAGTGGAAGGGGGCTATTCCTAGTTTTATGGCGAGGGCGGTTATTATTATTAGGGATGGGAGTTGGCTGATGTAGTTCGTTGTTGTT
+
_b_eeeacgggeghhiiiihiiiighgifigfhifcef_eWacFXZbbab_`bcbbbabbca_X^W^`bbbcW_`SR]_`_OGRX[^[RW
@FCC0YMTACXX:1:1101:5378:199197#0/1
TTAAAAGCAGCCATCAATTAAGAAAGCGTTCAAGCTCAACACTAACCACCCCAAAAATACCAAACACATAACTGAACTCCTCACACCACA
+
bbbeeceegggfehghihcecbfeghfhefdfffhfc_fhiiiiiifffhhidegffhbhhibggggeeeecdcbb`b_bccbcccacca
@FCC0YMTACXX:1:1101:16463:199058#0/1
TAAATCATGCTATGGCTAGGATGAGACCAATGTCGCCAATGCGATTATATAAGATTGCTTGGATGGCTGCTGTATTGGCGTCTGTTCGAG
+
___cacccaccgcf`ec`YeYbbefdefR`[dfbP^ecffffdc^Zae`begdfbd]SSV\`R_Rb_ZPLV^ZV^^abZ`FKKWGZ_TT^
@FCC0YMTACXX:1:1101:19628:199089#0/1
CCTATTTACACCCATCTGCGCCCTCACACAAAACGCCATTAAAAAAATTGTAGCCTTCTCCACCTCAAGCCAACTAGGCCTAATAATAAT
+
^W^ZZc^^b^JQOJ`Zd[[_edd_dR^[cccc\c^HOOGI^bbcR__cZVM\`VVZ``ZRZZ]`^\T]`RK[^[````^``BBBBBBBBB
@FCC0YMTACXX:1:1101:10364:199326#0/1
TAGTCAGTTCCCGAACCCTCCAATTATAATGGGTATGACTGTAAAGAAGATTATAACAAATGCATGGGCCGTTACAATAACGTTATAGAT
+
a_beeeeegggggiiiiiiiifhiihiiiiiiicfhhghiiiiiihhihiiiiiifiiiihihhihihigeccccddccccabcccccbd
@FCC0YMTACXX:1:1101:11586:199323#0/1
GAAATACGGCTGAATCACTCGCTACCTCCACGCCAATGGTGCCTCCATACTCTTTATCTGCCTTTTCCTACATATCGGTCGAGGCCTTTA
+
___ccccc^cg[edg[ebcb`ed`dgfgccfZY^c^aRWOX\aegf__dfghfhfhchggeadgddaaR^c_]]Z_T]^Y^_QZL[SY]b
@FCC0YMTACXX:1:1101:16960:199266#0/1
ATAGAGGAACTAATTACTTTCCATGACCATGCTTTTATAGCCATATCTCTTATCAGCTTTCTAGTGTTATATGCCCTGCTCTCAACACTC
+
bbbeeeeegggfgiiiiihiiiihihifiiiiiihefdhfhiiiihiiiiiiiiiehhihiiiihhfhffghhhfehiiiihgggggeee
@FCC0YMTACXX:1:1101:1339:199631#0/1
GTCCTGGCTATTGTGTGTTCAGAAGCTTTAAAGCCACTTTCGTAGTTTATTTTACATCAGCTAGAGTTTTACAGTTTAGATGGAGTTTAG
+
[\^cacc^eRce`ecgffhdgg`ecRegd`d^dfdX^e`d_c^^cOa^O^egf`a`effa]bebRMH]\\\V__b_b^\\R^]RQVM^ZZ
@FCC0YMTACXX:1:1101:3013:199663#0/1
GGACAACCTCGTTTTCCAGCTCTAACAAACATCAACGAAAACAACCCCACCCTACTAAACCCAATTAAACGCCTCACAATAGGCAGTATA
+
__beeeeeeggceeeefgiifffhhiihhdgfghhi`fgghigdZaeghihi`gfffggggeeccebbdbcccccbabcccbcccc[bcc
@FCC0YMTACXX:1:1101:12211:199572#0/1
GATTACTAACACTCACAGACCAAAAACTAACAACCACCTGATCCCACAACTTTACCTGACTGGCATGCATAATAGCCTTCATGGCAAAAA
+
[_aeeeeegggggiiiiiiiiiiiiiiihiiiiiiiiiiiiiiiiiiiiiiiiiiiihiihiiiigggggbdeeeebdddddddcccccc
@FCC0YMTACXX:1:1101:18368:199746#0/1
TTTTCAGTGTCTTGCTTTGGGTGGGTTTAAGCTACATAAACAGAGGTGTCAGTACAATTGCGAGGTGGTTTCTTTCGGGTTGTATGAGAG
+
Z^[ccacccbeccagghhegaJbfgbegbaecefXceXeehbXXcffdefghfbbg]egf\ZFSTFZ^X\`]_BBBBBBBBBBBBBBBBB
@FCC0YMTACXX:1:1101:3060:199779#0/1
TCCAATACATACGGACTAGATTACGTTCACAACCTAAACCTGCTTCAATGCTAAAAATAATTATTCCCACAACCATACTACTGCCCATAA
+
aabeeccecegfehhffhgiiiiiighhehhfhihhhhhiihhifhhhhiiiiiiihfhhhiiibfffhigggeccec`dddbdcccccc
@FCC0YMTACXX:1:1101:4059:199821#0/1
CGGGGTGTTCTTACTCATCCGCTTCCACCCTCTAATAGAAACCAACACAATAATTCAAAATCTTACATTATGCCTGGGGGCTATTACCAC
+
___ee_cceecgehifhihiihihfhhhffhfhifhfhffh_ffhifhfhfhffiibgdc^\bgegeeeeededddcccccccccdcbcc
@FCC0YMTACXX:1:1102:10083:2145#0/1
TCTCCAACAACCTGCTATCAGGATGCTGAACAACAACGAACTACATCAGCCAACTCCCATCCCTAATAATAATAACCGCCCTCGCCATAA
+
___aaccc`R`[``e^edc[^`ecfeehefhb_dRc^^^Z_aaeee[WXa\\aeehcebbehee`^^^\`ca]^HVZ^^_aa^FRXaaY`
@FCC0YMTACXX:1:1102:10646:2204#0/1
TATGGTTATAAGAAGGAGTATAATGCCAATGTTTCAGGTTTCTAGGAGGAGGTATGAGCCATAGTAAAGGCCTCGACCGATATGTAGGAA
+
__beecdeggfggiiifh`edhhffhiifhhhiiieghghhfifhhcghcghUcdfghhhffdgggdfhifghifagdcccccccddccc
@FCC0YMTACXX:1:1102:8614:2297#0/1
CTGGTTATCCAAGACAGAATCTTAGTTCGACCTTAAGCTTACCTGCAGAACCACCTAATCCCCCTGTAAGCTTAATTGCTAGTCTAAAGA
+
_bbecceegggggiiiihiiiiiiihihihiiiiiiiiiiigfhihiihihhiiiihihhiiiiiigffgggge]_ceeddcddddcccc
@FCC0YMTACXX:1:1102:12398:2796#0/1
TAGGCAAAGCGTTTTGAGCTGCGTGCGCGTGCTTGATGCTTGCTCCTATTGGTCATGATGATTTATAGGGCGTCTTCACCGGAGCGAGGA
+
bbbeeeeegggggiiihhiiiihfffffi_ccghifhiihiiihghifggfgddddeeeeeccddddbdab_accacdcccacccc_aca
@FCC0YMTACXX:1:1102:15109:2815#0/1
GGGTGGGATGTGCCTAGGAAGATTGTGGTTGTTAGGGCGTTTATTATGATGATGTTTGTGTATTCGGCTATGAAGAATAGGGCGAATGGA
+
___\acccee[egfiegfdggcggh__fefhffeffddgfhffhhchcbXeghcV__d``dgeeeee^bcbdbc_bc`bbcaba_[]bb`
@FCC0YMTACXX:1:1102:3064:3165#0/1
ATCTAGTAAGGGCTTAGCTTAATTAAAGTGGTTGATTTGCGTTCAATTGATGCAGAGTAGGTGTTTGCAGTCCTTATGTATTTCAGAAAT
+
bbbeeecegggggiiiiiiiiihhihhhbghcfgfiihiii_fgfhihiiehhghfgafghW_\eghhfhffggffggddeeeeeeeddc
@FCC0YMTACXX:1:1102:8834:3707#0/1
GCGTTAATTGTTAGTGGTGTAATTGGTTGTGTGATTGTTTTAAGTTGTGGGGGGGCTTATATGGGTTTAATGATATTTTTAGTTTATCTG
+
__bcececgcegghb_e[`[[[egdbdeVeaYbSbebfhhh^[cca_aac`fgaaWaWG]]_cbaR[^RY_bY]SSYbbb[[bbbY`bbb
@FCC0YMTACXX:1:1102:15922:3819#0/1
TTTGTTGTGCTCCGAGGTCGCCCCAACCAAAATTTTTAATGCAGGTGTCGGTAGTTTAAAGGTCCGTGGGTTTGTGTAGTTTTTGGTTGC
+
___cccccggcgefhfh_aeffhhiifhgiiihhiihgihhcfdfecZcfgW^abaceedbcGZ]^Z^acR[[_GX[]]]bcbc[X^^^W
@FCC0YMTACXX:1:1102:13259:4092#0/1
TAAACAACGAACAGGACATTCGAAAAATAGGAGGCCTATTCAAAACAATACCCCTCACCTCAACTTCCATAATCATTGGCAACCTAGCAC
+
bbbeeeeegggggiiiiiiiiiiiiiihihiiihhiiiiiiiiiiiiiiiiiiiihiiiggfffeeeeeeddddbddccccccccbcccc
@FCC0YMTACXX:1:1102:13946:4012#0/1
GAAAGTGGCTTTAAAGCTTCTGAACACACAATAGCCAGGACCCAAACTGGGATTAGACACCCTACTATGCTTGGCCCTAAACCTCAGTAG
+
__beecccggegedfhihhihhfhiihiiffhhiihhifiiihfhhihbgifghdfhc`bcghigZ]^dggeeeecacbdcbbcc`bcdc
@FCC0YMTACXX:1:1102:16880:4137#0/1
TGAGTAAGAACACCCCGGCAACAACTATGGTACTGGAGTGAAGTAGGGCTGAGACTGGAGTTGGGCCTTCTATGGCAGAGGGTAGTCAGG
+
_bbecceeggfgghhiiiiiiiihiiihihdhghiiegaeghighhihhehfehiihggg]ddeedccdb`bccbacaacccT]_Y`ccc
@FCC0YMTACXX:1:1102:19080:4226#0/1
TGTCCCCCCTCATGGATACCAACTAAACCAGTCCATGCCAGTCGTCCATAGTACATTAAATCGTTCATCGGACATAGTACATACTCATTA
+
___eeeeegggggiihdffhfhibghiiihigghbhhhiche`fPaehhhifgiicfbd_dd`dgceeee[`caT_`bY]_T]]bcbbcc
@FCC0YMTACXX:1:1102:4423:4278#0/1
CCATAAACCTAGCTATAGCAATCCCTCTATGAGCAGGCACAGTAGTAATGGGGCTTCGCTTTAAAACCAAAAACTCCCTAGCCCACCTCC
+
__^ccc`cfacea]_^a^agdgg_begfhfbggbfdc[egdgcegffcfhhhhc^eb_ff\e_fhhedgdga^]Y]bb]bbb`b__a^`_
@FCC0YMTACXX:1:1102:12659:4473#0/1
AACAACCTCTTCCAATTCTTTATCGGCTGAGAGGGCGTAGGAATCATATCTTTTCTCCTAATTAGCTGATGATACGCTCGAACAGACGCC
+
bbbeeeeegfgggiiiiiiiiihiiiifddfffhi[fU__c\aceaefcfhffii_cghZbggb`deabcbcddbZ`ac]abaccca_ac
@FCC0YMTACXX:1:1102:19736:4277#0/1
GCGATGGTCGATTTGATTATTATTGGGAGGTTTGTTGTTTGGATGGCTCATGGTAGGGATAGTAGTAGGGCGATTTCTAGGTCAAATAGT
+
abbeeeecggeegiighifhihiiiiicghbfgfeffgfhhhefggf`gghgf\_ehi_d_gb``^`ggecc`W^^bcbbb]_b``bbb]
@FCC0YMTACXX:1:1102:3780:4896#0/1
CCATGTATTCGTACCTAAAATTACGATTTTCTCAACTTTTAAAGGATAACAGCTATCCATTGACCTTAGGAGTCAAAAATATTGGTGCAA
+
bbbeeeeegggggiiiiiiiiiiiihiiiiihhihiiiiiiiiiihiiiihiiiiiiiiiieiiiiiifhiiihiigggggeeeeeeddc
@FCC0YMTACXX:1:1102:17395:4778#0/1
CTTCTCCACCTCAAGCCAACTAGGCCTAATAATAATCACCATTGGCATCAACCAACCATACCTAGCATTCCTACACATCTGCACCCATGC
+
bbbeeeeegggegiiiiihiiiiihiiiihhhhfhgffgiiiiiihiiiiiffhiiiihihhfffhfhiigfggdgeeeeeedddccbbb
@FCC0YMTACXX:1:1102:20377:4924#0/1
GACTAACCCCCATCTTTAGGTTTACAGCCTAATACTTACTCAGCCATTTTACCACTTATGCTCATCAATCGCTGACTCTTTTCAACAAAT
+
___cccc`ceeeZeedaeYY[bgZeg__bbfea]c^^_S^fdaea_ceeaadXacdfhhdhcedY_``c]bVQT\HV^_ZZ_a`_BBBBB
@FCC0YMTACXX:1:1102:6171:5183#0/1
GGTGTACGACGTGTTTGTGGCTTCGATAATAAGGTCTTTGGAGTAGAAGCCTGTGAGGAAGGGGATTCCTGTAAGTGCTAGGTTGCCAAT
+
__\c^cccccc_c_Zdf^df^ff`fbcgaghhfg^aegfccX^XacX_effb_ef\ed\\_bUFTSZ]]]]Z]RTLZ_b`b^YYX^bT_^
@FCC0YMTACXX:1:1102:11923:5131#0/1
ACCCAAACTGGGATTAGACACCCTACTATGCTTGGCCCTAAACCTCAGTAGTTAGATAACAAAACTACTCGCCAGAATACTACGAGCTAC
+
bbbeeeeegggggihiiiihiiihiiihiiiiiihiiiiiiiihihhhhggeghhiiiiiiihiihiiidddcecdddddcccccccccb
@FCC0YMTACXX:1:1102:13754:5079#0/1
TGAAATACATAAGGACTGCAAACACCTACTCTGCATCAATTGAACGCAAATCAACCACTTTAATTAAGCTAAGCCCTTACTAGATCAATG
+
__beeeeegeegehifhhhghfgfhhcfhifhhdffhhiiihfhiiiihfhhiifhhhhhhhfhfifffedgaddddd]`ddbbdccccc
@FCC0YMTACXX:1:1102:16324:5001#0/1
GAGGTGAATCATATTATGGCTAGGGGTCATGATGGTAGGAGGAGTCACAGATGTTCTTGTGTTGTGATGAGTATGTAGAGGTTAAATGAG
+
^^_cS\\\b^S[[bc`dedd`[abehH[YbIIPbbPPI^^^_H^O^eIX^W^cabeabaW_H\\\GH\__BBBBBBBBBBBBBBBBBBBB
@FCC0YMTACXX:1:1102:17728:5173#0/1
TATATATCTTACATGGCCCACCCAGTTCAACTAAGCCTGCAAGACGCCACATCTCCTGTTATAGAGGAACTAATTACTTTCCATGACCAT
+
__Vacccceg^cghdffgRPeffZedgd`f_efb]^egdfhbfadgff[`cb__b\_`cY_dbdcfb`b]Z_c_cbdbbc_]Ya]bbZ_Y
@FCC0YMTACXX:1:1102:15088:5322#0/1
ATCCAAACAACAAAGCATAATATTCCGTCCACTCAGCCAGTTCCTATTCTGACTCCTAATTACAATCCTATTGACTCTCACCTGAATTGG
+
___cc]ccecggaddfhffhfhd`hdhbdgdfffg]egfcYcefgacdhhfbgfgidbdfgddffhhfbfbdf_cggggbdecbbZbdbb
@FCC0YMTACXX:1:1102:7219:5505#0/1
CCAGCCCCATAGCCCCTATAACTTTTTCAACAAGGTATTAGAAAAGTCATTTCATAGCTTTGTCAAAGCTAAATCATAGGCCAAACCCTA
+
___eeecegfggfhffdfhhidfhhadffhhcdghP^ccghcgffda^^cghfgiib_ea_[a[Sbgfeffghidd_d`dbbaeca`b`_
@FCC0YMTACXX:1:1102:5477:5878#0/1
ATTAATCTTAACCCCCAAACACCCCATTAATAATCGACTAGCTACCATTCAACAAGACCTGACTCAATTCACCCTAAAACAAATAATAAT
+
bbbeeeeeggfggiiiiiiiiiiiihiihehhiihhfhhhiiiiiihiihiihifffdhihhgfgfgdececedccbcccccccbcddcd
@FCC0YMTACXX:1:1102:8462:5879#0/1
GAATAATGATATCGCTCTTCATCATAGCTGCCCTTATTGCCTCAAACACACACTTCCCCCTAATCAACATTATACCCATCATCTTATTAG
+
b_beeeeegggggiiiiiiiiihhiiiiiiiiibgfhiihihiiiiiiihihhiiiiiiiiffhehhigggggggeeeeedcddcddddc
@FCC0YMTACXX:1:1102:8577:5865#0/1
ATTCCCACCCTAATTATCATTACTAAATGAGGCAACCAAGCAAAACGCCTCAACGCAAGTACTTACTTCCTATTCTACACACTAACCGGC
+
bb_ceeeeffegghhhihihhfiiiihihdh`Pbegdgfhfhhhiiifffagfghhihgd]dbabceced`ddddecbccccbccba\_a
@FCC0YMTACXX:1:1102:16401:6369#0/1
TGGGTTAACAGTGAAGGTAGCATGGGCTTGTTTGTGCTTGCTATGCCTGGCTGTTAGGTATCGGTGAGGCTTTCGGTCCGATTTAGGCTT
+
_bbeceeegggaegifibcedegghgffghghhfWcfffhhhdhfhiifiiih^eedggbebefTbdbgbga_a\`Z]aa^aaa]`b]bb
@FCC0YMTACXX:1:1102:20850:6452#0/1
ATGGGGATGGCTGCTAGAATGAAGATCGATAGGAAGAGTGCTAGTACGCCTCCTAGTTTGTTGGGGATGGATCGTAGGATTGTGTATGCA
+
_bbeeeeegeggeghfhiiifiiiiiiiffhhihiihigghbggfcfedgaffhhiefhdbccged_[``_b]ZZ\^_Y`b^bbbee`_Z
@FCC0YMTACXX:1:1102:8329:6722#0/1
TTGTTGAAAAGAGTCAGCGATTGATGAGCATAAGTGGTAAAATGGCTGAGTAAGTATTAGGCTGTAAACCTAAAGATGGGGGTTAGTCCC
+
bbbeeeeegggegegfhiiiiiiiiiihiiiiiicfheghiihiiihicg^eeg^eghiihihifggidghiiggggggeecX\acbccc
@FCC0YMTACXX:1:1102:19790:6585#0/1
GATTAGGTGTATTAGCAGATGGCCGGCTGTGATGTTTGCGGTTAATCGTACGGCCAGAGCTACTGGGTGAATAAGTAGGCTGATAGTTTC
+
\^_ZYacceJ`^``d[df`[bR``daefhdd^O^OYOaXceV^UMWbb_]eWFT\aaca_`]_]]]GTKT]RZ]_T_]`BBBBBBBBBBB
@FCC0YMTACXX:1:1102:10379:6882#0/1
GGAGTCACAGATGTTCTTGTGTTGTGATGAGTATGTAGAGGTTAAATGAGCCGCTTATTAGTAGGACTGATAGGAGGATAATAGTAAGAG
+
Z^_cYac^Y``c[efh_fcgfgff``J[bddb[c`b]fcebI^bffhhb[^cdf`__eaHWWHWWHMV_RSMV`Z^`\caZZ]b]b`Z]_
@FCC0YMTACXX:1:1102:14713:6879#0/1
GAGAAGACCCTATGGAGCTTTAATCTATTAATGCAACCAAAAACTACACAAACCCACGGACCTTTAAACTACCGACACCTGCATTAAAAA
+
__beecccgggfedhhghfhhhhfbddhhhfhf]eghffhhha`fbghd]eg`dd`efe`ggegdce_cdcbb^_^_aaY]`^`bccc`c
@FCC0YMTACXX:1:1102:18329:6873#0/1
GGTTTAAGTTTGCCGAGTTCCTTTTACTTTTTTTAACCTTTCCTTGAGGCATGCCTGTGTTGGGTTAACAGTGAAGGTAGCATGGGCTTG
+
__\cccccegfeeffd_Q`egghhhhagghhhhhffgbbfdfheggefRbegfdffV_cV`b`NTZ\`bYUZ]b`b^]TZ]]_bQQ[TX[
@FCC0YMTACXX:1:1102:7096:7080#0/1
ATGAGCCATAGTAAAGGCCTCGACCGATATGTAGGAAAAGGCAGATAAAGAGTATGGAGGCACCATTGGCGTGGAGGTAGCGAGTGATTC
+
__[caceegcbbeccffhgfddghhfdfghheffefd`eafhhffgafdbgfbbggb]_^\`bbdbbbbbb\_aaaaGSY`T]aXaY]__
@FCC0YMTACXX:1:1102:7604:7126#0/1
CACCTCCACACTAGCAGAAACAAACCGAACCCCCTTTGACCTTATAGAAGGCGAATCAGAATTAGTATCAGGCTTCAACATTGAATACGC
+
bbbeeeeegggggiiiiiiiiiiiiiiihiiiiighhiiiiifiiiiihhiiifgeeecdddddccdddddccccccccccccccccbac
@FCC0YMTACXX:1:1102:8448:7234#0/1
CACGCGAACCTCAGCAAGGTGTTATTTAATTCATGCTTGTAGGACATACTAATAACTATTCTAGCCAATATCACCCACACCACACCACTA
+
__beeecegggffhhhhghccfhfiiihfhdS^cggfhh`ehfaaefghhhggfhhidffdgfbdddcbce_bbb_baccccccccacbb
@FCC0YMTACXX:1:1102:4682:7469#0/1
TCTAATGAGTCGAAATCATTTATTTTATTTAAACTACTTACCAATTCGGCTCAGTCTAGTCCTTTTTGGGTTCATTCATAGGTTAGACTG
+
a_beadeefeggeiihhhhiihhiiihhiifhdfgbffghiehhiihhihiihcaeffh`degaffffhiigegddceeeec^bbd`ddc
@FCC0YMTACXX:1:1102:16063:7917#0/1
CAAAACTGATAGGTGAGGGTTTGAGTTTGCCGAGTTCCTTTTACTTTTTTTAACCTTTCCTTGGGGCATGCCTGTGTTGGGTTAACAGTG
+
bbbeeeeegggggfhhhii`eghghghiiiiiafghihihiihhiiiiihhfgdghggggfeedebccdcccbb`]`bcccT^`bcbc]b
@FCC0YMTACXX:1:1102:2315:8145#0/1
AGTTGAGAAAATCGTAATTTTAGGTACGAATACATGGGTTAGCAGCCCTTGCGAGTTTTCTCGGTAAATAAGAGGTGGTAAGCCTCTATG
+
bb_eeeeegggggiaffhiiihihbggffhhhiighhi^effhiiiiifaggggfZdgiiieggb^ccedddb]`ZZ^Z`bcbbcbb__c
@FCC0YMTACXX:1:1102:19389:8052#0/1
AAGGACTGCAAACACCTACTCTGCATCAATTGAACGCAAATCAATTACTTTAATTAAGCTAAGCCCTCACTACATCAACGGGACTCGAAC
+
___ccceegeg`efhhhhhfhhhaffcghhfhhhfc_egfhhfhhfhddfgfbgghhh_eegd_gfdgfgdgggebdeccbccacc^aca
@FCC0YMTACXX:1:1102:10272:8267#0/1
AACCTCCGAATAATCCATGCTAAGACCACACAAGTCAAAGCGAACTAACATTTATAATTGATCCAATAATTTGATCAACGGAACAAGTTA
+
bbbeeeeefggggiiiiiiiiiiihiiiiiiieifghiiihiiihiifhhiihiiihiifhihiigggggfeeeeeeedccccccccbbd
@FCC0YMTACXX:1:1102:11558:8426#0/1
TAAACGTATGTCACCGGGCAGGCAGTGCCTCTAATACTAGTAATGCTAGAGGTGATGTTTTTGGTAAACAGGCGGGGGTTAAGTTTGCCG
+
_bbeeeeegggggiiiiifhiiiiighffffhiifhhihhacgfhiifhegi\egfgfghfigfgeeebdecccccccLT^bb`bcbccc
@FCC0YMTACXX:1:1102:11075:8500#0/1
TGTGAGAGACTATTCCGAAGCCGGGAAGAATAAGGATGTAGACTTCGGGGTGACCAAAGAATCAAAATAGGTGTTGATATAGGATAGGAT
+
__^cccdaecbecda`affffghhhUc^^cX^[_efgae_[[^efhdfffSYZ_bd^`Z_`dc]]T_bbb]bbb[[Y]_cbY_b]`b^Y_
@FCC0YMTACXX:1:1102:7227:8995#0/1
CTTCTCAGATTATGTAGATTATTAAAATTACTGCTACTAGTGAGATGAAGGAGCCTATAGATGATAGGGTATTTCATGTGGTGTAGGCAT
+
__beeeecee^eghhghihifhihhiihiihggihifhbdg]be_ec[bdg`ghhhhiYcbhihadegffghiifbfhbgfghddgedab
@FCC0YMTACXX:1:1102:13655:8820#0/1
TGATTTTCATGTTGAATTGCAAATTCAAAGGAGCAGTCTTAGAGTTTCTGCCGGGGCTTCTCCCCCCTTTTTTTTTCTTGGGCGGGGGGA
+
^[_aZZ`cggebehfhcS[R``ecdbagdc]edbgbfafd]cafhgbdh[a^^U_O_af`BBBBBBBBBBBBBBBBBBBBBBBBBBBBBB
@FCC0YMTACXX:1:1102:3877:9062#0/1
CGTTAATTGTTAGTGGTGTAATTGGTTGTGTGATTGTTTTAAGTTGTGGGGGGGCTTATATGGGTTTAATGATATTTTTAGTTTATCTGG
+
_a_ccccefggggdfhefedggghfbfgfg^eeehhhfhibggehc^ceghhcaa[cccbcdbcR^abcbb_bbbb`ccacbcdbcbcdb
@FCC0YMTACXX:1:1102:14740:9464#0/1
CAAACTATGAACGCACTCACAACCGCACCATACTACTGTCCCGAGGACTTCAAATCCTACTTCCACTAACAGCCTTCTGATGGTTAACAG
+
___eeceegegcefdgfgbefhhehfihfhfceghhib^egdff`fdgdcfgggddbcd_abcZbbdbbZ`bT\bY__`]_bbbbbbccc
@FCC0YMTACXX:1:1102:2194:9687#0/1
TGGTAAAAAATGGGCTACATTTTCTACCTCAGAAAATTCCACGAAAACCCTTATGAAATTTAAGGGCCCAAGGAGGATTTAGCAGTAAAT
+
b_beeeeeggggfihiihiiihiiiiihehiiffihhiiiihhfhiiihiihihihiiihiiehfgggeeccc_bccbcccccccbbcbc
@FCC0YMTACXX:1:1102:3006:9600#0/1
TGACAAAGCTATGAAATGACTTTTCTAATACCTTGTTGAAAAAGTTATAGGGGCTATGGGGCTGGCTTGAAACCAGTTTTAGGGGGTTCG
+
bb_eeeeegggegiihhiihhiiiiiiihhfhhhhhiiiicghf^cffhiiiicfghiegfhhiafhieggfeeecbdddddcccaBBBB
@FCC0YMTACXX:1:1102:6716:9689#0/1
TACTTTGCGTTTTGAAGCAAAGGCTTCTCAGATTATGTAGATTATTAAAATTACTGCTACTAGTGAGATGAAGGAGCCTATAGATGATAG
+
[__ceeeegecegfdea[dghcg`fe_cegfhhbfcg[ebgXaecgfdfbaXecdcfgdfdgd__ef`ebdffag\Z^_ceebcc`d_b`
@FCC0YMTACXX:1:1102:12622:9580#0/1
CATACTCAGCCTAATTGTCTACTCCATCCTATGATCAGGATGAGCATCAAACTCAAACTACGCTCTAATCGGAGCCCTGCGAGCCGTCGC
+
^^^cccecgfcgg`efgdbgcgghg_eghfaggbaffcdbcd^efdgcegbfdhhgbgffeghgebf_`bgNTYUT^ZZZ]ac_acaY]X
@FCC0YMTACXX:1:1102:11044:10383#0/1
TAGGCCCCCGTAGTCTGTGTATTCGTAGGTTCAGTATCACTGGTGTCCGATTGATTTGATGGTGAAGGATGGGGCGTTGACTTCATCTGT
+
^__eeaccegeegP[ba``X`[ded_eegI^^ceafffa_acg^cGX^Zef\bWN__dfbggZ^dgRZQMVZaGFRRTT``bb]__BBBB
@FCC0YMTACXX:1:1102:11471:10257#0/1
TAATAGCAATCATCTCCAACAACCTGCTATCAGGATGCTGAACAACAACGAACTACATCAGCCAACTCCCATCCCTAATAATAATAACCG
+
bbbeeeeegggggiiiiiiiiiiiifiiihihhiifhgghhhiiiiiihhhiiiiiiiihiidghhgggggeeeeeddddddccc_Z]Z\
@FCC0YMTACXX:1:1102:19359:10402#0/1
CCTTGCCCCAACACCCTGCTTAGGAGGCCATTGACCACCAACAGGCATCACCCCTCTAGACCCCATAGAAGTACCCCTCCTAAACACTTC
+
_bb`eeeegefgccfagfbdggfbghaffZfghhhhihchheffbhiichffhihhh_`bgbdcP^`bdddb`bbccca^^`]bcccccc
@FCC0YMTACXX:1:1102:2152:10715#0/1
AAACCTAGCTATAGCAATCCCTCTATGAGCAGGCACAGTAGTAATGGGGCTTCGCTTTAAAACCAAAAACTCCCTAGCCCACCTCCTACC
+
__beceedggeegfcghihhiiiieiihdggfhhihfeffb^aacSacfeeffff`GZ_`_`bfhfffcgdeeebbbb`daaccccccba
@FCC0YMTACXX:1:1102:4571:10627#0/1
CCTCAACAATAACACATAATATGGTTTCCTCAAATTTAACCTGTCCCCCCTCATGGATACCAACTAAACCAGTCCATGCCAGTCGTCCAT
+
bbbeeeeegggggiiiiiiiiiiigiiiiihiiiiiiiiiiiigiiihiihiihiiiiiiiiiigggfgeeededbddddccbcccccce
@FCC0YMTACXX:1:1102:9491:10652#0/1
ATGATGGGGGTGTGCATGATTATTACTTTTATTTGGAGTTGCACCAATATTTTTGACTCCTAAGGTCAATGGATAGCTGTTATCCTTTAA
+
_abeeeeeggcgggfdhifihfiihhiiihhhiiiidghhihifghhhhiihhhhhiiggggggeceeeedddddbccccccdccdccbc
@FCC0YMTACXX:1:1102:18820:10646#0/1
TCGGGAGCGCCGATTATTAGGGGCACTAGTCAGTTCCCGAACCCTCCAATTATAATGGGTATGACTGTAAAGAAGATTATAACAAATGCA
+
bbbeeeeegggfghiiiiiiiiihiiiiifhhiiiiihiiiiigggeecccdddddddc`bcccccccecdccccbccccddccccbccc
@FCC0YMTACXX:1:1102:7636:10826#0/1
TAGTAAATATAGGGTTCCAATGTCTTTGTGATTTGTTGAAAAGAGTCAGCGATTGATGAGCATAAGTGGTAAAATGGCTGAGTAAGTATT
+
___cceeecggffideefffdhdedgbfbfgghhihcfhiifbffc]ffhffO^ecfS\aHWae_eb_R_dbVcZbdgXb]^HV^^Z_ac
@FCC0YMTACXX:1:1102:12364:11185#0/1
AGTAGTGTATTGCTAGGAGTAGGCCTGTGATGATTTGTAAAATTAGGCAGGCTGCAAGAAGTGAGCCAAAGTTTCATCACATGGAGAGGT
+
_baeededgggfgiiiifhggihhhhhgfgfffiiifghfdhhihaghhehiihiiiiehe_gffghiihhV_cg`dggggeeecebac]
@FCC0YMTACXX:1:1102:1750:11485#0/1
AGTTCTTGCCGCGGTACTCCTAAAACTAGGTGGCTATGGCATAATACGACTCACTCCCATCCTTAACCCCTTAACAGAATACATAGCTTA
+
b_aeeeeegggggighiiiiiiiiihhhhihhhbhagfhghhhehh]efhfggeggggeeeeeedcdbccac`ccbcccccccdcccccb
@FCC0YMTACXX:1:1102:18522:11397#0/1
AACCCTTGATAGCTGCTGCACCATTAGGATGTCCTGATCCAACATCGAGGTCGTAAGCTCTATTGTCGATAGGGACTCTAGAATAGAATT
+
___eceeeggccefa`fhhhfdf_gfcdgh[ccffhfabaeffhaefhVO^cegfeb`gff\ec\cfddggaZa_P]`b`_bbbcbbBBB
@FCC0YMTACXX:1:1102:6022:11856#0/1
AGACCCCCTAGAACCTCAAATCCCGAACCTCATGTCTCAGGATACTCTTCAATAGCCATTGCTGTAGTATAACCAAAAACAACTATCATA
+
bbbeeeeegggggiiiihhihhifhhafghiihihhhd[efeaghgfhiifhhihihhffbgffZbg``gdgddaacaccccccbccccc
@FCC0YMTACXX:1:1102:7257:11925#0/1
TAGTAGGAAAGTGATGGCAACTAGGAAGAATTTTATTGAGAATGGGATGCGAGCAGGGTTTAGGGGATCAAATCCGCATTCGTAAGGGCT
+
___cceceggf[ccffhhhihhfhhbgaefgfggfhhdgihhiffgb]`fhdgfhhfh__Zdg_dcU^cddbbb`]aacaccbbaabaac
@FCC0YMTACXX:1:1102:17334:11806#0/1
ATCACCTGGTCCATCATAGAATTCTCGCTATGATACATAAACTCAGACCCAAACATCAACCAATTCTTTAAATACCTCCTTATTTTCCTC
+
_bbecceegggggihihehiihihiiihiiiicfhaffhiifhiffffbeffhhfhhhdgffebffhhicbfd`geddeeeY_bddccdd
@FCC0YMTACXX:1:1102:8647:12113#0/1
CTCAGCCTAATTGTCTACTCCATCCTATGATCAGGATGAGCATCAAACTCAAACTACGCTCTAATCGGAGCCCTGCGAGCCGTCGCCCAA
+
bbbeeeeeggggghiiiiiiiiiiiiiiihfhhiiihiihihiiiiiihiighighhhiiiiiiddhhifdgecdccbcccc_cccccca
@FCC0YMTACXX:1:1102:11055:12099#0/1
ACGTATTCGCGGTGACGGCGTTTGCGCTCACTTTGTGACCTTCATTAGGGTTTGCTGAAGATGGCGGTATATAGGCTGAGCAAGAGAGGG
+
_b_^ceecggggYbefhhhfghhhfaeghhhhhhhbgddfggedgedeee]cbbdbbbbbbbbbbbZOW^bbbb_]baaabbbb^QRW^a
@FCC0YMTACXX:1:1102:16766:12303#0/1
AATTCCATGAAAACCCTTATGAAATTTAAGAGTCCAAGGAGGATTTAGCAGTAAATTAAGAATAGAGTGCTTAATTGAACCAGGCCATAA
+
___cca]ceecgafgihhffdg`fgYeg]a]R[bfbe]dgfh[ebdfdfaXX^cefbbfaf_aa\__\ed]cgffZbZ\^Z``cde^`bR
@FCC0YMTACXX:1:1102:11476:12584#0/1
TGAGGGGCAGTGTTTTAAACAGACCTCCTATTTTTCGAATGTCTTGTTCGTTGTTTAGGTTATGAATAATGGATCCGGAGCACATAAAAA
+
^^ZacZ[cce`cbdfagdd^bXX^bd`f`Rbegfgf]gfb^IXWaaeeSZLW_L\b\H\HVS_\`H\V\^HVZaVZZFXFR[X[]_YY`b
@FCC0YMTACXX:1:1102:16233:12711#0/1
CCTACTCTTTTAGTATAACAAGTACAATTGACTTCCAATCAATCAGTTTTGACAACATTCAAAAGAGAGTAATTAATCTAGTGCTAGCCT
+
bbbeeeeegggffeghiiihihegfhiiiififgiiiihhhghiihhifhhhfhffghihhhhiffhfheefhihhiihfgddggddeee
@FCC0YMTACXX:1:1102:18548:12590#0/1
TTCAACCAAACCAACACCAACCTCCTCAATCACTCAACCTACCTATCCTCCGACCCACTAACAACACCCCTCCTAACACTAACTATCTGA
+
bbbeeeeeggggghiiiiiiiiiiiiiiifdfhhiiiiiiiihhfhdhggiihiihggebdeeeeccccccccccccccccbcbccccdc
@FCC0YMTACXX:1:1102:19177:12605#0/1
AGTGAAGGTAGCATGGGCTTGTTTGTGCTTGCTATGCCTGGCTGTTAGGTATCGGTGAGGTTTTCGATCCGATTTGGGCTTATGCAGTGG
+
bb_eeeeegggfgiiiiiiiihiiihiiihihhihhiiiiiiiifghfhaehhiibefXfWacddddegeeaabbdd^`baccccdc]bb
@FCC0YMTACXX:1:1102:5881:12830#0/1
GCATAGTTTGGGCCATAATATCAATTGGGTTCTTAGGTTTTATTGTATGAGCCCACCACATGTTTACAGTCGGCATAGACGTAGACACAC
+
bbbeeedeggggfihhiiiiiiiiihiihbeghhihhcffhfgihdhffhihihhiihhiiiffhiiihdghggeccdbdc^a`_ccc^a
@FCC0YMTACXX:1:1102:10628:13160#0/1
AGTAAGAGACAGTTAAACCCTCGTGGTGCCTTTCATGCGAGTCCCCATTTAAAGAACAAGTGATTATGCTACCTTTGCACGGTCAGGGTA
+
bbbeeeeeggggghiihhiihiifghecfghhiihiihi`ffhiiiifhhffff\egfcdV_dghgggbggfedededbb_acaacbcX^
@FCC0YMTACXX:1:1102:5471:13370#0/1
TTAACTTGTCCTCCTCATGAATATCAACTGAACCAGTCCATGCCAGTCGTCCATAGTACATTAAATCGTTCATCGGACATAGCACATATT
+
bbbeeeeecggggiiiiiiiiifiiiiiihiiiihifgffhhfhhggihghhfhhiffhiihhhfhefbdfffhhggcdeecdbbdbcdd
@FCC0YMTACXX:1:1102:13503:13306#0/1
AGAAGGCCCAACTCCAGTCTCAGCTCTACTTCACTCCAGCACCATAGTTGTTGCCGGAGTATTCCTACTCATCCGTTTCCACCCTTTAAT
+
___ccecccceggfiidbdgcdegdfhhffd[eacX^ceffghfe``eggdddfhf`fdZbfg]d`degee_^Y\a`_bbb]`_`]bRY_
@FCC0YMTACXX:1:1102:11628:13622#0/1
TTACAAGCATGAATTAAATAACACCTTGTTGGAGTTTGTGTGGAGCTAGAATATTGAACGTAGGTGCGATCAACAACTGCATGTACTAGG
+
_bbeceecggggafhihfh_abgghfdgcddbYbbefhfe^eg^eddagaghf]aSd\edgfagghbg`ded_^_^^bbbbbbcbccdcb
@FCC0YMTACXX:1:1102:13846:13631#0/1
ACGCATCCTATACCTAACAGATGAAGTCAACGACCCATCCTTCACCATCAAATCAATCGGACACCAGTGATACTGAACCTACGAATACAC
+
bbbeeeeegfgggiiiihiihihiiihihhhgiiihhiiiiiihiihhihiiiihhhihiiiggfccbdceddbdbdccccccccccccc
@FCC0YMTACXX:1:1102:14118:13533#0/1
GGAGGAGGTGTCTGGTGAGTAGTGTATTGCTAGGAGTAGGCCTGTGATGATTTGTAAAATTAGGCAGGCTGCAAGAAGTGAGCCAAAGTT
+
__Zccccc[ceegfeaedg_^eK``cgffhhffgdgcafebgdb^aXcaI^c]cacf_g`gf`gY\Ze``b`_dg`ZVVVM^]`_]bbZ`
@FCC0YMTACXX:1:1102:4482:13942#0/1
TGGTTGCGCCGGAAAAGCTTCAGGGGGTTTGGATGAGGGAGGCTACAATTACAAGGGCTATGTGGCTTACAGAAGAGTATGCGATAAGTG
+
__bccccegggegfafafedgbabegfLZbcf_db\b_^^aacc``bcccbb_`b`aca`bbcbbaca]`]_bb`b`Y]`bb_accc_b_
@FCC0YMTACXX:1:1102:6431:13918#0/1
GGGGGGGATGTTGTTGGTGATAAGAAATCCTGTGATTATACTGCCTATTGTGAGGCGTTTAATTGGGTTTAGTAGGGTGGGGTTGTTTTC
+
abbeecc_caccccccc[^bcdccb]bccccccb]bcdcdcbbcbc`bcbcc`b__accccabcbbca^abbSY`b_GW[_aTTXT[`^]
@FCC0YMTACXX:1:1102:1754:14142#0/1
GCGGATGAGTAAGAACACCCCGGCAACAACTATGGTACTGGAGTGAAGTAGGGCTGAGACTGGAGTTGGGCCTTCTATGGCAGAGGGTAG
+
_V^c`cc]cgggfiiifiiiihhefhidfhiihih^cfhff\e\b\_begfiiefggdgdcdQV]]]b`N\aabbbbcdcccc^^acQ^a
@FCC0YMTACXX:1:1102:2342:14344#0/1
GCACACCCCATAAACAAATAGGCTTGGTCCTGGCCTTTCTATTAGCTCTTAGCAGGATTACACATGCAAGCATCCTCGCTCCGGTGAAGA
+
bbbeeeeefgggghiiifffhffdhfh_ffghd[gghhhfffhiecgbfffffffgfeghdgg_cfc]cbddb^cdeebbccacNZacb_
@FCC0YMTACXX:1:1102:8981:14478#0/1
GAGAGATAGAAGGATAATTGGGGCGAGGTGTATGAATATTAATATGTTTTCTCGTGTGAAGGGGGGTTTTATATTGATTATGTGATGTGT
+
a_becceeggggfeghiiiiiiiii`fh^e[befgfhhihhiiiiigfchfgggge_a_dcdccccTZacbcbcdcbccccb_b`ccY`b
@FCC0YMTACXX:1:1102:18309:14428#0/1
GCTGACTCTTTTCAACAAATCACAAAGACATTGGAACCCTATATTTACTATTTGGTGCATGAGCTGGAATCATAGGCACTGCCCTAAGCC
+
W^^Z^accecee[^`JQ`abeehdddZbefce`dddddedhbeeeecfdefhheb^G^^bebef__edZZ_bHV\\\ZM^_]_^RMU]`Z
@FCC0YMTACXX:1:1102:5941:14633#0/1
ACAAAATCGTCTTCCACCCCTACTACACAACTAAAGACATCCTAGGCCTAGTCCTCCTTCTCTTTATCCTAGCAACACTAACACTACTCT
+
_bbeeeeegegggiiihiihfhihiiihihhhiigfhffgfhhbghihhhfgffbghihgghaggfhfd_ddegeddedbdcddcbcbcc
@FCC0YMTACXX:1:1102:13279:14532#0/1
GCTACTGGTTGAATAAGTAGGCTGATAGTTTCGATTGCTACTAATATGGGAATGAGAGGTGTGGGTGTGCCTTGTGGTAGGAGGTGGGCT
+
bbbeeeeeggggghhifbeghihiiiiihhiiifhihfhgiehiidfhii_aegfhgfhWb\afgZ`a`dgddbVZa_]`b`dcT\aa^^
@FCC0YMTACXX:1:1102:12916:14829#0/1
TTTAAAATTGTTGGGGTTGAGAAAGGGGTAAACAAGTTTTCGTTCATTTTGGTTGTCAGCGGATGTTGTGGGATTGAGGGGTGGGGTTTT
+
___ec`ceggegfhhcggh_fdfafgehe`fhffefXacgdfcg\\\egfgc_e`ffY`]`cabcccc`\aa[]`^]b^[RHTX_aOT^a
@FCC0YMTACXX:1:1102:8607:15138#0/1
CTTTGGGTGGGTTTAAGCTACATAAACAGAGGTGTCAGTACAATTGCGAGGTGGTTTCTTTCGGGTTGTATGAGAGGGGTCTGCCGCGGG
+
abbeeee`eggeghiiiiihiiiiiiiiihhi^efhiihiiiiiiihifghZdgfgggggeeeec`ac_cddbccbccc[accccccccc
@FCC0YMTACXX:1:1102:13422:15131#0/1
ATCGGCCAAGTAGCATCCATAATATACTTCATCACAATTCTAATTCTAATACCACTGGCCTCCCTAATCGAAAACAACCTACTCAAATGA
+
[[^YcU_ceaeacdf^aefabegegeeedec[eY[^eefae_afd^ace^e_[eceWWa]aaaeZ_eHV__d`[b\^^ZRZ]ZZZ]ZZR]
@FCC0YMTACXX:1:1102:17171:15079#0/1
AAACACTCAATGCAAACAAAATATACGTCATCGCTTCCACATGGACTCCAACCATAACTAATGGTACGAAAAACCATCGTTGTACTTCAA
+
bbbeeeeegggggiiiiiiiiiiiiiihihhiihiiiiiiiiiiiiiiihiiihhiiiidhihhbdhhgdgeeccbdbccccccdddccb
@FCC0YMTACXX:1:1102:12694:15433#0/1
GTGAAATACGGCTGAATCACTCGCTACCTCCACGCCAATGGTGCCTCCATACTCTTTATCTGCCTTTTCCTACATATCGGGCGAGGCCTT
+
__beeeecggg`ghfddafffdffhiihfffaca_eggbefegbfbedZ\__d_dffS^bggfgc_cdcedbbbdd__ZWFRWHOX_[RY
@FCC0YMTACXX:1:1102:17905:15336#0/1
CTCGTCAACCCTTACAAAAAACGTCCATACCCAGATTACGTAAAAACAACCGTAATATATGCTTTCACCATCAGCCTCCCCTCAACAACT
+
PY^^\`c[cacZ^Ybe[a\_edYd\ae]`cZXaHOXaaeZOI^bf\UGMG_LT\\d`_bdRHZ]^_R_]b`Z]_GT^b[VW^W[_^b^BB
@FCC0YMTACXX:1:1102:12740:15683#0/1
CGCCTACAGTAAATAGGAAGATAAAGCCTAGGGCTCAAAGTATTGCTGGGGACCATTTAATGTTGCCCCCATGAAGTGTAGCAAGTCAGC
+
_bbeeeeeggggghifhihhhhhiihhihhhifhiifhhffdghhihhhiifhghiiihiihghhf]gfggggecc_a^bdcddddcccc
@FCC0YMTACXX:1:1102:16837:15647#0/1
CCCCCCTACTCTTAACCTTCCACTAGAAATTTAGGTTAAACAAGACCAAGAGCCTTCAAAGCCCTTAGTAAGTAGAAACACTTAATTTCT
+
__beeeececgegfgagdddfffdfhffhhigbc`[ceghhfdcgdfhcdfghhffhdbggdgggfgdgeeaace^_bdbcdcb_bbb`b
@FCC0YMTACXX:1:1102:17963:15984#0/1
CTTGGGCCCTTAAATTTCATAAGGGTTTTCGTGGAATTTTCTGAGGTAGAAAATGTAGCCCATTTTTTACCATCTCATAGGCTACACCTT
+
bbbeeeeegggggiiiiiiihiiihfghiiighiiiiihhiihiihcghfghchchhihhiiiiiiigggeecaccdddbdbcbccbbbc
@FCC0YMTACXX:1:1102:1718:16165#0/1
GCTGCTGCACCATTAGGATGTCCTGATCCAACATCGAGGTCGTAAGCTCTATTGTCGATATGGACTCTAGAATAGAATAGCGCTGTTATT
+
___[cccRR`J[bcee_X]e`d[eebebeddedfdeYcefdd^^cfhbeeX[bWb]ecehddV_bcddBBBBBBBBBBBBBBBBBBBBBB
@FCC0YMTACXX:1:1102:4268:16193#0/1
CCATATCGACAATAGAGCTTACGACCTCGATGTTGGATCAGGACATCCTAATGGTGCAGCAGCTATCAAGGGTTAGTTTGTTCAACGATT
+
\^_cccW^Rbc[cad[J[eRefPb`fdeebR^OIOO^IOXIX^XR^MW\aeXVZHNMHV\\bZVV^ZMZ_cPGUGMZGT]TKZ`aaBBBB
@FCC0YMTACXX:1:1102:5685:16137#0/1
ATGAAGAGCGATATCATTATTCCTTCTAGGCAGAGGAGAGAGGCTACTAGGTGTGAGCGGTAGGTTAGTATGCCTAGAAGAGAGATAGTG
+
bbbeeeeefggegiiiiiiiiihiiiiiiiihigiigigggihhiiihhiibgfhfhihg\dceV_bd]`bbbdbb`_bbcc[a^`bcbb
@FCC0YMTACXX:1:1102:9306:16200#0/1
TATCTTACCCGCAATTATCTTAATCCTAATTGCTCTTCCATCCCTACGCATCCTATACCTAACAGATGAAGTCAACGACCCATCCTTCAC
+
bbbeeeeeeggfehiffghihihiieiiihfe`gddgfdghhhhfffdhZafghihffgffghhh_dd`dg\baddccba^abb^bcbcc
@FCC0YMTACXX:1:1102:9577:16009#0/1
GGTTGATTTGCGTTCAATTGATGCAGAGTAGGTGTTTGCAGTCCTTATGTATTTCAGAAATTAAGTGTTTCTACTTACTAAGGGCTTTGA
+
___cecceggfg`fgfhiiif]ddffhhbefgbegfhhiiigihhihhhcdghhhfhfghchffhhffcghhhhifhiiaZ`deeeeedb
@FCC0YMTACXX:1:1102:20114:16022#0/1
ATGTGGATCCGATAATAACATGGAGTCCGTGGAAGCCTGTGGTTATGAAGAATGTTGAACCGTAGATGCCATCGGAGATGGTGAAGGGTG
+
_bbacecegggfgihdhihdggfghfeegefdffhfhihefhfhh]e]\_ebe[bfghiicf\bddcde]cedcc^__^bbY`]R]]\GW
@FCC0YMTACXX:1:1102:12142:16672#0/1
CCTAAAGTAAGGTCAGCTAAACAAGCTATCGGGCCCATACCCCGAAAATGTTGGTCATATCCTTCCCGTACTAATTAACCCACTAGCCCA
+
_bbeeeeaegggegfhghiifhiiiiihihgihhiifhhhfhidghhiihfhihgeeeggeeeeeedaacccd_b]bbbc[^accbccca
@FCC0YMTACXX:1:1102:2830:16864#0/1
AGGGGGGAAGAGAGTGGGCAGGGTTGTTTACAGAGTAATTACAGGTCCTATTTCAAAGATTTTTAGTGGAATTAGTTCTGCAACAATTGG
+
_bbeeecaccccccR_acabcccRW_Y`bccccbcR]bccdccccW_bbbccdddbccbbcbccaccccbbccccccddccbcc`^cbbc
@FCC0YMTACXX:1:1102:18645:16942#0/1
GGTCGAGGCCTTTACTATGGCTCATACCTCCTCCTAGAAACCTGAAACATTGGCATTATACTCCTTCTTATAACCATAACAACAGCTTTC
+
___ecece]eeggfffdffbghghcghhfdeefcaaccffedghaccccb\[becdgbdbggf_bd_]deZ]ddYZ]bbddcbc`^]]Z]
@FCC0YMTACXX:1:1102:19414:16819#0/1
GCACAGGTTTGGTTCAGTGTGTAGCCTGAGAATAGAGGAAATCAGTGTATAAAGCCCCCTATAATGGCGAACACAGCCCCCATTGACAGA
+
_bbeeeeaegggghihheg``ebghiiihhhihiifghbfhdghhcefgafggf`fhhffhiiidbghhdeecbcdccccccbbbccb`b
@FCC0YMTACXX:1:1102:2169:17289#0/1
AATCGCTGACTCTTTTCAACAAATCACAAAGACATTGGAACCCTATATTTACTATTTGGTGCATGAGCTGGAATCATAGGCACTGCCCTA
+
^__^YYaYYZcWc[eaaQY^dfggbeJQ`Zb_aceSPYccIaY^e[aa_^eSWcXa]\e\e_eZegf]b__dd_HRR\ZZ_VZ]UZ]`bX
@FCC0YMTACXX:1:1102:3145:17456#0/1
CCAAGATGATGCCGGTTAGACCACCTACAGTAAATAGGAAGATAAAGCCTAGGGCTCAAAGTATTGCTGGGGACCATTTAATGTTGCCCC
+
_bbeeceeggefgiighiiiiiiiiiiiiichhhhhiffhfhfhhiiiihiigffhiiiii_dghiiggggeeeaadcdddccc[b`bcc
@FCC0YMTACXX:1:1102:5800:17875#0/1
AGAGGTGAGTCCGTGAGCGATCATAAGGATGGTTGCGCCGGAAAAGCTTCAGGGGGTTTGGATGAGGGAGGCTACAATTACAAGGGCTAT
+
^^^ac`ZYbc`ccRbaJ[[_^b[b[^b[[bc]ccURc__^_WS__]GH^^Z_BBBBBBBBBBBBBBBBBBBBBBBBBBBBBBBBBBBBBB
@FCC0YMTACXX:1:1102:8425:17768#0/1
GTGGGAGGGGGTTTGAGTTGAGATTTAGGGCTGGTATTTGTTGGAGGTCTCATGAGTTGCAATATAGGAGAAATCATGCTATGGCTAGGA
+
^\^\PQac`c_OYcaPUYaSYXHXXaOXaZHNFVHW\S\bVV__`b_LV\Z]]__`c`GUGZGZ_``GT]GZT]`]Z`````BBBBBBBB
@FCC0YMTACXX:1:1102:6685:18069#0/1
TAAGTTTGGATGAGACGGTAGTAGTGGTGGTTAGTTTTAGTGATACTGGTGACTGGGTAATTTTTGAGGGAGAAGGATCAGGATTGATTC
+
__beacdegcagegaggh_efbgg^eg[dfdfecabghh_Ycbbffghh^eafghhhM\bfdbfbd_dggdcc^a__]b`bbbbb\ZR]c
@FCC0YMTACXX:1:1102:13247:18017#0/1
CGTACTAGCACTCTTCCTATCGATCTTCATTCTAGCAGCCATCCCCATACTTCACAAATCCAAACAACAAAGCATAATATTCCGCCCACT
+
abaeeeeegggggiiiiiihiiiiiiiiiiiihihhhhiiihihiihihiiiiiiiiiiiiiiiiiiiicbgeegeeeeeeeedcccccc
@FCC0YMTACXX:1:1102:18884:18079#0/1
AATAGGAAGTAAGTACTTGCGTTGAGGCGTTTTGCTTGGTTGCCTCATTTAGTAATGATAATTAGGGTGGGAATGAGGGTGGTTTCAAAT
+
___eeeeegegggghiihibgghigfieh`gaffhhdghghhhihfhiiiiieXdfhdbS^dddgfeV^`b\bacbccc^acT^`cb__b
@FCC0YMTACXX:1:1102:11492:18730#0/1
TCTATGTGGCAAAATAGTGGGAAGATTTCTGGGTAGAGGTGACAAGCCTACCGAGCCTGGTGATAGCTGGTTATCCAAGATAGAATCTTA
+
___aceecgggfcffhheeafgh`fhhhhhfd]baebfgbceghhhhhhhdb_gfddf`f_c``bbbd^a]bcddc]_bbc`ccccbcbc
@FCC0YMTACXX:1:1102:2510:19086#0/1
CTAATTCTAATGATATAACCTATTACCCCGAACAATCTCAATCACAACATACACACCAACAAATAGTGTTCAACCAGCAACTACCACTAA
+
bbbeeeeefggggihihiiiiiiiiiiighffhiihghiiiiiiiiiihhhihhiiiiiihhifggbd^ggcaceabcdddccccccccc
@FCC0YMTACXX:1:1102:8193:19038#0/1
GATGGTTTTTCGTACCATTAGTTATGGTTGGAGTCCATGTGGAAGCGATGACGTATATTTTGTTTGCATTGAGTGTTTTATTAGTTATAG
+
aabeecdegggggiiiiiiihfhhhiigffddgfghfh`cfhhffhh^cgghhfefghdgfhffhifdegg]_^]accb`_b__bcbc__
@FCC0YMTACXX:1:1102:2829:19401#0/1
GTGTTATTTAATTCATGCTTGTAGGACATACTAATAACTATTCTAGCCAATATCACCCACACCACACCACTAACCACCACCGTGTCTTAT
+
^P\JS`aaabb[bba]e_edeeghe[f_YeddegSbafcehdScefhafdeebd]cHXV^cccdeeeceedede[`dcacc_Z^Z\_]_Z
@FCC0YMTACXX:1:1102:9327:19272#0/1
GTAAAGGTCATTTGGTTAGTATGGTTATCATAATCTAATGAGTCGAAATCATTTATTTTATTTAAACTACTTACCAATTCGGCTCAGTCT
+
aaaeeeecgggggiifhhifhhhidghiiiiiiiiiiiihiighihhhiihhiidhihhiiiiihhiihiiiiiddgfhifggeeeeecc
@FCC0YMTACXX:1:1102:12680:19478#0/1
CTTGATATTGACACTTCGTAGATGTTGTCTGACTACTCCTCTATATCTCTGTCTATTGATGAGGATCCTACTCTTTTAGTATAACAAGTA
+
bbbeeeeeggggfiihiighhiiifgighiiiihhhiihiiifhhhhiiiifhhiiidiffhhihhhhhiiifghfhhhghgfgggg___
@FCC0YMTACXX:1:1102:15710:19362#0/1
GCCTAATTTTCAACTCCTACATACTACCCCCGCTATTCCTAAACCCAGGGGACCTCCGACTCCTAGAAGTTGACAATCGAGTAGTCCTTC
+
bbbeeeeegggggiiiiiiiiiiiiiiiiiifhghiiiiiiiiiiiihiihhhhifgfdeccddccbccbbccccbccccc_abbccccc
@FCC0YMTACXX:1:1102:19450:19463#0/1
CCGATAGTGGTAAGGGGTTGGGTTACTGGTTCGCTTCCAATTCAGGTAAGGGTTAATAGGACTGTTATTAGGAGTCAGAATAGAAACTGG
+
___^cUc`b^eaYbfdc_ebegH^^bc`beegO^ea_^abbef\__HN\bg_U\`dgggcR^acZ^_bbbc[Z]ZZ]]__bbbbbbb]`^
@FCC0YMTACXX:1:1102:1700:19700#0/1
GGGGTATTCCGGACAGGCCAAGGAAGTGCTGTGGAAAGAAGGTTAAATTTACGCCCACGAATATAATGATGAAGTGGGCTTTGGCACAGG
+
___c\_ccg]e`_e`ff^fecefHXcIbeafacd]ceeghfd_efhhhfhhaghfhhhgedddcdd`Z]bbcbb___^ababb[`_`bX^
@FCC0YMTACXX:1:1102:9447:19590#0/1
CAGGTCAATTTCACTGGTTAAAAGTAAGAGACAGTTAAACCCTCGTGGTGCCTTTCATGCGAGTCCCCATTTAAAGAACAAGTGATTATG
+
_abecceegggffihihhhfhfhh`efghhhhiiiihcafhhifhfghZaeghfhihihfhfhffghebggggcb^_cbdddddceddc`
@FCC0YMTACXX:1:1102:12262:19604#0/1
CAATGGATAGCTGTTATCCTTTAAAAGTTGAGAAAATCGTAATTTTAGGTACGAATACATGGGTTAGCAGCCCTTGCGAGTTTTCTCGGT
+
bbbeeeceeggggiihiiiiiihiihighihhfhiihiibgfghhf`egacghfgfghhfhhgZegh`fggg`bb\ad\aF\`bbbcac[
@FCC0YMTACXX:1:1102:6541:19999#0/1
TGGTTTCGGGGAATTTGGCTTGTAGTCCTCTTTGTGAAATTGTTTCTAGCTAATTCATTATGCGAAAGGTACAGGAGTTAGTCCTTGCTG
+
bbbcceeegggegiiiihihhhffgaefghiihfedghffheffhhiiifhfiihhhihiiiiihfgee^_cdddbbbbccccccccccc
@FCC0YMTACXX:1:1102:10672:19885#0/1
TATCAACTTCATTACCACCATCATCAACATAAAACCCCCCGCAGTATCCCAATACCAAACCCCTTTATTTGTCTGATCAATCTTAATCAC
+
b_beeeeegfgfgihhiiibfffhiiihheghhhhdhiihfhhighdfghhiggfddddeecab`bbcbccdccccdcdcbcccddd`bb
@FCC0YMTACXX:1:1102:2677:20162#0/1
TTGGTCATATCCTTCCCGTACTAATTAACCCACTAGCCCAACCCATTATCTATACCACAATAACCACAGGCACACTTATCACAACACTAA
+
_bbecdeegggggiiiiibehihihifiiiiiigihhiiiiiiidfhiieihiiihhhfhhihiiihiggfeeeeedcdddddccccc^b
@FCC0YMTACXX:1:1102:10088:20196#0/1
ACCGCCCGTCACTCCTCTCAAATATATTTAAGGAACATCCTAACTAAACGCCCTAATATTTATATAGAGAGGATAAGTCGTAACATGGTA
+
_bbeeeeegfgggihiiiihihffghfhffhfgbgdghcghdhihfhihdaghiihihiiggggggfeeeeed[b_b]aacccccbccbb
@FCC0YMTACXX:1:1102:20549:20065#0/1
CAACTACCATATTCCCGACTCTTAACTTAAACTCAAGCACCACAACCCTTATACTATCCCGCACCTGAAACAAATCAACCCACCTGGCAC
+
[__c`cccggcag_bJ_^beggcb]caeaabfXbefagfR^cefbegdQa[aa]bdghdfZage[Z]a[Z`b\_b`_]`_FW[FT]X`bb
@FCC0YMTACXX:1:1102:19185:20273#0/1
TGTGCTTGCTATGCCTGGCTGTTAGGTATCGGTGAGGTTTTCGATCCGATTTGGGCTTATGCAGTGGAGAAAATATTCATGTTACTTATA
+
__Yac]cacgega]fgfafccZ[eggQb`cefHYYbcYW^ca`f`gcgPbZbg[fffQV_bd`d\d[a^^^HZU__b]_cbZ]]bb`cbY
@FCC0YMTACXX:1:1102:2694:20786#0/1
TGTAGCTTAAACCCACCCAAAGCAAGACACTGAAAATGCCTAGATGGGTTTGCACACCCCATAAACAAATAGGCTTGGTCCTGGCCTTTC
+
_b_ee`ceggceZaebdegcaaddfff_dgdeghhS^Y^^efghfbff^_cefdggfhhhhhfdgdddaee]cbbdbabbb`]]XX``bb
@FCC0YMTACXX:1:1102:11159:20917#0/1
TCTCCCTGACCCTCCCAATTTTTGCCACCCTCGTCAACCCTTACAAAAAACGTCCATACCCAGATTACGTAAAAACAACCGTAATATATG
+
___eaacc`e`gefhfgddgffh_fgghhfhgacghfffhghcgfhhhhhfafegfegeeeeeaddddccb^`bccaaaa]WWX^cbbcc
@FCC0YMTACXX:1:1102:16610:20949#0/1
TAGTGTTATCATCATTCAACCTATATGTGTGATTGAAGAGTACCCTAGGATTTTGCGTAATTGTGTTTGGTTTAGACCCCCTCAACTGCC
+
___^c`cccgcceaefhhfffhhhdgfeggfbegfgdhhfYbfehcfgfRccfdhh[^acU[eab\edf[_dgf_bd\^aY[adRTZZ]b
@FCC0YMTACXX:1:1102:6319:21047#0/1
ACTCATATGATCCACCTCAACACCCATCGCAATCTCCAGCATTCCCCCCCAAACCTAGAAATATGTCTGACTAAAGAGTTACTTTGATGG
+
bbbeeeeeggggghiiifhiiihihiiihhihihifhfhifhhhihhhiigggeeeeecddbdcdaccbbbbT]__bb]bbcccdccccc
@FCC0YMTACXX:1:1102:9424:21058#0/1
ACCCAAACATCAACCAGTTCTTCAAATACCTCCTTATTTTCCTCACTGCCATACTAATTCTAGTCACCGCCAACAACCTTTTCCAACTCT
+
bb_eeeeegggggiiiighiiiihiiihiiiiiiidhiiiiiiiiiiiiiiiiiiiiiiiihifghiihiigggedeaddddccdccccc
@FCC0YMTACXX:1:1102:19934:21376#0/1
GATCCACATTCCTCTTTATCTGCCTCATCCGCCAACTACTACACCACTTCACATCGAACCATCACTTCGGCTTCGAGGCTGCCGCTTGAT
+
___cecedgcggehhihhg`egdhfhieifffhffhffggffhhfffdeehgbeffdghiaddhhh[Zbdacadcccccacaccc_aa[_
@FCC0YMTACXX:1:1102:20215:21571#0/1
TACAAGGTTTTTTCCTAGTGTCTAAAGAGCTGTCCCTCTTTAGACTAGCAATTAAGCTTACAGGGGGATTAGGTGGTTCTGTAGGTAAGC
+
abbeeeeceggggiiihihhiiiiiihhhiihdgiiihiiihiiiffhiihiihhhhhihhfhhhhgdbd`bdbba_^bbcbbbcbcbcc
@FCC0YMTACXX:1:1102:1132:21998#0/1
TGAANCATTGGCATTATACTCCTTCTTATAACCATAACAACAGCTTTCATAGGTTATGTTCTCCCATGAGGCCAAATGTCATTCTGGGGA
+
___cBQ\cgcggegb^dddgaZdaggeXefaegdfdf`edcghaghdfffhfgccccg`efhfbgh`beghhhhgdege`bddddbcb_`
@FCC0YMTACXX:1:1102:9515:21761#0/1
GCACAAACAAGCCCATGCTACCTTCACTGTTAACCCAACACAGGCATGCCTCAAGGAAAGGTTAAAAAAAGTAAAAGGAACTCGGCAAAC
+
^__cPaZ^be^\bfhafc`gh[egffbcfegaa[^ZbcafeffhP^adffbf]Wa_Zebe`V_gg`bb\abbb_]b_^ab^bbaaVTOW^
@FCC0YMTACXX:1:1102:2053:22217#0/1
AAATATTCATGTTACTTATACTAGCATTATTGCTTCTATATGGTGATAGATTAATCCAATGTGGTGTGAGGAGTTCAGTTATGTGTTTGG
+
b_beeeeeggegfihfhhiiihihiihiiibghiiiiiiifii^beghighfhhagffghiiif^cefhhhhhfgbcgdfdghghgddge
@FCC0YMTACXX:1:1102:10699:22076#0/1
CTTGGGCGTCTGTGATGCTAGTATTGGTTAGTTTTGTTGTGAGTGTTGAGAGCAGGGCATATAACACTAGAAAGCTGATAAGAGATATGG
+
_bbeaeeegggggifhiihiicbghiiffdhhfhihhhhhfegaaeee_f^ghhiihigfhihiiggffgeeccccb`bb`bbccbccbb
@FCC0YMTACXX:1:1102:11970:22138#0/1
TAATTGTCTACTCCATCCTATGATCAGGATGAGCATCAAACTCAAACTACGCCCTAATCGGAGCCCTACGAGCCGTCGCCCAAACAATTT
+
bbbeeeeegggggiiiiiiiiihhiiiiihidgfihiiiiihiihiigghihiiiiiiiihiihggggeeecccacccccccccac_ccc
@FCC0YMTACXX:1:1102:18770:22218#0/1
CCCCACAACTTAAAACAATCACACAACCAATTACACCACTAACAATTAACGCCAGACCCCCGTAAATAGGAGAAGGCTTAGAAGAAAACC
+
bbbeceeeggggghhiiiiiiiiiiiiiihiiiiiiffiifhihiihhhihhhiffhiigeeccccccbcb]`ac^abcccccccccbcc
@FCC0YMTACXX:1:1102:20905:22018#0/1
CCAGTGATACTGAACCTACGAATACACGGACTACGGGGGCCTAATTTTCAACTCCTACATACTACCCCCGCTATTCCTAAACCCAGGAGA
+
___ccccegffagh`gghffefdeaebacfcb^acef_`\dce__R]]bb]b`b_]bbbbeb``bbX`aX]LEO]]bb_bbbb^^BBBBB
@FCC0YMTACXX:1:1102:9693:22308#0/1
TCCGTAATAGACGCCTGGTCGTGTGGCCGTGAAAATGGTTTGATTTAGACGTCCAGGTACGGCGTCTGTTTTTAGGCCTAGTGTGGGGAT
+
___ccR_cceeecfhafh^bf_ebeeehh_eacbfddeW^eebcedd]beebaebeeZ`cccbaZ^Z_]]`aa^a``aa`a``S]_aa^X
@FCC0YMTACXX:1:1102:14285:22444#0/1
TGAAGTAGGGCTGAGACTGGAGTTGGGCCTTCTATGGCAGAGGGTAGTCAGGGATGAAGGCCGAATTGAGCTGATTTTCCTGCTGCTGCT
+
bbbeeceegggggfhiiiiighghhiiiihiiihhhiifhfghiU^ecgghiieghghhhghga[ccbbdddcbbcbccccccccccbcc
@FCC0YMTACXX:1:1102:10657:22536#0/1
TTTGCCATGAAGGCTATTATGCATGCCAGTCAGGTAAAGTTGTGGGATCAGGTGGTTGTTAGTTTTTGGTCTGTGAGTGTTAGTAATGTA
+
bbbeeeeegggggihiiiiiiiihiiihiegfghbfgfhfgiggiifghifg^cfeffff\befffffeddgd^]__ZZZ]``Z_bbbbc
@FCC0YMTACXX:1:1102:15494:22538#0/1
AGCGAGGAGAGTAGCACTCTTGTGCGGGATATTGATTTCACGGAGGATGGTGAGCAAGGGACTCCTACGTGAGGGGGGGCATCCGTGGTG
+
_V^cccccZbe^[^aY`edgaaef^HYbH^XIIOXabgdfS\ead]GVZZVHHM\ab_Z\^^bb_`bGFKXTW^_BBBBBBBBBBBBBBB
@FCC0YMTACXX:1:1102:17811:22943#0/1
ATATAAGATTGCTTGGATGGCTGCTGTATTGGCGTCTGTTCGAGCGTATCATCAGCTAATTAGGAGAAAAGATATGATTCCTACGCCCTC
+
bbbeeeeefggggiiihhiiiifhfhghiiiihihfhhggghhiih`eghihihihghhhhgggfgedeeebdddbdceddccccacccc
@FCC0YMTACXX:1:1102:4017:23657#0/1
GGGGGCCATTGACCACCAACAGGCATCACCCCTCTAAACCCCATAGAAGTACCCCTCCTAAACACTTCTGTATTACTTGCATCCGGAGTT
+
_b_eeeeefgagghhhffghcffdghfihiihhgfhhihiiihiihegfgffihiifggbddbcabdbddbb]bcbbbbccccbcccc[`
@FCC0YMTACXX:1:1102:9159:23508#0/1
AGCAGGGTGTTGGGGCAAGGCTTGAATGGTAAAATGCTCAGAAGAAGCCGATAAAGAAGAATACTTCTGAGATGATGAATAGTGTTATTC
+
a_beeee`cegggiihihiiiihigfhiiehhihffhhhhigdhhhihhiaghfggggecdeeddddddccccccccdbccc_`bccdcd
@FCC0YMTACXX:1:1102:18120:23697#0/1
GAACTTTCATTTATTGCTAAATATTTGTCACTGCTGTCTCCCGTGGGGGTGTGGCCAGGCAAAGCGTTTTGAGCTGCCTGTGCGTGCTTG
+
bbbeeeeeggggfiiiiiiiiiiiiihiiiiiiiiiiiiggiighfiii_ffhfedgeeeebdddca^aac_cccbbccccccc_ccabc
@FCC0YMTACXX:1:1102:4181:23763#0/1
TAGGGCGTTTAGTTAGGATGTTCCTTAAATATATTTGAGAGGAGTGACGGGCGGTGTGTGCGCGCTTTATGGCCTGGTTCAATTAAGCAC
+
__[Z^cccgecggef_RX`[bXXdef_bb`I^b^feg]eR^cXcaedagafU_[XX^_aX_^Y_aV_^bb]b^^_^_GJY`cY`bb__`R
@FCC0YMTACXX:1:1102:10239:23763#0/1
GATCTTGATTGTTACGGCCCTGAGGTAAGAACCAGATGCCGGATACAGTTCAGTTATAGCTACCCCCACGAGTTCTGGGCCCGGAGCGAG
+
^__eceeegggeghfhhagffhdffegffghdZcg`e[cdfdW__fggegb]bgdcdghigdg]dedcccccaaba`_`^`aa]T]__BB
@FCC0YMTACXX:1:1102:15365:23870#0/1
AAAATCGTCTTCCACCCCTACTACACAACTAAAGACATCCTAGGCCTAGTCCTCCTTCTCTTTATCCTAGCAACACTAACACTACTCTCA
+
___eeeecagegghhiiiidhhiiihihhhhihihhh_ghihfgfhffdcgggffgfhiiihifadfgfggcddeeeeecdd_bcbccc[
@FCC0YMTACXX:1:1102:18601:23911#0/1
CTTTTAAGTTAAAGACGGGGACACACCCCTACAGTGAAATGCCCCAGTTAGACACATCGACATGATTCACCACTATTATAACGATGCTTC
+
bbbeeecegggggiiiiiiihhiiiiifiiihiihgffiiiiiihiifhiiihhiiiggggeeeddddbbdcccbb_bbcdcccccccdc
@FCC0YMTACXX:1:1102:5802:24221#0/1
GGTAAAATGGCTGAGTAAGTATTAGGCTGTAAACCTAAAGATGGGGGTTAGTCCCTCTTTTACCAGCTCCGAGGTGATTTTCATGTTGAA
+
_^^ccecaeaeegceghdd`hf_gfggfhdgbghhfhdfg^c]eghhZ`\bbfh`egfhhh]V\^b^acad`]a]\YG]`bb]]_]`Z_Y
@FCC0YMTACXX:1:1102:6438:24427#0/1
CTATGGCAGAGGGTAGTCAGGGATGAAGGCCGAATTGAGCTGATTTTCCTGCTGCTGCTAGGAGGAGGCCTATTAGTGGGAGGGGGTTTG
+
bbbeeeeegfgggbfhiiiiiiffhihihhifffhihghfhhfhiiihihhhcgihhhhhihdggccebcb`ddb_bbacaaccccET^a
@FCC0YMTACXX:1:1102:11543:24251#0/1
TACTAAAAGACCCCCTAGAACCTCAAGTCCTGAGCCCCATGTCTCAGGATACTCTTCAATAGCCATTGCTGTAGTATAACCAAAAACAAC
+
bbbeeeeegggggiiiiiiiiiiiiiihhihiiiihiifiiiiiiiiifhhiiiiihiiihihihiiihgggggdbdeeeeecccccccc
@FCC0YMTACXX:1:1102:13860:24365#0/1
TGAGGGGGGGCATCCGTGGTGAGGAGGATTATTTAATGAGTATGTACTATGTCCGATGAACGATTTAATGTACTATGGACGACTGGCATG
+
bb_eeeeeccccccccccc[abacccccccccddddcccccbccbcddddccddccccccccacccccccacccbcbcccccccccccca
@FCC0YMTACXX:1:1102:7650:24634#0/1
AAGAGGAATGTGGATCCGATAATAACATGGAGTCCGTGGAAGCCTGTGGTTATGAAGAATGTTGAACCGTAGATGCCATCGGAGATGGTG
+
Z__cc`^^eeagcegbggfdh[egfhbfhRbeIbfcWY^a__bbcgfcfeeXbee`Zec_dfbbcY^baccePUGMU]_b\_GRR^__RY
@FCC0YMTACXX:1:1102:19498:24719#0/1
GCAAACGCCGTCACCGCGAATACGTTAGGTCAAGGTGTAGCCTATGAGATGGTAAAAAATGGGCTACATTTTCTACCTCAGAAAATTCCA
+
_^_aadcecgecghfddfgddgffWcfgg\bfgfgW_Wbd]ffg]dgddgedHMZZab^`]]`ab^bb]_]bbcdbY]]`]Y]_^b]S_]
@FCC0YMTACXX:1:1102:10913:24967#0/1
CAGAAGGCTGTTAGTGGAAGTAGGATTTGAAGTCCTCGGGACAGTAGTATGGTGCGGTTGTGAGTGCGTTCATAGTTTGAATTGGCTAGG
+
a_beeeeeggggfheeggfheggighhhehiidffeffdhfggffhhegfhiefhii`f]dddg`a]aabbbcdcccccccbdccbccca
@FCC0YMTACXX:1:1102:17149:24979#0/1
TTTCGCATAATGAATTAGCTAGAAACAATTTCACAAAGAGGACTACAAGCCAAATTCCCCGAAACCAGACGAGCTACCCAAAAACAGCTA
+
bbbeeeeegggggihiiiiiiiiiiiiiiiiiiiiiiiiiihiiiihiihhhhdghiiiiifhfgggeeecbcccbccccccccccbccc
@FCC0YMTACXX:1:1102:10223:25983#0/1
TAGTATAAGTAACATGAATATTTTCTCCACTGCATAAGCCCAAATCGGATCGAAAACCTCACCGATACCTAACAGCCAGGCATAGCAAGC
+
Z[^ccac^cYceafhdf^effhhfgghXedgghhhhhhhfghbeeegfcghhcfhfd_\\_ebdfU[ab`_b``_\^a_aa^bbbbb`ba
@FCC0YMTACXX:1:1102:11152:25873#0/1
CTTTATCTTCCTATTTACTGTAGGCGGTCTAACCGGCATCATCTTGGCAAACTCATCCCTAGATATCGTACTACACGATACATACTACGT
+
bbbeeeeeggggghhhiiiiihhieiihihhiiiiihiiihiiiiihhiiiddgfggfgeeeceedc\Z`acdccbccccccdccccccc
@FCC0YMTACXX:1:1102:12353:25961#0/1
TTCGGCTCACTTCTTGCAACCTGCCTAATTTTACAAATCATCACAGGCCTACTCTTAGCAATACACTACTCACCAGACACCTCCTCCGCC
+
_[[cVccccSbcedgfhebgddeffhagfgeffdhbeb]ef[eghfdZO^eaeg_egbdghhfcZ_ggcgb\bbddg^aaGUZ^bbBBBB
@FCC0YMTACXX:1:1102:13716:25777#0/1
ATATTTAGGGTTGGTCAATTTCGTGCCAGCCACCGCGGTTACACGATTAACCCTAGCTAATAGGAACCGGCGTAGAGGGTGTTTAAGATC
+
[__cc^a^aa`e`g`dfffeffb_d\^bedgggfY__dff_ab[ba\dfffR^dd\]cc]a_bZ_`a^ZNQWXZ_WY^a_WOGX_`b``b
@FCC0YMTACXX:1:1102:14921:25857#0/1
AGGCTACTAGGTGTGAGCGGTAGGTTAGTATGCCTAGAAGAGAGATAGTGAATGCTAGTATAATGTTTATGTAGGTAAAGGTCATTTGGT
+
___eecececeeagg[dghdegadgafdhfdgfdfYaacggfbfP^^]afdfegfg]b\\bef]f_S\_Vbb`ggY^]dbaHVV]bRZ``
@FCC0YMTACXX:1:1102:17402:25879#0/1
ACAAATAATGTTCAACCAGCAACTACCACTAATCAACGCCCATAATCATACAAGGCACCCGCACCAATAGAATCACCCCGAATTAGTCCT
+
bbbeeeeeggggghiiiiihhiiiiiihiiihiihhhhiiihhhiiiiiiihiifhiiiiiggeeecddbdccccbbaccaccccc]bcc
@FCC0YMTACXX:1:1102:18171:25751#0/1
TTACAGAGTAATTACAGGTCCTATTTCAAAGATTTTTAGTGGAATTAGTTCTGCAACAATTGGTATGAAGCTATGGTTTGCGCCACAGAT
+
bbbeeeeeeggggiiiiighiiiiiiiiiiihiiiiifhhihhfffhihiiiiiihhihhiiihhhhffhigghihififggeeecabcc
@FCC0YMTACXX:1:1102:11351:26219#0/1
AAACTGTAAAACTCTAGCTGATGTAAAATAAACTACGAAAGTGGCTTTAAAGCTTCTGAACACACAATAGCCAGGACCCAAACTGGGATT
+
bbbeeeeegggggiiiiiiiiiiigiiiiiiiiiiiihiiiegihhhihihiiiiiihiiiiiiiiefiihiifggeeeacbcbdccccc
@FCC0YMTACXX:1:1102:5862:26355#0/1
AGACCGGAGGTTAGGGGTGTTCCTTGGGTGACTTCTGGAATTCAGAAGTGGAAGGGGGCTATTCCTAGTTTTATGGCGAGGGCGGTTATT
+
__[ccccWbeegeffhhWb^eadghhhfceafddcfbbacghb`db`b`d]Z\bdccc]^^_b_]`Y`bccb]_]_ac_ccaBBBBBBBB
@FCC0YMTACXX:1:1102:8921:26390#0/1
GAACTTGCCCTCGTAGTATAAACTAATACACTGGTCTTGTAAACCAGAAATGAACACCCTTCCTAGGGCAATCAGAAAGAAAGTATCCAA
+
___ecccccgccgcdd`egccgag_`eebgcgfd_a^fghbac`fhfdghX^e[dccefg_eghffcccggZV`^Z_cbc_d]]U__Z]]
@FCC0YMTACXX:1:1102:10690:26426#0/1
TTAGGGGCACTAGTCAGTTCCCGAACCCTCCAATTATAATGGGTATGACTGTAAAGAAGATTATAACGAATGCATGGGCCGTTACAATAA
+
bbbeeeeegggggiiiiiiiiiiiihiiiiiiiiiiiiiiiiicgghhehhffhiiiiiiiiiigggP_cededdddc^`aacccccccc
@FCC0YMTACXX:1:1102:18850:26493#0/1
AATTTGCAATTCAACATGAAAATCACCTCGGAGCTGGTAAAAGAGGGACTAACCCCCATCTTTAGGTTTACAGCCTAATACTTACTCAGC
+
___c^]ccgegeeaeggfhfaeae`ea^dgf[bedfbghh`aedfhheafR\_Z```gbfegaggeHZ_]a]_bbd]bZ_]_]bbZb__`
@FCC0YMTACXX:1:1102:20060:26438#0/1
TAACCCAAACACTAGACCTAACACTGAGCTTCAAATTAGATTACTTCTCCATAATATTCATTCCAATCGCACTATTCATCACCTGGTCCA
+
bbbeeeecgfgffhifhhhhhihiiiihbdfeghfhiiihhhdfgghhbg_`ghhghhfh_dghhhacfdf]`dedd`dg_ceecaUUU]
@FCC0YMTACXX:1:1102:2664:26522#0/1
CCGGCGCCAGCTTCTACCACGGCGGATGCTATTAGTAGCAGGAAAGAAGGGGGGAGGAGTCAGAAGCTCATATTGTTCAGACGGGGAAAT
+
bbbeeeeegggggiiiiiiihihiidfhgggggfe_cceeec^`dcbcccccccacccc^bbbbcb]_bbccddddbbbbbbaacca_ab
@FCC0YMTACXX:1:1102:19499:26673#0/1
GGGCTTAACATACTAATTACGGCCCTCTACTCTCTCCACATATTCACTACAACACAACGAGGAACACTCACACATCACATAATCAATATA
+
___eeee`eegfghhhfhiiihihi`afdfegfaegf_ffd^aeffhiifbefhiiehh`faagdda]]^b`_`b`bcb]bbbbb___bc
@FCC0YMTACXX:1:1102:6961:26796#0/1
GGGATTGCTATAGCTAGGTTTATGGAAAGTTGGGTGGTTGGTGTGAACGAGTAGGGCATAAGTCCTAGGAGGTTTGTTATAGCAATAAAG
+
abbeeeeegggggiihiihghhhiigihiegghh^cg_fhiceegfiiihhbghiiiieggggggebeedecZ`b\\bbccccccccccc
@FCC0YMTACXX:1:1102:9332:27399#0/1
CCCCCTCACTTAGGAGTCCCTTGCTCACCATCCTCCGTGAAATCAATATCCCGCACAAGAGTGCTACTCTCCTCGCTCCGGGCCCGTAAC
+
bbbeeeeegggggiiiiiiiiihiihiihihghhiiighhiihiiiihhhfdghhhiiffh`dgfffeeeeeedcbccccacccccaccc
@FCC0YMTACXX:1:1102:9941:27446#0/1
GGTGGCTGGCACGAAATTGACCAACCCTAAATATAGCATGGCTTAGTTGAACTTTCGTTTATTGCTAAATACTTGTCACTGCTGTCTCCC
+
a__ceeeefffggfhhiighfiiihhhhhhhfhggfdhihiiefhiehhehbghihhgdggfhigffeeggeeccec`bbbbdbb]``bb
@FCC0YMTACXX:1:1102:17205:27313#0/1
TAGGTTGGTAAGGGGTTGTTCAATTAATAGTACTTTGCGTTTTGAAGCAAAGGCTTCTCAGGTTATGTAGATTATTAAAATTACTGCTAC
+
_^_[cccce]K`cae_deYd_gfde]bfebcSIbfdbaef\`^Waede]Wb\bQbce`Z\bH\HMHMHHVVZHMZUUU]aZ`a`Z`aaY_
@FCC0YMTACXX:1:1102:1954:27520#0/1
ATCTGAGAAGCCTTTGCTTCAAAACGCAAAGTACTATTAATTGAACAACCCCTTACCAACCTAGAATGACTAAATGGCTGCCCCCCGCCC
+
_bbeeeeeeggggf_]ffhiiiihefhhhihgfgfhhffihiihihfffG^eggdh_gfhihhhggggggfgeb_Z_adcccc\_ccc_a
@FCC0YMTACXX:1:1102:18096:27662#0/1
CCCATGCATTTGTTATAATCTTCTTTACAGTCATACCCATTATAATTGGAGGGTTCGGGAACTGACTAGTGCCCCTAATAATCGGCGCTC
+
_[_\ccaaae]^bd_eXbeceb[dgfgf_gaefggh`ebggbbgdfffhfff[^GGO[[``Zdgbfgad`dbddca^_bbb___a_a^_]
@FCC0YMTACXX:1:1102:19307:27697#0/1
TCCTAGCAACACTAACACTACTCTCACCCAACCTCCTAAACGACCCAGACAACTACATTCCAGCCGACCCACTAAATACTCCCCCACATA
+
bbbeeeeegeccegihiihihhiihhiiiiicgihfffhfhiiichihhiiihif`bfdd]bge`accaaaccb]_bY_]bbac_cc^bb
@FCC0YMTACXX:1:1102:7126:27750#0/1
CACTAAAACTAACCACCACTACTACCGTCTCATCCAAACTTAAAACCCATAAAATTAATATCACCTCCATTATCAACCCTACTAAAAGAC
+
bbbeeeeegggggiiiiiiiiiihiiieghiiiiiiiiiiiihiihiiiiihfhihiiiiihiiiiiigggfgggdeeeddddddccccc
@FCC0YMTACXX:1:1102:8399:27885#0/1
GCTCTGCCATCTTAACAAACCCTGTTTTCGGGTGGAATGTGTGGTATTTTGCTAGATTAAGATTAAGTCATCTATGTGGTGAAGGCGCTT
+
b__eeeecgggfchihiiihiifhbghhhhihYcggfbgcgggh^^bffhcbgfheggbefcghfhdgeggggccbcbe_bdddb\^a^a
@FCC0YMTACXX:1:1102:14820:27864#0/1
GCAACCATCCTCATGATTGCTCACGGACTCACCTCTTCCATATATTTCTGCCTAGCCAATTCAAACTATGAACGCACTCACAACAGTACT
+
___ccacceccceff]edaffhf]^bdffdg_cfc`ggddbf[c`ghefh[cfba_acghddcdb_`]\HV\bda\^cbbZ`_\GKZ]bc
@FCC0YMTACXX:1:1102:20644:27911#0/1
ATACGGACTAGATTATGTTCACAACCTAAACCTGCTTCAATGCTAAAAATAATTATCCCCACAACCATGCTACTACCCATAACATGACTT
+
Z^_`ccaceceYbfghafedegbgfaeghhfhgbfRca[_fbbdhfha_^ece]SXaWbaHZZ\cZ_R`dV^bZRVHU^UG]_b]TZ]_b
@FCC0YMTACXX:1:1102:9732:28171#0/1
GAATGAACCCAAAAAGGACTAGACTGAGCCGAATTGGTAAGTAGTTTAAATAAAATAAATGATTTCGACTCATTAGATTATGATAACCAT
+
___eceecaeeggihihfhfhhiiehiifhhihehff^aegefhghhfghffhiihihihegb`dbfbdgeeabecedbdddbddb_]`b
@FCC0YMTACXX:1:1102:12602:28152#0/1
GAGTGCTGTAGGCGCTTGTTAGAGAGGTAGTGATGAGAGTAATGAATAGGGCTCAGGCGTTGGTGTACGACGTGTTTGTGGCTTCGATAA
+
_[^acdeeeggfghfhhh_gcb^edeg^[ebecef]c[aY^ffhgfhfhhhhhhhbbghhfffZ`ddbdab[XZZ^^b`ba`aaBBBBBB
@FCC0YMTACXX:1:1102:11881:28334#0/1
CTTCTAGGAGTCGGAGGTCCCCTGGGTTTAGGAATAGCGGGGGTAGTATGTAGGAGTTGAAAATTAGGCCCCCGTAGTCTGTGTATTCGT
+
__beeeecgfeeghdgfdeffgdVdgcceghfgffhhhghhgaNFW]WaXR]X_RRX^Y_Y`b`_b]bY_[]aREHQJY]_`bbcccRXR
@FCC0YMTACXX:1:1102:15471:28310#0/1
TGCCTCCATACTCTTTATCTGCCTTTTCCTACATATCGGTCGAGGCCTTTACTATGGCTCATACCTCCTCCTAGAAACCTGAAACATTGG
+
__beeeeegegeehagdaehdgcdgh_ghbacagaedd[cd`fgfcfgfbbf`ccb`bZ_`bfdd`bgdea_a]`b_RTZGZ_RZYTT__
@FCC0YMTACXX:1:1102:18421:28500#0/1
AACCAGTGAAATTGACCTGTCTGTGAAGAGGCGGACATGAAACAATAAGACGAGAAGACCCTATGGAGCTTTAATTTATTAATGCAATCA
+
^__ccc`acccgadebdbe_cgd`befffcd\dgY__efgffbgb_efffhaWdU^Z_bbc_Z]]_Z`^[]R]`]]bZ]_a``Y`b_S]b
@FCC0YMTACXX:1:1102:18275:28610#0/1
TAAGTTTTATGCAATTACCGGGCTCTGCCATCTTAACAAACCCTGTTTTCGGGTGGAATGTGTGGTATTTTGCTAGATTAAGATTAAGTC
+
bbbeeeeegggfgiiiiiiiiiiihhhhiiifghfhhhdhhiiffdhiiiiih_df`ddg`cZ_cab`dccbdccbcbccbccccccb`c
@FCC0YMTACXX:1:1102:12121:28772#0/1
ATGCCTAGATGGGTTTGCACACCCCATAAACAAATAGGCTTGGTCCTGGCCTTTCTATTAGCTCTTAGCAGGATTACACATGCAAGCATC
+
aa^ceeeeegggehfhhhhiiihhhgfg`gfghiiihhfiiYa^caX^Zabgcfffhhiffhhcfhb]dd^bdeebdecddddbcb^^`]
@FCC0YMTACXX:1:1102:15276:28992#0/1
GTAGGTTCGATGCCTATAGTCCTAGAAATAAGAGGGTTGGAACCTCTATTATTTACTCCATCAAAGTAACTCTTTAGTCAGACATATTTC
+
___`aeccgcacgffhhhbaegebfefhcgdefdbdZceecX^ccfhfdgffg]b\ebggdhhfgffhf[df_d]^]`aZVZZZ`G]ZM]
@FCC0YMTACXX:1:1102:19796:28873#0/1
GGCCAGGACCAAGCCTATTTGTTTATGGGGTGTGCAAACCCATCTAGGCATTTTCAGTGTCTTGCTTTGGGTGGGTTTAAGCTACATAAA
+
bb_eeeeeffgggiiidhiihghihhhhhiYcecehhfhhihhhiiiffheffhhfhffgghigggdgeeeT\]^_a_bbbb`bbcccbc
@FCC0YMTACXX:1:1102:1359:29001#0/1
GATGAGTATGTAGAGGTTAAATGAGCCGCTTATTAGTAGGACTGATAGGAGGATAATAGTAAGAGTAACTTCATATGAAATTGTTTGGGC
+
____aY`ceeaSbfdehedhd[h^ebe^^bf[`fdeXSb_afhhcd`deI^YN^\aedfee\_]e_e_bdd_\cd\bd]bbacccccbbb
@FCC0YMTACXX:1:1102:19155:29188#0/1
CCCACACTCCTTATCCCCCCACTCATCATCATCTCTACTCTCCTACTACCAATCTCCCCCCTACTCTTAACCTTCCACTAGAAATTTAGG
+
bbbeeeeegggggiiiiiiiihihbghiiidffgffhhiihihdfgegfhh[cegiiiiieecbbbZ_bcccbcccbccbbb_bccbccc
@FCC0YMTACXX:1:1102:3846:29298#0/1
GTTGAATAAGTAGGCTGATAGTTTCGATTGCTACTAATATGGGAATGAGAGGTGTGGGTGTGCCTTGTGGTAGGAGGTGGGCTAGGGAGT
+
___eeeeegggegiiiihhgigghhifiiiiiffhhhiihhhiabghegefh^ecegief_eggchfdgg]R^dZ_cT^`cab^accY^B
@FCC0YMTACXX:1:1102:4567:29720#0/1
ATCGGATCGAAAACCTCACCGATACCTAACAGCCAGGCATAGCAAGCACAAACAAGCCCATGCTACCTTCACTGTTAACCCAACACAGGC
+
___cccccggcge]e]fagcc_bcU^^ccc[_aeb^efX[e[bfdgfffcddd`bVGT^`_bbbbb\bb`T]bb`]`Y_baaaaaa^[aa
@FCC0YMTACXX:1:1102:5242:29660#0/1
TGATATCGCTCTTCATCATAGCTGCCCTTATTGCCTCAAACACACACTTCCCCCTAATCAACATTATACCCATCATCTTATTAGTATTTG
+
bbbeeeeeggggfiiiihihiiiiiiiiiiiiiiiiihiiihiiiiiihiiiiiifhhifhiihiiiiggggeeeeeeeeddddbddeed
@FCC0YMTACXX:1:1102:7346:29550#0/1
TGACGGGCGGTGTGTGCGCGCTTTATGGCCTGGTTCAATTAAGCACTCTATTCTTAATTTACTGCTAAATCCTCCTTGGGCCCTTAAATT
+
abbeeee`ggegegfhhhiihiiiiihigfggedeeeedddddddcccbbcddddcddddcdccccccccbcccccccc_acccccccdd
@FCC0YMTACXX:1:1102:16337:29642#0/1
GACTAGACTGAGCCGAATTGGTAAGTAGTTTAAATAAAATAAATGATTTCGACTCATTAGATTATGATAACCATACTAACCAAATGACCT
+
___eceeegfgggiihhhiic^dghgghfhhiffdfhihihfhihdhihbffhihhihdfbhfdeddghfhdhfdggaddeeeedccd[`
@FCC0YMTACXX:1:1102:5430:29997#0/1
AAATGGTTGTTTCTTGGTTTGAGAAGATGAATAAAGTTGTTGAGGGGAGGCTGATGGTGAAAGCATATATTACGGTTGTTTTTACGTAAT
+
abbeeecdgggggiiiigiiihhhiihiihhiiiiiggighieghii_ghhhheggi_dcgfggggeeeeeeecccccacccccba``ac
@FCC0YMTACXX:1:1102:7051:29895#0/1
CTAATACTAGGCCTACTAACCAATACACTAACCTTATATCAATGATGACGTGACATTGTACGAGAAAGCACATACCAAGGCCACCACACA
+
__^caccc^`egg]`^e_bgcgZbfd_defb`bfecf_gbbebS^^cecaWaeabeb`WaeGa`[_cY\dga`\^]a]acbabbaaaaa^
@FCC0YMTACXX:1:1102:9750:29824#0/1
ACTAACACTACTCTCACCCAACCTCCTAAACGACCCAGACAACTACATTCCAGCCGACCCACTAAATACTCCCCCACATATCAAGCCAGA
+
bbbeeeeeggggfiiiiiiiiiiiiiiiiiiiiiiihiiiiiiiiiiiihiihiiiigeeecdddccdcccccccccccbccdcccccac
@FCC0YMTACXX:1:1102:15834:29928#0/1
ACTAATTACGGCCCTCTACTCTCTCCACATATTCACTACAACACAACGAGGAACACTCACACATCACATAATCAATATAAAACCCCCCTT
+
__beeceeegggffhhaeghhhh_eghhhfhdg_gfhhhfhhhhhfggh```ebffcggfggecacee_`]`_bdbb_b]]`b[_c^a_a
@FCC0YMTACXX:1:1102:16779:29964#0/1
AACCCTCTTATTTCTAGGACTATAGGCATCGAACCTACCCCTGAGAATCCAAACTTCTCCGTGCTACCCCACACACCCTATCCTAAAGTA
+
bbbeeeeegggggiiiiiiiiiiiiiiiiiiiiiiiiiihhhihihiiihhihhiihiifg_fghiggggeeeccccccccccdcbccbb
@FCC0YMTACXX:1:1102:18958:29826#0/1
GGTAGCCAGAATATGATAATTATCAGTAGCGAGGTTAATAGGGTGTTGATTGTTAAGGCTAGCACTAGATTAATTACTCTCTTTTGAATA
+
bb_eeeeegggggiiiiiiiiiiiiihhiiifgf_ffgfhhhi^ccefbghiihihhghiiihiiffhggggfgeeeeeceddcd`Zbbc
@FCC0YMTACXX:1:1102:7473:30023#0/1
ACGCCAATGGTGCCTCCATACTCTTTATCTGCCTTTTCCTACATATCGGTCGAGGCCTTTACTATGGCTCATACCTCCTCCTAGAAACCT
+
___cece`e[`bYadgfgf`ghhfhfhagh`^dae]^edeff_ehhhhaU^eO`fgfbbgdeggb]Z^aa`_RUZ_Z^\Z]ZTYYY]]^]
@FCC0YMTACXX:1:1102:11285:30184#0/1
TTGTCCTGTTAGGGTGAGGAGGATGGTTCGAGTGCTGTAGGCGCTTGTTAGAGAGGTAGTGATGAGAGTAATGAATAGGGCTCAGGCGTT
+
__bcceeeegcgfh[bbfhdghdfhhaedgfheffifaeghheffhhgfadef\_dMV_\b`dd`d]cVZb]a___`bddbaab`b^_Z^
@FCC0YMTACXX:1:1102:14945:30035#0/1
AGCATTCCTCACACTCGTTGAACGAAAATTACTAGGCCACATGCAACTACGAAAAGGACCCAATATTGTAGGTCCATGTGGACTATTACA
+
___eeeeefgfgfhiiiiiiihfiihihhiiaghhhhihhiifhhhhighihifffgiffggggedeeceedbd`bccb]`]bc`b`bbb
@FCC0YMTACXX:1:1102:20142:30133#0/1
TATTTAGGGTTGGTCAATTTCGTGCCAGCCACCGCGGTTACACGATTAACCCTAGCTAATAGAAACCGGCGTAGAGGGTGTTTAAGATCT
+
a_beeeeegecgghiihhhiiffhihfhhffhhfhiicgdhfff[fhhifhggggedeeeeddcbbca]a^X]Z^_[]^_EW[_b`_bbc
@FCC0YMTACXX:1:1102:18892:30303#0/1
TTTATTGTATGAGCCCACCACATGTTTACAGTCGGCATAGACGTAGACACACGAGCCTATTTCACTTCCGCCACTATAATCATTGCAATT
+
bbbeeeedegggghiiiiiiiiiihhiiiiifhihiiiiihihhhhhbghiiifhfggegggeeeceebbcccabbbbbccccdc_bbbc
@FCC0YMTACXX:1:1102:5095:30649#0/1
TAATGTTTAATGAACCTGTGTTGTTGTAGGTGTGGCTTAGTATGATGAGTAGGGGTAGGGAGCCGGTTAGTGTGTAGAATAGGAAGTAAG
+
bbbeeeeegfggfiiiiiggghhhhiefgheffghehighehhi_efaf^cgghi^`ghhcefgfgX^\a_`ZbZ_bcccccc]bc]`bc
@FCC0YMTACXX:1:1102:18141:30652#0/1
ACTACTAACATTCACAAACCAAAAACTAACAACTACCTGATCCCACAACTTTACCTGACTAGCATGCATAATAGCTTTTATAACAAAAAT
+
bbbeeeeeggggfhiiihhiiihiiiiiiiihdgdhhidhihhifhhifhihhghhiabghhffffhhihfgfcdbgeceedcbbdd_cc
@FCC0YMTACXX:1:1102:3891:30794#0/1
GCTAATTCATTATGCGAAAGGTACAGGAGTTAGTCCTTGCTGTTTTGTGCTTGGGTGGGTTTTATCTTTCCCTTACGGTACTGTGTCTAT
+
bbbeeceegggggiiihhhhhegdghhfghhehcgfiihhhhdffgh_acghhhhaeafNZbdgdceeeeccdbdbaYb_^bccc`bbcb
@FCC0YMTACXX:1:1102:18239:30779#0/1
TCAATAAAATTCTTCCTAGTTGCCATCACTTTCCTACTATTTGACCTAGAAATCGCCCTACTACTATCCCTACCATGAGCCATCCAAACA
+
bbbeeeeefgf^egihiihbgihhffhihiihhfffhhihhhhfhiihififgcfdgffhffhhffhhfefgggheggfag_ce_c_``a
@FCC0YMTACXX:1:1102:10212:31255#0/1
AAGGGTGAGGTCTAGGGCTGCTAGGAAGCCCAGGGCAGTTGCGCATAGGGCTGAGAGTTTTAAGTAGAGGGGTATTGCTGGTTGGGGGAG
+
__beeccegfeggiiiiiiiihiiiiiiiiifiihiiifghiihegffghfhh\c^d^dggcbc_ceddbccRZb_b`bbcbccccacBB
@FCC0YMTACXX:1:1102:17353:31342#0/1
GTGAAATCACATGACTAAGCCAGATGTTATTAAGAAGGCTGATAGAGCTCCTGTCAGTGGCCAGGGACTGGGTTTAACTATGTGATAAGC
+
a__eeeeegggggiiiiiiiihiffgghhhiiihiihiiiifhiihhfhhhhhcgghdghffgihiedghfgbgeeeeecedbcbd]bdc
@FCC0YMTACXX:1:1102:9159:31669#0/1
ACACCACATTGGATTAATCTATCACCATATAGAAGCAATAATGCTAGTATAAGTAACATGAATATTTTCTCCACTGCATAAGCCCAAATC
+
_b_e`cccceggghiiiiiiiihhhihihhfhhi__gfhiiiihbfhchaefg^dfghd`efhfhiihhhighhfeghYcggbggggeee
@FCC0YMTACXX:1:1102:3215:32351#0/1
CTATAATGGCGAACACAGCCCCCATTGACAGAACATAATGAAAGTGGGCGACAACGTAGTATGTATCGTGTAGTACGATATCTAGGGATG
+
^[_eecccaegegffdffdgfgdeghghhhhhiegfffccefffeX_ef_fga[ccU]_^a`GZZab^ZXTX`RZ_^^`^TbccYb^bR[
@FCC0YMTACXX:1:1102:19531:32382#0/1
TGCTAGAGGTGATGTTTTTGGTAAACAGGCGGGGTTTAAGTTTGCCGAGTTCCTTTTACTTTTTTTAACCTTTCCTTGAGGCATGCCTGT
+
_bbeeeeegceggheghiiiiggiiihiiiiiig\acbddddccccc\a[^bcccccbcccdccccccccccbbccccbbbcccccbbb]
@FCC0YMTACXX:1:1102:16721:32537#0/1
GTTTAACTGTCTCTTACTTTTAACCAGTGAAATTGACCTGCCCGCGAAGAGGCGGGCATAAAAAAATAAGACGAGAAGGCCCTCTGGAGC
+
__bccca^cgcgcegadfhffggfhhfJbccggbfbg_ca`beWYYVUSN_cP\R^[aBBBBBBBBBBBBBBBBBBBBBBBBBBBBBBBB
@FCC0YMTACXX:1:1102:19394:32690#0/1
TTTCCTCATCCCTCTTACCCTAGCCCTAATTCTAATGATATAACCTATTACCCCGAACAATCTCAATCACAACATACACACCAACAAATA
+
__[aYS^YbSceaeedae_aeca``efbeded`eec_c^^ePPI^edafeheaed^_edhhehede_V\VV^Z^]_aaR]_\^\^^ZX``
@FCC0YMTACXX:1:1102:11649:32988#0/1
GTTTGAGTTGAGATTTAGGGCTAGTATTTGTTGGAGGTCTCATGAGTTGCAATGTAGGAGAAATCATGCTATGGCTAGGATGAGACCAAT
+
aaaeececggegefghhiiiiiiighhiiihhiihhheghhfhihhfghifhhhfhhiiiihhihifhiihhhiihgffbcecc]bbbcd
@FCC0YMTACXX:1:1102:8786:33207#0/1
TAGTTTAAAGGTCCGTGGGTTTGTGTAGTTTTTGGTTGCATTAATAGATTAAAGCTCCATAGGGTCTTCTCGTCTTATTATTTTATGCCC
+
bbbeeeeegggggiidghfefgfgfcefhhffihfefgighfhhffhhihhhiiiiihhhffgh`dggggeedba`dbccecddccbZ]b
@FCC0YMTACXX:1:1102:14190:33169#0/1
GAAGAGTATGCGATAAGTGATTTTAGATCTGTTTGTCGGAGGCATGTTAGGCTTGTTATGATTATGCCCCATAAGGATAATATAAGGAAT
+
^^_ca``cgggggagffbebgghg`e_g_^^fhh]bfhhaafdbfbgfefffbb`_eH\_S_b_cgeebZP^_]bdY]UZTZ]`]``bT]
@FCC0YMTACXX:1:1102:4691:33297#0/1
CCGTGTCTTATCAAACCCCCCCACCCCCATCTCCGACCTTCATCCAAACCCACTCTTGCCAAACCCCAAAAACAAAAGTTTTAACATATC
+
_bbeeceegfgfehiiiiiiiiihifhi`cefdgeWagdgd]dgeceeeccccccbbbbcbbccccc_^^a`Z^WW`b]_cccbccbbdb
@FCC0YMTACXX:1:1102:18189:33352#0/1
GGGCAAGTTCATTTGAGTAGGTTGTTTTCGATTAGGGAGGCCAGTGGTATTAGAATTAGAATTGTGATGAAGTATATTATGGATGCTACT
+
___eeacaegcgehifhfcgh[ddegfgafbecfbdgghidghh^efXWcdgh_ef[aegfgghfdghfg]d`ga`]`R^_c]b]abb`b
@FCC0YMTACXX:1:1102:18791:33275#0/1
CCTCCTATTTTTCGAATGTCCTGTTCGTTGTTTAGGTTATGGATAATGGATCCGGAGCATATAAAAAGTATGGCTTTAAAGAAGGCATGG
+
bbbeeeeegggggiiiiifiiiighhhgdfgfhfhihheffihiiieiihihfhhfhhiffhffgghd\`ggeeeed_bb`bdcacaccc
@FCC0YMTACXX:1:1102:12188:33674#0/1
TTCATCGGACATAGCACATATTAATTAAATAATCCTCCTCACCACGGATGGCCCCCCTCACTTAGGAGTCCCTTGTTCACCATCCTCCGT
+
bbbeeeeegffggfhiihhiihihhiiiiiihiiihfhgfhihiihihiff`ffhieeeaecbb]```bcccccbbbbcc`]bccbccca
@FCC0YMTACXX:1:1102:15119:33521#0/1
ATATTCCTGACTCTTAACTTAAACTCAAGCACCACAACCCTTATACTATCCCGCACCTGAAACAAATCAACCCACCTGGCACCACTAATA
+
___eedeegggfgiiffghhhiiggfhfghhhfhiiiiihhhihehhiiiiibgfhhhiffgff[dgdgeeedbb]accacccccccccc
@FCC0YMTACXX:1:1102:6763:33894#0/1
TAATTATTTTTATGATTGGGTTGGATTTGCGTATTGGAATCATTGGTGCTTTTATAGTTGAAGTACAACGATGGTTTTTCGTACCATTAG
+
^__ccacceceegaadfddc[`_db^eghfdcZcafcgha^_a^X[O^ecffaagbdeffd`fgfgd`ghZGT^MVU^ab[ZZ`^T]bY]
@FCC0YMTACXX:1:1102:15636:33963#0/1
GTGGCAAAATAGTGGGAAGATTTCTGGGTAGAGGTGACAAGCCTACCGAGCCTGGTGATAGCTGGTTATCCAAGACAGAATCTTAGTTCA
+
a^_eeeececegbfhiiiiiiiiiiihi`eeghi^egffihhihiiifhhdhiihbcfffghhggdggeeeeeedbbddbbbccccbbcc
@FCC0YMTACXX:1:1102:3969:34078#0/1
AACTATATATATTATCCTAACAACTACCATATTCCTGACTCTTAACTTAAACTCAAGCACCACAACCCTTATACTATCCCGCACCTGAAA
+
___eeeceegfeghhfgfihiiichbgfgcedgfhhiihhfhffcdgfghccbffecfhhh`gfhfbfhdbfhffgh]`b`ceccc[^``
@FCC0YMTACXX:1:1102:13952:34814#0/1
TCGGCTTCGAGGCTGCCGCTTGATATTGACACTTCGTAGATGTTGTCTGACTACTCCTCTATATCTCTGTCTATTGATGAGGATCCTACT
+
__beeeecggcgff_fdfhhhhhhibgegag]ef`geghfdbdfge_ecS_]bddf_cge]\`dddcb]_ceddZ`b]_UZ^bbbbRY_B
@FCC0YMTACXX:1:1102:1879:35040#0/1
GTCCTTATGTATTTCAGAAATTAAGTGTTTCTACTTACTAAGGGCTTTGAAGGCTCTTGGTCTTGTTTAACCTAAATTTCTAGTGGAAGG
+
ZW^ccccceegeehhhhhf`dhbhbh[ggfegegbdgggcde_ebffgb]YSaac`ffegdcefeg_ebe`Y__e_cfggd\\b]d`BBB
@FCC0YMTACXX:1:1102:14849:35210#0/1
TGCCGAGTTCCTTTTACTTTTTTTAACCTTTCCTTGAGGCATGCCTGTGTTGGGTTAACAGTGAAGGTAGCATGGGCTTGTTTGTGCTTG
+
abbeeeeceggggiihifgiiihiihihhifhhiihffhefffiffhacecghifhgfgfgeedeee_bddddccacbcc`bcbaccbcb
@FCC0YMTACXX:1:1102:17741:35011#0/1
CCTTATACTATCCCGCACCTGAAACAAATCAACCCACCTGGCACCACTAATAGCACCCATTCTCATATCTCTAGGAGGCCTACCCCCCCT
+
b_beeeeegggggiiiihiiiiiihiiiiihfiiihiihhhiihifhhiihihhfhiiigfegegfeeeeeeeccddcccbcccccccc_
@FCC0YMTACXX:1:1102:16183:35412#0/1
TGTTATTCCGTATCGAAGGCTTTTTTGGACGGGTGTTGTGTGGTGGCCTTGGTATGTGCTTTCTCGTACAATGTCACGTCATCATTGATA
+
bbaeeeeegggggiihiiihiiiiiiihcfghhO^_egeg_eg`fefgggeeacdeec`Y_b`cbaa\`accbcdcba`aaccbbcb_cb
@FCC0YMTACXX:1:1102:17300:35253#0/1
GTATATTATGGATGCTACTTGGCCGATAGTGGTAAGGGGTTGGGTTACTGGTTCGCTTCCAATTCAGGTAAGGGTTAATAGGACTGTTAT
+
bbbeeeeeggggfiiiiiiihiiiifghicfg^egghhi^cfhiaedhihiefghdggeebeddd`bdU]_bbcT[^bbbccccbcbc`c
@FCC0YMTACXX:1:1102:17698:35448#0/1
TATGATGAGCTCAGGTGATTGTAACTCCGGATGCAAGTAATACAGAAGTGTTTAGGAGGGGTACTTCTATGGGGTTTAGAGGGGTGATGC
+
bbbeeeeeggggghi[dehiihiiiihiiighhhiiigcfhhgfhhfhaeefgfhhehiihZdfggggeggeee\]`^bbccccZX[_bc
@FCC0YMTACXX:1:1102:11619:35728#0/1
CACACAAGCACAAAACAGCAAGGACTAACTCCTGTACCTTTCGCATAATGGATTAGCTAGAAACAATTTCACAAAGAGAACTACAAGCCA
+
__beeecdceggghiffhfhhiihiiihfhihihfffhhhifhiihffdfdfhhfhhcfffgf_`ggdgggfgeeeedbbdddccbc^ac
@FCC0YMTACXX:1:1102:11273:35795#0/1
AGAAATTTTAATCTGGCGCTATAGACACAGTACCGTAAGGGAAAGATAAAACCCACCCAAGCACAAAACAGCAAGGACTAACTCCTGTAC
+
bbbeeeeegggggiiihhiiiiiiiiihihehhhihhhiihhiihiiiiihiiiiiihfdgdgeeeecdcddc^bccccccccccccbcc
@FCC0YMTACXX:1:1102:11783:35996#0/1
CAAGCGCACCTTCCAGTACGCTTACCATGTTACGACTTATCCTCTCTATATAAATATTAGGGCGTTTAGTTAGGATGTTCCTTAAATATA
+
__be`ccegggggiiighhihiiiiiiiiiiiiihiihfghiihiifghhihgeghiiiiiihgdccbdddcccccccccccc`bbcccc
@FCC0YMTACXX:1:1102:18126:35944#0/1
ATACCCCTATATGGCCTACACCTGTGACTTCCTAAAGCCCATGTCGAAGCCCCCATTGCAGGATCAATAGTTCTTGCCGCGGTACTCCTA
+
a_beceecgffgfihhhihiiihigfhhiiiiiihhiiihffhhheffgfgfghhfhihihhiiggefgdecdccedccaccW\abc`b`
@FCC0YMTACXX:1:1102:18347:35792#0/1
CAAACTTCTCCGTGCTACCCCACACACCCTATCCTAAAGTAAGGTCAGCTAAACAAGCTATCGGGCCCATACCCCGAAAATGTTGGGCAT
+
_bbeeeceeeeg`eghhiiiiihihiiiihiihhihiiccgghhfghhiiihhhhfghgffdddaeabbcccb`acc_aabc]_baE[`b
@FCC0YMTACXX:1:1102:18416:35946#0/1
TGATTTCTCGCCTGAGCAGGTCTAGAAATAAACATACTAGCCTTCATTCCAATCTTAATAAAAAAAACAAGCCTCCGCTCTACAGAAGCT
+
bbbeeeeegeggfifhfhhibgdgiiihiihhifhhiiiihiagf]eh_fcegfbghd_Sdfhhh[[accba[bbacc\_cbcc`bccbb
@FCC0YMTACXX:1:1102:20503:35911#0/1
AAAAGATATGATTCCTACGCCCTCTCAGCCGATAAAGAATTGGAAGAGGTTGTTGGCAGTAACTAGAATTAGTATGGCAGTGAGGAAAAT
+
bbbeeeeeeeeeeddgfghaghiffhiibfhafagfddcghbg`fbegh\efg^dgc`gd`ggebcY_c`bRUZ]_`cbacc_b`YXb[b
@FCC0YMTACXX:1:1102:3368:36235#0/1
TCTCTCCGTAAGGTTTTTTCCTAGTGTCTAAAGAGCTGTCCCTCTTTAGGCTAGCAATTAAGCTTACAGGGGGATTAGGTAGTTCTGCAG
+
__[cceeeabeee^`efgghdeghSbIPXceaYbcZaf^^cg^eRcSa^IXbge`a_\Z\b_cZVVb\^^^]]U]]T]]KGTTT]T]]]^
@FCC0YMTACXX:1:1102:17503:36143#0/1
AATAAGGCCCACTTCACAAAGCGCCTTCACCACATAGATGACTTAATCTTAATCTAGCAAAATACCACACATTCCACCCGAAAACAGGGT
+
bbbeeeeegggggiiiiiiiiiiiiiiiiiiiiiihiiiiiiiihiiiihihiiiiiiiiiiiiiiiigggfeeeeeeccccccccccc[
@FCC0YMTACXX:1:1102:18377:36232#0/1
TGCTGTTTTGTGCTTGGGTGGGTTTTATCTTTCCCTTACGGTACTGTGTCTATAGCGCCAGATTAAAATTTCTATCGCCTATACTTTGTG
+
abbeecdefggggiiiii`eghbeghhibfhhiiiihhiiifgihihfffihiiihhhigggeeeeeedbddcddbccccacbbcbcccc
@FCC0YMTACXX:1:1102:3955:36419#0/1
GAATCACCTCGAATCAATCCTGATCCTTCTCCCTCAAAAATTACCCAGTCACCAGTATCACTAAAACTAACCACCACTACTACCGTCTCA
+
bbbeeeeegggggiiiiiiiihfhiiiihfhhhfhfhiiihihiiiifeghiiihbghiiiiiiiiiiffhhggggdeeeedddc^cccc
@FCC0YMTACXX:1:1102:12684:36304#0/1
CACCTAGTTTTAGGAGTACCGCGGCAAGAACTATTGATCCTGCAATGGGGGCTTCGACATGGGCTTTAGGAAGTCACAGGTGTAGGCCAT
+
bbbeeeedgggggiihfghiiiiiiihifiiiiiiihhiiiiihgfiiiigcecdccccccccccccbbcccabccbcc_Yb]bcccccc
@FCC0YMTACXX:1:1102:5116:36744#0/1
GATTAATCTATCACCATATAGAAGCAATAATGCTAGTATAAGTAACATGAATATTTTCTCCACTGCATAAGCCCAAATCGGATCGAAAAC
+
[P^cccccgce]eaacegfgX[deeffh`cg^`SbdbY[^e]bcecfe_IYega^fbghh]ebfh_Ra[abgXbe`]fd\NT^[\^_^bZ
@FCC0YMTACXX:1:1102:15313:36625#0/1
TCACCAGACACCTCCTCCGCCTTCTCCTCAATTGCACATATCACCCGAGATGTGAAATACGGCTGAATCACTCGCTACCTCCACGCCAAT
+
___eceZcegecehhhhhhhhfhgdfhaffagh^^eefcfffbeffO_Yee]ecZb__dZ``ddd_a_]bbR`Z^^^Z[_bX^^PXW]_^
@FCC0YMTACXX:1:1102:12217:36978#0/1
GTGTAGGTGAATGGTTTAGTGCATGTTGGTTTGGTATTAGTGTTGGTTATGCTTAGGGCTAGTGTTGGCTCAAGGCAATCAAGTGGTATT
+
aaacceeceggggifgigigghhiihiiieghhh^afhfheghihifhhhiiihhhiiiihif]_efhfhhddggcgdeeeed]_d]bdd
@FCC0YMTACXX:1:1102:20247:36945#0/1
TATCAGTAGCGAGGTTAATAGGGTGTTGATTGTTAAGGCTAGCACTAGATTAATTACTCTCTTTTGAATATTGTCAAAACTGATTGATTG
+
___ccccceeeUee[bfagcghfbeffe[c]bafebcc`edeh`_cehSWabee[W\__]eeeY_HGM\^`Zb\`ZV_a]___Z`a]_a_
@FCC0YMTACXX:1:1102:10981:37105#0/1
CCCACGGACCTTTAAACTACCGACACCTGCATTAAAAATTTTGGTTGGGGCGACCTCGGAGCACAACAAAACCTCCGAATAACACATGCT
+
abbeeeeegggggiiiiihiiiihiiiiiihiiiiiihiiiihhfhihhggccccccccccccccccccccccccaaccccccccccccc
@FCC0YMTACXX:1:1102:14013:37131#0/1
ATCAGAGTAGCGTCGGGGTATTCCGGACAGGCCAAGGAAGTGCTGTGGAAAGAAGGTTAAATTTACGCCCACGAATATAATGATGAAGTG
+
_bbeeeecggggchiihi^cgdgiihfhhficfhfgheghcghehfgg`ggeeadd_bdcbddccdcccccccccacddddcbbcdccbc
@FCC0YMTACXX:1:1102:17964:37164#0/1
GTTCCAACCCTCTTATTTCTAGGACTATAGGCATCGAACCTACCCCTGAGAATCCAAACTTCTCCGTGCTACCCCACACACCCTATCCTA
+
__aceeeegggggiiidhbfghiiiiiihiihhhiiiifiiiihhhhihgaghhhhiffgffdfb`Zbadeeeeebccccccc^bbbbbb
@FCC0YMTACXX:1:1102:19360:37023#0/1
GCCATGACAACTAAGATCGCCCACACGTTCCCCTTAAATAAGACATCTCGATGGATCACGGGTCTATCACCCTATTAACCAGTCACGGGA
+
__[ccdaceggggh_eghdfgghhhhhbXegdgdgghhdfgddaagfghhghhhdgdffga`FXZ_ccbdb`^d_Z`bbbcc_BBBBBBB
@FCC0YMTACXX:1:1102:15682:37270#0/1
GGAATGCTAGGTATGGTTGGTTGATGCCAATGGTGATTATTATTAGGCCTAGTTGGCTTGAGGTGGAGAAGGCTACAATTTTTTTAATGT
+
bbbeeeeegggeghiighiiffghghhhihifhYbcffhiihdhihiiihiifhiiihhifhi_egggcgggggedeeeddcdaca`bb`
@FCC0YMTACXX:1:1102:17612:37404#0/1
ATCACAAAGACATTGGAACCCTATATTTACTATTTGGTGCATGAGCTGGAATCATAGGCACTGCCCTAAGCCTCCTTATTCGAGCTGAAC
+
_b_ceeeeeggfefeff`gdhdgheghcXeg^feg_eefg[cecRceX^acfdag`bedaeggdhhhd`dd`]]``bdbZ^^VZ`abb]`
@FCC0YMTACXX:1:1102:16108:37744#0/1
CCATTATCTATACCACAATAACCACAGGCACACTTATCACAACACTAAGCTCACACTGATTTCTCGCCTGAGCAGGTCTAGAAATAAACA
+
bbbeeeeegfgegifhihihhJ`ghiiiihhiihihihihihiiiiihbggghhiiihbghfffhiiigggggeea^bbbbbddbbbbcb
@FCC0YMTACXX:1:1102:19543:37592#0/1
TGAACAGTATACCCCCCTTTAGCAGGAAACTTCTCCCACCCAGGAGCTTCCGTAGATTTAATCATCTTCTCCCTCCACCTAGCAGGTATT
+
___ecddeccggfffhhfhfhgdfgdga`cffgihhf_ggfhfbWaeUeZe`fXZL\^dZR\Zad]HZV_G]``b_b^`a[]_b]^T]]`
@FCC0YMTACXX:1:1102:4051:37974#0/1
CCAACCTCCTAAACGACCCAGACAACTACATTCCAGCCGACCCACTAAATACTCCCCCACATATCAAGCCAGAATGATACTTCCTATTTG
+
bbbeeeeegfgggiiiiiiiiiiiiiiiihiiiiihiiihiiihhhihhhiiggggeeecccddcdcccccacccbccdcccccccccdd
@FCC0YMTACXX:1:1102:16992:37932#0/1
ACAATTCTAATTCTAATACCACTGGCCTCCCTAATCGAAAACAACCTACTCAAATGAACTTGCCCTCGTAGTATAAACTAATACACTGGT
+
__Pcccccececehaeeeedeed[R^^ebcbXbdbfedeeec^cH^^Xa_eeb[beebeVbebeedee^ZdTMZ]`]aVUUZ`bZ_aaaB
@FCC0YMTACXX:1:1102:11443:38742#0/1
ATTAATTTTATGGGTTTTAAGTTTGGATGAGACGGTAGTAGTGGTGGTTAGTTTTAGTGATACTGGTGACTGGGTAATTTTTGAGGGAGA
+
___eeeeeggggghYbefhhhbbghhdbfffhfhhbef^c_cfg^ceG^ag^e`gd_Wbd_cgfhhff\cfgef^abacdec[Z`^^YZa
@FCC0YMTACXX:1:1102:11645:38635#0/1
TAGCATGGGCTTGTTTGTGCTTGCTATGCCTGGCTGTTAGGTATCGGTGAGGTTTTCGATCCGATTTGGGCTTATGCAGTGGAGAAAATA
+
_b_cceccc^ee[fhhi]efggcfhggghhiiifbgfhcfgO^efgg^ccdgafggbWcc_dcgedaZY^`bcdbbbbb_]`Y`]`b^bY
@FCC0YMTACXX:1:1102:4830:38950#0/1
TCCTCTCTCTACCAGTCCTAGCCGCTGGCATTACCATGCTACTAACAGATCGCAACCTCAATACTACTTTCTTTGACCCTGTTGGAGGGG
+
^^^cc^cccYbacdd[`a_ded_WYW^ddchcbdcbI^cX^a[aaca[cc]bbbhccdc``d\`^`cb\ZV^_YV^Z```_Z``^TT[\^
@FCC0YMTACXX:1:1102:9216:38798#0/1
GGTGTGAACGAGTAGGGCATAAGTCCTAGGAGGTTTGTTATAGCAATAAAGGTGATTAGGGATATTAGTATTAAGGATCAGGTTTGTCCT
+
_baeceeegggg`fghiihiiiighhighifghbegheghhhiiiiihhihh^eeghgghiddfghiicghggggggeeeeeadbcddcc
@FCC0YMTACXX:1:1102:10724:38990#0/1
GTAGCACGGAGAAGTTTGGATTCTCAGGGGTAGGTTCGATGCCTATAGTCCTAGAAATAAGAGGGTTGGAACCTCTATTATTTACTCCAT
+
_^_accccebce^d[`dc^eggf_dcgdhfW^cc^ceff`gffb]efhh`W\_efeegd`Z_\babccbb_baZ``_]_`_ccc_b]`Y]
@FCC0YMTACXX:1:1102:15482:38941#0/1
ATATCAAGCCAGAGTGATACTTCCTATTTGCATACACAATCCTACGATCCATCCCCAACAAACTGGGGGGCGTACTAGCACTCTTCCTAT
+
_[[ccccceeaceffg[^[^egefhagffgffffhgghhf`cghbfffhhhhhhhhffhfhhhh\_GYa__aZZ[``bb]_bbbb]RY_`
@FCC0YMTACXX:1:1102:15039:39129#0/1
CCCTAATCGAAAACAACCTACTCAAATGAACTTGCCCTCGTAGTATAAACTAATACACTGGTCTTGTAAACCAGAAATGAACACTCTTCC
+
__beeeeegggggiiihiiiiiiiiihihhiiiihiiiiffghegfiiiighihiiiiiiiegfiiiiededggeceeebcddddccccc
@FCC0YMTACXX:1:1102:19546:39024#0/1
TCTAGGCATACTAACCTACCGCTCACACCTAGTAGCCTCTCTCCTCTGCTTAGAAGGAATAATGATATCGCTCTTCATCATAGCCGCGCT
+
^_ZccZa`^c[S`c`aSbeeYR_eebI^HIY^^IOa]^ceeX_cccX^[X\ed`bfZbXe\_]\H]SVHLZ\^\^^]Z]]_`_aaaaBBB
@FCC0YMTACXX:1:1102:19550:39101#0/1
AGGTGGGCTAGGGAGTTTTTGGTTTTAAAGCGAAGCCCCATTACTACTGTGCCTGCTCATAGAGGGATTGCTATAGCTAGGTTTATGGAA
+
___cccccgggge]fffhfhichdda[eXb[cgcf]gbfdffeggh\eg\_cbdfdad^``bdeecX__bb`bcd_```baGY`^`bBBB
@FCC0YMTACXX:1:1102:15483:39442#0/1
TTTTGAATTATTGTGTTGGTTTCTATTAGAGGGTGGAAGCGGATGAGTAAGAACACCCCGGCAACAACTATGGTACTGGAGTGAAGTAGG
+
__beccc^eggggdfefggbffgfbhh^aaaehH^cdghfagdefbeghbeedffdg`dee]aaaac_bccccY__bbbbaS^``bBBBB
@FCC0YMTACXX:1:1102:5150:40403#0/1
GGATTCATAGGAATAGGGAGGTTAGGAAGAGTGTTTTGGTGGCGAAGCATGTTGTGAATAGTTCTGGTGAGTGGATGGGGTGGGATGTGC
+
ab_eeeeeggggghhiiidfheghhigghdg^deghhhieghhiaghhfhhghihhfgggg]bdeee^_^bZ_b`bbcccQW_cGSWS]`
@FCC0YMTACXX:1:1102:8677:40293#0/1
ATAAACCTAGCTATAGCAATCCCTCTATGAGCAGGCACAGTAGTAATGGGGCTTCGCTTTAAAACCAAAAACTCCCTAGCCCACCTCCTA
+
bbbeeeeegggggiiihiiiiiiiiiiiiiiiiieiiiiiehhehhhiiihihihiihhiihiiiiiggceeceb^bddbcccccccccc
@FCC0YMTACXX:1:1102:14446:40288#0/1
CCTGATTACCCTCTGCTATAGAAGGCCCAACTCCAGTCTCAGCCCTACTTCACTCCAGCACCATAGTCGTTGCCGGGGTATTCTTGCTTA
+
bbbeeeeeggggghiiihiiiiiiiiiiiiiiihhiiiihihiiiihihiihiiiiifhehifhhdfhhgggece``cKW_bcddccccc
@FCC0YMTACXX:1:1102:14025:40984#0/1
AGATCTGTGGCGCAAACCATAGCTTCATACCAATTGTTGCAGAACTAATTCCACTAAAAATCTTTGAAATAGGACCTGTAATTACTCTGT
+
^[_cacc``^ggghhf`_d]JR[e^e[bffbg_[Sa^^afagSXXacedeS\a]SZ__bR\bV_cfdY^bddddba_]`RUZZ]Z`bbbb
@FCC0YMTACXX:1:1102:18120:40768#0/1
GGATTATTTAATGAGTATGTACTATGTCCGATGAACGATTTAATGTACTATGGACGACTGGCATGGACTGGTTTAGTTGGTATCCATGAG
+
bbbeeeeegggffhhfgiheghhihfiiiihhfhfhheghihiihffhiiafhiiiihihiihihaggggc^^a]_bcbbZ_]bcbcbcc
@FCC0YMTACXX:1:1102:18323:40796#0/1
GCCTCCCTAATCGAAAACAACCTACTCAAATGAACTTGCCCTCGTAGTATAAACTAATACACTGGTCTTGTAAACCAGAAATGAACACCC
+
_b_eeeeegfegghhihhffhhb^eedhhiiihiffbgegfhf]aeghihhihhffef_efdhVbM]bdddg]becc^`bbdb`__bb_a
@FCC0YMTACXX:1:1102:19836:40809#0/1
GGAAACGCTGTACTAGCACTATCAACCACCAACCTCTCCATAACTCTGCTAACCTCCACACTTCTGGTATTACTAACCACTCTAGAAATT
+
abbeceeccgeacfgegfhihihehhiihhgffihbgfhhgfhiiiiiidgffhhf``f_cg`dbgedgdbdeebaacdcdbdcbbbcY]
@FCC0YMTACXX:1:1102:10863:41053#0/1
AAGTGTGTGTTTGAGGCAATAAGGGCAGCTATGATGAAGAGCGATATCATTATTCCTTCTAGGCAGAGGAGAGAGGCTACTAGGTGTGAG
+
^[_S``aY`ebegbghffhhgdfbaabd`fddg[XXXegfeX_c^cU^\\W\e`[\eeb\Zb\Zbfegb\Zacb^BBBBBBBBBBBBBBB
@FCC0YMTACXX:1:1102:7566:41279#0/1
GGAATCATAGGCACTGCCCTAAGCCTCCTTATTCGAGCTGAACTAGGCCAACCCGGCAGCCTACTAGGCAACGACCACATCTATAACGTT
+
abbeeeeegfggfghghiiiihhhiiihiihiihdfhhihiihhfihfhhfhedfhheggececcdbdb`_a_^^_c_cbcccddccc`c
@FCC0YMTACXX:1:1102:11381:41346#0/1
GTCTTACACTCATGAACTATCCCCACACTAGGCCTAAAAACAGACGCCGTACCTGGACGTCTAAATCAAACCATTTTCACGGCCACACGA
+
babeeeeegggfghihiiiiiiiiiiiiiiiiiiiiiiiiihiifhehfeghiiiigggaceedbddddccccccccdccccccccccca
@FCC0YMTACXX:1:1102:19070:41470#0/1
GGTAAAATGCTCAGAAGAAGCCGATAAAGAAGAATACTTCTGAGATGATGAATAGTGTTATTCCGTATCGAAGGCTTTTTTGGACGGGGG
+
abacceeegggcgiihiiiiiihhfghiicghihhcfgfhhdhfagghhbhfdfhcbff_gggfhfffbg^^daZaccddcFRGT\^_BB
@FCC0YMTACXX:1:1102:9596:41631#0/1
TCTACAGAAGCTGCTACCAAATACTTCCTGATACAATCTACCGCATCCATAATCCTCATAATAGCAATCATCTCCAACAACCTGCTATCA
+
bbbeeceeeaeggiihfgghffcgdfhh_ggceegf`gdgfiffdfhhhfffceghbfbe`eeZecegZcdgdgdbgdcc^cb]]b_]bb
@FCC0YMTACXX:1:1102:11057:41708#0/1
GAATTGCAAGTTCAAAGGAGCAGCTTTAAAAGTTTCTGCCGGGGCTTCTCCCGCCTTTTTTTCCCTGCGGTGGGAGAAGTGGATCAAAGC
+
___eeecegg^egihffhhi^gffhihfhiih_fh^]dfhhhhie_afh__f[`geddcdcab`bbbc\UQXZ][WX^^]Y`]Y_WS_bb
@FCC0YMTACXX:1:1102:19872:41720#0/1
GAATCCGGGCAGCATACCCCCGATTCCGTTACGACCAACTTATACACCTACTATGAAAAAATTTCCTCCCCCTCACACTAGCACTACTCA
+
bbbeeeeeggffehiiihhiiiiihfhhfgfhhhihhf_cffhhcggggeecddeec``aa`bccdcccac\aa`a`bb]bccccbbbcc
@FCC0YMTACXX:1:1102:5311:41773#0/1
CTTAATGACCCACCAGACCCACGCTTATCACATAGTTAAACCCAGTCCCTGGCCACTGACAGGAGCTCTATCAGCCTTCTTAATAACATC
+
Z^[\VaQ`cbYbcdX_XdfYRb_`df_faIXS^_a^XaXX^Zaedee[beeeeb_c`cdeddPGL^_Za^aZZG]_]]TZ_Z_aca`a_`
@FCC0YMTACXX:1:1102:19136:41952#0/1
CCTCCATTATCAACCCTACTAAAAGACCCCCTAAAACCTCAAATCCAGAACCCCATGTCTCAGGATACTCTTCAATGGCCATTGCAGTAG
+
bbbeeeeegggggiiiiiiiiiiiifiiiiifiiiiiiiiiiifiihhbfefghhii_efdfhiigggdgdeececedd`d_bbcccZ`c
@FCC0YMTACXX:1:1102:4108:42235#0/1
GAATCACCTCGAATCAACCCTGACCCTTCCCCCTCAAAAATTACCCAGTCACCAGTATCACTAAAACTAACCACCACTACTACCGCCTCA
+
__beacdeggeeghiiihhhi_fhhfdhdcdhi`g_eefhhibffgh\_Wbffd`\b]effhiihggeffeeeebU^b`bbcbbacc\ab
@FCC0YMTACXX:1:1102:4524:42243#0/1
TGTCTCTTACTTTTAACCAGTGAAATTGACCTGCTTGTGAAGAGATGGGCATAAAACAATAAGACGAGAAGATCCTATGAAGCTTCAGTT
+
___ccdeefe`cggdgiiafaeghhihidhifdghffdf[efghhihffdgfhhiihih_dgfhiifgfeg]R\\^acccaZ_bbbbccc
@FCC0YMTACXX:1:1102:15473:42129#0/1
TTGTTTGTGCTTGCTATGCCTGGCTGTTAGGTATCGGTGAGGTTTTCGATCCGATTTGGGCTTATGCAGTGGAGAAAATATTCATGTTAC
+
bbbeeeeeggfggiihiiihhiiiiihiiiiggiiiheghhiaafhhhiiiifhfhifehiffggfeeedeedbdbdcccdedcdccddc
@FCC0YMTACXX:1:1102:1316:42457#0/1
ATTCGTAAGGGCTGGTTTTTTCTGTATAGGGGTTGAGTTGGGGTAGCCAGAATATGATAATTATCAGTAGCGAGGTTAATAGGGTGTTGA
+
^__cc^ca`ceaghhfdffffafgdegcefhh_edR^[cefcgFL_e\dggffde]dddgcceY^^c]]Zb[FFRZXbbbcb`aBBBBBB
@FCC0YMTACXX:1:1102:7787:42445#0/1
TTTGATGGAGTAAATAATAGAGGTTCCAACCCTCTTATTTCTAGGACTATAGGCATCGAACCTACCCCTGAGAATCCAAACTTCTCCGTG
+
abbeeeeegfgggihiiiiiiiieghiiihiiiiiihhiiiihihiiiiiihhihiiihiidhiiiiiiggedgeeeeeecdddddcc`a
@FCC0YMTACXX:1:1102:17131:42439#0/1
CTCAACTAGCCCTACAAGATGCCACATCCCCTGTTATAGAGGAATTAATTACTTTTCATGATCATGCTTTTATAGCTATATTTTTAATCA
+
___cccccb]ebeghhhhegXee[ddgfffgghghefhgchfceeghfX[eghfeffghfghhghfhhfhhhhh[f]`ggd_dddabaac
@FCC0YMTACXX:1:1102:17641:42497#0/1
TAGCTTAATTAAAGTGGTTGATTTGCGTTCAATTGATGCAGAGTAGGTGTTTGCAGTCCTTATGTATTTCAGAAATTAAGTGTTTCTACT
+
___eeeccggggehSbdefddgghidgefhhfhfhhdgffg^caegc^cced_f^e^\aeggdh\bfgdcgfcdfdfcdg^``ddbe_cc
@FCC0YMTACXX:1:1102:3926:42848#0/1
AATCATGAGGGGTAGAAGTCAGATAGTTAGTGTTAGGAGGGGTGTTGTTAGTGGGTCGGAGGATAGGTAGGGTGAGTGATTGAGGGGGTT
+
__baeccdccg`O_bfffgghh`dfdXd[ddbegedfS^_egMLVabbZ\bffhh\baUFX^GTZY^GT]^BBBBBBBBBBBBBBBBBBB
@FCC0YMTACXX:1:1102:4449:42768#0/1
CGCCATTATAGGGGGCTTTATACACTGATTTCCTCTATTCTCAGGCTACACACTGAACCAAACCTGTGCCAAAGCCCACTTCATCATTAT
+
___cceeeggeeedaghiidhffeghd[efcag]XaXcfXXc_aI^cWHMH\_Z_R_fdbb^`ddZVVZ^VUMMZ]ZTZT]]Y]]bbb`_
@FCC0YMTACXX:1:1102:9403:42851#0/1
TGATATGTGGGGGAGTATTTAGTGGGTCGGCTGGAATGTAGTTGTCTGGGTCGTTTAGGAGGTTGGGTGAGAGTAGTGTTAGTGTTGCTA
+
^^^c^ca\baPWWb_P^^^XbbP^ccHY_c_Z_`W_V_WW___Zb__bb_BBBBBBBBBBBBBBBBBBBBBBBBBBBBBBBBBBBBBBBB
@FCC0YMTACXX:1:1102:9822:42907#0/1
CTCCCCTCAACAACTTTATTCATCTTCTCAAACCAAGAAACAACCATTTGGAGCTGACATTGAATAATAACCCAAACACTAGACCTAACA
+
___cc`ccggg[Zegdbd`b__g]g`eade[dghhff_accc_ffg^^X^IIOXMWHWb_\ehgaeg\ZcbHMZQZU^^VGU_]_Z]T^b
@FCC0YMTACXX:1:1102:10780:42880#0/1
TATGTGGCTTACAGAAGAGTATGCGATAAGTGATTTTAGATCTGTTTGTCGGAGGCATGTTAGGCTTGGTATGATTATGCCCCATAAGGA
+
__ZcccccegcgehdfffX[`egffVefabYd]]fffffhdfffhghh]egd[eghfhhcb_c_`]ZYGVZ_bUZ]_`bZGT^^^`bbbb
@FCC0YMTACXX:1:1102:18635:42878#0/1
ACAGACGCCCAAGAAATAGAGACTATCTGAACTATCTTACCCGCAATTATCTTAATCCTAATTGCTCTTCCATCCCTACGCATCCTATAC
+
___ecccegg`geihhiiihfdgiihffbdfhiii_ehhihihhffhiiiiiihd_efhihhhdddeggfdeeea`bbbcc_ccbccccb
@FCC0YMTACXX:1:1102:16380:43080#0/1
ACCACGATCCTCTACACCGTCGCACCCGCCCTAGCCTTCTTCATTGCCCTCCTCCTATGAACCCCCCTCCCCATACCCAACGCTCTAATC
+
___eeececgefg_egffddacdYca_c`gfhdbgffghhhehfh]]bfgggedce__b]bYGXZ_aaaaa_`^^^bb_aa_a^aab]bb
@FCC0YMTACXX:1:1102:16639:43486#0/1
CTTTTAACCAGTGAAATTGACCTGCCCGCGAAGAGGCGGGGATAAAATAATAAGACGAGAAGACCCTATGGAGGTTTAATCTATTAATGC
+
__beeeeeggggfifhhiiiifffghfab^cfe`cg\dfbFHUR]`bWX_]]`]bROEV[a[bcbc^X__]GJGQQ_RSSY_Y_bbb`YY
@FCC0YMTACXX:1:1102:19753:43417#0/1
TACGATTAACCCTAGTCAATAGAGATCGGCGTAGAGGGTGTTTTAGATCTGATACAATAAAGCTAAACTCCATCTAAACTGTAAAACCCT
+
bbbeeeeegggggiighiihiifghiffheihiihhii^c_eggdhhiifghiihifggfgbbeeeeeddcdbdcbcbbccbccdcc^a`
@FCC0YMTACXX:1:1102:20109:43265#0/1
TACAGAAGCTGCTACCAAATACTTCCTGATACAATCTACCGCATCCATAATCCTCATAATAGCAATCATCTCCAACAACCTGCTATCAGG
+
^__cccccggecaabggh`h_eeda^eg_SX[begfhf]Yb^`f[ac[a]ag[_bcddYMN_ebgRMMHHV\V\XVZZ^\bU]__b]Z]b
@FCC0YMTACXX:1:1102:2461:43529#0/1
CAACTAGGAAGAATTTTATTGAGAATGGGATGCGAGCAGGGTTTAGGGGATCAAATCCGCATTCGTAAGGGCTGGTTTTTTCTGTATAGG
+
b_beeeeegfggeiiiiiiiiiihhiiiifhghidfhgghi_cgghiii_`bbghfhfgggeeeedc]]bcccccX`^_ccccc`acbbc
@FCC0YMTACXX:1:1102:12170:43722#0/1
GAGCATATAAAAAGTATGGCTTTAAAGAAGGCATGGGTGCAGATGTGTAGGAATGCTAGGTATGGTTGGTTGATGCCAATGGTGATTATT
+
bbbeeeeefgggghefghiiiiiiihhiefhfhigii^cffhfgiegcgfhfgfhhhfgiaeegiZbgffegggeeeeeedd_b_bddcd
@FCC0YMTACXX:1:1102:13151:43970#0/1
TAAAGAACAAGTGATTATGCTACCTTTGCACGGTCAGGGTACCGCGGCCGTTAAACGTGTGTCACTGGGCAGGCAGTGCCTCTAATACTA
+
___eeccdgfgYbfhiihiiiihifffhihhhefbdgffeghiihhiihgUaaa_bcdb`a^bbZbbccacccc^^R_bbccb]bc`bcc
@FCC0YMTACXX:1:1102:13888:43851#0/1
TCTTAACCTTTCACTAGAAATTTAGGTTAAACAAGACCAAGAGCCTTCAAAGCCCTTAGTAAGTAGAAACACTTAATTTCTGAAACACAT
+
bbbeeeeegggggiiiihiiiiiiiiiiiiiiihhiiiiiiihhiiiiiiighihiiiihiiihiiihiiiiiiiigggggggeeeeecd
@FCC0YMTACXX:1:1102:17885:43817#0/1
ATCATATTCTGGCTACCCCAACTCAACCCCTATACAGAAAAAACCAGCCCTTACGAATGCGGATTTGATCCCCTAAACCCTGCTCGCATC
+
bbbeeeecgggggfhiiiiiihiifidghhiifhfdgdhffghihiihffhhfghdbb\bgee]`dcbbcccccabbcbaa^abccc]_]
@FCC0YMTACXX:1:1102:20403:43911#0/1
ACGCCCATAATCATATAAAGCACCAGCACCAATAGAATCACCTCGAATTAACCCTGACCCCTCCCCCTCAAAAATCACCCAATTACCCAT
+
ab_eaceeefggfiihhhiihgifhgchhfhhfiihhfhhihhihihf\fcebdfhih_cbd_de`aaa]_]``a`bbc^_ac`bccccb
@FCC0YMTACXX:1:1102:17976:44090#0/1
ACTAATACCAAACCAACATGCACTAAACCATTCACCTACACAAAGTATAGGCGATAGAAATTTTAATCTGGCGCTATAGACACAGTACCG
+
bbbeeeeegggggiiiihiiihiiiiiihiiiidhghiihiiiiieghiiihiichihdfhiihiigfggfeeecccddcccccc`cccc
@FCC0YMTACXX:1:1102:19386:44129#0/1
AATTCACCGCACAATCCCCTATCAAAACCTACTCATAAGCCAAAATTTAGCCCTTCTCCTACTAGACTCGACATGACTAGAAAAATCTAT
+
bbbeeeeegggggihiiiiiihiiiiiiiiiihihiiiiiiiiihhiihfhihiehihihiiihfhgggfeeecdbdddcbbbcaccccd
@FCC0YMTACXX:1:1102:10041:44418#0/1
CTTATCCTCTCTATATAAATATTAGGGCGTTTAGTTAGGATGTTCCTTAAATATATTTGAGAGGAGTGACGGGCGGTGTGTGCGCGCTTT
+
bbbeeeeegfggfiiiiihdhhiihhghihhhhhhiffgfgiihihgfhhfhdfhcgbfYbaghehcgfhdgeec_[_ac[[`acac_cc
@FCC0YMTACXX:1:1102:9057:44704#0/1
AAGTTTTAAGTTTTATGCAATTACCGGGCTCTGCCATCTTAACAAACCCTGTTTTCGGGTGGAATGTGTGGTATTTTGCTAGATTAAGAT
+
__^acccegfcecdedgdghddhegffdddgfgfhhihiihhhiihfghhiaeffhiih\agcdce_bbdcZT]]_bbc]bbbbbbBBBB
@FCC0YMTACXX:1:1102:17378:44608#0/1
GGATTGCTGTGATTAAGATTGATCAGACAAATAAAGGGGTTTGGTATTGGGATACTGCGGGGGGTTTTATGTTGATGATGGTGGTAATGA
+
_b_eeeeegggcghhdggiihfgghihiihhhhihiiih^cghief[c]efcfhhifh_egcccWV^a__`]`b]_b`cb__ba[bb`bb
@FCC0YMTACXX:1:1102:8928:44772#0/1
CCTATACTTTTATATACGCCTAATCTACACCACCTCCCTAACACTATTCCCCACATCCAACAACACAAAGATAACATGACAACTCGAAAA
+
bbbeeeeegggggiiiiihhiihidgiihhhhhhiiiiihhiiiigiiiiiifhfhhiihfhiiiigggaceceedbbddddccccccca
@FCC0YMTACXX:1:1102:11490:44907#0/1
TTGAAGCCTGATACTAATTCTGATTCGCCTTCTATAAGGTCAAAGGGGGTTCGGTTTGTTTCTGCTAGTGTGGAGGTGAATCATATTATG
+
___ceeedggaegegdagffghihh_dfhdffbcfbfhfI^effhcf]cLLU_`Z`aZMZ`ddbb_RZLTLGTGX[TT_`abbb`]bbbb
@FCC0YMTACXX:1:1102:3207:45181#0/1
TTTAAATTCTTCAATATACTAGGATATTTTCCCATCACAATTCACCGCACAATCCCCTATCAAAACCTACTCATAAGCCAAAATTTAGCC
+
bbbeeeeegggggiiiiiiiiiiiihiiiiiiiiiiiiiiiiiiiihiiiiiiiiiigifhhhiiiiiiiiggggggeeeeecddcddcc
@FCC0YMTACXX:1:1102:12602:45156#0/1
ACGAGCTACAGCTTAAAACTCAAAGGACTTGACGGGGCTTTACACCCCCTAGAGGAGCCTGTTCCGTAATCGATAAACCCCGATCCACCC
+
__[cccceeggegfffgfghfgcegh_eeg[bdegH_U^aec\\\b``aSTHM\d\aZ^b_ZZ`b`LZZZ`WTXXTYYb[TTXXXQY^`_
@FCC0YMTACXX:1:1102:19987:45382#0/1
AGCCAATAGAAAGGCCAGGACCAAGCCTATTTGTTTATGGGGTGTGCAAACCCATCTACGCATTTTCAGTGTCTTGCTTTGGGTGGGTTT
+
bbbeeeeegggggiiiiiiiiiiiihiiiiihhhhidfhiiiO_^edfgfgiiiiifiheggeeeeebb_bcddccbbccbc_TZaaEQW
@FCC0YMTACXX:1:1102:14373:45607#0/1
TGAATCATATGAGTAGTGCTAGTGTGAGGGGGAGGAAATTTTTTCATAGTAGGTGTATAAGTTGGTCGTAACGGAATCGGGGGTATGCTG
+
_bbcceeegggegedfbffhfgbgbgghihhifghdghihiihigeffdbcdbV_^]`bdgdeeececbaaaa___cccacccTXbbcbb
@FCC0YMTACXX:1:1102:1455:45963#0/1
CTATATATTATACATGCTGACTAGCAGTAATGCACGAATTACATAGTAATATTGTGAGTAGGTTGGTGTTAGGATTGTTTTATGAAGTTT
+
^\[cacdeagegcgffafgfdgdghhhhfga`dghbghhgdc_a[_OY^a[^aehfb`^[^cXabgU_e\Z_bS\V`ggggbc^Y_Zbbb
@FCC0YMTACXX:1:1102:17898:45868#0/1
TCTTTTGTGAGGGGGGTTCATTGCATAGGTGGTACTGGCTTGCTATAATCATGAGGGGTAGAAGTCAGATAGTTAGTGTTAGGAGGGGGG
+
_bbeeeeceegggiic_accddbccdcccGW^U`ccccccca^W]_`baX_bcbbbccHT^Y_b]`]YYYS]Y_YSJYYa]bbJ]_acBB
@FCC0YMTACXX:1:1102:3240:46115#0/1
TAAAAATTTTGGTTGGGGCGACCTCGGAGCACAACAAAACCTCCGAATAACACATGCTAAGACCACACAAGTCGAAGCGAACTAACACTT
+
bbbeeeeegggfghhiiidhiihggghfhhhhhibgggeeeedcccccaccccccccccccccbccccccc_baa^aacacccccccccc
@FCC0YMTACXX:1:1102:4316:46416#0/1
CATTTAGTCATTCTAGGTTGGTAAGGGGTTGTTCAATTAATAGTACTTTGCGTTTTGAAGCAAAGGCTTCTCAGATTATGTAGATTATTA
+
___cccc`cecea_gedgghh`dg^cZe[Wbb`b[c[e^Y^cYafXecfg`c`UZ_bGW_]bggfgQV\_^___cZ]U_`bZ`]]b]bY_
@FCC0YMTACXX:1:1102:11630:46444#0/1
GGGTTTGGATGAGGGAGGCTACAATTACAAGGGCTATGTGGCTTACAGAAGAGTATGCGATAAGTGATTTTAGATCTGTTTGTCGGAGGC
+
a__`cceeeegggii_dghiiiihiiiihiiiihihiighhiiighhiXeghh\efhhgbbdggbgdceeedbcddddbddcccac^acc
@FCC0YMTACXX:1:1102:16868:46358#0/1
AAGGGCGATGATGATGAAGGGTAGAATAAAGTGTAAGGTGAAGAATCGTGTGAGGGTGGGGCTGTCGATGGCATATCCTCCTCAGCTTCA
+
___ccccYeecgcbgf`fbff[^debecae_cgaceffIYXcfhff_dgXWbegcebffgac^]GZ^\Z]_bbb_]]_bb^^b_bBBBBB
@FCC0YMTACXX:1:1102:6669:46573#0/1
TTGGTTGGGGCGACCTCGGAGCACAACAAAACCTCCGAATAACACATGCTAAGACCACACAAGTCGAAGCGAACTAACACTTACAATTGA
+
bbbeeeeegggggiiiiiifhiiiiihiiiiiiggggeeecddddccccccccccccccccccccacccccccccbccccccbcc`bbcc
@FCC0YMTACXX:1:1102:13124:46877#0/1
GGCTTGTTTTTTTTATTAAGATTGGAATGAAGGCTAGTATGTTTATTTCTAGACCTGCTCAGGCGAGAAATCAGTGTGAGCTTAGGGTTG
+
__beccd`ggf``fdfhgff]efhgdgi_f_eghafbaaffbe_eagfbed_bedY\Zcfgeg`acX`ac`_``GTZ]`bbbBBBBBBBB
@FCC0YMTACXX:1:1102:15131:46809#0/1
TGAACGCAAATCAACCACTTTAATTAAGCTAAGCCCTTACTAGATCAATGGGACTCGAACCCACAAAAACTTAGTTAACAGCTAAGCACC
+
bbbeeeeeggfgfiiiiiiiiiiiiiiiiiiiihiiiiiiihihiiiiihhiiiiiihiiiiggggeeecdddddbcdcccccccccccc
@FCC0YMTACXX:1:1102:11378:47005#0/1
TATATCAATGATGACGTGACATTGTACGAGAAAGCACATACCAAGGCCACCACACAACACCCGTCCAAAAAAGCCTTCGATACGGAATAA
+
bbbeeeeegggggiiihihiiiiieefgfhiYdefffhhihhiihheihiiiihiiiihiifgdeecbdcccc_abbbaccccccccccc
@FCC0YMTACXX:1:1102:19454:47140#0/1
CTTATTAGTAGGACTGATAGGAGGATAATAGTAAGAGTAACTTCATATGAAATTGTTTGGGCGACGGCTCGCAGGGCTCCGATTAGAGCG
+
a_beeeeegggfghhhihhiighigfghihibffgfidghiiiiiihhihhhhii^cghfghhhfheeU`_accaW^^aaca^a__SY]_
@FCC0YMTACXX:1:1102:20081:47075#0/1
CAACACAGGCATGCCTCAAGGAAAGGTTAAAAAAAGTAAAAGGAACTCGGCAAACTTAAACCCCGCCTGTTTACCAAAAACATCACCTCT
+
bbbeeeeegfeggiihhiiiifhiiigghiiiiihh^cghhihifhhihhhihgfbdggeecebccc^``bccccbbccccccccccccc
@FCC0YMTACXX:1:1102:6021:47556#0/1
GTTTTGTGCTTGGGTGGGTTTTATCTTTCCCTTACGGTACTGTGTCTATAGCGCCAGATTAAAATTTCTATCGCCTATACTTTGTGTAGG
+
a_beeeeeffgggi^fghbfghhihiiiihiiiiiiiffgghhighfhifdgehiheggagdee_cdeeddccbaccccbcbcc`b`bbc
@FCC0YMTACXX:1:1102:19773:47509#0/1
AATGAATAGGGCTCAGGCGTTGGTGTACGACGTGTTTGTGGCTTCGATAATAAGGTCTTTGGAGTAGAAGCCTGTGAGGAAGGGTATTCC
+
___eeacdeg`gefhgffffhhhaeeghfcce^aXaecaaffgh]_GVU_`bf]dVVR`_^]HZGUGZ`bRZT\Z]LY[_^^_^GJY_bb
@FCC0YMTACXX:1:1102:4092:47762#0/1
GGTTTGAGTTGAGATTTAGGGCTAGTATTTGTTGGAGGTCTCATGAGTTGCAATGTAGGAGAAATCATGCTATGGCTAGGATGAGACCAA
+
_baceccccegeg`ghhfgfhhhfhgfghifhhigfhiaffhfhifgagfgdfbgccfgffe`gghihigdgfbddggegccc_HZ`bdc
@FCC0YMTACXX:1:1102:12607:47967#0/1
CAAACACCTACTCTGCATCAATTGAACGCAAATCAATTACTTTAATTAAGCTAAGCCCTCACTACATCAACGGGACTCGAACCCACAAAA
+
bbbeeeeegggggiifiiiiiiiiihiiiiihiiiiiiiihiihhhhhiiiifhhfgiiiiihhiiiiihbeeee`ddcccccccccccc
@FCC0YMTACXX:1:1102:7521:48067#0/1
TAACAAACCCTGTTTTCGGGTGGAATGTGTGGTATTTTGCTAGATTAAGATTAAGTCATCTATGTGGTGAAGGCGCTTTGTGAAGTGGGC
+
___cccccgeegeghhhhhhQbeZb]fbc^ef^^acghffhhh_gfheg[_efggffhhffhff_bddeg_]daa`]_^bZZ`_b_bbaa
@FCC0YMTACXX:1:1102:16078:48046#0/1
ATTATCAACCCTACTAAAAGACCCCCTAAAACCTCAAATCCAGAACCCCATGTCTCAGGATACTCTTCAATGGCCATTGCAGTAGTATAA
+
_bbeeceeggeegiifhiihchhihihiiihfiiihiii`ghhdfhfghhfebghifha_]dfag_`bggfeeeeebdddddbbbaZ]ba
@FCC0YMTACXX:1:1102:8496:48346#0/1
GTAGAAACACTTAATTTCTGAAATACATAAGGACTGCAAACACCTACTCTGCATCAATTGAACGCAAATCAACCACTTTAATTAAGCTAA
+
bbbceeeegggfghhiihiihhhfhffhhfdfhiiihihiefhfgfghiiihhghhegdhdfhiiihdghdgfgdceeeeddcddcdccc
@FCC0YMTACXX:1:1102:14337:48270#0/1
TCTATACCACAATAACCACAGGCACACTTATCACAACACTAAGCTCACACTGATTTCTCGCCTGAGCAGGTCTAGAAATAAACATACTAG
+
___cccca`cc`[bfffhhffhehgghhh_cefhhfa_cfgh]egcggfhhfhdghhhhhhhfhabggdb\^aca_c`bdY]b_b]b]`b
@FCC0YMTACXX:1:1102:18526:48306#0/1
CCAGCATTACCAGTATTAGAGGCACTGCCTGCCCAGTGACATATGTTTAACAGTCGTGATACCCTGACTGTGCAAAGGTAGCATAATCAC
+
bbbeeeeeggggfgfhghfghh^`fhhhfghhiihhfgihhihiefhfgggfhegaghiiiiiihiefg]bfdgdddd\ZZa]cabdcbd
@FCC0YMTACXX:1:1102:3801:48715#0/1
TGCTCAGCCTATATACCGCCATCTTCAGCAAACCCTAATGAAGGTCACAAAGTGAGCGCAAACGCCGTCACCGCGAATACGTTAGGTCAA
+
bbbeeeeeggggfiiihiiiiiiiiiiiiiihiiiiiiihiihihhiiiiiiegfhfhiigggeecccccccccccccccccccccbccc
@FCC0YMTACXX:1:1102:11400:48679#0/1
CACCATGATCAAGAGGAGCAAGTATCAAGCACGCACACGCAGCTCAAAACACTTTGCCTAGCCACACCCCCACGGGAGACAGCAGTGACA
+
___cc`caaeegcedaffffgf`_`_^a`ggg`gdf]gf]Ycdfb_[efbXebff]S_dgbbd_cdcV`aaFW\aZ_TT^XX^ba_]bBB
@FCC0YMTACXX:1:1102:15759:48638#0/1
GTAGGCCTGTGATGATTTGTAAAATTAGGCAGGCTGCAAGAAGTGAGCCAAAGTTTCATCACATGGAGAGGTTGGGTGGGGTGGGTAAAT
+
aa_eeeeegggggihfhhhfgiiiifiiifhhhifgbghhiih^IXceghcgheghihhiiihfiifffgfV^dddT\`aaKW]aO]`bb
@FCC0YMTACXX:1:1102:20569:48670#0/1
GTTCTCCCATGAGGCCAAATGTCATTCTGGGGAGCAACAGTAATCACAAACCTACTATCGGCAATCCCGTATATCTGAACCAATCTAGTC
+
___eeac^cecaefff\eee`aegfh_ba_ggHY^a_afhbcbfgha]aeafhdfgdghdffd[`c]_acbabd]GTZZ`^^Q]bbb_ZY
@FCC0YMTACXX:1:1102:5864:48910#0/1
CCCACAAAAACTTAGTTAACAGCTAAGCACCCTAACCGAATGGCTTTGACCCACTTCTCCCGCCGCAGGAAAAAAAAGGCGGGAGAAGCC
+
___ccccc`eggghbaea_bagfhhff_]_^ddfgghW_H^aa^Zeghfg]fh_eggbdbcgWYX`]UYa_R[aaBBBBBBBBBBBBBBB
@FCC0YMTACXX:1:1102:17803:48779#0/1
TTCCTACACATCTGCACCCATGCCTTCTTTAAAGCCATACTTTTTATATGCTCCGGATCCATTATCCATAACCTAAACAACGAACAGGAC
+
__bcccdefg`cehfhhiihhh_dbfdfhfffgfhihfgdghffacehgfhibehfY`gfh[ehhhdbfag`dd`bbdeecaccaa^`^X
@FCC0YMTACXX:1:1102:6724:49244#0/1
ACTTTGGCTCACTTCTTGCAGCCTGCCTAATTTTACAAATCATCACAGGCCTACTCCTAGCAATACACTACTCACCAGACACCTCCTCCG
+
bbbeeeeegggggiiiiiihihiiihiiiiiiiiiiiiihiiiihdhghdgfhiihhiihiihhhiffgihihigdgggeeeedbcdbcc
@FCC0YMTACXX:1:1102:8678:49151#0/1
GCCAAACCCCAAAAACAAAAGTTTTAACATATCCGGTCAGAGCCCATATTTTCATCTTTTGGGTGTACACAACTCCAACTGCCATCCCCT
+
^^_cccc\ee^eghaPbffff`dgbgfb_acff[c]efhfhhdhhhd`a[a_c]f]Zbd]S`gTYX_ada_ZZR]]]TZ]Z_^`bb^^ab
@FCC0YMTACXX:1:1102:9676:49023#0/1
TAATTCATGCTTGTAGGACATACCAATAACCAACTACGCAACATATTCCTCGCCACACTATAAAATCATAACAAAATTTTACCAAATCCC
+
bbbeeeeegfggggiiiiiiiiiiiiiiiihhiiihiiiiiiiiiiiiiiiiiihiiiihihdgggfeeeeeeedadcdccccbbccccc
@FCC0YMTACXX:1:1102:9939:49485#0/1
AACCCACAAAAACTTAGTTAACAGCTAAGCACCCTAACCGACTGGCTTTGACCCACTTCTCCCGCCGCAGGAAAAAAAAGGCGGGAGAAG
+
_^\accccgcgcgfhhhhhgfghffhffhh]egb^eef_eef]cZbffgf`fd_\dfbbd`d`]cbaaaZ__ab[[_a_]aBBBBBBBBB
@FCC0YMTACXX:1:1102:6921:49619#0/1
GAAGATGGCGGTATATAGACTGAGCAAGAGAGGGTGGGGTGGATCGGGGTTTATCGATTATAGAACAGGCTCCTCTAGGGGGATGTGAAG
+
bbbeeeeegggegiiiiiiiiiiiiiiighdghiWaehhTag`deeeccW^abccccccccdcccccccccccccb`bccccXX^Yb`bb
@FCC0YMTACXX:1:1102:8573:49600#0/1
TTAGAATACCAGCTTTGGGTGTTGGTGGTGGAGTTGGATACTTTCTTTCTGATTGCCCTAGGAAGGGTGTTCATTTCTGGTTTACAAGAC
+
bbbeeeeegggggiiiiii`effhhbfgYggafeghidfhiiiiihiihiighihhhhihhhZcggg^^\aabddcddddbbabcbbcbc
@FCC0YMTACXX:1:1102:15246:49713#0/1
CTAACCAAATGACCTTTACCTACATAAACATTATACTAGCATTCACTATCTCTCTTCTAGGCATACTAACCTACCGCTCACACCTAGTAG
+
__becceeggggghhhifghghagfffhffg_efhhhhfgdhhiidhfbcggiichhhbfefdf_g`fcedgdfdggdgdeeecdbdZ`Z
@FCC0YMTACXX:1:1102:3469:49874#0/1
GATTTTCTCAACTTTTAAAGGATAACAGCTATCCATTGACCTTAGGAGTCAAAAATATTGGTGCAACTCCAAATAAAAGTAATAATCATG
+
___ccaccgggcagdgegh`edY`gghaf_e]dcbf_Xbbfgff^^c_O^f[ed_ccadbg^edgfff]egfbgfb_bd\```Zbcb]RV
@FCC0YMTACXX:1:1102:5483:49871#0/1
CGATTTTCTCAACTTTTAAAGGATAACAGCTATCCATTGACCTTAGGAGTCAAAAATATTGGTGCAACTCCAAATAAAAGTAATAATCAT
+
bbaeeeeegggggiiiihiiiihiiiiihiiiiigiiihiiiiiiiiiifghiiiihihiiifhihiiiihhcghcfhgg`dggeeeeee
@FCC0YMTACXX:1:1102:11326:50233#0/1
TTCACCATCTCCGATGGCATCTACGGTTCAACATTCTTCATAACCACAGGCTTCCACGGACTCCATGTTATTATCGGATCCACATTCCTC
+
[__cc^ZZbc[`^_f^P`eY^J`^eaYb^_ce_bddhedaefdceeeedeea]behdhU`aYZ`]VZaccc]]`ab]_a_[Y]Y`]_c_]
@FCC0YMTACXX:1:1102:5129:50353#0/1
TCTCGCCTGAGCAGGTCTAGAAATAAACATACTAGCCTTCATTCCAATCTTAATAAAAAAAACAAGCCTCCGCTCTACAGAAGCTGCTAC
+
bbbeeeeegfgfgiifghiihiihiihiihiihihhihiiihiiiiehhiiiiiiihhhhhggeeeecddbacccacbcccbbb`bcbcc
@FCC0YMTACXX:1:1102:16259:50471#0/1
GGTTTAACTGTCTCTTACTTTTAACCAGTGAAATTGACCTGCCCGCGAAGAGGCGGGGATAAAATAATAAGACGAGAAGACCCTATGGAG
+
_baeeeeeegggghiiihiiihhhhhiifghihiiiiiiiiiihihehhfhhcheccEHOX`bbGS]`bbRYGOT[]a`^```JXYS_BB
@FCC0YMTACXX:1:1102:5095:50563#0/1
ACAAATCAACCCACCTGGCACCACTAATAGCACCCATTCTCATATCTCTAGGAGGCCTACCCCCCCTAACCGGTTTCCTACCTAAATGAA
+
aa_eeeeegeggehiffhhiiiihihhihhhhhiifhgihhhhiihhighfd`caegihhghffeca^TZXZZFWTY]bbcab`_`_cY]
@FCC0YMTACXX:1:1102:12325:50764#0/1
TCAGACATATTTCTAGGTTTGGGGGGGAATGCTGGAGATTGCGATGGGTGTTGAGGTGGATCATATGAGTAGTGCTAGTGTGAGGGGGAG
+
bbbeeeeeggffgihhhehghiiiicccaaccbcc[a^bcccaV`aacX[V^a]_b]^a^``ab_``Y`]Y]bb`_]bS]Y]SY`aa]T]
@FCC0YMTACXX:1:1102:19334:51324#0/1
GTATTCTGTTAAGGGGTTAAGGATGGGAGTGAGTCGTATTATGCCATAGCCACCTAGTTTTAGGAGTACCGCGGCAAGAACTATTGATCC
+
[truncated: 48,501,862 more chars]
