# Supplementary material for: Complete Taiwanese Macaque (Macaca cyclopis) Mitochondrial Genome: Reference-Assisted de novo Assembly with Multiple k-mer Strategy
Source: PLoS One. 2015 Jun 30;10(6):e0130673. doi: 10.1371/journal.pone.0130673 (PMC4488429; doi:10.1371/journal.pone.0130673)
Supplement: S1 Dataset — The compressed file contains paired-end reads in FASTQ format (MitoReads.PE.R1.fastq and MitoReads.PE.R2.fastq). (TGZ) [file pone.0130673.s001.tgz › MitoReads.PE.R2.fastq]

@FCC0YMTACXX:1:1101:9060:1985#0/2
ATAGTACTATATATTATACATGCTGACTAGCAGTAATGCACGAATTACATAGTAATATTGTGAGTAGGTTGGTGTTAGGATTGTTTTATG
+
a__eaceecgegcghhhiihhfhighiihfhiibefhifghbgfhhhidfffefgfghihdgef^eghhffhPb\d_bg]`dg]a_cbcb
@FCC0YMTACXX:1:1101:12728:1976#0/2
AATTAATCGCTCCTTCATTGATTTACCCACCCCACCCAACCTCTCCATGTGATGAAACTTTGGCTCACTTCTTGCAGCCTGCCTACTTTT
+
^_ae`cWZbZb^_XYbR[`aJ`egS`[`R^Y^eH^[fPHHW^eI^a`bdfSaH\W_e]Z\bb`f\R\\\^ZRZZZ]VZ^`b^BBBBBBBB
@FCC0YMTACXX:1:1101:17254:2194#0/2
TAGTACATGCAGTTGTTGATCGCACCTACGTTCAATATTCTAGCTCCACGCGAACCTCAGCAAGGTGTTATTTAATTCATGCTTGTAGGA
+
__acccc`gfgceghhfhiidfhfhidgd]egghiiihh_g_`ghhgfhhgf_`fggdccdbddc]`]^b_bccdbc]bc]YYb_`bb_b
@FCC0YMTACXX:1:1101:19375:2002#0/2
GTTATGGATAATGGATCCGGAGCATATAAAAAGTATGGCTTTAAAGAAGGCATGGGTGCAGATGTGTAGGAATGCTAGGTATGGTTGGTT
+
_aaeeeeefegggiiiiiiidhhihhiiiiiiibehhghgghhiihggffgghiii\egdgghh_``dggdcdeeeebdR]_bb]__^TX
@FCC0YMTACXX:1:1101:9063:2691#0/2
GCACCAATAGAATCACCTCGAATCAACCCTGACCCTTCCCCCTCAAAAATTACCCAGTCACCAGTATCACTAAAACTAACCACCACTACT
+
___eeeeegaeeefhhdceffcfdggefhf_ZgeedgfffhhWeG^cfg[\d]e`]bbdggfgdZ`dgdgedecd_bbbdbb^_aa`bcc
@FCC0YMTACXX:1:1101:9778:3081#0/2
ACCGTAGATGCCATCGGAGATGGTGAAGGGTGCTTCAAAGTATTCTGAGATTTGTAGTAGGGTGAAATAGGTGCCGAGTAGGATTGTGAT
+
_abeaccegfgfghhiifgghiiXbegffh^cfffhiih`^fhhiii`eefegfagh\egfb\bbffghebV`dgeaa^abcTT_b`bbd
@FCC0YMTACXX:1:1101:11331:3144#0/2
ATGAATGTCAGGATTAGGGTGATTTGTAGGAGGATTGTTATAAAGAGGAAAAGTTTCTTTTGTGAGGGGGGTTCATTGCATAGGTGGTAC
+
___accecaeegcfhgffhJ`ZedegedegcgfP^beg]Ybbed_eecf_ca_^_ee`[beg\b\_]ffdcOO^Y]]Y_Y__BBBBBBBB
@FCC0YMTACXX:1:1101:3005:3457#0/2
AGGATTGTTTTATGAAGTTTATGCAACATAAGAATGCAGAAAGTAGTTTAAGTTAGAATACCAGCTTTGGGTGTTGGTGGTGGAGTTGGA
+
\Za`Z^c`bbe``bYbefdggghcg_cdcegh]eeghiifddcPbb^^egedfgbfgfcgggfhaH\bc`fZd_cbdLZ^X_BBBBBBBB
@FCC0YMTACXX:1:1101:16407:3484#0/2
TAAACGCCCTAACAACCACAATCTTCCTAGGCACATCCCACCCCATCCACTCACCAGAACTATTCACAACATGCTTCGCCACCAAAACAC
+
_bbeeaccggce^dggddhbdg_ebhf`gf`_ffhfhcghfheffdgbe]b_ffh__ddb`ddbcacae_c]]ZZ]]]U\[WTXGX[`a[
@FCC0YMTACXX:1:1101:8207:3700#0/2
AAGGTTGTGATTACAAAGAGTTCGCCTAGTAGGTTGATGGTGGGGGGGAGGGCAAGATTGGTGAGGTTTACTGTGAATCATCAAAAGGCT
+
\^ac\ac^ceaaefghif_egieffdg^bYYceYPYcef]X^afgdaEHTT_WGQ[bccb[Y_R[`JQYR_b]Y]]Yabc]]_]`bRQWR
@FCC0YMTACXX:1:1101:8399:3528#0/2
TAGGATCCTCATCAATAGACAGAGATATAGAGGAGTAGTCAGACAACATCTACGAAGTGTCAATATCAAGCGGCAGCCTCGAAGCCGAAG
+
_a_eceeccgggghihhhihgidfeeghiihihhhRbafhfgh_d]fgghfhihcghbe\bdgfdcgffhhhgfdcc`bbac[^\`aBBB
@FCC0YMTACXX:1:1101:8855:3742#0/2
GTGTGTGGGGTAGCACGGAGAAGTTTGGATTCTCAGGGGGAGGTTCGATGCCTATAGTCCTAGAAATAAGAGGGTTGGAACCTCTATTAT
+
[a_`cY`ce[eecaefff^e]bZegdf[_ae[a`^a`^`Zeaa\dgaQZ^\]X_]]bGZRZ`bbb]TY_RY`aaO[[acb][^b]b]bY_
@FCC0YMTACXX:1:1101:10365:3558#0/2
GGTTGGATGATGCCAATGGTGATTTTTATTAGGCCTAGTTGGCTTGCGGAGGAGAAGGCTACAATTTTTTTAATGTAGTTTTGTGTGAGG
+
PPP`JOJQ[Qbee[[RQJYbR`SbK`b_dXbJIYPYPYPPYYIac_HW^MLZLT\\X_dgZ]HHHZ^_a_BBBBBBBBBBBBBBBBBBBB
@FCC0YMTACXX:1:1101:13887:3513#0/2
GTGTGAGGGTGGGGCTGTCGATGGCATATCCTCCTCAGATTCATTGGACTAGATTGGTTCCGATATACGGGATTGCCGATAGTAGGTTTG
+
aaacedeegeeggiiiihiihehihhhihhhhiihiiicgfhhihiidfhihffhgfV_bgeadcccdccc^a`bccc_caaYY]bGY`a
@FCC0YMTACXX:1:1101:14198:3580#0/2
CAGATGGCTGTAAATAGGGGGGTAATAGCCCCCAGACATAATGTAAGATTTTGAATTATTGTGTTGGTTTCTATTAGAGGGTGGAAGCGG
+
Pa^ccaZceaYJ`_fffagHaYEU]]abcb^aP__^[WRW]W_aacb__`bb]_bc]b`_]JGJRW^^^``_Y]b_BBBBBBBBBBBBBB
@FCC0YMTACXX:1:1101:13354:3869#0/2
TAAAGAACAAGTGATTATGCTACCTTTGCACGGTCAGGGTACCGCGGCCGTTAAACGTGTGTCACTGGGCAGGCAGTGCCTCTAATACTA
+
__beeeeegggJbegffhhhchhiiiid_gdghdefhfh^egcgfhihhed[acddbU^``abbbcbcc_cacccccbYb_`bbbb`bb`
@FCC0YMTACXX:1:1101:13697:3933#0/2
AACTCCTGTACCTTTCGCATAATGGATTAGCTAGAAACAATTTCACAAAGAGAACTACAAGCCAAATTCCCCGAAACCAGACGAGCTACC
+
_^_ceecabeeccag_deddffe`dbgcfbafhffffcgd]afg]cgfgbdcfdggf`ccf_egZc``cY_dgcecb`bQ\aW__YZ`_^
@FCC0YMTACXX:1:1101:14584:3760#0/2
GATTGCTACTAATATGGGAATGAGAGGTGTGGGTGTGCCTTGTGGTAGGAGGTGGGCTAGGGAGTTTTTGGTTTTAAAGCGAAGCCCCAT
+
b_beeeeegggggiiiiiggiiggegh[g`dfh^ecfgffhiffhaefgXaeL\egddfhdg\aZ^bcc_aKZ`abbcbccaacRWW]W[
@FCC0YMTACXX:1:1101:7459:4126#0/2
CTTCAACTATAAAAGCACCAATGATTCCAATACGCAAATCCAACCCAATCATAAAAATAATTAATCGCTCCTTCATTGATTTACCCACCC
+
___cccceae^ecg]Xb^^Z`^_ghfdacghgg_Ybfaa[afgecegbR^aegbfbg`bgddgf\_f\dbdgeacaZaR_b`b_]ZZ^_Z
@FCC0YMTACXX:1:1101:20972:4077#0/2
AGCTACCCAAAAACAGCTAAAAGAGCGCACCCATCTATGTGGCAAAATAGTGGGAAGATTTCTGGGTAGAGGTGACAAGCCTCCCGAGCC
+
bbbeeeeeggeceffdfffg]ag^bePb_ghiecZaIXac]Rcfggffga\_Zeb__X\`gdd_daHVZVZ__GUUTGT^aBBBBBBBBB
@FCC0YMTACXX:1:1101:1597:4432#0/2
TGTTGGTGGTCAATGGCCCCCTAAGCAGGGTGTTGGGGCAAGGCTTGAATGGGAAAATGCTCAGAAGAAGCCGATAAAGAAGAATACTTC
+
a[^cccYceeggchidfafhiigdhZeeghYaceaghiffiii[_faUVS\`GH\\b_cZVU]`dd]``ZGKRWW\ac]babRXGJSYY_
@FCC0YMTACXX:1:1101:10262:4339#0/2
TTATATTAAGCTATACCTTGATTTATCCAAGAGCACCTTCCAGTACGCTTACCATGTTACGACTTATCCTCTCTATATAAATATTAGGGC
+
__[ccccceYa`egcgi`ag^cgd^b^ad][J`R[^dcfcdgh[bXa_aff_acbfc^beagWWTH\cbddggg]b\bbZZ_]_b^MZ`d
@FCC0YMTACXX:1:1101:4583:4544#0/2
CTCTGGTACATAAGCTCAGATCCAAACATTAACCAACTCCTCAAATATCTCCTTATCTTCCTCGCTGCCATACTAATTCTAGTTACTGCT
+
a_aeeeaceggggcfggfghhihhihicfhhihcfiifdgghihhhgfhihhhghiiiihhihhiighhcdgggefegeeee_cdd`bdc
@FCC0YMTACXX:1:1101:8762:4524#0/2
TGCTTGGATGGCTGCTGTATTGGCGTCTGTTCGAGCGTATCATCAGCTAATTAGGAGAAAAGATATGATTCCTACGCCCTCTCAGCCGAT
+
_bbeeeeeggggfiihicggihhhigfegebfddhhhdfggfhhhgfdghfgddg_fffegggeeeeeebac_bdacc_\`bb`bbcXOX
@FCC0YMTACXX:1:1101:10137:4687#0/2
ATGCGGATTTGATCCCCTAAACCCTGCTCGCATCCCATTCTCAATAAAATTCTTCCTAGTTGCCATCACTTTCCTACTATTTGACCTAGA
+
a^Zac`cccegaac`efaeffh_fdffbdgfgegfgegfghaceffgffffb]fZ_`\b_dgebddeda]cYaab`dd_a]_RT]_bb`b
@FCC0YMTACXX:1:1101:13535:4893#0/2
ATAAGGGCAGCTATGATGAAGAGCGATATCATTATTCCTTCTAGGCAGAGGAGAGAGGCTACTAGGTGTGAGCGGTAGGTTAGTATGCCT
+
bbbeeeeegggggiiiiiiihhihihhiiiiiiiiifiiiiiiiiiiiehgghihghiihiiggfg^dR_^ac`aRZaaY`bc_b__]`b
@FCC0YMTACXX:1:1101:9576:5222#0/2
ACCTCCTAGGACTTATGCCCTACTCGTTCACACCAACCACCCAACTTTCCATAAACCTAGCTATAGCAATCCCTCTATGAGCAGGCACAG
+
___eeccdg]becdadfahhifhhihfffeaeghfhiiVee^cd`^cfbde`begdgbgg__`dgcgggggeeeeeadbb_bdbTZ`a^b
@FCC0YMTACXX:1:1101:9810:5028#0/2
TCTCCCTGACCCTCCCAATTTTTGCCACCCTCGTCAACCCTTACAAAAAACGTCCATACCCAGATTACGTAAAAACAACCGTAATATATG
+
bbbeeeeegggggiiidhiibghhiihhfhfhd^caeefhffhifhhdghaa\dgeggeeeedcbdbdc`baccccccac_^a]^cbcdd
@FCC0YMTACXX:1:1101:6504:5281#0/2
TATGAAATCTAAGAGTCCAAGGAGGATTTAGCAGTAAATTAAGAATAGAGTGCTTAATTGAACCAGGCCATAAAGCGTGCACACACCGCC
+
bbbeeeeeggggghieghifhhggh^ddfdhiff[deggfdghihhhfhhgffhfhihihhifiihfhbfhgfgfdaZ^aab]`bbaacc
@FCC0YMTACXX:1:1101:9266:5292#0/2
CGGGTGCCTTGTATGATTATGGGCGTTGATTAGTGGTAGTTGCTGGTTGAACACTATTTGTTGGTGTGTATGTTGTGATTGAGATTGTTC
+
abbecceegfggcgifihfiiiiiihiighhfhffgcdgedghiih_ef`eghfgfhihbggdfL^db^^ba`ccbbYZb_U]TZ]RZ]]
@FCC0YMTACXX:1:1101:20806:5659#0/2
TGGTAGTTGCTGGTTGAACACTATTTGTTGGCGTGTATGGTGTGATTGAGATTGTTCGGTGGAATATGCTATATCTTTAGAATTAGTGCA
+
___e^cY`aabcehifha[ebbaaYbbQX[^IPOYHY^cHa_aZ[a^BBBBBBBBBBBBBBBBBBBBBBBBBBBBBBBBBBBBBBBBBBB
@FCC0YMTACXX:1:1101:1926:5911#0/2
CACAGAATCTAAGACTCATTCCATGGTATGAACGTGCTCCAGATTTGATGTGGAAGAAGTAGACATTTGAAAGCTGTGGAAAATCATGCT
+
b_beeeeegggggiiiafgiigfhgh`beghhhgghhihhgfcgfghaghhfg^[eegg^afdf`ffhfa`gfZbcbdfbR`]\`cecde
@FCC0YMTACXX:1:1101:11742:5953#0/2
TGAATTGTTTGGTTTCGATCGTTGTTTATGAGGCTGTGATGAGCTCAGGTGATTGTAACTCCGGATGCAAGTAATACAGAAGTGTTTAGG
+
^^_cZc]\be^JQ[d^b_g`[[befb^c]egcR^Z^cd`S^a[[IOacZa[e_a_H\\\becffT\FUZa]HMZM]b__U_^BBBBBBBB
@FCC0YMTACXX:1:1101:7906:6114#0/2
TATGCCCATATACCCAAATGGTTCTTTTTTTCCAGAGTAGTAGGCTACAATGTGAGAGATTATCCCGAAGCCGGGAAGAATAAGGATGTA
+
___eeeeeggfggihhhidffgghiiiiiiihhhhhdI^eefbfghffhiegfhhihhbgfffhhhcdgddecbcY_caXYbbbbbccbc
@FCC0YMTACXX:1:1101:10905:6230#0/2
TTTGGGTGTACACAACTCCAACTGCCATCCCCTCAACTAACAAACATTTACTTCATCAAACACCCTCTACACCGACCCGCGGCAGACCCC
+
\\J`JHQOOQ[Q`[[`^^^J`Xe`eXg[Y^ee]fRX^^IOO^^cc^Rc]e\HWbSWWWeg_gGLLUU^d`c_ZTXZX]aaBBBBBBBBBB
@FCC0YMTACXX:1:1101:4130:6443#0/2
CCAACCACCCCTTACAAAAAACCCCACCCCTCAATCCCACAACATCCGCTGACAACCAAAATGAACGAAAACTTGTTTACCCCTTTCTCA
+
b__eeeeegggggihefhhiihhhiiihhhhhhhffhhhhihiiehffedgeceeccb`accbccbca_ccc`bcbcccbbcccabbccY
@FCC0YMTACXX:1:1101:2911:6644#0/2
CTCACAACAAAACTAACCAATACTAGCATCACAGACGCCCAAGAAATAGAGACTATCTGAACTATCTTACCCGCAATTATCTTAATCCTA
+
__b`cccegfggJb[beg`ffhhgd]J`defgf_`_edfghdfdefhbghga`\`_ffb`ghbghggdgggedbbacbZT]bbcdcbbbb
@FCC0YMTACXX:1:1101:13625:6533#0/2
ATCATAATAACAACCCTTATCTCCCTGACCCTCCCAATTTTTGCCACCCTCGTCAACCCTTACAAAAAACGTCCATACCCAGATTACGTA
+
abaeeecdgggggiiiihfhiiiiiihihhicfihd]eg[cg_ffffiiighhfdf_]fbfZddbddd`aaaca_cccbcbca`bcca`b
@FCC0YMTACXX:1:1101:4250:6962#0/2
ATCAACGGAACAAGTTACCCTAGGGATAACAGCGCAATTCTATTCTAGAGTCCATATCGACAATAGAGCTTACGACCTCGATGTTGGATC
+
___eeeeegggffigfhiiiihbgfdhhfghiiihhgfhhiiiiihhggfgeggffhifiggeeedecbc`ddV^ccYb_c]``bcacbb
@FCC0YMTACXX:1:1101:11775:6755#0/2
ACACGAAACAGGATCAAACAACCCTTGCGGAATCTCCTCCAACTCGGACAAAATCGCCTTCCACCCCTACTACACAGTCAAAGACATCCT
+
bbbeeeeeggggfhiihiiiiiiihiiiiihiihiiiiihhiiiiiifhigdgdbceeccddbccccaaabccccca`bccccbbccbcb
@FCC0YMTACXX:1:1101:16579:6761#0/2
CGAGTTCCTTTTACTTTTTTTAACCTTTCCTTGAGGCATGCCTGTGTTGGGTTAACAGTGAAGGTAGCATGGGCTTGTTTGTGCTTGCTA
+
_b^cceeegggggiiihiiiiiiiiiiiiiiiihiiiiiiihfhggeghigfhdhififhigggddgecceecbbc_Zbbb^^`bbb_bc
@FCC0YMTACXX:1:1101:17167:6776#0/2
GGGTGGTAATAGCCCCCAGACATAATGTAAGATTTTGAATTATTGTGTTGGTTTCTATTAGAGGGTGGAAGCGGATGAGTAAGAACACCC
+
abbaccceggggfhhiiiihffhhiiihhiiiihiiiceghgfhihhfhhfeghiifiiihhhii_decceecca_abc]bbbb_X`baa
@FCC0YMTACXX:1:1101:3957:7211#0/2
TGGGGGTGTGCTGCTCGGATTCATAGGAATAGGGAAGTTAGGAAGAGTGTTTTGGTGGTGAAGCATGTTGTGAATAGTTCTGGGGAGTGG
+
__beeeccgegfghhhff_ffhihdgccffgffh_egaeggh_`ccbH\\_bdb`Zadbcbbbbbcc_cc[^]]abbca]bb\GOQTW^a
@FCC0YMTACXX:1:1101:13780:7356#0/2
GAGATGTGGTGGGAGTCAGCATTCTGCAATGGGGTTGCGTGCAGACCAGAGATAAAAGATACCAAATGCATGGAAATCTCCCGTGACTGG
+
_^_`ccccgceccd`eghhbghfhhgcgfffffheggffY_`ffegbg`b_\_dghiddgdggece]adbcbbdbccbcbbb^^accccc
@FCC0YMTACXX:1:1101:9162:7782#0/2
AGGGTGTTGGGGCAAGGCTTGAATGGTAAAATGCTCAGAAGAAGCCGATAAAGAAGAATACTTCTGAGATGATGAATAGTGTTATTCCGT
+
_abeacceggggfiiiiiifhdfhhhcfhiihibghhdcdgagf]efadgdgffgeecdgeeeeeeddbddbeccbccc__]__bb__bT
@FCC0YMTACXX:1:1101:5154:8040#0/2
GTTGAGGGATTGAGGAGGTTGGTGTTGGTTTGGTTGAAGAATAGTAAAGGAATGAGGCTGATAGTTAAGCTATGTATAGTTAAGTTGATT
+
^_^ceeJ`Yeeg[dgYbf[YbeJb^edgYWWae^HWXacc]I^a\Wa\egQ\Ze_bfb`fb]Z\H\Z_ca]Z`_ZUZU_Z_RTZ]abBBB
@FCC0YMTACXX:1:1101:7750:8556#0/2
TCGGATCCACATTCCTCTTTATCTGCCTCATCCGCCAACTACTACACCACTTCACATCGAACCATCACTTCGGCTTCGAGGCTGCCGCTT
+
bbbeceeegggggiiiiiiihiiiiiiiiiiiidgiiiiihiiiiihhfhgfhiihiiiiiiiggggggeeeecccccaccccccccaaa
@FCC0YMTACXX:1:1101:8877:8591#0/2
CCTAGCCCTAATTCTAATGATATAACCTATTACCCCGAACAATCTCAATCACAACATACACACCAACAAATAGTGTTCAACCAGCAACTA
+
___ceeeegggfghiiiiihhiiiiihiiiiiiihhighiiiiiiiagdhihihiiiiiiihihhfgggeeee_bbdddcddccccbacc
@FCC0YMTACXX:1:1101:18522:8531#0/2
GACCCAAACATCAACCAATTCTTTAAATACCTCCTTATTTTCCTCACTGCCATACTAATTCTAGTTACTGCCAACAACCTCTTCCAATTC
+
bbbeeeeegggggiiiiiiiiiiihiiihhiihhhiihiiiiiihadghhgfhchhhbgiiifgfghhghbghihifcgdeee_abZ]_b
@FCC0YMTACXX:1:1101:6993:8894#0/2
ATCGGATCCACATTCCTCTTTATCTGCCTCATCCGCCAACTACTACACCACTTCACATCGAACCATCACTTCGGCTTCGAGGCTGCCGCT
+
a_aeeceeggggfiiiiiiiifhdfbgfaeghbedfhihiffhdffffbgfffhddffhffgbgdddgedbee_`bc^WGTRR^[^aBBB
@FCC0YMTACXX:1:1101:16116:8996#0/2
AAAGGCAGATAAAGAGTATGGAGGCACCATTGGCGTGGAGGTAGCGAGTGATTCAGCCGTATTTCACATCTCGGGTGATATGTGCAATTG
+
___eeeceeeggghagffggh]gaP[ebafaghddU__HO^U^aXVV``eSb`V_HV\`SNZ_c]``b]]UZ`_aGWT]bcc_abcb_b_
@FCC0YMTACXX:1:1101:17538:8931#0/2
GAAGCATGTTGTGAATAGTTCTGGTGGCTGGGTGGAGTGGAAGGTGCCTAGGAAGATTGGGGTTGTTAGGGCGGTTATTCTGATGAGGGT
+
PPJYaRJ`\QY[cYKQKQKKRY`[bRJJQbYdPPOHOOYUaIOWXRWa^^BBBBBBBBBBBBBBBBBBBBBBBBBBBBBBBBBBBBBBBB
@FCC0YMTACXX:1:1101:4945:9155#0/2
TTTAATGATATTTTTAGTTTATCTGGGAGGTATGATGGTTGTTTTTGGTTATACTACTGCAATGGCCATTGAAGAGTATCCTGAGACATG
+
_bbeeeeegggggiihhghiiihhiiibfg[begfhiiaeg`fhiifh`ggghihiiiiihhiihihihigeeegeV^beeeeddddbcc
@FCC0YMTACXX:1:1101:6159:9218#0/2
CTTAAATTTCATAAGGGTTTTCGTGGAATTTTCTGAGGTAGAAAATGTAGCCCATTTTTTACCATCTCATAGGGTACACCTTGACCTAAC
+
bbbeeeceffgfghifhbdegghihihhbghhfihiih`dfegfdbfafhhgddggfhihfg`c`ghbdgggg`cbaRR]_`_`dc_bb`
@FCC0YMTACXX:1:1101:2582:9328#0/2
TACCATCTCATAGGCTACACCTTGACCTAACGTATTCGCGGTGACGGCGTTTGCGCTCACTTTGTGACCTTCATTAGGGTTTGCTGAAGA
+
^JYaZc`SJ`bQ`__beZbfdfgbdJQX[J`ZPYbZ^cdYcHVO^ZFFLLTXGHXNX^ac]TY]]XT]`bBBBBBBBBBBBBBBBBBBBB
@FCC0YMTACXX:1:1101:9348:9489#0/2
CAACACTAAGCTCACACTGATTTCTCGCCTGAGCAGGTCTAGAAATAAACATACTAGCCTTCACTCCAATCTTAATAAAAAAAACAAGCC
+
_bbccceeggggfiiiiihiiiihiifgiiihihcfhcehhhhhhcfiicfhihiiiiihhhffhhhgfhiggggggeeeecccccc[X^
@FCC0YMTACXX:1:1101:9914:9624#0/2
TACCTTTCGCATAATGAATTAGCTAGAAACAATTTCACAAAGAGGACTACAAGCCAAATTCCCCGAAACCAGACGAGCTACCCAAAAACA
+
___ee`eeggggffhifhiiihihfhhiihihhhiiihhiihihfdfggieffhhhhffihhiihigdeeeadbcacccbcccccacccc
@FCC0YMTACXX:1:1101:6455:10133#0/2
GCGGCTCATTTAACCTCTACATACTCATCACAACACAAGAACATCTGTGACTCCTCCTACCATCATGACCCCTAGCCATAATATGATTCA
+
Z[_Y``cdge]^[dffZbgbb[`ecgfgbb[aafggdbegdffhihga^ae_aeefbdaeg]ffH\V\bZbb\ZV__baZZZ`UUZ_]]_
@FCC0YMTACXX:1:1101:10493:10222#0/2
TTTTGTTTTTGGGGTTTGGCAAGAGTGGGTTTGGATGAAGGTCGGAGATGGGGGTGGGGGGGGTTGATAAGACACGGCGGTGGTTAGTGG
+
PYZacQ\aee^[UWQ[`e`b_fbeZPY^g^aeZafgacaWWHNZ_egd^ZVQKXFKR\ZLZaTVWWX_YGY`bXb_BBBBBBBBBBBBBB
@FCC0YMTACXX:1:1101:12955:10017#0/2
TACACCCCCTAGAGGAGCCTGTTCCGTAATCGATAAACCCCGATCCACCCCACCCTCTCTTGCTCAGCCTATATACCGCCCTCCTCAGCA
+
___caccc`^egagghiffZbgbec^fc`^beXZc`aegadfafedbgfd`GX\ca`bd``bc``b]``[Y__bb]`\aaET`GJX]bbb
@FCC0YMTACXX:1:1101:19092:10227#0/2
ACATACTAATAACTATTCTAGCCAATATCACCCACACCACACCACTAACCACCACCGTGTCTTATCAAACCCCCCCACCCCCATCTCCGG
+
_^^c^ccegcege_aggfgdhihhhiid[bgfbZedgZceeZeaffcghfegfgiiffgbgh_`gfdegbbaebca\a[aaa]X^BBBBB
@FCC0YMTACXX:1:1101:4947:10332#0/2
TAGATTACTTTTCCATAATATTTATTCCAATCGCACTGTTCATCACCTGATCCATTATAGAATCCTCGCTATGGTACATAAGCTCAGATC
+
bbbeeeeeggggfihihiiihiihhifgiehhfghhihcfffhhhihfhgdfhdggiiiihhhhiiifhffihcd`^gddeeeeeecbbb
@FCC0YMTACXX:1:1101:8880:10336#0/2
GCACATATCACCCGAGATGTGAAATACGGCTGAATCACTCGCTACCTCCACGCCAATGGTGCCTCCATACTCTTTATCTGCCTTTTCCTA
+
bbbeeeeegggggihiihifghiiiiiiihiihihhghhfhhiihihiihhdghfggdc_bdeadcbddccccbcbbbbcbcccccbbb_
@FCC0YMTACXX:1:1101:3207:10615#0/2
ACCGGAGCAATCCAGGTCGGTTTCTATCTATTGCACATTTCTCCCTGTACGAAAGGACAAGAGAAATAAGGCCCACTTCACAAAGCGCCT
+
abbeceeegggggiiieghihhhhiiiiiiiifghhhihiihihi_gdf`bgghgffhiegdbdcdcce]__`cc_accbccccbbaaBB
@FCC0YMTACXX:1:1101:17645:10625#0/2
CCGGAGTTACAATCACCTGAGCTCATCATAGCCTCATAAACAACGATCGAAAACAAACAATCCAAGCTCTACTCATCACAATCCTACTCG
+
bbbeeeeegggggihiiiiiiiiiiiiiiiiiiiiiiiiihhhihiihefegihiiiiihiffgfgeeeeedddbdddccccbcccccca
@FCC0YMTACXX:1:1101:20897:10554#0/2
TTGCGGTTAATCGTACGGCCAGAGCTACTGGTTGAATAATTAGGCTGTTAGTTTCGATTTCTTCTAATATGTGAATGAGCGGTTCGGGTG
+
a__cPc_^eSb`JQbae]U_PY^^R^^^Xa_a^Zc[a^^SXI^^aaGMW__f_\_BBBBBBBBBBBBBBBBBBBBBBBBBBBBBBBBBBB
@FCC0YMTACXX:1:1101:8309:11177#0/2
AGATTCTGTCTTGGATAACCAGCTATCACCAGGCTCGGTAGGCTTGTCACCTCTACCCAGAAATCTTCCCACTATTTTGCCACATAGATG
+
bbbeeeeegggggiiiiiiigihiiiifhhghiihihhZcffffhf^[\a\bc`ebgg`gfhifdeg`de_a__bdcc]_bbc_b`_Z_b
@FCC0YMTACXX:1:1101:11252:11248#0/2
AATGAAGGCTAGTATGTTTATTTCTAGACCTGCTCAGGCGAGAAATCAGTGTGAGCTTAGTGTTGTGATAAGTGTGCCTGTGGTTATTGT
+
_bbeeeeefegecgggffghdfhhhifgihfhffhiiffgegffchhfaXaeebgfgfbegee_fdgbg]`ggg^_a_ad^bbZZ_`bbc
@FCC0YMTACXX:1:1101:2833:11996#0/2
AGGTAGTGATGAGAGTAATGAATAGGGCTCAGGCGTTGGTGTACGACGTGTTTGTGGCTTCGATAATAAGGTCTTTGGAGTAGAAGCCTG
+
__b`ccccggggghibeghhfhhhhhhihiiiicheafhce_dhhdghYbcegg\bg`]bRXGHU^]U]]]GLLZb_^BBBBBBBBBBBB
@FCC0YMTACXX:1:1101:16636:12458#0/2
CCAAGATGATGCCGGTTAGACCCCCTACAGTAAATAGGAAGATAAAGCCTAGGGCTCAAAGTATTGCTGGGGACCATTTAATGTTGCCCC
+
V^^^cdccc`gcghf[Ybe_gghhifaeghfgfhX[afdcfcffhchfefhhihhdd_`cdMM^ddefgddcba_abbcdYZZT]bbbca
@FCC0YMTACXX:1:1101:18027:12316#0/2
GATATGATTCCTACGCCCTCTCAGCCGATAAAGAATTGGAAGAGGTTGTTGGCAGTAACCAGAATTAGTATGGCAGTGAGGAAAATAAGG
+
babeeeeefggggiihiiiiiiiiiiighiiiifhiiihfgfegh\aa_b\eddfbdeg_dgedeeceZ]R_bbb_\`]bab_cbYb`bb
@FCC0YMTACXX:1:1101:18553:12278#0/2
TAGCCTCCCTCATCCAAACCCCCTGAAGCTTTTCCGGCGCAACCATCCTTATGATCGCTCACGGACTCACCTCTTCCATATATTTCTGCC
+
^^\J`accc]ae`eXbf[Y`^b_`Pb`aaafa[X^cHHGLLFFUZ]V``bZRHZ__GZZ`^bQFZZFGTTT]^`BBBBBBBBBBBBBBBB
@FCC0YMTACXX:1:1101:11723:12693#0/2
ACGAGGTTGTCCTGTTAGGGTGAGGAGGATGGTTCGAGTGCTGTAGGCGCTTGTTAGAGAGGGAGTGATGAGAGTAATGAATAGGGCTCA
+
__bceecegggggihihiiibdefgeff^^egbdbdafcacfhdfghfhedebbd_]bdddeFSSTZ]_bZ`]`GZ_RYY]R]]GXGT[]
@FCC0YMTACXX:1:1101:19490:12684#0/2
TAATAATAATAACCGCCCTCGCCATAAAACTAGGAATAGCCCCCTTCCACTTCTGAATTCCAGAAGTCACCCAAGGAACACCCCTAACCT
+
P\^cceeccb````[be^_`ffhffhhbfgg_fffda^c^eZeZ_cfb\Z_bfb\\`dddddbcccaac`]`Z``\\]^`^[ZZ^[b^a_
@FCC0YMTACXX:1:1101:3635:12967#0/2
CTATGCGCAACTGCCCTGGGCTTCCTAGCAGCCCTAGACCTCACCCTTATAACAAACAAACTGAAAATAAAAAACCCATCACAAATATTT
+
bbbeeeeeggggfiiiihihiihihiiiihhhhifffhhhiihihiffdgfghdghfiiffdggeeeeeeeddaacccbccc`ba__]bc
@FCC0YMTACXX:1:1101:4464:12974#0/2
TACATAACAACACTTAATGACCCACCAGACCCACGCTTATCACATAGTTAAACCCAGTCCCTGGCCACTGACAGGAGCTCTATCAGCCTT
+
bbbeeeeegggggiiiiiiiiiiiiiiiiiihiifhhhiiiiiihbegghfh`ghhfeghihfgfggeceeecbbda^accccccdcbcc
@FCC0YMTACXX:1:1101:18293:12970#0/2
CCTACAGTAAATAGGAAGATAAAGCCTAGGGCTCAAAGTATTGCTGGGGACCATTTAATGTTGCCCCCATGAAGTGTAGCAAGTCAGCTA
+
_a^^ccec[^^gehd`ggcfddfggffb`Z\`Ze_[ea^ccX^`XXRP^^UUa^be_eff]SWH\ZeZ_`Zb`dVVHMZZ_`b`_BBBBB
@FCC0YMTACXX:1:1101:7358:13228#0/2
GCAAAGTACTATTAATTGAACAACCCCTTACCAACCTAGAATGACTAAATGGCTGCCCCCCGCCCTATCACACATTCGAAGAGCCAGCCT
+
__aee`Sa^aegghaedg_gdfdddfgbgghfiifdfdfbdggfh_ffcgf_cbZe]\_`dWa``WGTZ_bRY[b_TZZQTEQRW^^^^b
@FCC0YMTACXX:1:1101:2545:13269#0/2
AGGACTGCAAACACCTACTCTGCATCAATTGAACGCAAATCAACCACTTTAATTAAGCTAAGCCCTTACTAGATCAATGGGACTCGAACC
+
bbbeeeeegggggiiiiiiiihiiiiiiiifhiiihiiihiiiihiihihghhhiiiiiiiiiiihigggeggeeeeeeddddcccaccc
@FCC0YMTACXX:1:1101:18140:13375#0/2
GATTGTCAACTTCTAGGAGTCGGAGGTCCCCTGGGTTTAGGAATAGCGGGGGTAGGATGTAGGAGTTGAAAATTAGGCCCCCGTAGTACG
+
_bbeceeefgggehfhhihihiigagghhifagfhacfe]fbefdffhhiccEH[GRRJJJ]]Y^J]b_]_`b``b`BBBBBBBBBBBBB
@FCC0YMTACXX:1:1101:12721:13824#0/2
GATAGTTATAATGGAGGGGATGAGGAAGTTGTTGTTCATTGTGAGTTCTTGGATGATAATTCATTTAGGTAGGAAACCGGTTAGGGGGGG
+
^J\ccacce]eecgYbef`cdbb_II_cPIY^X_acXXXc[XaIOX^I^Wa`XS\]beg[bfbYbdb`gV\VG\V^]U^WKXX`bBBBBB
@FCC0YMTACXX:1:1101:8792:14010#0/2
ACTGAAAATAAAAAACCCATCACAAATATTTAAATTCTTCAATATACTAGGATATTTTCCCATCACAATTCACCGCACAATCCCCTATCA
+
__bcc^ccegggcfgifffiifhihiifhfhfh_fhfiifffidghiiabcagcghhiihfehificghihdfbdgdeabd`dbccabcc
@FCC0YMTACXX:1:1101:12765:14333#0/2
AACCAAAAACTCCCTAGCCCACCTCCTACCACAAGGCACACCCACACCTCTCATTCCCATATTAGTAGCAATCGAAACTATCAGCCTACT
+
_^_ceeca`cggadegfhihhiihifffhhddfghaghfZfgebg`gfff_`ghhbfbbbd`]]^ddZZad]^`dc`a`]_]RTYXTYb`
@FCC0YMTACXX:1:1101:13635:14353#0/2
TGTGGTTTTAATTTGCATTTTCCTGATGATTAGTTATGTTGAGCACCCTTTTATATACCCATTGGCCATTTTTTGTGTTGTCTTTCGAAA
+
_b_eecceggggfihhhhiihiiiiibghfhhhegfhhfbg`ccgffffggfdggggghihif[egbdggfhhhfggb_abbd_bbaBBB
@FCC0YMTACXX:1:1101:13875:14477#0/2
GAAGGTCACAAAGTGAGCGCAAACGCCGTCACCGCGAATACGTTAGGTCAAGGTGTAGCCTATGAGATGGTAAAAAATGGGCTACATTTT
+
bbbeedeeggggggfgghhhhhiiihiiihiiiiihhifffeceeebdcdbbc_bbbbcccccccccbcb]bbccccabb^ababccdcd
@FCC0YMTACXX:1:1101:8832:14651#0/2
ATCTAATGTTTTAGTTAAACTATATCTACAGGAGGTAAATCCCAGGATGATGTTGGGGTTGAGAGATAGAAGGATAATTGGGGCGAGGGG
+
_b_ceeeegcggeabegfhhffdgiihghfhhReaf_eghhefdff\c`XX^aced`fV`f_dU\T_bg\bgb__ZVZZY]`c]_BBBBB
@FCC0YMTACXX:1:1101:12584:14545#0/2
AAACATATAAATGCGTTAACTCCTTATAAAAATTAATGAAAAGGAAATTATTGCTTCTAGGTTGCCTTATACTCACCCCTCTGAGCAGCT
+
bbbeeeeegggggiihiiiiiiiihhiiiiiiiiiihiiiiiiiihiihihhiihiiidhieghhiiiiiiiiiiigggeeeeddddcdc
@FCC0YMTACXX:1:1101:16142:14715#0/2
CTAGGATGTCTTTAGTTGTGTAGTAGGGGTGGAAGACGATTTTGTCCGAGTCAGAGGAGATTCCGCAAGGGTTGTTTGATCCTGTTTCGT
+
abbeeeeecegfffg_efcfbegaciiiiYdgfghfhhhffhfgbfgh_edghhfhidbbdcbbeecccaa\Z^W[^b]b_``]]_``_`
@FCC0YMTACXX:1:1101:4297:14984#0/2
TAGAGGGCCGTAATTAGTATGTTAAGCCCTGTTAACATAATGGTGATATGGGACCAGGAGAATGAGGTCGCGATTACAAAGAGTTCGCCT
+
___eeeeeggYe`fgfgfgfhghfdgfdggfhiheffghdfffaedhhhgghffhiihhifhifgggZbeec^__cbbccbcbR]__aaa
@FCC0YMTACXX:1:1101:8138:15169#0/2
AGCCGAATACACAAACATCATCATAATAAACGCCCTAACAACCACAATCTTCCTAGGCACATCCCACCCCATCCACTCACCAGAACTATT
+
_a_eecceefgegihdhdfhhJb]aefhiifhafhhdgfhhffeehihdeeffggghbcghgdddeecdccdcccccccbcc_c`X]b`c
@FCC0YMTACXX:1:1101:9804:15082#0/2
CCTATACTTTTACATACGCCTAATCTACACCACCTCCCTAACACTATTCCCTACATCCAACAACACAAAAATAACATGACAGCTCGAAAA
+
^__ac^^cgggcgffghahfgabdfgbddddegh[afb]efbfegaff^[^I^e_aggfffhdgfhf`gde_bdeee]_bbbaZ`_^baa
@FCC0YMTACXX:1:1101:14861:15136#0/2
CCTGAGCTCATCACAGCCTCATAAACAACGATCGAAAACAAACAATTCAAGCCCTACTCATCACAATCCTACTCGGCACCTATTTCACCC
+
bbbeeeeeggggghihhhhiiiiiihiiiiihiihhhiihhihhhfiihiihiiiiiiiiiiggfgggeeeeedbbccccc`bccddccc
@FCC0YMTACXX:1:1101:15287:15183#0/2
CTATCCTAAAGTAAGGTCAGCTAAACAAGCTATCAGGCCCATACCCCGAAAATGTTGGTCACATCCTTCCCGTACTAATCAACCCACTAG
+
_bbeeeeegcggeghieffghiiiihiihifhifhgdffiighihhdfghggbeVbf\__dhfieggegeea^]acdcbcccccc_a[^b
@FCC0YMTACXX:1:1101:2096:15390#0/2
GGCCATGTAAGATATATAGGGTTTGGCCTATGATTTAGCTTTGACAAAGCTATGAAATGACTTTTCTAATACCTTGTTGAAAAAGTTATA
+
_abeecc`eagegfda^`ghgeegihhihihihihhfhiihhcgfhihhaffggfhhiiiiiihiifhfhhghfffcgfhhfdgeVZ_cd
@FCC0YMTACXX:1:1101:4581:15421#0/2
CCCCCATAAATAGGAGAAGGCTTGGAAGAAAAACCCACAAACCCCATAACTAATAATACACTCAATGTAAACAAAATATATATCATTGCT
+
___eeeecegeggiicghagihieheghhhhhihihhihichfhhdffffdggffhdhdgfegfgfg]cbacecdcdddddceccb`]]b
@FCC0YMTACXX:1:1101:19563:15263#0/2
ATATTCATGTTACTTATACTAGCATTATTGCTTCTATATGGTGATAGATTAATCCAATGTGGGGTGAGGAGTTCAGTTATGTGTTTGGTA
+
^_aeceeeeegg^cgdfd`hggagdghbfdbgfghd^a^efg]fb`ff[cb]a^effgYX^bOUYZX_ZR_HH\\^VHV_cV^ZZ]_^BB
@FCC0YMTACXX:1:1101:10180:15684#0/2
TCATTGTATGGGCCCATCACATATTTACAGTTGGCATAGACGTAGATACACGAGCCTATTTCACTTCCGCCACTATAATCATTGCAATCC
+
\^aVa\ccggfgfZeaeefh_`gaghaXbJ[II^RXPYIPY^eWZHXaSXXO^FLLWZ\V\VbVS_VHTYZaX]ZZZZ_BBBBBBBBBBB
@FCC0YMTACXX:1:1101:12147:15689#0/2
CTACATTTTCTACCTCAGAAAATTCCACGAAAACCCTTATGAAATTTAAGGGCCCAAGGAGGATTTAGCAGTAAATTAAGAATAGAGTGC
+
a__eeeeefgf[e]egffhhhdgfhihdbgfhffhdfffddgiibfhdfdcZeeagdfZ\_[c^Zbd]]_ceeee[bdb`bb]_R]bT]T
@FCC0YMTACXX:1:1101:6146:15886#0/2
GTAATAGACGCCTGGTCGTGTGGCCGTGAAAATGGTTTGATTTAGACGTCCAGGTACGGCGTCTGTTTTTAGGCCTAGGGTGGGGATAGT
+
___eeeacgcggeffYde_eefg_^f^e^cg__egI^ecbfhdefdgfZeb`dgH^\da[]RZNWGT]`aaX]b`R]bBBBBBBBBBBBB
@FCC0YMTACXX:1:1101:13906:15834#0/2
GAGGTTAAATGAGCCGCTTATTAGTAGGACTGATAGGAGGATAATAGTAAGAGTAACTTCATATGAAATTGTTTGGGCGACGGCTCGCAG
+
___ccdeeggfecffihihegadfgghhffhfbg`eheff^ffhif_effcghfffdbgfihbfhffhffhhhhf\aX^``a_cBBBBBB
@FCC0YMTACXX:1:1101:17475:15775#0/2
CCAAACCAACATGCACTAAACCATTCACCTACACAAAGTATAGGCGATAGAAATTTTAATCTGGCGCTATAGACACAGTACCGTAAGGGA
+
^__cccecgcceeihhhihhfihddcbghfhgfghifgSaafhggdfaeYaagfggfhfhfffihfeaN_bcddbbca`bbba[`aab^`
@FCC0YMTACXX:1:1101:5894:16050#0/2
CATAATGAATTAGCTAGAAACAATTTCACAAAGAGGACTACAAGCCAAATTCCCCGAAACCAGACGAGCTACCCAAAAACAGCTAAAAGA
+
[a_eeeeeeggeghihhfhhfihihhidhhiihihhhhfhiii`gf_bdggfhhhhhhhfhhggggee_bddcaccccaccbab_bcb_a
@FCC0YMTACXX:1:1101:9991:16026#0/2
TGAAACATTGGCATTATACTCCTTCTTATAACCATAACAACAGCTTTCATAGGTTATGTTCTCCCATGAGGCCAAATGTCATTCTGGGGA
+
a_[cce`dgffcafhage_hc]dgdghhhiiihiadbedgiihdghhihhdcgccgffhhfbdgfghfeghhhdgbb]^dde`ce]_BBB
@FCC0YMTACXX:1:1101:8326:16729#0/2
AACCTAGGACTCCTATTCACCCTGGCCATACTCAGCCTAATTGTCTACTCCATCCTATGATCAGGATGAGCATCAAACTCAAACTACGCT
+
abbeeeeegggggihiiiiihiiiiihihhhdghiiiifhhhffhiiihhghiiihihihiihihfhhhhiiiiigggggeeeecedcbc
@FCC0YMTACXX:1:1101:8032:16896#0/2
AAATAGGTGTTGATATAGGATAGGATCTCCCCCTCCAACAGGGTCAAAGAAAGTAGTATTGAGGTTGCGATCTGTTAGTAGCATGGTAAT
+
abbeeee`eeeeeghhhiighhiihiiiiiiiihiihihhhihcfffhi_acgafgffgghghi\dfgg`^ceeabbd`dddccccGT]b
@FCC0YMTACXX:1:1101:11904:17092#0/2
GTTGGTGTGAACGAGTAGGGCATAAGTCCTAGGAGGGTTGTTATAGCAATAAAGGTGATTAGGGATATTAGTATTAAGGATCAGGTTTGT
+
a__cccccefggcYb`d_[egd]dd]ddffbghX^cH^agUWcfff[b_e_efhfM\\\cfffeH^^bdcc_adee``bd```bbbBBBB
@FCC0YMTACXX:1:1101:12363:17705#0/2
TGATAGGGGATTGTGCGGTGAATTGTGATGGGAAAATATCCTAGTATATTGAAGAATTTAAATATTTGTGATGGGTTTTTTATTTTCAGT
+
__aeeeeegggffaaddfPb_echh^gdhhiiehihcaefhihc^cf`ggbedffhdhhcegiifffgac\dgY`HT^^cbabbcdbZZa
@FCC0YMTACXX:1:1101:16018:17635#0/2
TTCATAGTTTGAGTTAGCCAGGCAGAAATATATGGAGGAGGTGAGTCCATGGGCAATTATAAGGGTAATTGCACCAGAGAAGCTTCAGGG
+
bbbeeeecgggfgiiiiiiiiiiiihiiiiiihhhhhifhi^afgfghiihihhihiifhhhffibghihggggggeeecdddcdcbccc
@FCC0YMTACXX:1:1101:18475:17608#0/2
TGTAAGCATGTTGTCTAGAATGTTGGGTTGATATGTAATGATATGTGTTATGTACAGTTAAACATATATAGTACTATATATTATACATGC
+
_[_ceeeeac`eedffdgX^ahhdfdfcd^d_e_[Y^egh[ffgfegfaedfhbhhicgcefeggfgdffYH\ebgd_dfb]Zbgbd\`Y
@FCC0YMTACXX:1:1101:15420:17978#0/2
CCTAAGCAGGGTGTTGGGGCAAGGCTTGAATGGTAAAATGCTCAGAAGAAGCCGATAAAGAAGAATACTTCTGAGATGATGAATAGTGTT
+
bbbeeeeeggf^ceegdhhhiiiiiifhghhfhSccghecfhfhfffhfibdgaddgeeccebbd_bbbccbbcbbbb]ab]_Z___b`a
@FCC0YMTACXX:1:1101:19539:17775#0/2
CCGAACAATCTCAATCACAACATACACACCAACAAATAGTGTTCAACCAGCAACTACCACTAATCAACGCCCATAATCATACAAGGCACC
+
bbbeeeeefgggehhhiiiiiiiihiihihiiiiihfhhaecffhiihcgeghfhiiihiiiihiggggeecccccbbcccccc`__aaa
@FCC0YMTACXX:1:1101:7965:18047#0/2
CTGAGCTTGTTGAAGATAAGTACAAGCTATTCGGAGAACTGTACAAAACATTTACCAAAGGCGGTCTGATCTGCTGTTCCATTGAGGTTT
+
aWWJSJ\\\\JJKKQJJ[Y[RR[[Sbfg]gb[ZHbY^WYYgIYXOOIWXOX^egbaW\afXGTYX\\bGMM]GUZ]bc__c]]_BBBBBB
@FCC0YMTACXX:1:1101:17566:18174#0/2
CCGCCCACTCAGCCAGTTTCTATTCTGACTCCTAATAACAGTCCTATTAACCCTTACCTGAATTGGAAGCGAACCAGTAACCCAACCCCT
+
_bbeeeeeegggcbdgiiiiihhhhhdghiihihiihiedgaefffhiiiihidgfhihihhfhhffhhfab`ccdc`]`bcaZ\_aa_[
@FCC0YMTACXX:1:1101:6825:18611#0/2
TAAGCCCAAATCGGATCGAAAACCTCACCGATACCTAACAGCCAGGCATAGCAAGCACAAACAAGCCCATGCTACCTTCACTGTTAACCC
+
bbbeeeeegggggiihihhiiiiihihiifihhhiihihfdfhhhhhdcggedgeeeeecdcdcbcca_^bbbcbcbccbccc_bbd`bc
@FCC0YMTACXX:1:1101:14781:18683#0/2
AGCCACAAACACGTCGTACACCAACGCCTGAGCCCTATTCATTACTCTCATCACTACCTCTCTAACAAGCGCCTACAGCACTCGAACCAT
+
___ece`^eeggeggdg`dgh^efhbgdb_ccdbgfgbghh]ebgffgg]b\`eghbZ\bdgdY\b]aaZ`bWW]b`Y]ba]YWGX[X`b
@FCC0YMTACXX:1:1101:14962:18694#0/2
GATGATTGCTATTATGAGGATTATGGATGCGGTAGATTGTATCAGGAAGTATTTGGTAGCAGCTTCTGTAGAGCGGAGGCTTGTGTTTTT
+
_^acccccegggcggfffZ`ecddd]e`eee[d[^Y^be[caaehg`ghfhcgh[^eddddaa__Sbcbb\cgfBBBBBBBBBBBBBBBB
@FCC0YMTACXX:1:1101:9263:18954#0/2
TGCTAGAATGAAGATCGATAGGAAGAGTGCTAGTACGCCTCCTAGTTTGTTGGGGATGGATCGTAGGATTGTGTATGAAAATAGGAAGAA
+
__[c`d^^ecg`gha]gffgfiiifdf[ba]edgfhfh^aUcafca`WXaWaQ__Za_ddY_aHGZT^^BBBBBBBBBBBBBBBBBBBBB
@FCC0YMTACXX:1:1101:12651:18866#0/2
GGTTGGAAGTGATTCGTGTTTTGTAGTTTTAGCTGTGTGATAAGATATAGTGTAGGTAGCATCGTTATAATAGAGGTGAATCGTGTCGAT
+
^^^cc`JQQbRcgh^[baJR`JJQ[`X`^bfa_PIPIPYacIYRSIYc_XXIO^BBBBBBBBBBBBBBBBBBBBBBBBBBBBBBBBBBBB
@FCC0YMTACXX:1:1101:18490:18811#0/2
GCGGTTATTATTATTAGGGATGGGAGTTGGCTGATGTAGTTCGTTGTTGTTCAGCATCCTGATAGCAGGTTGTTGGAGATGATTGCTATT
+
___ecc`dgaggcghiiifdbfgfghf_[^dfcbdg`[aaefffhdhiddf^\aag]egadeffbfdghQ`^[ZZGV^Z]bYZ_b`Z]__
@FCC0YMTACXX:1:1101:2511:19212#0/2
AAGGGTTGTTTGATCCTGTTTCGTGTAGGAATAGTAGGTGTACGGTTGTAAGGGCGATGATGATGAAGGGGAGAATAAAGTGTAAGGTGA
+
___ee`ccceggchihiiegfghWeJQ_g^cR^^I^afP^OO^cfXaYV^aSaf_`S_\Z\bbdeZ_Z_bNXZ]\TY`bbGTT]bbbBBB
@FCC0YMTACXX:1:1101:7940:19224#0/2
TTTTGGACGGGTGTTGTGTGGTGGCCTTGGTATGTGCTTTCTCGTACAATGTCACGTCATCATTGATATAAGGTTAGTGTATTGTTTAGT
+
___eceZaeggYcfZdefgf[^cg]cefXZ^^^a^^egfg^eafghd`bffgddgdgdgea]]aaRUZ]__``Z]R\bbcc`_bBBBBBB
@FCC0YMTACXX:1:1101:14131:19224#0/2
TCCGAGTCAGAGGAGATTCCGCAAGGGTTGTTTGATCCTGTTTCGTGTAGGAATAGTAGGTGTACGGTTGTAAGGGCGATGATGATGGAG
+
__acceceggfgfdffghdfhhhhhhiZccdgfd]fhehhcefgdada\ebH\\Zb\cdhH\V\bdcV_NKMZZ``_BBBBBBBBBBBBB
@FCC0YMTACXX:1:1101:18759:19334#0/2
TGGAGAAGGCTACAATTTTTTTAATGTCGGTTTGTGTGTGGGCGCAGATGGCTTTAAATAGGGTAGTAATAATCCCTAGGCATAATGTAA
+
WWYYcacZYa`e^[J`fg_ghYegabIY^HOO^cO^XaGXUZGZNZ\agBBBBBBBBBBBBBBBBBBBBBBBBBBBBBBBBBBBBBBBBB
@FCC0YMTACXX:1:1101:5659:19620#0/2
AATCTACACTATCTCCCTAACACTATTTCCCACATCCAACAACACAAAAATAATATGGCAATTTGAAAACACAAAACCTACACTCCTTAT
+
___eecececcccfhhfdaXefcgfgdhcgh`bdhhhfaf_ffccagdhhfgdh_fffhcgicfhhfhffcgdgeeeae_bbdbccbcbb
@FCC0YMTACXX:1:1101:13043:19671#0/2
CTTATATCAATGATGACGTGACATTGTACGAGAAAGCACATACCAAGGCCACCACACAACACCCGTCCAAAAAAGCCTTCGATACGGAAT
+
bbbeeeeeeggfgfhhih_agfgiigeghhfhhefhhihifgaehifhehffhffhifhhhdgggeecaddcccca`bcbaaeacaa^a^
@FCC0YMTACXX:1:1101:10771:20195#0/2
AGATTATAACAAATGCATGGGCCGTTACAATAACGTTATAGATGTGGTCGTTGCCTAGTAGGCTGCCGGGTTGGGCTAGGTCAGCTCGAA
+
___eacadcagfcga[egiibedgbd_eef^egcfgbfd_adegXaeXcfdaddeefc\\M_Y\`b`ca`RZ^ZFTKKTGTRGX]]b_O^
@FCC0YMTACXX:1:1101:6452:20477#0/2
AAGCCGGGAAGAATAAGGATGTAGACTTCGGGATGACCAAAGAATCAAAATAGGTGTTGATATAGGATAGGATCTCCCCCTCCAACAGGG
+
_a_ccc`^ege^c^bebfXQ^ead]bccg`ff_efXee[G^eg_eghdgf__cgcbgdgggZ^]aa^^abdYZ_Zb`Z]]ZW[X]ba[`a
@FCC0YMTACXX:1:1101:9094:20331#0/2
TAATAGTGAAGTGGCTATGTTGTCTGGGGTATGAACCTGGGGTTCATCGTCATGTGCCAGGAAAATGTAGGACATGGGCACAGTTGACGA
+
_a_eccccgge`effheghhfgdgdfihibedghihiiihhi`gffhiiieffieffhiiihhfh`ddgdgbcadeeccccbb]```b^[
@FCC0YMTACXX:1:1101:18656:20356#0/2
GAACTATTGTGTTGGTTTCTATTAGAGGGTGGAAGCGGATGAGTAAGAACACCCCGGCAACAACTATGGTACTGGAGTGAAGTAGGGCTG
+
___ecceeaege`ff`eebghhifgdgfgH^fghdbegUceaeSaegbeg_fgfhgdabN\``abbb__bbccbc]`KWS]bS_bbac^a
@FCC0YMTACXX:1:1101:9916:20536#0/2
ACCCCACAATTGTACTCACACCTCCGTTTATGTAGCTTAAACCCGCCCAAAGCAAGACACTGAAAATGCCTAGATGGGTTTGCACACCCC
+
bbbeeeeegggggiiiifhhifhiiihiihihhfhhdhfhhhii`fhhiigfhhehhiigggggeeecedcbbdbdbaZ^aabdcb`_ac
@FCC0YMTACXX:1:1101:17412:20621#0/2
CGCCATCTTCAGCAAACCCTGATGAAGGTTACAAAGTGAGCGCAAATGCCCCCACCGCAAAAACGTTAGGTCAAGGTGTAGCCCATGAGA
+
__beeecdgeegcffghgfhhffhihiifhhhfhfieghhhihihihihhgghiiiigeeeeccccccccccbccbRY`bcbbcabbbcc
@FCC0YMTACXX:1:1101:3391:20804#0/2
TTTCGATCCGATTTGGGCTTATGCAGTGGAGAAAATATTCCTGTTACTTATACTAGCATTATTGCTTCTATATGGTGATAGATTAATCCA
+
JY^ccc]aZ`[`ea]efdafX`agggI^ZI^accgfffffIY^^^Xaa_[aehhdegfcbgdffZb`ffZ_bb\_R^]``gee_b_ccc]
@FCC0YMTACXX:1:1101:7479:20965#0/2
ACTACCGACACCTGCATTAAAAATTTTGGTTGGGGCGACCTCGGAGCACAACAAAACCTCCGAATAACACATGCTAAGACCACACAAGTC
+
_[Zacd]ccg`cceghd[e]affR^fgS^caeUce^SSYX_Z^WRKXZ^[GWTG[TXWXXGHVaW^bS_b^YGGSG]GSY^[aPGQ^BBB
@FCC0YMTACXX:1:1101:18957:20930#0/2
GACATAATGTAAGATTTTGAATTATTGTGTTGGTTTCTATTAGAGGGGGGAAGCGGATGAGTAAGAACACCCCGGCAACAACTATGGTAC
+
a_beeeeegggggfghhhifghicfhiggfghiffhiigfhfghdfhO_aTX_aac_ca`bbbccccccccaaccca_a[^`bbbbbR_b
@FCC0YMTACXX:1:1101:3869:21081#0/2
AACATAAAACCCCCCGCAGTATCCCAATACCAAACCCCTTTATTTGTCTGATCAATCTTAATCACAGCAATCCTCCTACTCCTCTCTCTA
+
_bbeeeeceggeghiiifiegihhehhhhihiihhhiiihhffhibgfgggegeeeeeeeeddbdcdccbcccc]`bbb``bbcbbcccc
@FCC0YMTACXX:1:1101:8386:21241#0/2
ATCACTTGTTCTTTAAATAGGGACTCGCATGAAAGGCACCACGAGGGTTTAACTGTCTCTTACTTTTAACCAGTGAAATTGACCTGTCCG
+
a__`cceeeegggidfffdhcdbcgfdfghieiiffffhdehf]_ceZeg_e`bdg__d`d``dggeY]bbe^`]RZ`_b]bZZ_X`]_a
@FCC0YMTACXX:1:1101:4814:21263#0/2
GGATAGGATCTCCCCCTCCAACAGGGTCAAAGAAAGTAGTATTGAGGTTGCGATCTGTTAGTAGCATGGTAATGCCAGCGGCTAGGACTC
+
a__eeceWeeggcf`ffhfhhfafgiR^^^ceZeg_IYcX^aaXaf_X^ccgY\_eZ\bfg_fdddR\^V^bcb]bZ]\]WZZTX^R_BB
@FCC0YMTACXX:1:1101:11689:21745#0/2
AGAAACAATTTCACAAAGAGGACTACAAGCCAAATTCCCCGAAACCAGACGAGCTACCCAAAAACAGCTAAAAGAGCGCACCCATCTATG
+
bbbeeeeeggggghihiiiihhhiiiihhfhhihiihhiihhhhdhiiiheffifgfggeceecccbcccccbbacccccccccbbcbcd
@FCC0YMTACXX:1:1101:16825:21501#0/2
GGGGTTTTACTCTCTCCGTAAGGTTTTTTCCTAGTGTCTAAAGAGCTGTCCCTCTTTAGACTAGCAATTAAGCTTACAGGGGGATTAGGT
+
^Z^c\_cceee]^aafhYb^^adQbegheaa[a^^XOXX^acO^cXNXHHMWdR\bZSHMHH\VZ^d`geZZRVHM]`_BBBBBBBBBBB
@FCC0YMTACXX:1:1101:19109:21567#0/2
TTCTTGCCGCGGTACTCCTAAAACTAGGTGGCTATGGCATAATACGACTCCCTCCCATCCTTAACCCCTTAACAGAATACATAGCTTACC
+
ZY^aVcc^YP_^Wb_Xbe]dd_IPYI^aa_\aHI^^eXeeddW\MWbaFTHGVVTGZZRZ_cd]]_Z]\ZZZ]`_]YGT]`ZZ_]YSS]`
@FCC0YMTACXX:1:1101:20514:21725#0/2
CCTATCACACATTCGAAGAGCCAGCCTACATTAAACTAGTTGAAAAAGGAGGGAGTCGAACCCCCTAAAACTGGTTTCAAGCCAGCCCCA
+
bbbeeeeeggggfiihhfhfffgfffghdghhif_gfhhcgbcghiiiffc`fffZegffeeeee]`]bbb_bb]_`bccbbabaaa_cO
@FCC0YMTACXX:1:1101:9902:21799#0/2
CATCCACTCACCAGAACTATTCACAACATGCTTCGCCACCAAAACACTCTTCCTAACCTCCCTATTCCTATGAATCCGGGCAGCATACCC
+
__beceeacgggghhiiiiiihihiiffdhhihhhiiiifhhhiiffhhfgfhihhfffghfgfggfgggeceedeeccccaac_``b^b
@FCC0YMTACXX:1:1101:13224:21889#0/2
CTGTAAACAACCCTGCCCACTCTCTTCCCCCCTAACACTCCTCTCCCACCCCATAAACTCTCAAAACACTCTACAAACTCGCTGTATAGC
+
b__eeeacgeggfffhhfghcfdded_aghiiceghadfhidefhihfdhegP\\ddd_bbb]bcd`a`_^_bbcb`XY_BBBBBBBBBB
@FCC0YMTACXX:1:1101:4358:22136#0/2
TCGAAATCATTTGTTTTGTTTAAACTACTTACCAATTCGGCTCAGTCTAGTCCTTTTTGGGTTCATTCATAGGCTAGGCTGAGAATTAGG
+
bbbeeceeggggfghhiiihiihiiiiiiiiiiifhiffhhiihifgfghhhihfhiidgfbff_dgffegggfgeeeebd]```bcbbb
@FCC0YMTACXX:1:1101:9126:22106#0/2
TGTCTCGCAGGCGGCAAATACTAATAAGATGATGGGTATAATGTTGATTAGGGGGAAGTGTGTGTTTGAGGCAATAAGGGCAGCTATGAT
+
___eeecefgggghihiihfhhhefhihfhighghh\acgffhffhegfgdghge]]_TZ_b```b^b`_ba_`cccbcccccccccbbc
@FCC0YMTACXX:1:1101:2037:22465#0/2
GGTGTTGGGGCAAGGCTTGAATGGTAAAATGCTCAGAAGAAGCCGATAAAGAAGAATACTTCTGAGATGATGAATAGTGTTATTCCGTAT
+
_aY``^`aggfeeiihihaf[efdIbcbbcbf`S^aXfZO^cgG^_Zegd]b`_]_\^`^dgddZZZ^^_RZU_bUZ]TT_RZ_BBBBBB
@FCC0YMTACXX:1:1101:13224:22281#0/2
TCAAACCAAGAAACAACCATTTGGAGCTGACATTGAATAATAACCCAAACACTAGACCTAACACTGAGCTTCAAATTAGATTACTTCTCC
+
bbbeeeeegggggiiiiiiiiiiiiiiihiiiiiiiiiiiihiiiiiiihghiiiiiiiiiiiiiiiifgggfgeeeeeecddddddccc
@FCC0YMTACXX:1:1101:12197:22739#0/2
TCTGGGATTCAGAAGTGGAAGGGGGCTATTCCTAGTTTTATGGCGAGGGCGGTTGTTATTTTTAGGGATGGGGGTTGGCTGAGGTAGTTC
+
___eeecdggeeafeaffhgfdfgfcf_gfff]Sa^efhdeedfhaead`XZW_NKKJR]GR_[XRW^baa[^ZTLXR]__BBBBBBBBB
@FCC0YMTACXX:1:1101:3001:22858#0/2
CACGCAGCTCAAAACGCTTTGCCTAGCCACACCCCCACGGGAGACAGCAGTGACAAGTATTTAGCAATAAACGAAAGTTCAACTAAGCCA
+
bbbeeeeegggggiiiiiiiiiiihhhiiiiiiiiiiiddhhfhhegfgebcaceed]beb]`bcccccccbcacccT]bbcccccbbbc
@FCC0YMTACXX:1:1101:20945:22792#0/2
TAACAATCAACACCCTATTAACCTCGCTACTGATAATTATCATATTCTGGCTACCCCAACTCAACCCCTATACAGAAAAAACCAGCCCTT
+
^a_ecc[ccgfegdfghfh_acdffdfZHYcXc^egdcf[effgh]X^ae_cefbgbZZe__SRVc[d^daV_^VVZZ`baaaQKX[^^[
@FCC0YMTACXX:1:1101:3193:23096#0/2
GTGCAATTGAGGAGAAGGCGGAGGAGGTGTCTGGGGAGTAGTGTATTGCTAGGAGTAGGCCTGTGATGATTTGTAAAATTAGGCCAGCTG
+
W\^acacc]Y`cWYbaa`ad[Y_gHOWOaNXI^aH[ZZ_`_V\H\d`Z\VVHZMZ^_``_bd_``b__]]_T]ZGZT]]YbRYSGGJJY`
@FCC0YMTACXX:1:1101:3982:23046#0/2
CAAAGCAAGACACTGAAAATGCCTAGATGGGTTTGCACACCCCATAAACAAATAGGCTTTGTCCTGTCCTTTCTATTAGCTTTTGGCAGG
+
\\PYS^ccR[[JY[YY`dhhRYRR[[ggXRdeVe^XIYIY^^^ege_WWacQW\aH\\eBBBBBBBBBBBBBBBBBBBBBBBBBBBBBBB
@FCC0YMTACXX:1:1101:4987:23223#0/2
GGATCTCCCCCTCCAACAGGGTCAAAGAAAGTAGTATTGAGGTTGCGATCTGTTAGTAGCATGGTAATGCCAGCGGCTAGGACTGGCATA
+
__\`J`caZee^Ufegcf`egJ^`defghi[bb^P^^gc]dcXHOX_Y\ZaMWW_\W_HHVH\ZV\H\^d`a_^]XRRPT^RTY^BBBBB
@FCC0YMTACXX:1:1101:9098:23346#0/2
GGGAGGGTCAGGGAGATAAGGGTTGTTATTATGATAGGGGTGTGCATGATTATTACTTTTATTTGGAGTTGCACCAATATTTTTGACTCC
+
_bbeeeecggggg_feghhhihbfghifhidhffhghiii^`efc_becgebfdghhigg_bggfeceeeccddbdccbbdcdc^^bbbc
@FCC0YMTACXX:1:1101:6700:23925#0/2
GGAGATCCTATCCTATATCAACACCTATTTTGATTCTTTGGTCATCCCGAAGTCTACATCCTTATTCTTCCCGGCTTCGGGATAATCTCT
+
bbbeeeeegggggiihihiihihihihhiihihiiiiiiiifhghhiihighghihiiiiiiiiiiiiiiiiiggeeecccY^bcccbbd
@FCC0YMTACXX:1:1101:11220:23903#0/2
CGACATGACTAGAAAAATCTATACCTAAAATAATCTCACAAGCACATATCACTGCCTCCACAACTGTAACCACCCAAAAAGGCATAATCA
+
_[[cc`cegf]bb`fg]XdbSbY[[bc[aaghhiii_ffa]e`bfbffghhfhag_edcgfifh_\Maegghb`Wbdeac]\Z_`bb_b`
@FCC0YMTACXX:1:1101:9439:24150#0/2
CCAGCTCCGAGGTGATTTTCATGTTGAATTGCAAATTCAAAGGAGCAGTCTTAGAGTTTCTGCCGGGGCTTCTCCCCCCCCTTTTTTTTT
+
__beeeeegggg_efghiiiiiihiiihhhhgghhhihiiidghiihhfhhihhiighihiiiiihgeb[`BBBBBBBBBBBBBBBBBBB
@FCC0YMTACXX:1:1101:15374:24033#0/2
AGGCCATAAAGCGCGCACACACCGCCCGTCACTCCTCTCAAATATATTTAAGGAACATCCTAACTAAACGCCCTAATATTTATATAGAGA
+
___^ccdeegcc^fY^eehZcfc`acddU[_ZSHWVaV_H\bgbd^V^b^^HZ_d``bb^]_bZ`b]_b[W^_abcY`Y]SYY]]_bccb
@FCC0YMTACXX:1:1101:2632:24495#0/2
CGTGGCACACTGCCTGTAGTCCCAGCAACTTGGGAGGATGAGGCAAGGGAGTAGGGCCCACCACTTAGGGGGGGAAGGCCTTCTTTAGTG
+
^a_JSH\caeZc^``[`[eg`ebJ[eJ`_^SSYHHYcYOY^cX^OaP^Va`G\b`BBBBBBBBBBBBBBBBBBBBBBBBBBBBBBBBBBB
@FCC0YMTACXX:1:1101:9844:24471#0/2
CAAGGGTTCGTTTGTTCAACGATTAAAGTCCTACGTGATCTGAGTTCAGACCGGAGCAATCCAGGTCGGTTTCTATCTATTGCACATTTC
+
__becc`cgWeagdfhhdfbfZefhfhfd`]cffcghiaefbegihiiihhfghhiedgfeeaceMZ]ZRZU]bbcccdccbbbY_bcdd
@FCC0YMTACXX:1:1101:8639:24564#0/2
TCCAATGTCTTTGTGATTTGTTGAAAAGAGGCAGCGATTGATGAGCATAAGTGGTAAAATGGCTGAGTAAGTATTAGGCTGTAAACCTAA
+
a_aa\ccd^ebeeY`egffaihd^bc]dgfJbfb\YeRa^YIXIO^I^IW^NNWdgfS\\\]UHZUUMM\`\bd_ggbcZaa]Za_Z_bb
@FCC0YMTACXX:1:1101:9653:24547#0/2
GCTGGCCATCTACTAATGCACCTAATTGGAAACGCTGTACTAGTACTATTAACCATCAACTTCTCCATTGCCCTACTAACCACTATACTC
+
___eeeeegggfgiiihihhiihiiiiiihihihiihfhiihihhiiiihdhiiiiiifhiiiiiiiiifhifhifefggeeeeddbbdd
@FCC0YMTACXX:1:1101:13054:24635#0/2
AGACCTGCATTAAAAATTTTGGTTGGGGTGACCTCGGAGCACAACCAAACCTCCGAACAATACATGCTAAGACTACACAAGTCAAAGCGA
+
a_[ccaacccgf]fga_c`[`eb^bf`_HOYaIY^^^GU_ccaefg\fgfdg]baaa_[^b``bbY]bbcb`_bYY]X__WbbbRS]`T_
@FCC0YMTACXX:1:1101:16377:24545#0/2
TGTTCATTGTGAGTTCTTGGATGATAATTCATTTAGGTAAGAAACCGGTTAGGGGGGTAAGGCCTCCTAGAGATATGAGAATGGTGGCTA
+
\ZPa`K``Ybegagc_^dXJ`Y[Y_eSY[^XJ`[JQ^dXIPbbeeZ^Oc^W^_aBBBBBBBBBBBBBBBBBBBBBBBBBBBBBBBBBBBB
@FCC0YMTACXX:1:1101:16860:24518#0/2
CGCCAGACCCCCGTAAATAGGAGAAGGCTTAGAAGAAAACCCCACAAACCCTATAACTAATAAAACACTCAATGCAAACAAAATATACGT
+
bbbeeeeegffgg_ffghfhibZcdghaghiifff^egfhhhihhfgfffb_bggggeeeeeeeddcbbcbcbbcbcccc`accccd_`Y
@FCC0YMTACXX:1:1101:17103:24636#0/2
TATAATCACAGGATTTCTTATCACCAACAACATCCCCCCCACCTCACTCCCCCAACCAGCATCACCCCTCTACTTAAAACGCTCACCCCT
+
[_^ccdeaaccaJJ[decegad[^bga`cgfd^Yd^_^^e`eaG\c_cgh\dd[VGRTUZGGGTLKXWWNX`]ZTYbb`BBBBBBBBBBB
@FCC0YMTACXX:1:1101:5077:24916#0/2
ATAATAATAACCGCCCTCGCCATAAAACTAGGAATAGCCCCCTTCCACTTCTGAATTCCAGAAGGCACCCAAGGAACACCCCTAACCTCC
+
Ya[acacab\``bfhedffdacgffhihhaad]fRa_XabfgO\\ebbZcbdffhbdgegZ`XZGUZ_`aaa^^^bc^`__c_V[`aY``
@FCC0YMTACXX:1:1101:6801:24995#0/2
AATTGAGCTGATTTTCCTGCTGCTGCTAGGAGGAGGCCTATTAGTGGGAGGGGGTTTGAGTTGAGATTTAGGGCTAGTATTTGTTGGAGG
+
_bbeeeeeggcgghiiiiihihiehiihiihhi\fffg]aegghfdhhWceghiFT^`]a_`b]b\bbc`bbac^^`YZR_bbR`^`_bB
@FCC0YMTACXX:1:1101:8299:24970#0/2
CTAGGTGGAGAGAGAAGATGACTAAGTCTACAGAAGCCCCTGGGTGGGAGAAGTTTCCTGCCAGGGGGGGATATACTGTTCAGCCTGTTC
+
\__eeQ`c^e`c`gVYbRbdbRbdefdSgf_egfffcacc_ff`OW^aWa``fa_bffddebd`X[ab]_XERS__Y_YRY___[^aY_b
@FCC0YMTACXX:1:1101:1776:25060#0/2
CCCACCACATCTCGTCCTGTATGCGCCTGTCTTTGATTCCTAGTACATGCAGTTGTTGATCGCACCTACGTTCAATATTCTAGCTCCACG
+
_bbeeeeeggecgiiiiihffidhffgfhhfhfhc`ffaeghd]egffScef`ef_`bcSbf[fffdeg\Zb_R_b]__bbbbcc`b`bT
@FCC0YMTACXX:1:1101:13592:25076#0/2
GCGAAGGGTTGTAATAGTCCACATGGACCTACAATATTGGGTCCTTTTCGTAGTTGCATGTGGCCTAGTAATTTTCGTTCAACGAGGGTG
+
aa_`ceeeceg_ehgffegaegbghhgfgbfghbghihb`gUafffhihiihbZbffgdbecfdbfggZ`dgeeeeead`_cdcBBBBBB
@FCC0YMTACXX:1:1101:19595:25265#0/2
GTTTAAGCTACATAAACAGAGGTGTCAGTACAATTGCGAGGTGGTTTCTTTCGGGTTGTATGAGAGGGGTGTGCCGCGGGTCGGTGAAGA
+
\P^a`^`a^eYc^eg_fe]JYY[RR[QX`gghghhf[_H^_WH^^cfbgh[\_`dbg[T`dd`bZZZaBBBBBBBBBBBBBBBBBBBBBB
@FCC0YMTACXX:1:1101:8121:25737#0/2
AAAAACCCATCACAAATATTTAAATTCTTCAATATACTAGGATATTTTCCCATCACAATTCACCGCACAATCCCCTATCAAAACCTACTC
+
___eceecggagc`gecegggfgedhfhffhdf^ddgfghf[b^cc^cgfeg`eggfffgde_\edgd_cf]``^\^]ZVHV]a^ZZ]_b
@FCC0YMTACXX:1:1101:14584:25789#0/2
GCCACTTTCGTAGTTTATTTTACATCAGCTAGAGTTTTACAGTTTAGATGGAGTTTAGCTTTATTATGTCAGATCTTAAACACCCTCTAC
+
_b_eeeeegggcgefffhihiiiiiffhiiii]eehhddfhihhg[efffggfaegihfhcfffhchhffghbfhhihifcf\^ddedea
@FCC0YMTACXX:1:1101:18787:25782#0/2
ACATGACTTTCCAAAAATAATACAATTTGAATCAACTTAACTATACATAGCTTAACTATCAGCCTCATTCCTTTACTATTCTTCAACCAA
+
__beccceggfcehh`fhhhdgfhbbg]]gfagggfa^dfdgd`gffhgcgdfhgiihdhffhehhghbhhhfdf_`]bd_dfZ]Z]b`^
@FCC0YMTACXX:1:1101:1973:26127#0/2
ATTCGAAGAGCCAGCCTACATTAAACTAGTTGAAAAAGGAGGGAGTCGAACCCCCTAAAACTGGTTTCAAGCCAGCCCCATAGCCCCTAT
+
_bbaceeeggegaghiiiiiihhfdghihcfhfhhiiiehffhfdUcefhgfghgggdeeeddd]U_`bbbccccaccc[bccbbba^V_
@FCC0YMTACXX:1:1101:13206:26128#0/2
CTATATCGCCGCACCCGCTCTAGCCTTCTTCATTGCCCTCCTCCTATGAACCCCCCTCCCCATACCCAACGCCCTAATCAACTTCAACCT
+
^__eeec^aeYceYbdUc^`ZaaSY^aefbabffS^_aR\bZef_`\_dgfd``[`]_^_^bR^[^_Y[_QTZXL[^YY`]^RY`bcBBB
@FCC0YMTACXX:1:1101:1233:26284#0/2
GGCACCTATTTCACCCTACTACAAATCTCAGAATACTTTGAAGCACCCTTCACCATCTCCGATGGCATCTACGGTTCAACATTCTTCATA
+
aZJaS`^\`cb^aS`dXQ`dcggXgS[b_J`eS^X^eghbe^^eIYacfggghgYeegg[`fgUN\`bV`HMTTZ^aa]ZZbb_bbbb_B
@FCC0YMTACXX:1:1101:12869:26437#0/2
TTCACATCTCGGGTGATATGTGCAATTGAGGAGAAGGCGGAGGAGGTGTCTGGTGAGTAGTGTATTGCTAGGAGTAGGCCTGTGATGATT
+
bbbeeeeeggggfbeegfhhdgghfghgbgheeffhicffO`geghLU\^dgeR^_cc_`_`bbddcbb_bc]bX^``bcY[]bSY]R_c
@FCC0YMTACXX:1:1101:2841:26547#0/2
ATGTTTGGGAAGCCCAGAGTGTATTCTAGCTTTCTGAGACATATTTTAGAACACTTGGGGGCCTGCTGGAGTCCTGGGCTGGCTCCCCAT
+
a__cceeegfggghhhfgfgbbgghffhc`ghhhXbfghfdfgfdhhfhbdefghhhbfdhieeeXacecaZZ_dbbcc^acc^b__]b[
@FCC0YMTACXX:1:1101:5223:26634#0/2
CTAATCTACACCACCTCCCTAACGCTATTCCCTACATCCAACAACACAAAAATAACATGACAACTCGAAAATACAAAACCCACACCCCTT
+
Z__`ccdcegg``eghfdfgifhbfhgfhfhiiagegfd[ac_efffbfhfhiiihhfhffhiggdeaaaa_bdddbaccaaa[_^aBBB
@FCC0YMTACXX:1:1101:9119:26626#0/2
CCTATCATAATAACAACCCTTATCTCCCTGACCCTCCCAATTTTTGCCACCCTCGTCAACCCTTACAAAAAACGTCCATACCCAGATTAC
+
^a_cecccgggaeghiifhh`effggh`eh]fX^bf__fga^aceU[efeaf\_fQab`gdd`ddggeee\[]WKT\_ccR^bb^^Y`]`
@FCC0YMTACXX:1:1101:17206:26527#0/2
ACCTATTTTGATTCTTTGGTCATCCCGAAGTCTACATCCTTATTCTTCCCGGCTTCGGGATAATCTCTCACATTGTAGCCTACTACTCTG
+
b_beeeeegggggiihiehegghfdghhhhffhihhhehiiihifhhcefeehghfghYW`V`dgdgec_ba]`bRZ]`b]Zb`ZTTT]]
@FCC0YMTACXX:1:1101:19723:26723#0/2
GGCATGTTAGGCTTGTTATGATTATGCCCCATAAGGATAATATAAGGAATGGGTAAGCTATGTATTCTGTTAAGGGGTTAAGGATGGGAG
+
[Z_ccecdggc]`dfY`bYa[Ybg]eggbfd^_dab^Yb_bbcehhiffcffgX^aegdg_cbb[b_efd`e_ffbfSYZaceea]GZZ^
@FCC0YMTACXX:1:1101:2927:26882#0/2
CTCTTAGTTAGCCTTTATCTACATAACAACACTTAATGACCCACCAGACCCACGCTTATCACATAGTTAAACCCAGTCCCTGGCCACTGA
+
^a_^Vca`ec]`^efdXdXd^eagS`Jb`d\ZQ^bg[IPPYbfgga\]afa_GVFZeWb`ecg]bS\\]\]``\ZaZZ``]_QZ\XZTYT
@FCC0YMTACXX:1:1101:4897:26785#0/2
CCTTATACTATCCCGCACCTGAAACAAATCAACCCACCTGGCACCACTAATAGCACCCATTCTCATATCTCTAGGAGGCCTACCCCCCCT
+
b_beeeeefggfgiiiiiiiiiiiiihggfhfiiihhihghiihifhffifhfhffhihfggggfgeeeeeee_bbcbcccbbaccccca
@FCC0YMTACXX:1:1101:14088:26833#0/2
GTGTAAGGTGAAGAATCGTGTGAGGGTGGGGCTGTCGATGGCATATCCTCCTCAGATTCATTGGACTAGATTGGTTCCGATATACGGGAT
+
aabeeeeecggggiiiii`eefdgghZefhhddhaegfghiiiiihbghdbdffgghfgggggeadeeeZ]bddbabbc^acccda_aXa
@FCC0YMTACXX:1:1101:14434:26997#0/2
AGAAAGAAAGCATCTAACTCCACCGCCAACACCCAAAGCTGGCATTCTAACTTAAACTACTTTCTGCACTCTTATGCTGCATGACCTTCA
+
___cccddageggiihffhibegffffhaghfhiiifhhdgfffhhiifhfhhfhbggihhggggggdceeeedb`_bbbcbb_bcbbcb
@FCC0YMTACXX:1:1101:3398:27069#0/2
TCTTACATGGCCCACCCAGTTCAACTAAGCCTGCAAGACGCCACATCTCCTGTTATAGAGGAACTAATTACTTTCCATGACCATGCTTTT
+
bbbeeeeeggfggiiiiiighfffhhhihfiihifhhhiihiihaghhfhhhfggfhhhhi_cggggggeededec`dbbbbb`bbcdcb
@FCC0YMTACXX:1:1101:19876:27168#0/2
AATTAGTATGTTAAGCCCTGTTAACATAATGGGGATATGGGACCAGGAGAATGAGGTCGCGAGTACAAAGAGTTCGCCTAGTAGATTGAT
+
ZWZ`acZa[cgaaffX^e^cabaibg]JJQbXJYHWR^_b_`gV^aaeVcaacSaBBBBBBBBBBBBBBBBBBBBBBBBBBBBBBBBBBB
@FCC0YMTACXX:1:1101:9282:27475#0/2
ACATGCTGACTAGCAGTAATGCACGAATTACATAGTAATATTGTGAGTAGGTTGGTGTTAGGATTGTTTTATGAAGTTTATGCAACATAA
+
bbbeeeeeggggegiiafhhiehhhihhiiihhhif_ehhihehhhf_afecffh^cbdcbdgbdXbfgfdf_]d`b]d`d]_bcedddb
@FCC0YMTACXX:1:1101:7643:28315#0/2
GAGGATCCTACTCTTTTGGTATAACAAGTACAATTGACTTCCAATCAATCAGTTTTGACAATATTCAAAAGAGAGTAATTAATCTAGCGC
+
Ya^ccca`Jb[bghi`gJRRRK`g[^J`bSJQIXYYdXPPIPP^egRegSXI^ghh`VeSW[bd]S\aZMWLMHLHV\dHV`dV^aBBBB
@FCC0YMTACXX:1:1101:17575:28417#0/2
AGGCCCACTTCACAAAGCGCCTTCACCACATAGATGACTTAATCTTAATCTAGCAAAATACCACACATTCCACCCGAAAACAGGGTTTGT
+
_bbeeeeegggggiihiiiihhihhhiiiihihiiiihhiiihhhhhhidfddhdhihihiiiihhhffgeeffeecbccccc^aT[^a`
@FCC0YMTACXX:1:1101:2334:28637#0/2
CTACAGAAGCTGCTACCAAATACTTCCTGATACAATCTACCGCATCCATAATCCTCATAATAGCAATCATCTCCAACAACCTGCTATCAG
+
___ccccegcceggaffcg\aghiihib^a`eeghihiffgdfffdgh_e_aaeebS\ebgghhhghfhfZ__^dgdge^cdbdd_`^]`
@FCC0YMTACXX:1:1101:3863:28593#0/2
GGCTTGTAGTCCTCTTTGTGAAATTGTTTCTAGCTAATTCATTATGCGAAAGGTACAGGAGTTAGTCCTTGCTGTTTTGTGCTTGGGTGG
+
___eeedcgeggfgihihhh_ghiihghihiihfgdgifffhi[ef]fffgegcfhdhc`ff`gf_eghhfhYb^^dg[^a^_c[``GR]
@FCC0YMTACXX:1:1101:4723:28516#0/2
TAAAACTAACCACCACTACTACCGTCTCATCCAAACTTAAAACCCATAAAATTAATATCACCTCCATTATCAACCCTACTAAAAGACCCC
+
___eccecgggcgfhiihhifhihbedfbdgffdfcfhhhiihiiiifhhehhddgffgffhiiiihgdggfggeeceedddZZR^bbcc
@FCC0YMTACXX:1:1101:14472:28552#0/2
AGGTGTTTGCAGTCCTTATGTGTTTCAGAAATTAAGTGTTTCTACTTACTAAGGGCTTTGAAGGCTCTTGGTCTTGTTTAACCTAAATTT
+
abbaccceggggfhihifhfhghiicgbgiihihhgbfbfghhihhfgdgheihdhdgdghhhfffhhhfhfdgfh_cgbR^bdceeede
@FCC0YMTACXX:1:1101:15040:28599#0/2
AGGATGGTTGCGCCGGAAAAGCTTCAGGGGGTTTGGATGAGGGAGGCTACAATTACAAGGGCTATGTGGCTTACAGAAGAGTATGCGATA
+
\\_P^c`J`eeg`faY^^_^_feb[Yafge`LSTcdZ``\^Zacb]TT_\]_bc`b]]_^[[`[S`SS]`aa]`YY`Y]X^GYYY]_JQX
@FCC0YMTACXX:1:1101:16942:28620#0/2
GGAAAAAAAGAACCATTTGGGTATATGGGCATAGTTTGGGCCATAATATCAATTGGGTTCTTAGGTTTTATTGTATGAGCCCACCACATG
+
PJP`\c]ceW^cef_d_beXbP^XI^_egbhc_cIO^ff]ccaHWMWbfb_eb_cgdfdgd`\baMZZPZ`Z]__Z]_`Z^aaaaaa^BB
@FCC0YMTACXX:1:1101:6672:28930#0/2
ACAGAGATATAGAGGAGTAGTCAGACAACATCTACGAAGTGTCAATATCAAGCGGCAGCCTCGAAGCCGAAGTGATGGTTCGATGTGAAG
+
aa^ccccW`cg][eaddJJ[[bSbe]aZJ[Y^XIb\OcbOYOYYa[eg][a[caa_e_bddegUZZUZ`^BBBBBBBBBBBBBBBBBBBB
@FCC0YMTACXX:1:1101:10283:28835#0/2
GTAGGAATGCTAGGTATGGTTGGTTGATGCCAATGGTGATTATTATTAGGCCTAGTTGGCTTGAGGTGGAGAAGGCTACAATTTTTTTAA
+
bbbeeeeegfgggi[bfghdghiegdffffhhfffhYb_ef_ehffhf_fcecdfaegfhhhdfhiV_d_d]^^cadeeddbddddcc[_
@FCC0YMTACXX:1:1101:11411:28764#0/2
TGAATATGTGCTATGTCCAATGAACGGTTTAATGTACTATGGACGGCTGGCATGAGCTGGTTTGGTTGATATTCGTGGGGGGATGGTTTA
+
_bbeeeeeegggghiiihhfhiiiiiifhiifhhghiihhhhggdgfhiihchffghiii`dfegZ`c^b_cdedbccaaccET^a]]`]
@FCC0YMTACXX:1:1101:12625:28868#0/2
ACGGGTGTTGTGTGGTGGCCTTGGTATGTGCTTTCTCGTACAATGTCACGTCATCATTGATATAAGGTTAGTGGATTGGTTTGTAGGCCT
+
^a[ccO[W``bece^`e\]de`]d[dXY^caSacga_\afcae[ce^SWOM\bdgdZccfZS\bdgH\b\Z_]GZ_`BBBBBBBBBBBBB
@FCC0YMTACXX:1:1101:17633:28922#0/2
CACCCAACTTTCCATAAACCTAGCTATAGCAATCCCTCTATGAGCAGGCACAGTAGTAATGGGGCTTCGCTTTAAAACCAAAAACTCCCT
+
___ccecefggg`fdagiggiiiihieX`ccghiicdhdfhdhiidhhhigfeccgacfhcfdhaafhhggee__Y_bccccaccbccac
@FCC0YMTACXX:1:1101:2010:29222#0/2
CAACCCTTGCGGAATCTCCTCTGACTCGGACAAAATCGTCTTCCACCCCTACTACACAACTAAAGACATCCTAGGCCTAGTCCTCCTTCT
+
bbbeeeeegfgfgiiiiiihiiiiiiiiihhhiiif_fghhhheeghiidffdggggeaeeebdbddcb`bbbbcbcbbbY`bbccX]b]
@FCC0YMTACXX:1:1101:2302:29000#0/2
ATCTTAATAAAAAAAACAAGCCTCCGCTCTACAGAAGCTGCTACCAAATACTTCCTGATACAATCTACCGCATCCATAATCCTCATAATA
+
^__ceeeegeeggigcgffhfhifbdaafhafdI^\W\aeghfhffif`gfedddgeeecdeeeddcdb]^c\abbcc[YT]bccbbcbc
@FCC0YMTACXX:1:1101:18604:29111#0/2
AGTATGGCCAGGGTGAATAGGAGTCCTAGGTTGAAGTTGATTAGAGCGTTGGGTATGGGGAGGGGGGTTCATAGGAGGAGGGCAATGAAG
+
___eeeeeggggf[beggfhifhfghibggafg^bc^cf[egegeffg^acfgVWbfffhZagecccHOWS]]]bY]_^acca[[X`]`_
@FCC0YMTACXX:1:1101:2363:29406#0/2
AATTGATGGCTGCTTTTAAGCCAACTATGGTAGTTGAGGGTTTTACTCTCTCTACAAGGTTTTTTCCTAGTGTCTAAAGAGCTGTCCCTC
+
a__eeececgfcgagfhdfbggfbffdeggbaedgd_ebgZ_fb]aeecgcecd[cebeR\bghf_Z```ddee_^_ZZ_`b]]_`b_GZ
@FCC0YMTACXX:1:1101:3092:29306#0/2
TAACTATACATAGCTTAACTATCAGCCTCATTCCTTTACTATTCTTCAACCAAACCAACACCAACCTCCTCAATCACTCAACCTACCTAT
+
_b_cc`deegfeghhfhfhhhhfihiihhefhhhhihhegdfghiifhfgfdhghaegiiiihfhiihihghgggggeeeccdbdddbbb
@FCC0YMTACXX:1:1101:3119:29413#0/2
TTGTTATAAGGGAGAGGTCTAGGGCTGCTAGGAAGCCCAGGGCAGTTGCGCATAGGGCTGAGAGTTTTAAGTAGAGGGGTATTGCTGGTT
+
__WaJQ\ZY\\bJ[be\J`dbggee_[`[be]cdda^cbchacd_^aaH[_N_cd`]`b]GZHVMGMU__ZU_bBBBBBBBBBBBBBBBB
@FCC0YMTACXX:1:1101:6818:29672#0/2
TTACCCAAGGAACACCCCTAACCTCCGGCCTACTCCTTCTTACATGACAAAAACTAGCCCCCATCTCAATCATGTACCAAATTCACCCAT
+
bbbeeeeegggggiiiihiiiihhiihgdghiihihiiihiiiiiihiihghiihighgggeeedddddddcccbdcbcbccccccccac
@FCC0YMTACXX:1:1101:10829:29858#0/2
GGTTTACCTCCTGTAAATATAGTTTAACTAAAACATTAGATTGTGAATCTAACCATAAAGGCTTACCACCTCTTATTTACCGAGAAAACA
+
\WPS`c``Yb`bcc]eY[bdeaghgXbgg_X`b^Ydag[egbIY^_bSa]ac]a[IIIOINZec`gg[aTG\HHHHV\_V^FFS\`U_BB
@FCC0YMTACXX:1:1101:11200:29812#0/2
TAAAACCTCAAATCCAGAACCCCATGTCTCAGGATACTCTTCAATGGCCATTGCAGTAGTATAACCAAAAACAACCATCATACCTCCCAG
+
bbbeeeeeggggghiihhiiiihiihhaffhfiggifhiiifdghhiehihhghihbgg_efffhfhiihhfef\`cceeeddbbd_cbb
@FCC0YMTACXX:1:1101:11967:29760#0/2
TGACCACCAACAGGCATCACCCCTCTAAACCCCATAGAAGTACCCCTCCTAAACACTTCTGTATTACTTGCATCCGGAGTTACAATCACC
+
bbbeeeeegfgfghihhhihiihghfhiiiiihihffihifgffihffifgfhhiiiiiiiffefgggffeeedebc`aZbcbcccccbc
@FCC0YMTACXX:1:1101:4175:30032#0/2
GATTTCTAGGTCAAATAGTAGGAAAGTGATGGCAACTAGGAAGAATTTTATTGAGAATGGGATGCGAGCAGGGTTTAGGGGATCAAATCC
+
_a_eeee`g`beg]fffh`eghiihieffhghihhhhhiiafff_aghhhfgagggdgdgfffcgfffgg`dcH^abddbcaa^^b`_`b
@FCC0YMTACXX:1:1101:7055:30066#0/2
CGGTTGTTTTTACGTAATCTGGGTATGGACGTTTTTTGTAAGGGTTGACGAGGGGGGCAAAAATTGGGAGGGTCAGGGAGATAAGGGTTG
+
_abaccccgggfgighiihhfhh^agffffgbedhihif]fdghG\__fd`W`aFRYa_accaaccbc^_aRGRQ^baW[[R]YS_a[[_
@FCC0YMTACXX:1:1101:7180:30227#0/2
AGCTATACCTTGATTTATCCAAGCGCACCTTCCAGTACGCTTACCATGTTACGACTTATCCTCTCTATATAAATATTAGGGCGTTTAGTT
+
[ZZcc`ccace^[[`dfahfbggdd`a`ffXa^SIY^IY^PU^efeg_^a[aZbZ``bf\V_cgg`\`Z`bca__bcbZUQU]RZ_Q]bb
@FCC0YMTACXX:1:1101:13479:30464#0/2
ACAGCTCTTTAGACACTAGGAAAAAACCTTGTAGAGAGAGTAAAACCCTCAACTACCATAGTTGGCTTAAAAGCAGCCATCAATTAAGAA
+
_^_ccdaceec`[b]efgh``edgfhfhdbghffffba^aXaf_dfe^a_]edggfe`efVVbVbdddge[]]_b`]`__bbbbcbbb_b
@FCC0YMTACXX:1:1101:7727:30806#0/2
TGACCTTACTTTAGGATAGGGTGTGTGGGGTAGCACGGAGAAGTTTGGATTCTCAGGGGTAGGTTCGATACCTACAGTCCTAGAAATAAG
+
bbbeeeeegggggiifhihihbfdgfgfhhOceghfihYcdghegfhidheghdffggg`cee`dd_aeccccccR__bbbccbccbccb
@FCC0YMTACXX:1:1101:7897:30931#0/2
GTGGAATTAGTTCTGCAACAATTGGTATGAAGCTATGGTTTGCGCCACAGATCTCTGAGCATTGTCCGTAATAGACGCCTGGTCGTGTGG
+
a__eeeeegggfgihhiihhghhiighgfgggfidgfhghiihihhdfhiihfdbffbghiihfgghibggfebad]`bdcc__^W\G[_
@FCC0YMTACXX:1:1101:16347:30855#0/2
CGCGGTGACGGCGTTTGCGCTCACTTTGTGACCTTCATTAGGGTTTGCTGAAGATGGCGGTATATAGGCTGAGCAAGAGAGGGGGGGGGG
+
__ace^c`gcege_eggffiiffdbeedghhhfgfgfghhbgh\_fgdeddgeZaceeccQZ^ccdbcbcaW[_GJX[^^BBBBBBBBBB
@FCC0YMTACXX:1:1101:14465:31120#0/2
TTTTTTTAATGTCGTTTTGTGTGAGGGCGCAGATGGCTGTAAATAGGGTGGTAATAGCCCCCAGACATAATGTAAGATTTTGAATTATTG
+
bbbeeeeegggggihhhihfgfhdgiihafhi`fghiiihfhhhghhgR^_\bbdddbdcccccccccccccbcdcbbccbb_bcdbddc
@FCC0YMTACXX:1:1101:6416:31639#0/2
TAGTATGTTAAGCCCTGTTAACATAATGGTGATATGGGACCAGGAGAATGAGGTCGCGATTACAAAGAGTTCGCCTAGTAGATTGATAGT
+
_bbccceeggfggiiiihhiiiiihiihi[bdgffffhhiiiiibffhihhfheefhhffhggfggdeeZabbccccc`ccbccc]b`_Y
@FCC0YMTACXX:1:1101:19400:31555#0/2
TATCTTTTCTCCTAATTAGCTGATGATACGCTCGAACAGACGCCAATACAGCGGCCATCCAAGCAATCTTATATAATCGCATTGGCGACA
+
[^_^^a^a`acegihhadg]Y`egfh_aSb^_fdcZbUX^a[`G^`\eed_ZFLYSNH^`d`b\\b]b`bc_]TZ]Z]^_^[T`bba[aa
@FCC0YMTACXX:1:1101:12187:31993#0/2
TAGTCTAAAGAGGGACAGTTCTTTAGACACTAGGAAAAAACCTTACAGAGAGAGTAAAAACCCCAATTACTATAGTTAGCCTAAAGGCAG
+
^Y\S\``c^eceaPd_beY`bgghddagcffhefefbgghYcfbc`IX^H\VZT\\\b`df^ddgdeeadbdccR]abRG]TTZ_bBBBB
@FCC0YMTACXX:1:1101:3927:32002#0/2
AGCCTCATAAACAACGATCGAAAACAAACAATCCAAGCTCTACTCATCACAATCCTACTCGGCACCTATTTCACCCTACTACAAATCTCA
+
__aeeeeefggefhihfhihhhgffffhhifd`bffbfhhhhhihaffffegfhhhiihefd`d]accbdd`bddc^^abcccacccbbb
@FCC0YMTACXX:1:1101:11231:32103#0/2
ACAGGCCTACTCCTAGCAATACACTACTCACCAGACACCTCCTCCGCCTTCTCCTCAATTGCACATATCACCCGAGATGTGAAATACGGC
+
JPaY`J`caRbR`ebdegg_eRb_dJJJ[Xd]e_cZ^YU^YWaa^YVaGLWbXb`_`\WbRH\R_\Z`dd]bacW[\PZ]_GZ]]`ba_a
@FCC0YMTACXX:1:1101:16195:32065#0/2
TCTGTGTATTCGTAGGTTCAGTATCACTGGTGTCCGATTGATTTGATGGGGAAGGATGGGTCGTTGACTTCATCTGTTAGGTATATGATG
+
^W\^\\Q\``\cefhf^dg_hbY[b[^`e_JX[^^eHYY^^^aefIIO^HHGOaeffdZeMW`FLVMZabdYHZU]]_`_BBBBBBBBBB
@FCC0YMTACXX:1:1101:19426:32116#0/2
TATTAGGGGCACTAGTCAGTTCCCGAACCCTCCAATTATAATGGGTATGACTGTAAAGAAGATTATAACAAATGCATGGGCCGTTACAAT
+
bb_eeeeefggggiheghhhhgheghighhfghihhhhififfhiI\bgdeghihfgff_cgdfgdge]dec]__cdb`a]\_^a^_bcc
@FCC0YMTACXX:1:1101:2864:32479#0/2
AATTATTTTTATGATTGGGTTGGATTTGCGTATTGGAATCATTGGTGCTTTTATAGTTGAAGTACAACGATGGTTTTTCGTACCATTAGT
+
bbbeeeeefgggghiiiiifeghgfghihiefghhiiifihiihdXceXeegfghhghhfhifffhhffggfg]_ccbbb^b`abbccbb
@FCC0YMTACXX:1:1101:13175:32331#0/2
ATACCTTGATTTATCCAAGCGCACCTTCCAGTACGCTTACCATGTTACGACTTATCCTCTCTATATAAATATTAGGGCGTTTAGTTAGGA
+
bbbeeeeeeggggiiiihi[faghiihiifhfhifgfhfhiiiifhcfhge`gbfghhghhdfdgg[bdd]accaaa_`]_aacccdb^Y
@FCC0YMTACXX:1:1101:18800:32309#0/2
GAGGAGGTTGGTGTTGGTTTGGTTGAAGAATAGTAAAGGAATGAGGCTGATAGTTAAGCTATGTATAGTTAAGTTGATTGAAATTGTATT
+
PZ^c^c^a`c`bbbZ`RQ[^[bd^ZRIYIIYc^aIIO^RWR^ca]cdffQHHNHNW\_H_VbddY\VRMMMH^_VZV^BBBBBBBBBBBB
@FCC0YMTACXX:1:1101:13581:32673#0/2
AGGGTGGGAATGAGGGTGGTTTCAAATAGAATGTAAAATATAATTAGTTCTGTGGCCATGAATGTCAGGATTAGGGTGATTTGTAGGAGG
+
___e\``ccaggagih`bf^efffhfgeffhif[afgadccffdghiceaegffghhhff]_dgdgbbdH\bcV__V\^bcdd`cbbZ]_
@FCC0YMTACXX:1:1101:11040:32813#0/2
AGAATCTTAGTTCAACCTTAAGCTTACCTACAGAACCACCTAATCCCCCTGTAAGCTTAATTGCTAGTCTAAAGAGGGACAGCTCTTTAG
+
a__eeeeegfccghihhiiifhiihiiiiiiabgfgfhhiiihbhhiiifdgffhihiihhffhhffeeghiaghg\dcdaa^_dbdccb
@FCC0YMTACXX:1:1101:9665:33055#0/2
AGCTGGAATCATAGGCACTGCCCTAAGCCTCCTTATTCGAGCTGAACTAGGCCAACCCGGCAGCCTACTAGGCAACGACCACATCTATAA
+
___cec]cc]^e]d`_ae_`]cgfaefghcb`eb`fhfRI^cfa^c^c`_aefhhhhffdhdeac]_Z`RZbbca`aWW^_^[S_b`ccb
@FCC0YMTACXX:1:1101:6457:33293#0/2
GTCTATAGCGCCAGATTAAAATTTCTATCGCCTATACTTTGTGTAGGTGAATGGTTTAGTGCATGTTGGTTTGGTATTAGTGTTGGTTAT
+
___cecec^ceegifffhifdgffhhiiiehfggf^cdgffghafdfaefffbfWacfb\_Zedfghdfd`gce^Z_cdc]_U_`aGT]]
@FCC0YMTACXX:1:1101:14324:33352#0/2
TACTTACCAATTCGGCTCAGTCTAGTCCTTTTTGGGTTCATTCATAGGTTAGACTGAGAATTAGGATAATAATAAAGGCGATGGTCGATT
+
bbbeeeeeggggehihafhigffhhbedgghhighh^U^^cea]e]_e^c__ae`gdffgegfhaVbghehfgefeg_^a`^acb`aZV`
@FCC0YMTACXX:1:1101:2133:33888#0/2
CCCTTATACTATCCCGCACCTGAAACAAATCAACCCACCTGGCACCACTAATAGCACCCATTCTCATATCTCTAGGAGGCCTACCCCCCC
+
_[^^ccWaaYcbef][bff`ceR`dgefhhhhf]eeffghffdacefWM\\egbgfhb`^b]b`geccc^`cbbYUUGZ^V_Z[`X^Z_c
@FCC0YMTACXX:1:1101:10425:33854#0/2
GCCATTTAGTCATTCTAGGTTGGTAAGGGGTTGTTCAATTAATAGTACTTTGCGTTTTGAAGCAAAGGCTTCTCAGATTATGTAGATTAT
+
__baccdcg`ceagff_egggih`gggihibeccef_^Xcc[ceSO^^c`dgdg_egdggb]bdggZ]Z^bddeY^UZ_``]abcd[`]b
@FCC0YMTACXX:1:1101:14425:34245#0/2
TGTTAACATAATGGTGATATGGGACCAGGAGAATGAGGTCGCGATTACAAAGAGTTCGCCTAGTAGATTGATAGTGGGGGGGAGGGCAAG
+
b_beeeeegggfgibeaghfiiifghfgidffghhagg^befaeghfhfhfghfV_cgfgfceded_b_bdcb`_`cacccEETXa]aW^
@FCC0YMTACXX:1:1101:16250:34028#0/2
CATTGAGTGTATTATTAGTTATGGGATTTGTGGGGTTTTCTTCCAAGCCTTCTCCTATTTATGGGGGTTTAGCGTTAATTGTTAGTGGTG
+
a__eeeecggggefhhffbhdfhih]eggddfghhbegghhifffhhgfbdgghiighhhbe_cfhfS]bbbbaZ__[``bZ`]`Y_`Y^
@FCC0YMTACXX:1:1101:19803:34096#0/2
TCAACAATAACACATAATATGGTTTCCTCAAATTTAACCTGTCCCCCCTCATGGATACCAACTAAACCAGTCCATGCCAGTCGTCCATAG
+
___ecaacgcg`Ydgfhhieihfbbg_[S[edccc[[beghh]^fgfhiefd_aedgabgcZc_]b]bdZVHV^bbdYZ`bZW^ZWP_bc
@FCC0YMTACXX:1:1101:11957:34269#0/2
AATTACAGGTCCTATTTCAAAGATTTTTAGTGGAATTAGTTCTGCAACAATTGGTATGAAGCTATGGTTTGCGCCACAGATCTCTGAGCA
+
_^_^ceccagggadface_dghhdcigdec^b_fgb^^YP^begeghhafdfbeXaeafhda\be\bfhhVb_`U\deec^a]bBBBBBB
@FCC0YMTACXX:1:1101:15983:34432#0/2
GAATTAGCATGGCAGTGAGGAAAATAAGGAGGTATTTAAAGAATTGGTTGATGTTTGGGTCTGAGTTTATGTATCATAGCGCGAATTCTA
+
WZW`ccYJ\b[egR[JYJ`eebbc^gg_aP^dd^bc`^[ce^H^a^ea_ff[aIIOWbaLWZ_cddcbZ_HHV\\\V`HZSFRFRFK]`_
@FCC0YMTACXX:1:1101:6337:34736#0/2
GGCTTGAGGTGGAGAAGGCTACAATTTTTTTAATGTCGTTTTGTGTGAGGGCGCAGATGGCTGTAAATAGGGGGGTAATAGCCCCCAGAC
+
_a_eeecefYbeeaRYb`\fghihhehihihdaff_feVcadg\ZWbghh_a`a^a]_bZ`X^Z__]`cb_aFT_OTGYR]GGJT[_^^a
@FCC0YMTACXX:1:1101:12625:34675#0/2
AGTGTTGGTTATGCTTAGGGCTAGTGTTGGCTCAAGGCAATCAAGTGGTATTGAGATTTTCTGGGTGTAAGCCAGGTGCTTTATATTAAG
+
\^_Z\Saa\bbaef[e]fbdbeZY[[^``ab[^deXeeecc`fh[O^^OINaeef`]aaa[[e`eHZ_dY\H\bgdVVMHV_U]`bR]]`
@FCC0YMTACXX:1:1101:19375:34849#0/2
CTATCGGCAATCCCGTATATCGGAACCAATCTAGTCCAATGAATCTGAGGAGGATATGCCATCGACAGCCCCACCCTCACACGATTCTTC
+
_bbeeeeegggggihefhihghidghaghffhhiafgfhffhahfhhdfffbfZZbfhhgegggeea`X`acccccX`ac`b_[^``b_]
@FCC0YMTACXX:1:1101:7115:35131#0/2
TAGCCCTAAATCTCAACTCAAACCCCCTCCCACTAATAGGCCTCCTCCTAGCAGCAGCAGGAAAATCAGCTCAATTCGGCCTTCATCCCT
+
bbbeeeeefggggihiiihhiiiiihhhiiiihghfghcfabghifhidhfhhhhifiihhhiggdggcbeeedcdc^daaabcbccbcc
@FCC0YMTACXX:1:1101:18816:35077#0/2
CAGCTCAATTCGGCCTTCATCCCTGACTACCCTCTGCCATAGAAGGCCCAACTCCAGTCTCAGCCCTACTTCACTCCAGTACCATAGTTG
+
bb_eceeeggg`cghhiehihdhX_egdghiiiidfhhfffbgf_eZcgfffhiifdcgdfhffhf``\]bcdbdcebb]`dbcccbZ_b
@FCC0YMTACXX:1:1101:19123:35232#0/2
GAGTTGGGGTAGCCAGAATATGATAATTATCAGTAGCGAGGTTAATAGGGGGTTGATTGTTAAGGCTAGCACTAGATTAATTACTCTCTT
+
a__ceeeegbegehiifigiiiiiihhihihiifffhh_ghUXa^^I^egFT\U[HZRM]Z_]`bbbbXGTGKGTY_bb_b_ZY]RYS]b
@FCC0YMTACXX:1:1101:3015:35263#0/2
GTAGGTTGTTTTCGATTAGGGAGGCCAGTGGTATTAGAATTAGAATTGTGATGAAGTATATTATGGATGCTACTTGGCCGATAGTGGTAA
+
a^_eeacd_`egffbeffhhiffffidh^bfY^egdhhfagcffgfcf^ccfdbWb\ebdb`effffbfg__ddgbddbc^BBBBBBBBB
@FCC0YMTACXX:1:1101:7875:35261#0/2
TGAGGAGGTTGGTGTTGGTTTGGTTGAAGAATAGTAAAGGAATGAGGCTGATAGTTAAGCTATGTATAGTTAAGTTGATTCAAATTGTAT
+
___cc`cc`bec`eYdggedfhifghcgcbccfhXcefac]fcbagghgfQWbb\eebffhhhhgd`dd^`^ZaZ`acedb___bdbRZ_
@FCC0YMTACXX:1:1101:17388:35380#0/2
GGCGGAATATTATGCTTTGTTGTTTGGATTTGTGAAGTATGGGGATGGCTGCTAGAATGAAGATCGATAGGAAGAGTGCTAGTACGCCTC
+
___eee]cgggggffi_g_egfhhaff[fgcafgcgXYc_`dRa^Yeffggegfhfhhififbbgdgeeedbca]ZMZ]]`cbb[\^c_^
@FCC0YMTACXX:1:1101:3266:35737#0/2
AAGCACAAACAAGCCCATGCTACCTTCACTGTTAACCCAACACAGGCATGCCTCAAGGAAAGGTTAAAAAAAGTAAAAGGAACTCGGCAA
+
bbbeeeeegggggiiihiihhiiiiiiiiifiiiiiiiiihdhihhhffhfghhihihhiiiiggegfggecc_bcccccccccccccac
@FCC0YMTACXX:1:1101:9523:35727#0/2
CGAGTTCCTTTTACTTTTTTTAACCTTTCCTTGAGGCATGCCTGTGTTGGGTTAACAGTGAAGGTAGCATGGGCTTGTTTGTGCTTGCTA
+
_[^cccccgcgggfhiiihhfgfhiiihfgecfgghhfedff_efdfhhfdegZe`cdfg_]bdV^ba_]^_b`db_\`b]^bbY_b[RT
@FCC0YMTACXX:1:1101:3973:35887#0/2
TATGTAATTGAGATGGGAGCTAACTTTTGTCATGTGAGGAGGAGTAGGCCAGAGATTAGAGGGGTTCCTTGGGTGACTTCTGGGTTTCAG
+
___eaceegggggihfiihhiiihiiiiigghhffdfhheddegZc_ffdgfghhiiiihhfafW\`bcdeddabb`dbbccccZ^___Y
@FCC0YMTACXX:1:1101:15365:35932#0/2
TAGTGGAATTAGTTCTGCAACAATTGGTATGAAGCTATGGTTTGCGCCACAGATCTCTGAGCATTGTCCGCAATAGACGCCTGGTCGTGT
+
^ZZSS`J`e[Y`KQ[d]^K[eeJ[JJJ`J`XbSI^IYY^[cYHYScOWcOXaBBBBBBBBBBBBBBBBBBBBBBBBBBBBBBBBBBBBBB
@FCC0YMTACXX:1:1101:17867:35850#0/2
ACCCCTCATGATTATAGCAAGCCAGTACCACCTATGCAATGAACCCCCCTCACAAAAGAAACTTTTCCTCTTTATAACAATCCTCCTACA
+
__beaccceae^egghbghgdgdgdJ`eghfgZcbcf`ea^fggf]fce_Z\egfhfgdecdadcedeb]]]_bb]`bZ_b`bbbbbbbb
@FCC0YMTACXX:1:1101:4814:36473#0/2
ACTAAGTCTACAGAAGCCCCTGGGTGGGAGAAGTTTCCTGCCAGGGGGGGATATACTGTTCAGCCTGTTCCGGCGCCAGCTTCTACCACG
+
_^acac\`Ybec[faeg_^_bee^`e_Ob_cc^IO^Xcfgbe_eaegfTWaO[]bcbR]`bY`]^^^SYY]ZZZRTXaX[bb]b]YY`_W
@FCC0YMTACXX:1:1101:18541:36281#0/2
TTTCTCCTACATTGCAACTCATGAGACCTCCAACAAATACTAGCCCTAAATCTCAACTCAAACCCCCTCCCCCTAATAGGCCTCCTCCTA
+
ZZacc`J`cgaJYJ`cefhghhbXdaaWX`ddd^^ba_Sceb[a^g^^HX[XaWIaaedegffgP`g_adgFXX`Z]ZZ``bbaabcbXT
@FCC0YMTACXX:1:1101:7253:36579#0/2
AAACCCACTCTTGCCAAACCCCAAAAACAAAAGTTTTAACATATCCGGTCAGAGCCCATATTTTCATCTTTTGGGTGTACACAACTCCAA
+
___c^accgeeeehfdhfgffgfbgfheggfdbgfhffhgccdfbSaO_f`e`eghhhidggfggdbdbacc_b`\a]_cbb_a^bbcbb
@FCC0YMTACXX:1:1101:17282:36522#0/2
ACAAGCATGAATTAAATAACACCTTGCTGAGGTTCGCGTGGAGCTAGAATATTGAACGTAGGTGCGATCAACAACTGCATGTACTAGGAA
+
b_beeeceggegefhihiihhbhdgdfghbghbfghfi_ffffeghhhbbefbbegfffhgeR^dccdcbdd]aZ]Z_`b_Y`acccccb
@FCC0YMTACXX:1:1101:3096:36790#0/2
AGGCTGGCTCTTCGAATGTGTGATAGGGCGGGGGGCAGCCATTTAGTCATTCTAGGTTGGTAAGGGGTTGTTCAATTAATAGTACTTTGC
+
bbbeeeeefggggiiiiihhbeggiiihhihieccaccca``ccccbbdccb`bcc]bcc[bbccccOW_]abddddbbcb]]bb`bc`b
@FCC0YMTACXX:1:1101:18044:36934#0/2
CAGGACATTCGAAAAATAGGAGGCCTATTCAAAACAATACCCCTCACCTCAACTTCCATAATCATTGGCAACCTAGCACTTACAGGAATA
+
^[^aS\\a[egeceg]Yb[JYR_eZ^Z^eaefgfhia_aebgd^ccac^eedffhhfVHWHM\dfh\d`]``dV^Z_]RU]Z`_]\^ZT]
@FCC0YMTACXX:1:1101:18322:36810#0/2
TTATGTAGGTAAAGGTCATTTGGGTAGTATGGTTATCATAATCTAATGAGGCGAAATCATTTATTTTATTTAAACTACTTTCCAATTCTG
+
^a^cZcacag[YY[`eSb`YhdSH[begh]e_JIY^cdfh`f[ef_fgi]RUUZFFUMHWH\cSbV\HV`ZVH\bbeZaeHGZGU_`BBB
@FCC0YMTACXX:1:1101:20885:37233#0/2
GTTTAAAATTGTTGGGGTTGAGAAAGGGGTAAACAAGTTTTCGTTCATTTTGGTTGTCAGCGGATGTTGTGGGATTGAGGGGGGGGGGTT
+
a__eeeeceggggihiiihffefbfddfdYYeffhd`^X^egdW\edbedb`eU_Z`ggY`W[FRXZ`_BBBBBBBBBBBBBBBBBBBBB
@FCC0YMTACXX:1:1101:9217:37392#0/2
CTCCCCCACATATCAAGCCAGAATGATACTTCCTATTTGCATACACAATCCTACGATCCATCCCCAACAAACTAGGAGGCGTACTAGCAC
+
b_beeee`ecgfghfhfiiiiifha[ehffhfffhfgfhhiifdfghidXaeegiihfhihicgfggggfecddcdddc^^\^aacb^bc
@FCC0YMTACXX:1:1101:5621:37505#0/2
AATATAAAGCACCTGGCTTACACCCAGAAAATCTCAATACCACTTGATTGCCTTGAGCCAACACTAGCCCTAAGCATAACCAACACTAAT
+
___eeeecgfegggfhffhiffhbghgihihffaefhihdhdhhffffh_dc_eceghb]efhhfhgfdgfdbgdeeeccddcbcacccc
@FCC0YMTACXX:1:1101:19467:37841#0/2
CCTACTCATAAGCCAAAATTTAGCCCTTCTCCTACTAGACTCGACATGACTAGAAAAATCTATACCTAAAATAATCTCACAAGCACATAT
+
bbbeeeeeggfggiiihfhhhfhhiiiihiiffhiihfhiiiihhfffbXcegcghihfhhiihfhhhhiiigggfgfgeeeecbbdddc
@FCC0YMTACXX:1:1101:16661:38164#0/2
AACCAAAATTTTTAATGCAGGTGTCGGTAGTTTAAAGGTCCGTGGGTTTGTGTAGTTTTTGGTTGCATTAATAGATTAAAGCTCCATAGG
+
_bb^cceegf^aee[egfbca`ddfd]ea_f^[eeghda_]cWaefFaeP\_M\c\_fbZ`UGZZ^V]bbdddbbZRZ]b]_bbbbY`TT
@FCC0YMTACXX:1:1101:11221:38451#0/2
CATAAAACCAATATCACCTCCATTATCAACCCTGCTAAAAGACCCCCTAAAACCTCAAACCCAGAACCCCATGTCTCAGGATACTCTTCA
+
bbbeeeeegggggiiihhiiiiiiiiiiiiiifhiiiiiihfhiiiifghgdfhhiihhfdghhggggeeeddbdcddccc`bcbccccd
@FCC0YMTACXX:1:1101:16842:38310#0/2
CTATGAACGCACTCACAACCGCACCATACTACTGTCCCGAGGACTTCAAATCCTACTTCCACTAACAGCCTTCTGATGGTTAACAGCAAG
+
bbbeeeeeggfggihiiiiiihiiihiiifiihhiiihfdffeffhfhhfcdgdggdeeebcbbbdb`ac\bb]]b_bb`b_bbb`abc^
@FCC0YMTACXX:1:1101:5623:38735#0/2
GCCAGGAGGCCGGCCCAGCCGGCCAGCGGCCCTTATAAAGAACCACAGGCTCCACCCCTTCAGGAATGCCGGAGGAGCCCAGGGCAAGCC
+
abbeeeecgggfgehhhffghiihhhehihiggfgeeeeeb`dcdc\^`acaa]bccc[`b]]_Y^`Y`bacaca^aaaccaaaWQW[W^
@FCC0YMTACXX:1:1101:8604:38546#0/2
AGCTAGAAACAATTTCACAAAGAGGACTACAAGCCAAATTCCCCGAAACCAGACGAGCTACCCAAAAACAGCTAAAAGAGCGCACCCATC
+
bbbeeeeeggfggiiifiiihhiihhiiiiihhhihiiihfhhifhihiifffhffggggeeeecdcccac_bcccccccccaaccca`b
@FCC0YMTACXX:1:1101:2049:38886#0/2
GCAAACATCACAGCCGGCCATCTGCTAATACACCTAATCGGAAACGCTGTACTAGCACTATCAACCACCAACCTCTCCATAACTCTGCTA
+
_bbeee`cgcgggfghcfgd_gfghhfgf`bcbaefffgaUVaegZe__T_b_dfggf`b_a__b_\`c\Z_ccc\bcb`]bb_bR]_`R
@FCC0YMTACXX:1:1101:3175:38884#0/2
CCGGCATTACTATACTGCTAACAGATCGCAACCTCAACACCACTTTCTTTGACCCTGTTGGGGGAGGAGATCCTATCCTATATCAACACC
+
^\^P^_^`c`eeafabbcgfhdfbgffbghg[^Xbggifhidg]efg[dgfeeff_fefZ\`dc`aRZ^[XY``b]b`R_]_bcc_^]_B
@FCC0YMTACXX:1:1101:6682:39019#0/2
AAAACAACTATCATACCCCCTAGATAAACCAAAAACATTATTAAGCCCACATAAGCCCCTCCACAATTTAAAACGATCACACAACCAACC
+
Ya^c^JQ\Q[bagffdgdd`fgdbXJ`eafgga\ea`XaeX^^aacaaefdgfcfRb\efg\cbd\`dbcV^^]a`\GR^_`__a[GXW]
@FCC0YMTACXX:1:1101:17425:39431#0/2
CATATCACCATTATGTTAACAGGGCTTAACATACTAATTACGGCCCTCTACTCTCTCCACATATTCACTACAACACAACGAGGAACACTC
+
bbbeeeeeegggghhghiifhihhhiihhidhfhihiihhffiiiiiiegfdhfgfgfghffhhhhdffhdagegeeec`b]]aca^b_`
@FCC0YMTACXX:1:1101:6349:39512#0/2
CACTTCTTGCAGCCTGCCTAATTTTACAAATCATCACAGGCCTACTCCTAGCAATACACTACTCACCAGACACCTCCTCCGCCTTCTCCT
+
___ceeeegcac`ghhcdf[[agfiiddgidfhafhbgcaPbcdc^cghffghhefggdghhfghihfifhiggggeee_[]`_abbbbY
@FCC0YMTACXX:1:1101:4661:39907#0/2
TAACAGCTAAGCACCCTAACCGACTGGCTTTGACCCACTTCTCCCGCCGCAGGAAAAAAAAGGCGGGAGAAGCCCCGGCAGAAACTCTAA
+
___eeecceggc^egfhhihfefh`gfehhdcdgg_ffgdefhhfYed`dd]]ZZZ_aac^_aa]]aa]EJJJQW]T]_aaWX_`]`BBB
@FCC0YMTACXX:1:1101:5766:39818#0/2
GTAGAGGGCCGTAATTAGTATGTTAAGCCCTGTTAACATAATGGTGATATGGGACCAGGAGAATGAGGTCGCGATTACAAAGAGTTCGCC
+
_aaeeeeeggge`fghiieghhghhihiiihghiiiiihiifbgXa^_effhhfgiiihfhbdgeegf`bdc]FR^^bcbbb]bT]`acc
@FCC0YMTACXX:1:1101:1299:40225#0/2
CTCAAGCCAACTAGGCCTAATAATAATCACCATTGGCATCAACCAACCATACCTAGCATTCCTACACATCTGCACCCATGCCTTCTTTAA
+
aa_cc`ccggeggfffeffcdhbb`ghgfgf[dafbbfgc[aeghfhhafgfgfhhfdghgghfhdfb_cf`dde]^ab]^bddb``b]R
@FCC0YMTACXX:1:1101:18679:40010#0/2
ACTTAAAATCACTCATCGCATACTCTTCTGTAAGTCACATAGCCCTAGTAATCGTAGCCTCCCTCATTCAAACCCCCTGAAGCTTCTCTG
+
_[_^c`Y`K\JJ[`fX^bJbRR`J[bdeJQYIIYPb_]ffc`]fY^agX^^ceU^ad^Y\bQbbcbZ\HV\bbdbd]\\X]`GZZY]]bB
@FCC0YMTACXX:1:1101:16758:40300#0/2
GCAACCATCCTTATGATCGCTCACGGACTCACCTCTTCCATATATTTCTGCCTAGCCAATTCAAACTATGAACGCACTCACAACCGCACC
+
_Z\caceegeeee_a_^e`d^ffb_PWbYeXX^XWO^a^^^edgbgfehgde_[W\a\e]edfbfhfcfb`ZZ\[aa[ZZbbZ^^a\U^]
@FCC0YMTACXX:1:1101:1604:40579#0/2
CCTCTGCCATAGAAGGCCCAACTCCAGTCTCAGCCCTACTTCACTCCAGTACCATAGTTGTTGCCGGGGTGTTCTTACTCATCCGCTTCC
+
bbbeeeeegggggiiihiiagihiiiifhagdfhihhhiiehiihhhhgfegfcfhheghghfghhhgeFXZ_b`bbcccccccccccab
@FCC0YMTACXX:1:1101:8812:40597#0/2
AAATAGCATGATTTTGGTTAAATCAATACCAAACATATACCTAATTATGTTTACATAAGTGTGGTTAATTGTTAGCCAGATACTGTACCC
+
^^^^aca^`cbc^aeccghhg[bgfhei_^edhfgfiihdghbabehfbefffgfgf`efgcddgif\bf]egff_bddgbdgbd^`ced
@FCC0YMTACXX:1:1101:10187:40858#0/2
TGGTTCGGTTGGTATTCGTGGTGAGGAGGATTTAGACTTGGAGAAGCCATGTTATGTGTCATTGTTGAAGTGTTCATTAGAGTTCTTGCT
+
abbceeeeegggbfghiigghWdefgcdhbgfhfhfiiihhbggfhegdceghfhhfhfhhhggfggdbedd_cedddcddcR`bcbccc
@FCC0YMTACXX:1:1101:18877:40811#0/2
CCTACTCCTCTCTCTACCAGTCCTAGCCGCTGGCATTACCATGCTACTAACAGATCGCAACCTCAATACTACTTTCTTTGACCCTGTTGG
+
_b_eccceaeccgfdhhfaggb_cedeffdPcfPHafc[e]aS^I^cgfSW\__bfgcggfb`gdd]bcR^__Z_bbbb]_]Z^^^_bb`
@FCC0YMTACXX:1:1101:18931:40967#0/2
ATAACAATCCTCCTACAAATAAACCTAATCCTGACATTCATGGCCACAGAACTAATTATATTTTACATTCTATTTGAAACCAACCTCATT
+
aW^cYccZZcc[^`eRdacSJ`JJRRJQQ[b^^egXI^YcXY[WIY^_eIO^af[^aedgfhii\fcgh\be\bbZV\c_ZbGZFVZa]U
@FCC0YMTACXX:1:1101:1433:41064#0/2
AGTGCCTCTAATACTAGTAATGCTAGAGGTGATGTTTTTGGTAAACAGGCGGGGTTTAAGTTTGCCGAGTTCCTTTTACTTTTTTTAACC
+
_abeeeeecccef`fgded]`hbgceRbcQ[[J`^bebeUcY[^cegfhhdedaKRGKTYGZGGTY]TVJQS]G]]``SYS]`bcVPSSY
@FCC0YMTACXX:1:1101:10319:41108#0/2
CCGCAAGGGTTGTTTGATCCTGTTTCGTGTAGGAATAGTAGGTGTACGGTTGTAAGGGCGATGATGATGAAGGGTAGAATAAAGTGTAAG
+
_bbeeeeegce`eghegiffhiffhihefZacgghabeOaegXaRaegf\a`T\eghhfg^ccbcb]bbZ_b^aT]_Y`bbbcBBBBBBB
@FCC0YMTACXX:1:1101:14932:41112#0/2
AAGCGGATGAGTAAGAACACCCCGGCAACAACTATGGTACTGGAGTGAAGTAGGGCTGAGACTGGAGTTGGGCCTTCTATGGCAGAGGGT
+
__^ccc_cUec`afegfhea^bcfgcfg[egh[aXbg\abebgbfWbZ_dHV^db`_^^^bb_b\bcb]]b_a_^bb_`bbb^][_BBBB
@FCC0YMTACXX:1:1101:17841:41132#0/2
ATCCTCGCTCCGGTGAAGACGCCCTATAAATCATCATGACCAATAGGAGCAAGCATCAAGCACGCGCACGCAGCTCAAAACGCTTTGCCT
+
^^Zccc^`aegYYPabdbdRb`bf`_f_g`a[^^aegfgdffbbgbcSW\\c`bdggggggcee[`acc\aa_Z^`bbbcccRQQW]bbc
@FCC0YMTACXX:1:1101:5997:41526#0/2
CTGATCAATCTTAATCACAGCAATCCTCCTACTCCTCTCTCTACCAGTCCTAGCCGCTGGCATTACCATGCTACTAACAGATCGCAACCT
+
_bbee`defgggaggdfgggcgfgddc`dfhidgbgffghdfhfh_gfbghfghgghhdgefhiefbgdgggadbc__ccd]Z`aac_^]
@FCC0YMTACXX:1:1101:12199:41821#0/2
AAGGTTGAACTAAGATTCTGTCTTGGATAACCAGCTATCACCAGGCTCGGTAGGCTTGTCACCTCTACCCAGAAATCTTCCCACCATTTT
+
_a^c\aRaaeecgcdg]aehiaggbeeg_ddg_fff_eb_Xbfdbdg]eaBBBBBBBBBBBBBBBBBBBBBBBBBBBBBBBBBBBBBBBB
@FCC0YMTACXX:1:1101:12251:41973#0/2
CCAGAACCCCATGTCTCAGGATACTCTTCAATGGCCATTGCAGTAGTATAACCAAAAACAACCATCATACCTCCCAGATAAACTAAAAAT
+
bbbeeeeegegfghfhhhhfdfghidhhffhfhidcfghhidfaaecfehcggghhiiihifihhihhhihfgggecacddcbddcdc`Z
@FCC0YMTACXX:1:1101:8575:42142#0/2
TAATGATATTTTTAGTTTATCTGGGAGGTATGATGGTTGTTTTTGGTTATACTACTGCAATGGCCATTGAAGAGTATCCTGAGACATGGG
+
bbbeeeeegggggfgfhihiiiiiicgh`eghefgibfgcfhhiiheffghhfgiiiiihhiihihiiihgfge\`bedeeedbdddbca
@FCC0YMTACXX:1:1101:13657:42114#0/2
GCTATACAGCGAGTTTGTAGAGTGTTTTGAGAGTTTATGGGGTGGGAGAGGAGTGTTAGGGGGGAAGAGAGTGGGCAGGGGTGTTTACAG
+
bbbeeeeegggegaghiddhdgbggfhhhbf^b^ceacfhiiWafgQbTbbU`M^M\Z^bccccEHWQWR[JS^a[X[_aOT]OWGSY]b
@FCC0YMTACXX:1:1101:5634:42376#0/2
TTTGACAATATTCAAAAGAGAGTAATTAATCTAGTGCTAGCCTTAACAATCAACACCCTATTAACCTCGCTACTGATAATTATCATATTC
+
bbbeeeeegggggiiihiiihieghihhhiihhhgfhhiiiiiiiiiiihgghiiiiiihihhiiihhihihgggggeeeeeeedddddc
@FCC0YMTACXX:1:1101:5838:42333#0/2
TAGACAATTAGGCTGAGTATGGCCAGGGTGAATAGGAGCCCTAGGTTGAAGTTGATTAGGGCGTTGGGTATGGGGAGGGGGGGTCATAGG
+
___eeeeccggffiighefhhhiighhiPb^dfhihdgehihdfg^afgfgWabffhfffd`fZ``ceZZ]b_dc^acccccLXL[`_YY
@FCC0YMTACXX:1:1101:15635:42449#0/2
ATAAGAATGCAGAAAGTAGTTTAAGTTAGAATACCAGCTTTGGGTGTTGGTGGTGGAGTTGGATACTTTCTTTCTGATTGCCCTAGGAAG
+
bbbeeeeegfggfifhbeggifghhhfhhiihiiihhhghiihfYa_fdgZaeUa`ae\egh`cdggffggggggebdeccddd_bbZZ`
@FCC0YMTACXX:1:1101:6231:42685#0/2
ACCCTAAAACAAATAATAATAACCCACAACGCTAAAGGACAAACCTGATCCTTAATACTAATATCCCTAATCACCTTTATTGCTATAACA
+
___eceeegggggihhiiiiiiiiiiiihiiiiihihfhiiiihhiihifa`ghhhihihihhhhigggggeeedeebdcbdcccccR]b
@FCC0YMTACXX:1:1101:7001:42539#0/2
AAGCTACATAAACAGAGGTGTCAGTACAATTGCGAGGTGGTTTCTTTCGGGTTGTATGAGAGGGGTCTGCCGCGGGTCGGTGTAGAGGGT
+
bbbeeeeegggggiihihdffhiifiiiiiihhidfhUaf^cgfghihdff\_fgfhihggggge`bbdccccc]]HOXaEWLS_Y_aBB
@FCC0YMTACXX:1:1101:14226:42767#0/2
ACAACAACGAACTACATCAGCCAACTCCCATCCCTAATAATAATAACCGCCCTCGCCATAAAACTAGGAATAGCCCCCTTCCACTTCTGA
+
bbbeeeeegggfeiiiiiihhfhihhiiihfhiihbgidhifc^X^XX^a`gdfhggcdeeedcdddcccccbbcccaaaccccbbcbb]
@FCC0YMTACXX:1:1101:19158:42964#0/2
GTTGGATGTGGGGAATAGTGTTAGGGAGGTGGTGTAGATTAGGCGTATATAAAAGTATAGGTTAAGTAGGGTTATGATAGTTATAATGGA
+
___eec^cbcgfgefgfh^eghhifhXdgH^e^cO^ec`gf[fae[edfhfgiffVbcghhZ`bgg^ddeeZ_`bdbbbdZabcb`cccb
@FCC0YMTACXX:1:1101:17690:43112#0/2
GCAATTAGGATTAAGATAATTGCGGGTAAGATAGTTCAGATAGTCTCTATTTCTTGGGCGTCTGTGATGCTAGTATTGGTTAGTTTTGTT
+
bbbeeeeegeggghhfhiiiihhhiiYcfghfgffhihhfhiifhihhhhghhiiihehhfhgggbgfeeebcbdddcc]`bcbcdcaac
@FCC0YMTACXX:1:1101:4193:43276#0/2
TGAGGGGAGGCTGATGGTGAAAGCATATATTACGGTTGTTTTTACGTAATCTGGGTATGGACGTTTTTTGTAAGGGTTGACGAGGGGGGC
+
ab_cceeecefagfhhhghihhhdhghdghhhhhi^cgghhhhbfgafdebccggfhggdegeXZ`a^]^`BBBBBBBBBBBBBBBBBBB
@FCC0YMTACXX:1:1101:7761:43390#0/2
TGCCCATAACATGACTCTCTAAAAATAATACAATTTGAATCAACTTAACTATACATAGCTTAACTATCAGCCTCATTCCCTTACTATTCT
+
bbbeeeeeggggghiiiiiiiiiihihihiiihiihiiihiiiiiiiiiiiihiiiiihiiiiiiihihihhiihiiihiigegggggee
@FCC0YMTACXX:1:1101:13030:43304#0/2
TTGACCTAACGTATTCGCGGTGACGGCGTTTGCGCTCACTTTGTGACCTTCATTAGGGTTTGCTGAAGATGGCGGTATATAGGCTGAGCA
+
bbbeeeeegggcghiiiiiibffhiiiihhhiihiiiigfgggdcddc]cbdddddda``caccccccbcbccccT[_cccccbba`abb
@FCC0YMTACXX:1:1101:20397:43452#0/2
GAGGGACAGCTCTTTAGACACTAGGAAAAAACCTTGTAGAGAGAGTAAAACCCTCAACTACCATAGTTGGCTTAAAAGCAGCCATCAATT
+
W\JJ`HQQJJ`cega]ae[beJ`[ZJ`ZdR^_aefacf[e[S^GVIXWb[bPLW\GVb_]MV\R\`V\ZHHZ^b]]UGT]RKZT]]_`TZ
@FCC0YMTACXX:1:1101:7827:43668#0/2
ACCAACACCCAAAGCTCACGTTCTAACTTAAACTACTTTCTGTATTCTTATGTTGTACAAGCCTTACAATGTAATTCTAGCATTAACCTA
+
bb_eeeeegggfehiiiiiigihhihiiihhhiifghiihie_fffgfhfhghhhhhghhhiiiiiiiiihghigfeggggeecdceedb
@FCC0YMTACXX:1:1101:7589:43957#0/2
GGAGATGATTGCTATTATGAGGATTATGGATGCGGTAGATTGTATCAGGAAGTATTTGGTAGCAGCTTCTGTAGAGCGGAGGCTTGGTTT
+
aaaeceeegfggghhihiihhibeggfhicghffh^bf[ehhafhiifh^acaafhhhhaffhbgihhhiehgfagggeS]aZGZRGKT^
@FCC0YMTACXX:1:1101:8865:43894#0/2
GAAATTAAGTGTTTCTACTTACTAAGGGCTTTGAAGGCTCTTTGTCTTGTTTAACCTAAATTTCTAGAGGAAGGATAAGTGTAAGGGGGA
+
YWP`ZS\cbQY[bd[dXK`bKJ[bKJRJJQQQQYdXIHP^beI^IOIY^fafI^^RSIaaefhef[HHHM__eBBBBBBBBBBBBBBBBB
@FCC0YMTACXX:1:1101:20382:44142#0/2
GAAGTAATCTAATTTGAAGCTCAGTGTTAGGTCTAGTGTTTGGGTTATTATTCAATGTCAGCTCCAAATGGTTGTTTCTTGGTTTGTGAA
+
_abecadcccggegfgfeadfdb^efad]c`[b^_dIYI^d^aUP^cfd[cffdd^S^aedegffcZeg_`_bGLU\b]\^BBBBBBBBB
@FCC0YMTACXX:1:1101:20767:44174#0/2
GCGAGTCCCCATTTAAAGAACAAGTGATTATGCTACCTTTGCACGGTCAGGGTACCGCGGCCGCTAAACGTGTGTCACTGGGCAGGCAGT
+
_^_acccee`cecfff_egdfhd_[bbJQJPPSY^eg[_gd]^cHOHW^RHXOH\begFT^cWFKKR]b^TGXW[_YY_BBBBBBBBBBB
@FCC0YMTACXX:1:1101:5938:44389#0/2
AAGGTAGCATAATCACTTGTTCTTTAAATGGGGACTCGCATGAAAGGCACCACGAGGGTTTAACTGTCTCTTACTTTTAACCAGTGAAAT
+
_bbe`ceegggggiiiiiihihiiiiiiiiihihihiiiiiiiiiiiehhgdhfgiii`dgegeeeeeeddccddddcbbcc`abbbccc
@FCC0YMTACXX:1:1101:18143:44370#0/2
TAACCACAGGCTTCCACGGACTCCATGTTATTATCGGATCCACATTCCTCTTTATCTGCCTCATCCGCCAACTACTACACCACTTCACAT
+
bbbeeeeegggggiiiiihhhiiiiiifdbfhffghi_V_ghhhiihihiiiifgghhiihhiihegfecbcddbcbbccbccbcc_bbb
@FCC0YMTACXX:1:1101:5048:44738#0/2
ATCTGGGGGGTATGATAGTTGTTTTTGGTTATACTACAGCAATGGCTATTGAAGAGTATCCTGAGACATGGGGTTCAGGGTTTGAGGTTT
+
a_beeeeegcOYabbdcc`cc``cccccccbcdcdccccccccccccccccccccc`bbdcdcccccccccccX[abcccGW_a`acRW_
@FCC0YMTACXX:1:1101:9526:44569#0/2
ACTCACAACAAAACTAACCAATACTAACATCACAAACGCTCAAGAAATAGAAACTATCTGAACCATCTTACCCGCAATTATCTTAATCCT
+
[__ceecccZ[cZbd]fggfZegag[gc[b^^bed]b_cg`Yefaeghea\efagfhdbgagff\dgggefgeccbX^b]bbbccdcccb
@FCC0YMTACXX:1:1101:9883:44690#0/2
GCCGGTTAGACCGCCTACAGTAAATAGGAAGATAAAGCCTAGGGCTCAAAGTATTGCTGGGGACCATTTAATGTTGCCCCCATGAAGTGT
+
_bbeeeeecggeghigfhfhiefdfefhhhhiiiiifghhhifhhhhfghfgfhhhihhh[deeeeedcY`bd`ccbbcccabb_`cbbb
@FCC0YMTACXX:1:1101:12883:44556#0/2
AATGGTACGAAAAACCATCGTTGTACTTCAACTATAAAAGCACCAATGATTCCAATACGCAAATCCAACCCAATCATAAAAATAATTAAT
+
bbbeeccegggggiiiihihiiifghiiihiiiiihhiiiiihiffiiidggiihihihiiiiggfggeacccdddbbcccccccccdcc
@FCC0YMTACXX:1:1101:3854:44812#0/2
GAGTGATTCAGCCGTATTTCACATCTCGGGTGATATGTGCAATTGAGGAGAAGGCGGAGGAGGTGTCTGGTGAGTAGTGTATTGCTAGGA
+
_bbcceeefggfgiiihiiffhihfdgdddeaegbghffh`fghffhiefheghiiiceeV\`T\]bbccbc_a]bc_bGZabbbb`ba]
@FCC0YMTACXX:1:1101:3199:45302#0/2
AACGAGTGTGAGGAATGCTATGGCAGCTAATGTAGGTATAATTAGAAGTAAGAGGTTTGCTGTGGTCATGATGTTAAGAAGAGGAGTTGA
+
_aaccccceeegghhhihhihiihiihhihiifhhhPXbcefhghghh^eaefdcaeghhbfffhR_egehhiff`^ddgegec[aUZZ`
@FCC0YMTACXX:1:1101:16175:45446#0/2
AATAATCCTCCTCACCACGGATGCCCCCCCTCACTTAGGAGTCCCTTGCTCACCATCCTCCGTGAAATCAATATCCCGCACAAGAGTGCT
+
_b[cceeecgggehf]gafefadfh_egfd`fdgdhbg_b___ffhhR^`]\_adacddcba^a^^_`bbcbc_cc_aa]XT`^[`bcc]
@FCC0YMTACXX:1:1101:19387:45559#0/2
TTGCCCTCGTAGTATAAACTAATACACTGGTCTTGTAAACCAGAAATGAACACCCTTCCTAGGGCAATCAGAAAGAAAGTATCCAACTCC
+
__ae`^cceggfef]ffhihfebegdb`[_^befg_ehcg`ggfhhffffffhihhihiheeedfhhigffgfgeeabbG]bZZZ]]`bb
@FCC0YMTACXX:1:1101:5662:45777#0/2
AGCCTTGCCCCAACACCCTGCTTAGGGGGCCATTGACCACCAACAGGCATCACCCCTCTAAACCCCATAGAAGTACCCCTCCTAAACACT
+
__aeceecgggggiiiihbffbghfffagdfgg]ehhhhihiihdgh`deeddeeccccccR^ba^[XGK]]TTZ`bca[a[[`cBBBBB
@FCC0YMTACXX:1:1101:17664:45978#0/2
AGCTAAGCCCTTACTAGATCAATGGGACTCGAACCCACAAAAACTTAGTTAACAGCTAAGCACCCTAACCGACTGGCTTTGACCCACTTC
+
bbbeeeeegfggfiiihiiiihiiiiiiihhihiiihiihihhghihh_eefhhhiiiihiiiiggfgeeeccccccccccccccccccc
@FCC0YMTACXX:1:1101:9083:46076#0/2
GAGGAAATTTTTTCATAGTAGGTGTATAAGTTGGTCGTAACGGAATCGGGGGTATGCTGCCCGGATTCATAGGAATAGGGAGGTTAGGAA
+
bbbeeeeegggggiigfhghhibfbaegfhehhh^egdgfhiiiiiiifhheR]bbcdcccccc]_ZbcdccbY]_bcbc]_aJW]`b]]
@FCC0YMTACXX:1:1101:9661:46333#0/2
CTCATAGGCTACACCTTGACCTAACGTATTCGCGGTGACGGCGTTTGCGCTCACTTTGTGACCTTCATTAGGGTTTGCTGAAGATGGCGG
+
_bbeceeeegffghiiiifhiiihiheffgfgfhh^cc`fe`eafe^`aa]b_bbbccbc_b`bcbY_b`bbaY^a^bbcbbb[Y`_`BB
@FCC0YMTACXX:1:1101:10518:46270#0/2
CCCAACAATTTTAAACCAACCCGCTACAATCCCCATTATCCTATTCCCCACCCTATTAATCTTAACCCCCAAACACCCCATTAATAATCG
+
bbbeeeeegggggiiihiiihhfhiiiiiiiiihhiiifagfhihiiihfegggghhihigggegfeeecb`ccacaaca`bccddbdca
@FCC0YMTACXX:1:1101:2501:46651#0/2
CTACTTTCTGTATTTTATGTTGTACAAGCCTTACAGCACAACTTTAGTATTAACCTACCTTTAATGCCTCTATGTAATTCGTGCATTACT
+
ZZ_^ccec[^KK`efhbK`^SY[`efg`fgddfcgaecfbcg_a]cc^cghfffghbca^cgfd]egdhcffZ\\_b_ZZG\^db]ZbBB
@FCC0YMTACXX:1:1101:6789:46626#0/2
GCCGATAAAGAATTGGAAGGGGTTGTTGGCAGTAACTAGAATTAGCATGGCAGTGAGGAAAATAAGGAGGTGTTTAAAGAATTGGATTGT
+
PJY\J_HQJQ[cebb^eXZYPHHH^^PH^^[HOOOOOXccgXI^WHNHHWM\T\H\bU_Q^ZH\^BBBBBBBBBBBBBBBBBBBBBBBBB
@FCC0YMTACXX:1:1101:11854:46696#0/2
CTACTCGTTCACACCAACCACCCAACTTTCCATAAACCTAGCTATAGCAATCCCTCTATGAGCAGGCACAGTAGTAATGGGGCTTCGCTT
+
___ceee^egegghggfhfhifhhf^cghiceffgf_Y^ccc[ecgbdfghfZehhdffdgaghd^ddee^ZabH^`^b`]`XW`bYaaa
@FCC0YMTACXX:1:1101:3361:47057#0/2
TACTGCTGTCTCGCAGGCGGCAAATACTAATAAGATGATGGGTATAATGTTGATTAGGGGGAAGTGTGTGTTTGAGGCAATAAGGGCAGC
+
bbbeeeeeggfgghhhiehhfdgihhiiiiffhhghhehbhiM\eehhacbdddeggggecNZ_`bbc^a`bcb]^cacacccccccca_
@FCC0YMTACXX:1:1101:5665:47491#0/2
ATTTGGTGCATGAGCTGGAATCATAGGCACTGCCCTAAGCCTCCTTATTCGAGCTGAACTAGGCCAACCCGGCAGCCTACTAGGCAACGA
+
__beee`ceeggghhhhhhifffg`ff_dhhfhihghhhiihiihdhiiffghhhfihhihfdffhfiffedcccccbccbccccccccc
@FCC0YMTACXX:1:1101:9215:47487#0/2
CCCTAGAGGAGCCTGTTCCGTAAGCGATAAACCCCGATCCACCCCTCCCTCTCTTGCTAAGCCTAAATAACACGATCTTTAGCAAACCCT
+
YP\aJ`JQJJQJQ`Yda][b[YbJQP^PY^[IYUU^ccUGN\WZZGFGTZ^`dBBBBBBBBBBBBBBBBBBBBBBBBBBBBBBBBBBBBB
@FCC0YMTACXX:1:1101:4018:47511#0/2
AACCCAAACACTAGACCTAACACTGAGCTTCAAATTAGATTACTTCTCCATAATATTCATTCCAATCGCACTATTCATCACCTGGTCCAT
+
__^acccefcfcgffcfedghbffe`ghhhhhdeffffghidghiidfhaegffdhfddgfffb_eddfhfgbg_gdbggeeecebbd`_
@FCC0YMTACXX:1:1101:4767:47506#0/2
AATGCATGGGCCGTTACAATAACGTTATAGATGTGGTCGTTGCCTAGTAGGCTGCCGGGTTGGCCTAGTTCAGCTCGAATAAGGAGGCTT
+
___ecdeefffeeghhifihiihhdfggbgfii]ff_af^eghgaeh[\bedghhhhdgXaacbdY`bTZ__bbbb_cccVbccba]aP[
@FCC0YMTACXX:1:1101:5901:47527#0/2
TTATTCAGCCGTTTGATAAGACACGGTGGTGGGTAATGGTGTGGTGTGGGTGATATTGGCTAGAATAGTTATTGGGATGTCCTCCAAGCA
+
__^cc`acaZ`H_bdaagfhde]fdfHYYO^ZHO^ceceXcZebe^bP_eFZbbb]d`]]bd_^BBBBBBBBBBBBBBBBBBBBBBBBBB
@FCC0YMTACXX:1:1101:8689:47609#0/2
TCATAAACAGTAGCCGAAAACAAACAATCCAAGCTCTACTTATCACAATCCTACTAGGCACCTACTTCACCCTGCTACAAATCTCAGAGT
+
a__eceecggcgcghfdfffhhdfhcffg_eedfgcbabc[aeghhficfeed]e]egfghhgihedg[`]ccdaddbdd]_bcccbT]_
@FCC0YMTACXX:1:1101:11561:47690#0/2
CCATATTATTGAAATTAACCACCACCACTTCTTCATCCAAACTTAAAACCCATAAAACCAGCCCTACCTCCATCATTAATCCTACCAAAA
+
_^_ccceacceggfgffgfchfffbfghaadgfghfheh[ccdegfhifheghghibghddf^f_ZcfZ^dd`b]baZZZ_`_bd`_Z^B
@FCC0YMTACXX:1:1101:17901:47527#0/2
AGAGCTTGGATTGTTTGTTTTCGATCGTTGTTTATGAGGCTATGATGAGCTCAGGTGATTGTAACTCCGGATGCAAGTAATACAGAAGTG
+
___eeeecgcgegghieghfhdhbggfbedcggb_c^egcgffhhdf_`gggdghbb_ceffdffhdgdda]^a]bdZZ]bbbbZ_bbTT
@FCC0YMTACXX:1:1101:4435:47899#0/2
TGATGCAGAGTAGGTGTTTGCAGTCCTTATGTATTTCAGAAATTAAGAGTTTCTACTTACTAAGGGCTTTGAAGGCTCTTGGTCTTGTTT
+
\aZ`aYcaS`J``^J][bfgcac``^aaJb`cXdda[[ba^e`fgg`I^^aa^^fgfehhbaf]^beeg_b\bZdfHa_d]\V^ZZ^ZZ^
@FCC0YMTACXX:1:1101:9795:47944#0/2
CCATCCCTAATAATAATAACCGCCCTCGCCATAAAACTAGGAATAGCCCCCTTCCACTTCTGAATTCCAGAAGTCACCCAAGGAACACCC
+
_bbeceeefgggghegeab`[eghihidadgghhhihdgegfdggfffhhdgfhgggdggeaceedddb_bdd`cdbbaac^^Xb`_bac
@FCC0YMTACXX:1:1101:14351:48007#0/2
TGGCCGTACGATTAACCGCAAACATCACAGCCGGCCATCTGCTAATACACCTAATCGGAAACGCTGTACTAGCACTATCAACCACCAACC
+
___ccecceeceghhhfgfdfhhfffddffafgdghfhhfgdhcfdfde]`dbbdeecaba]_a__Wbbb`bbbc_bbb``baa__`aac
@FCC0YMTACXX:1:1101:10831:48500#0/2
TGGGTTTGCACACCCCATAAACAAATAGGCTTGGTCCTGGCCTTTCTATTAGCTCTTAGCAGGATTACACATGCAAGCATCCTCGCTCCG
+
___ea^cccgggZdgfhbfffgfbfeagfcgbdfeafIYcWcfdf_[IXaa[_eefgfdfffdfdgd`gbb`cd_VRQ]GMZ_`^a\aaW
@FCC0YMTACXX:1:1101:12039:48322#0/2
GGGCGAATCAGAATTAGTATCAGGCTTTAACGTTGAATACGCCGCAGGTCCATTCGCCCTATTCTTCATAGCCGAATACACAAACATCAT
+
^__cc`cc\cceedYda`egad_]Zbgfhhf\YYWYSX^SH^__afNF\__ZV^`bdac]Z_]]ZZ_bd`TZ_WKKT[`_bc^ac`bR_Y
@FCC0YMTACXX:1:1101:9535:48502#0/2
TAGGGGGCCATTGACCACCAACAGGCATCACCCCTCTAAACCCCATAGAAGTACCCCTCCTAAACACTTCTGTATTACTTGCATCCGGAG
+
___cccY`cggg^_eR[dW^a^cefhhffgf^a`cffihfc\eghhe_dd\^``bcd^cbdZ]`bba`bbb`bcccbbbcY`_`bbc_ET
@FCC0YMTACXX:1:1101:9960:48638#0/2
GATAGTTATAATGGAGGGGATGAGGAAGTTGTTGTTCATTGTGAGTTCTTGGATGATAATTCATTTAGGTAGGAAACCGGTTAGGGGGGG
+
^__cZacc^Q`e`gR`egdPeadf``aecg[egZe_a[Saa^ac[aeefebgXae`eghheeccfg_dYbV\ZH\b]]X[RZNQZ^BBBB
@FCC0YMTACXX:1:1101:11485:48526#0/2
TAGGACTGATAGGAGGATAATAGTAAGAGTAACTTCATATGAAATTGTTTGGGCGACGGCTCGCAGGGCTCCGATTAGAGCGGAGTTTGA
+
a__ecdeeggfgcfgiheifhfh_edgdghbdghhf]f_[^YcffhfdffX_fghhfihagc[]RX^c[X^_YOW^^bb`BBBBBBBBBB
@FCC0YMTACXX:1:1101:5744:48993#0/2
GCCCTTGTAATTGTAGCCTCCCTCATCCAAACCCCCTGAAGCTTTTCCGGCGCAACCATCCTTATGATCGCTCACGGACTCACCTCTTCC
+
bbbeeeeegggggiihhhiiiiihifhfbfghfgiiihhifdffhhiffc`fdgfeee]bdbb`bbbcZ^_a`ccaZTXab]]`bcccbc
@FCC0YMTACXX:1:1101:12638:48860#0/2
CTTGGGCCCTTAAATTTCATAAGGGTTTTCGTGGAATTTTCTGAGGTAGAAAATGTAGCCCATTTTTTACCATCTCATAGGCTACACCTT
+
bbbeeeeegggggiiiihiiiiiii`eghhhgfihiiiiihihhih_fgfefhihgfhffhhihhiigf]_aceeeddbbddbcccbc`b
@FCC0YMTACXX:1:1101:6518:49246#0/2
TAGCTTGTGTTAGTCGGAGGATTTGTTGTGCTCCGAGGGCGCCTCAACCAAAATTTTTTATCTAGGTGTCGGTAGTTTAATGGACCGTGG
+
JJJSJQ\cJQJKKQ`PHHRWJQbdYYYY^HIbIaU_ccFVFTFLYV\^]^GGU]`]`BBBBBBBBBBBBBBBBBBBBBBBBBBBBBBBBB
@FCC0YMTACXX:1:1101:1729:49418#0/2
GGTGTCCGATTGATTTGATGGTGAAGGATGGGTCGTTGACTTCATCTGTTAGGTATAGGATGCGTAGGGATGGAAGAGCAATTAGGATTA
+
ab^cceeeegegcbghhfhdgYb__gfbffhhfdgfffhhfhhfhifgefeaf\[\ae__Ze_aZLY^aHZ_aZ]ZZZ\GZ]R]_bBBBB
@FCC0YMTACXX:1:1101:20231:49390#0/2
GCCATCGACAGCCCCACCCTCACACGATTCTTCACCTTACACTTTATTCTACCCTTCATCATCATCGCCCTTACAACCGTACACCTACTA
+
a_P`cccZebbeegfdHbdcfdgRPYbeeg[^e``c]a^ceagfaX\e[aegge_fhf_SVb]dd]bZ[^`dcbcc]\][`^W_]TYbbB
@FCC0YMTACXX:1:1101:2498:49729#0/2
TTGCGCTCACTTTGTGACCTTCATTAGGGTTTGCTGAAGATGGCGGTATATAGGCTGAGCAAGAGAGGGTGGGGTGGATCGGGGTTTATC
+
_[^acH_YcegcagghifhdgfhhhdcddXdZ^abaXaf`ca[ff_FSGWM\bgdgd]\`da_ZZRGZ]GTWW_WOTJSSETT_ET[X__
@FCC0YMTACXX:1:1101:3710:49698#0/2
TATTGTCAAAACTGATTGATTGGAAGTCAATTGTACTTGTTATACTAAAAGAGTAGGATCCTCATCAATAGACAGAGATATAGAGGAGTA
+
a__eeeeeggggfffhieggghiiiifhgegfd[eghffhifhghhiihhgeheffhdhghhhfhihihiihiiffhhcbgfdddbdaHV
@FCC0YMTACXX:1:1101:13277:49700#0/2
GGCTGTGTTCGCCATTATAGGGGGCTTTATACACTGATTTCCTCTATTCTCAGGCTACACACTGAACCAAACCTGTGCCAAAGCCCACTT
+
b_aeeeeegggfgiiiiiiiihiiiiiihhhhhififhhhhhihhiihfggcfiiiiiiiggggedeedcc^bca`bccccccbccaccc
@FCC0YMTACXX:1:1101:8345:49894#0/2
TTAGTATGATGAGTAGGGGTAGGGAGCCGGTTAGTGTGTAGAATAGGAAGTAAGTACTTGCGTTGAGGCGTTTTGCTTGGTTGCCTCATT
+
abaeceeecggcgfgghhh_eghi`egghicf^f[c^c^[acddbgffaeRaef\ecghaff`bdZ^caaFRZ^[_bbcaY`a[]bcGY_
@FCC0YMTACXX:1:1101:15917:49798#0/2
TGTGAGGAGTTCAGTTATGTGTTTGGTATTTTTGGGGTGGTTAGTGTTGAGCTTGAACGCTTTCTTAATTGATGGCTGCTTTTAAGCCAA
+
aa^ccceegegeghffhdbffgfff^W[_ehhhhagh^cgefbeWa\ef]b`egffcgg[ZbZ_cececcc`cbb`b_^bcbbY]Y_^[^
@FCC0YMTACXX:1:1101:11181:50217#0/2
ACTAGGCAACGACCACATCTATAACGTTATTGTAACGGCCCATGCATTTGTTATAATTTTCTTTACAGTTATACCCATTATAATTGGGGG
+
aa_`cceecage`gaf_ecgfdebg`ghhhhhhffgbdff_aebeRWbe_eZbbfcf]`ddgedgeaabdeecdddcdc`ccccdb_`\a
@FCC0YMTACXX:1:1101:18024:50242#0/2
CGATATCATTATTCCTTCTAGGCAGAGGAGAGAGGCTACTAGGTGTGAGCGGTAGGTTAGTATGCCTAGAAGAGAGATAGTGAATGCTAG
+
___eeecegfgefidhiihhihchhdegegfhiiiifhfhfffcg_eefbegTZ`fV\c]\]dddgbdec_YZ]``^R]]TZGZ]_bb_]
@FCC0YMTACXX:1:1101:7429:50391#0/2
TCTAGTGTTTGGGTTATTATTCAATGTCAGCTCCAAATGGTTGTTTCTTGGTTTGAGAAGATGAATAAAGTTGTTGAGGGGAGGCTGATG
+
a_beeceeggggghhfhiiiifhiiighfhiihihh]fgh^eghihhiideaegdefbafegffhhhhfhcgfggb`bad]RZ_\``X_b
@FCC0YMTACXX:1:1101:15076:50587#0/2
AACGAAAGTTCAACTAAGCCATGCTATATTTAGGGTTGGTCAATTTCGTGCCAGCCACCGCGGTTACACGATTAACCCTAGCTAATAGGA
+
___ceccebeegghffihfhfffh_^aeghiih_fR^cg_cfheghffQ^aegddgfhhfafgadbbb``a_c^bc_^acbbbdb`bbcb
@FCC0YMTACXX:1:1101:3441:50946#0/2
CATAATATCAATTGGGTTTTTAGGTTTTATTGTATGAGCCCACCACATGTTTACAGTCGGCATAGACGTAGACACACGAGCCTACTTCAC
+
aa_ceeeegfeggiiidghiiihibggibgfhhhfhihafhhiiiiihiifhghiihiiiiiidhgggdeecedddc___aabcccbcbc
@FCC0YMTACXX:1:1101:9634:50845#0/2
GCCAGGGGCTTTATATTAAGCTATACCTTGATTTATCCAAGCGCACCTTCCAGTACGCTTACCATGTTACGACTTATCCTCTCTATATAA
+
\JP\SJHOOOYYbXegc[KR`Y[`^^b_eSIPYYYXcIb^XUa_^eY^I\WbWHW\_g__ZddgdbHMZVTPRX^bb`b]T]^bBBBBBB
@FCC0YMTACXX:1:1101:11687:50812#0/2
CAACACAACGAGGAACACTCACACATCACATAATCAATATAAAACCCCCCTTCACACGAGAAAACATATTAATATTCATACACCTCGCCC
+
_bbeeeeeffgggihhiiiifihiiiiihihhhfhifffhiiihfhiiiifhhdgggedebcdccccbddeddcbccccdbccccc_a_a
@FCC0YMTACXX:1:1101:14008:51025#0/2
AGCCCCCATTGCAGGATCAATAGTTCTTGCCGCGGTACTCCTAAAACTAGGTGGCTATGGCATAATACGACTCACTCCCATCCTTAACCC
+
^_^cc[W_[b]a`cfbJ[`eg_[baehX[[IY^ceGGVaegdRae_`_SVVH\_^^ddg_QZZa]R_Z\aac^bc]bbacbcX`c_BBBB
@FCC0YMTACXX:1:1101:4649:51488#0/2
CCCATAATCATACAAGGCACCCGCACCAATAGAATCACCTCGAATCAATCCTGATCCTTCTCCCTCAAAAATTACCCAGTCACCAGTATC
+
bbbeeeeegggggiiiiihiiihiiiiiihhhiiiiiiiiihiihhfgffffhgihihiiiiggggeceeecdcdcdccbcccccc_bcc
@FCC0YMTACXX:1:1101:10211:51374#0/2
AATAGGAGGCCTATTCAAAACAATACCCCTCACCTCAACTTCCATAATCATTGGCAACCTAGCACTTACAGGAATACCCTTCCTCACAGG
+
JWaJ`R^Y^J[J`[`KKQ`gde\c]RbJHP^efa[eRaZX^YaSacROIO^^cdRWbWQ\bV\V\__bbY^HG\bc_ZZ_`b`ZbY^BBB
@FCC0YMTACXX:1:1101:11460:51324#0/2
AAGTACTTGCGTTGAGGCGTTTTGCTTGGTTGCCTCATTTAGTAATGATAATTAGGGTGGGAATGAGGGAGGTTTCAAATAGAATGTAAA
+
___c^ccd`ce_YW`d`\fH^Wbc]`[aVeg`ffhhffff_fW\\eabfh]\eZ\cgMT\acc`_]]]^FRNKX_]Z`Y`]Y]_]bBBBB
@FCC0YMTACXX:1:1101:4692:51536#0/2
TGAACGCTTTCTTAATTGATGGCTGCTTTTAAGCCAACTATGGTAGTTGAGGGTTTTACTCTCTCTACAAGGATTTTTCCTAGTGTCTAA
+
^^_ece^caeca^ef`a[_g^deec\_aac`cb`efhf_fX^caeSO^I^^c_GWZedbbV\_ebV\H\cdZGHMV^]_ZR_ZU]Z]bc`
@FCC0YMTACXX:1:1101:5977:51645#0/2
GAAGGATATGACCAACATTTTCGGGGTATGGGCCCGATAGCTTGTTTAGCTGACCTTACTTTAGGATAGGGTGTGTGGGGTAGCACGGAG
+
bbbeeeeegggggiiihiihighhii^eghiihiihgghhiiiifgffhfhffggegeeeeebdc_bddccGZQ[X^accEHWY_bcaBB
@FCC0YMTACXX:1:1101:12013:51950#0/2
ACCCTACTACAAATCTCAGAATACTTTGAAGCACCCTTCACCATCTCCGATGGCATCTACGGTTCAACATTCTTCATAACCACAGGCTTC
+
b__eeeeefgfgfiiifhghighhbdhdggdbggiiifghfghfdgghhhiffhihhhfifhfghhiccd`ggeeed_a^bdc\`aacb^
@FCC0YMTACXX:1:1101:20776:51877#0/2
AATCATGAGGGGTAGAAGTCAGATAGTTAGTGTTAGGAGGGGTGTTGTTAGTGGGTCGGAGGATAGGTAGGTTGAGCGATTGACGCGGTT
+
___e`a^ceggf[_cfff`bbec[eb[bfgffhfIbbYbccfceL[Z\\M\__\_L^aBBBBBBBBBBBBBBBBBBBBBBBBBBBBBBBB
@FCC0YMTACXX:1:1101:7547:52105#0/2
TACAATAACGTTATAGATGTGGTCGTTGCCTAGTAGGCTGCCGGGTTGGCCTAGTTCAGCTCGAATAAGGAGGCTTAGGGCAGAGCCTAT
+
^a^acaYceabecfaK[b[R[JJR[P[PYRI^RY^I^bcaPa^^Y^ZFTHHMMV\b_cBBBBBBBBBBBBBBBBBBBBBBBBBBBBBBBB
@FCC0YMTACXX:1:1101:7546:52243#0/2
GAATAGTGTTATTCCGTATCGAAGGCTTTTTTGGACGGGTGTTGTGTGGTGGCCTTGGTATGTGCTTTCTCGTACAATGTCACGTCATCA
+
_a_eeecdgggggiiiiiiiihhihghhiihhgigfhihY__cfbc_dgV^dacccdb]`bbbcbbbc_b`[WTX^bcY_YSYX^WW^b_
@FCC0YMTACXX:1:1101:9888:52133#0/2
GGGGAATAGTGTTAGGGAGGTGGTGTAGATTAGGCGTATATAAAAGTATAGGTTAAGTAGGGTTATGATAGTTATAATGGAGGGGCTGAG
+
__be^cc]eeegefgfhdgfR`d_^bd]cfhffffg_d\]_ccffdRaXa^_NWaef_cbffbg`bd```dZ`]dc^b^c_`bccBBBBB
@FCC0YMTACXX:1:1101:5859:52425#0/2
GTGTGTTCAGAAGCTTTAAAGCCACTTTCGTAGTTTATTTTACATCAGCTAGAGTTTTACAGTTTAGATGGAGTTTAGCTTTATTATGTC
+
a__cceeegfgfgihiiihiiiiiihihiifhhdghfhhiiihihhiiiifghiafghiihhbgfhheghheg_fghhgffegggeece]
@FCC0YMTACXX:1:1101:11822:52323#0/2
AATAACACATAATATGGTTTCCTCAAATTTAACCTGTCCCCCCTCATGGATACCAACTAAACCAGTCCATGCCAGTCGTCCATAGTACAT
+
bbbeeeeeggfgghiihghhiihiihiiihiiiihifghhhhhhhiiiihhhiiiihhfhihhfdbdggfeeeeeddccccccbc_bccc
@FCC0YMTACXX:1:1101:8982:52701#0/2
AGATTACTTCTCCATAATATTCATTCCAATCGCACTATTCATCACCTGGTCCATCATAGAATTCTCGCTATGATACATAAACTCAGACCC
+
WW^a^Q\ab^a^egagbah[Y[hihdhf`[_^cJ_Pdfh[e]cX^ggf_IXXaXaeaWcI^efg\\UPPTFVH]_VH^`dggZadZZGZ^
@FCC0YMTACXX:1:1101:10566:52597#0/2
TTGTCATGTAAGAAGGAGTAGACCGGAGGGTAGGGGGGTTCCTTGGGTAACTTCTGGGATTCAGAAGTGGAAGGGGGGTATTCCTAGTTT
+
___accccegegegdfdfRb_bgggdPb_HYacfbdFOOO`GW_`b_JJRRXXRRRY[GY^YY]Y_RSRYGGR[a_BBBBBBBBBBBBBB
@FCC0YMTACXX:1:1101:8927:52848#0/2
CTTCATCAAACACCCTCTACACCGACCCGCGGCAGACCCCTCTCATACAACCCGAAAGAAACCACCTCGCAATTGTACTGACACCTCTGT
+
_b_ceeccgegggfgaadg]afcfhiaUeaefff`\Q\MTKX^bR]`]bbcaaac\^W]^^bcaacaa^c_a_`bJYGYSY]_]GR[]`Y
@FCC0YMTACXX:1:1101:6227:53007#0/2
GTATTGCTGGGGACCATTTAATGTTGCCCCCATGAAGTGTAGCAAGTCAGCTAAAAACTTTCACACCGGTGGGAATTGCAATGATTATAG
+
babeeeeeggggfiiiihiiihihgiiiiiifhiiiicfcfghiiibgiiffhhhiighhhihiihihg\\ab`bcbccccccccdcc`b
@FCC0YMTACXX:1:1101:11901:53494#0/2
CGAAAGTGGCTTTAAAGCTTCTGAACACACAATAGCCAGGACCCAAACTGGGATTAGACACCCTACTATGCTTGGCCCTAAACCTCAGTA
+
^^[`cccZbecccdfd_ddfbgghdfh]efbdfhfdegdffghgfhiab_fbfffhidfghdggedgZZbcebZP_YZ^\\b^BBBBBBB
@FCC0YMTACXX:1:1101:12591:53260#0/2
GTCCATGTGGACTATTACAACCCTTCGCTGATGCCATAAAACTCTTCACTAAAGAACCCCTAAAACCCGCAACATCCACCACGATCCTCT
+
a_aeeeecgggggiihiiiiiiiiihffhhffhhhihihihhiifihiiiihhhiiiiiiihiihiiggecbcccccccccccccccccc
@FCC0YMTACXX:1:1101:20654:53288#0/2
GAAAAAACCTTGTAGAGAGAGTAAAACTCTCAAAAACAAGAGGTGGCTTAAAAGCAGCCATCAATTAACAAAACGTTCAAGCTCAACACT
+
ZJ\aaZ__b]ee`dQ`[[`PJ[bffh_IIYb[IPP^HHWHXXHOGGNMGW\agSGaHUM\VV\\\V`bHM^QGMFMZGZ]RGZ_b][_ab
@FCC0YMTACXX:1:1101:10315:53624#0/2
ATCCGGGCAGCATACCCCCGATTCCGTTACGACCAACTTATACACCTACTATGAAAAAATTTCCTCCCCCTCACACTAGCACTACTCATA
+
\ZJJ\_ccYeVb[bJ[[Zb[_ecca_IYaH^P^FLW_H\_HHMMH\V\`ddbcRZ_ccb\GGGLLL]TFWWW[Q_SRJGJJYY`^bbRS_
@FCC0YMTACXX:1:1101:19263:53534#0/2
TACTATGAAAAAATTTCCTCCCCCTCACACTAGCACTACTCATATGATTCACCTCAACACCCATCGCAATCTCCAGCATTCCCCCCCAAA
+
bbbeeeeeggggfiiiiiiiihiiiiiehihhfhiihiiihiihiihihhgghiihhiiiiihgggceeedddddccccccecbaccacc
@FCC0YMTACXX:1:1101:4352:53843#0/2
CATACACAATCCTACGATCCATCCCCAACAAACTAGGAGGCGTACTAGCACTCTTCCTATCGATCTTCATTCTAGCAGCCATCCCCATAC
+
bbbeeeeegggggiiihihiiiiiiiiiiiihighggiiiihgdghhiiigfhhgfggegedcecdddddecc`bccccc^bcccccccc
@FCC0YMTACXX:1:1101:10115:53763#0/2
TTGTGTGAGGGCGCAGATGGCTGTAAATAGGGTGGTAATAGCCCCCAGACATAATGTAAGATTTTGAATTATTGTGTTGGTTTCTATTAG
+
Z^_^cccce`^Wefegaffbgge_e_abbfhhI^c_edcedaffff[dgdddegdbV^bccZ_cbbZZ_`_Z]RG]\X[X[`^BBBBBBB
@FCC0YMTACXX:1:1101:11949:53812#0/2
CATTCCCACCCTAATTATCATTACTAAATGAGGCAACCAAGCAAAACGCCTCAACGCAAGTACTTACTTCCTATTCTACACACTAACCGG
+
___acdeceYbceegffhfhfhhhdghfeeacdgffdgdgfchiiffdggegfgdafffg\`cdbbcebbdcdbdccdcccccbbcbacc
@FCC0YMTACXX:1:1101:19415:53838#0/2
CAAACAACAAACCTCCCAATAATAATCAAATCGACCATCGCCTTTATTATTATCCTAATTCTCAGTCTAACCTATGAATGAACCCAAAAA
+
___eeecegegfghihhifhfghihhiihighhcghac`ghhd]ghfhhhghhbbedfgH\cgdh\``dedde_ab_Z]Z__ZZU^^^[a
@FCC0YMTACXX:1:1101:4153:54154#0/2
TTGAAGCACCCTTCACCATCTCCGATGGCATCTACGGTTCAACATTCTTCATAACCACAGGCTTCCACGGACTCCATGTTATTATCGGAT
+
_b_eeeeegggggheifhiiiiiihhhhffffdbfgiZffffhdhihiihghhiiiiffhihihgfddda]bcdcbb_]bbc`_bbXW^a
@FCC0YMTACXX:1:1101:5794:54175#0/2
TCAAATGAACTTGCCCTCGTAGTATAAACTAATACACTGGTCTTGTAAACCAGAAATGAACACCCTTCCTAGGGCAATCAGAAAGAAAGT
+
_^a^Jaccaeceeffc[eY`Y`b]daS^g`_ed]egff_ebc]]aecfhdac^]efbgfffbffh\cggb\^\^`geeeY]_YZ]babcT
@FCC0YMTACXX:1:1101:9037:54049#0/2
GCTTGTTAGAGAGGTAGTGATGAGAGTAATGAATGGGGCTCAGGCGTTGGTGTACGACGTGTTTGTGGCTTCGGTAATGAGGGCATTGGA
+
^_Z`cacS^J[J[bdaefde[`edY[Q`JQ`XYXIYbf`e`]ce^`_^_\V[aSS_TLZLTMU^_Q]PZ_BBBBBBBBBBBBBBBBBBBB
@FCC0YMTACXX:1:1101:15831:54095#0/2
AACCCCCCACATATTAAGCCAGAGTGATACTTCCTATTTGCATACACAATCCTACGATCTGTCCCCAATAAACTGGGAGGCGTACTAGCA
+
_b_eeeeegefegihhiiiiffhhcefghihffgff`dbgdfhhiiihhhggffhhffggfded`bbaeeedcdddca_caaZX[`_`bb
@FCC0YMTACXX:1:1101:5738:54448#0/2
AGGTGACAAGCCTACCGAGCCTGGTGATAGCTGGTTATCCAAGACAGAATCTTAGTTCAACCTTAAGCTTACCTACAGAACCACCTAATC
+
abbcceeegf`ggihhiiicfghi^egabdfhffeffhidffdedfaRae\egffeghfdadgfhddgfgggdb]_]cdbZ^`ac\bbcc
@FCC0YMTACXX:1:1101:10492:54285#0/2
GGAGTTACAATCACCTGAGCTCATCATAGCCTCATAAACAACGATCGAAAACAAACAATCCAAGCTCTACTCATCACAATCCTACTCGGC
+
bbbeeeeeggggfiihhhiiiiihihiihhiiffhiiih_ghiiieihiifgfhiiihiiidghffgggeeeeeedddbddccccccccc
@FCC0YMTACXX:1:1101:14117:54449#0/2
TAGATTACTTCTCCATAATATTCATTCCAATCGCACTATTCATCACCTGGTCCATCATAGAATTCTCGCTATGATACATAAACTCAGACC
+
b__cceceggegegfhdahfbggfhfhhdcgdfffhhhiihiigbeghhifffhihihhf_ghifgfhiihhhdfb`ddgeg\aeeecba
@FCC0YMTACXX:1:1101:14100:54459#0/2
ACTGGTGTCCGATTGATTTGATGGTGAAGGATGGGTCGTTGACTTTATCTGTTAGGTATAGGATGCGTAGGGGTGGAAGAGCAATTAGGA
+
[abee^c`eeg^bfgaeghhSe[abgdXb_dfg[fb^_fhhbaafeXc`X\ab]ffV_edfb_cd_a\TXZZFR]aBBBBBBBBBBBBBB
@FCC0YMTACXX:1:1101:3786:54853#0/2
GATGTAAAATAAACTACGAAAGCGGCTTTAAAGCTTCTTAACACACAATAGCCAGGACCCAAACTGGGATTAGACACCCTACTATGCTTG
+
JYac`\aY`ce^c[Qb_^ce[eJWPHYYIXafIIIOXcII^^cWeObbH\_\\_\Z\b\Z`d_^ZHVZGU__`BBBBBBBBBBBBBBBBB
@FCC0YMTACXX:1:1101:7098:54956#0/2
TTTAGACTAGCAATTAAGCTTACAGGGGGATTAGGTGGTTGTGTAGGTAAGCTTAAGGTTGAACTAAGATTCTGTCTTGGATAACCAGCT
+
bbbeeeeegfgggiiiiihhiiiiiiiihfghhhi^eg_edegfgfh_egeghiiiiigeggdgeeeeeddddddddccbbcdccccccc
@FCC0YMTACXX:1:1101:18885:55414#0/2
GTATCGGTGAGGTTTTCGATCCGATTTGGGCTTATGCAGTGGAGAAAATATTCATGTTACTTATACTAGCATTATTGCTTCTATATGGTG
+
__bee_cca`eg^dcfedhhghfbfgfadadfgh]_eefhdhhhcdfbSW\Z\efgcdffgfghibgdbdgba_]cccddbdd]bcbbR_
@FCC0YMTACXX:1:1101:1779:55537#0/2
TTTTGGGCTGAGACAATGGGGTTTTCTAAATATACAATCATGTCATTTGCAAACAGAGAGAATTTGGCTTCCTCTTTTCCTATTTGAATA
+
_b_eeeeeggea`gh_fhihiffhffhhfgdghiihhhidfh^aefghifhhgf[eaffbffghhhiigfegfeaeceabb`dbcc_`_`
@FCC0YMTACXX:1:1101:2046:55675#0/2
GGGCTGTGTTCGCCATTATAGGGGGCTTTATACACTGATTTCCTCTATTCTCAGGCTACACACTGAACCAAACCTGTGCCAAAGCCCACT
+
\P^ccca\KQQ`W[dgd`_g`XebP_d`fX^Iac^^a[cc[ec_\Sab`V\VMWVV\_\`\b[__V^_b]`bQZGTZ_T]Y_bGXT^[[^
@FCC0YMTACXX:1:1101:2412:55524#0/2
AATAGAGACTATCTGAACTATCTTACCCGCAATTATCTTAATCCTAATTGCTCTTCCATCCCTACGCATCCTATACCTAACAGATGAAGT
+
___eeeeefgffgihdgdgghfhb_ggb]`ffaghhbghdhfgiehhhhXefgfghiihiiiiihiibgegfgcdeeeeeddbbdcccc_
@FCC0YMTACXX:1:1101:20624:55979#0/2
TGGTTGTTATGGCCCTGAGGTAAGAACCAGATGCCGGATACAGCTCAAGCATAGCTACCCCCACGAGTTATGGGCCCGGAGCGAGGAGAG
+
__Z\ccccgggaceaa]YbZJ[bd[adcHPb^IP^OY_ceI^ae_fgifhhdfffcgc\\bdeea``GZRZ``^a`BBBBBBBBBBBBBB
@FCC0YMTACXX:1:1101:19504:56112#0/2
GTGAAAATGGTTTGATTTAGACGTCCAGGTACGGCGTCTGTTTTTAGGCCTAGTGTGGGGATAGTTCATGAGGGTAAGACGTCTTGAGGT
+
___aceecegcgghfhhiiibdgedcaeg[_begWc_GULNaefgQ_`H\_b\\\HVZ]cKXZ_L]]_TZZbGWWY^_BBBBBBBBBBBB
@FCC0YMTACXX:1:1101:3875:56498#0/2
TGTTTGAGGCAATAAGGGCAGCTATGATGAAGAGCGATATCATTATTCCTTCTAGGCAGAGGAGAGAGGCTACTAGGTGTGAGCGGGAGG
+
_b_eeeeefggggffgiiifhihihidhhiiidgfhfhfhiifhihiihighhdfhiiifhiiideagceecbdbbdRZGTZ_bcYFT[a
@FCC0YMTACXX:1:1101:8940:56877#0/2
CTTAATTGAACCAGGCCATAAAGCGCGCACACACCGCCCGTCACTCCTCTCAAATATATTTAAGGAACATCCTAACTAAACGCCCTAATA
+
___cee^cea^eggghagfghigfffgWeghihfgffhffad\P^_^bddbdbbbccdbeeccbbccX`b_bbccabbbbc[[X[TGX`S
@FCC0YMTACXX:1:1101:11836:57191#0/2
AAGCCTACCGAGCCTGGTGATAGCTGGTTATCCAAGACAGAATCTTAGTTCAACCTTAAGCTTACCTACAGAACCACCTAATCCCCCTGT
+
^a^ccceeegg`cfccf`^[ag^[f_afbfbffaafghhcc`^aadfbfd]ebbggh]`bfhfbghhhgf`]`ceeeb_bddbcccc^^_
@FCC0YMTACXX:1:1101:3584:57320#0/2
CTTTCCTTGAGGCATGCCTGTGTTGGGTTAACAGTGAAGGTAGCATGGGCTTGTTTGTGCTTGCTATGCCTGGCTGTTAGGTATCGGTGA
+
bb_eeeeeggfggiiifhghdfhifhhdff_gdfhhhiiiaffhhifhihcfacggfbbfagfhhfhffggadedca__bdZ_cbaa\WW
@FCC0YMTACXX:1:1101:13021:57711#0/2
GACGACTGGCATGGACTGGTTTAGTTGGTATCCATGAGGGGGGACAGGTTAAATTTGAGGAAACCATATTATGTGTTATTGTTGAGGCTC
+
bbbeeeeegggggiiiiiiggihihiiifghhhiiiggiiiiaT_aacX`bcccdccdccbccccccccdddbccccbccccc_bbccac
@FCC0YMTACXX:1:1101:15369:57536#0/2
TTAGGTATAGGATGCGTAGGGATGGAAGAGCAATTAGGATTAAGATAATTGCGGGTAAGATAGTTCAGATAGTCTCTATTTCTTGGGCGT
+
^^^aa\a^egcecfZdJ[Ye_e_e`faZaee_g_ba`fhSXI^ccgbgfII^_Z`LFV^^^dd^HV_a__]bZ]b`Z]bcBBBBBBBBBB
@FCC0YMTACXX:1:1101:10471:58202#0/2
GGGCTTAGCTTAATTAAAGTGGTTGATTTGCGTTCAATTGATGCAGAGTAGGTGGTTGCTGTCCTTATGTGTTTCAGAAATTAAGTGTTT
+
WaWPS\c`eg[e]dfhcbYKJJ`YJ[e_S^[bfcae[ac[cSOaeffbXIXaWaGOaUGHWM\b_\dfdcf\^`^BBBBBBBBBBBBBBB
@FCC0YMTACXX:1:1101:20416:58096#0/2
GGTGCGCTCTTTTAGCTGTTTTTGGGTAGCTCGTCTGGTTTCGGGGAATTTGGCTTGTAGTTCTCTTTGTGAAATTGTTTCTAGCTAATC
+
__\cccccggggghbfhhfhhidhhibe_cefh[Zc^eXW^eghfh`W`bddb[^ac_Z]]ZZ_b__b]``TZY_b`Z]b]]]TYTZYS]
@FCC0YMTACXX:1:1101:13316:58451#0/2
AAACCCCTTTATTTGTCTGATCAATCTTAATCACAGCAATCCTCCTACTCCTCTCTCTACCAGTCCTAGCCGCTGGCATTACCATGCTAC
+
___eeeeeggffgihffghdfhihihhihhhihhiifhhhhihiihiiiifghihiiiihddghihhhhiiifdgdccddcdd]bbcccc
@FCC0YMTACXX:1:1101:16784:58292#0/2
ACGGCCAGAGCTACTGGTTGAATAAGTAGGCTGATAGTTTCGATTGCTACTAATATGGGAATGAGAGGTGTGGGTGTGCCTTGTGGTAGG
+
bbbeeeeeggegcgggh`cghfghihbffhdghhfhffgfh\cffgggfg_ddfgh_ghfa`f_fhfhM\^dgeT\`bbd[`bbcaTT]_
@FCC0YMTACXX:1:1101:6960:58682#0/2
ATGAAGAGCGATATCATTATTCCTTCTAGGCAGAGGAGAGAGGCTACTAGGTGTGAGCGGTAGGTTAGTATGCCTAGAAGAGAGATAGGG
+
PYZccdZRZceg[fdK`^d_e]gca_^^eg]dfVaceVYafdffffgRbea\aHTSVZaaFLXaRZ^]Z`]Z``bRTGZZZX^__Y`YTX
@FCC0YMTACXX:1:1101:13482:58959#0/2
ACGATGCTTCCTACACTATATCTTATCACACAGCTAAAACTACTAAACACGAATCACTACCAACCACCCCTTACAAAAAACCCCACCCCT
+
bbbeeeeeggggghiiiifbgfhiiihihhhfhfhgfhhiihiiiihhihg_eaeghihihiiiiiibddceeebbdabcaacccccccc
@FCC0YMTACXX:1:1101:9737:59089#0/2
TTCCAATTGAAGCTCCTGTGCGTATAATAATTACATCTCAAGACGTCTTACACTCATGAACTATCCCCACACTAGGCCTAAAAACAGACG
+
_[_ececc`caaegcffd_bgfbdfg`cgb_fffgdfgbfgffhhddffggh`dbbgdfhc\Zefhfhefcdgdgeeeeedcdbcacba\
@FCC0YMTACXX:1:1101:20125:59423#0/2
ATGAGGCAACCAAGCAAAACGCCTCAACGCAAGTACTTACTTCCTATTCTACACACTAACCGGCTCCCTACCCCTACTCATCATACTAAG
+
_a^cZcc`]eecceadgbd_`bdeedgfeafdOaa^acI^ebbW\\eg\edb_\dfbgedbd^RFKZ^b_aac_aa``Y_BBBBBBBBBB
@FCC0YMTACXX:1:1101:12198:59851#0/2
ATGGGTGTTGAGGTGAATCATATGAGTAGTGCTAGTGTGAGGGGGAGGAAATTTTTTCATAGTAGGTGTATAAGTTGGTCGTAACGGAAT
+
___ee`c`eegfeaefhffgii]gdgedgXdegffffhfggfhihcfg_cfgihgfea_cbdbcddbd_bbccc]]bcP]_^`aacca_^
@FCC0YMTACXX:1:1101:15037:60225#0/2
GTTAACAGGGCTTAACATACTAATTACGGCCCTCTACTCTCTCCACATATTCACTACAACACAACGAGGAACACTCACACATCACATAAT
+
b_aeeeeeggfgfiihhiiiiiiiihhiiihihihfhhiiihhihihfghe_efhiiihhhiiiigceecdddc[^bbccc``bb`bbb_
@FCC0YMTACXX:1:1101:6947:60673#0/2
CATAATCACTTGTTCCTTAAATGGGGACTCGCATGAATGGCATCACGAGGGTTCAACTGTCTCTTACTTTCAACCAGTGAAATTGACCTG
+
bbbeeeeeggfgghhiiihhiiehihhiihiiiiiiihiiffhhhifffhgeeggbghhfggggfggedeeadedbc`bbccccbbbbbb
@FCC0YMTACXX:1:1101:9651:60574#0/2
GCGGGGTTGTTTTCGTTAATGTTTGTTAGAGCTGGGAAGCGAGGTTGTCCCGTTAGGGTGAGGAGAATAGTTCGAGTACTGTAGGCGCTT
+
a_beee`cgeggfffgihhhhghhhfhgffhfhiii`fhfibdg[aeccdb`\^^accY[X`a]^GQ]bcab`cacYW]__ccccY__TX
@FCC0YMTACXX:1:1101:4193:60828#0/2
GGATGATGTTGGGGTTGAGAGATAGAAGGATAATTGGGGCGAGGTGTATGAATATTAATATGTTTTCTCGTGTGAAGGGGGGTTTTATAT
+
Z_^ccc`cce`gcgW_fbfdfebcfad`]Y^ef_fghihfeT_dFUVZZa]b_cdbddccccbcbc`bbc^a[`]R`b]a]_EHWWYYY_
@FCC0YMTACXX:1:1101:6562:60819#0/2
GGATGTTGCGGGTTTTAGGGGTTCTTTAGTGAAGAGTTTTATGGCATCAGCGAAGGGTTGTAATAGTCCACATGGACCTACAATATTGGG
+
a__eeccegggf[`egfhiifH^^ffhhf^c^^cfh^_ebdh]egdfdcgef``geeUZ`R_becbcdcbcbccb`_^`bbY```b`c`a
@FCC0YMTACXX:1:1101:16915:60943#0/2
GCCTCATCCGCCAACTACTACACCACTTCACATCGAACCATCACTTCGGCTTCGAGGCTGCCGCTTGATATTGACACTTCGTAGATGTTG
+
_bbeeeeegggggiiihiihdfhifffghhbghhcgiiiiihfihhhfhd`edd_bdeeeedb]R]\``bcbZ]_bb]bb^b^^QSSSYS
@FCC0YMTACXX:1:1101:18105:60795#0/2
GTTGGTTTCTATTAGAGGGTGGAAGCGGATGAGTAAGAACACCCCGGCAACAACTATGGTACTGGAGTGAAGTAGGGCTGAGACTGGAGT
+
___eeceegfgggihhiii`fgdhhiihcegdgXcghbghhiihi_fhecceecdddddbcccccba]`bcbZ`bccbccacbbbc_`ab
@FCC0YMTACXX:1:1101:8572:61176#0/2
GCAAAATAGTGGGAAGATTTCTGGGTAGAGGTGACAAGCCTACCGAGCCTGGGGGTTGGTGGGTTTTCCACAAAAAAACTTTGGTAAACA
+
abbeeeeegegggiiiiiiihiiihfghhii^fgihiifghifiihifiifbBBBBBBBBBBBBBBBBBBBBBBBBBBBBBBBBBBBBBB
@FCC0YMTACXX:1:1101:15002:61485#0/2
ACACTTTATTCTACCCTTCATCATCATCGCCCTTACAACCGTACACCTACTATTCCTACACGAAACAGGATCAAACAACCCTTGCGGAAT
+
bbbeeeeefgggfhhiiiiiiiiiiiiihhihihhiihiiiccgiiihihbghiiiiiiiiihhegggdaeedddddcccccccccccac
@FCC0YMTACXX:1:1101:7419:61721#0/2
TGGGACTTGTATTAGAGTACTTGCTTGTAAGCATGTTGTCTGGGATGTTAAGTTGATATGTAATGGTATGTGTTATGTACAGTTAAACAT
+
_^^c^aa^`Yb^ba^`^[``ie^^^b_[X[Q[Jb_beXd^fegeR^aIYabcIXcagbe`e`ef_g\\[b\a\\bggi_ffg_`ffgggg
@FCC0YMTACXX:1:1101:13585:61598#0/2
AGCCCTAATTCAAGCCTACGTCTTCGCACTCTTAGTTAGCCTTTATCTACATAACAACACTTAATGACCCACCAGACCCACGCTTATCAC
+
_[^ceedcggegagagfhhcdbdad`c^_^cgge_a^fbbgfd_ccdgfhddegdhhabb]effbZ_fhd`bddeec\^a^]_^aabccb
@FCC0YMTACXX:1:1101:18017:61983#0/2
CAACACAGGCATGCCTCAAGGAAAGGTTAAAAAAAGTAAAAGGAACTCGGCAAACTTAAACCCCGCCTGTTTACCAAAAACATCACCTCT
+
__beeceegggggehhghffdcfhhib]aeghihfh_efacffffdghhcZaaggfgggeeeec`aa_abbbbbcccccaccccb_b]`b
@FCC0YMTACXX:1:1101:3060:62165#0/2
GGGTTTAATGATATTTTTAGTTTATCTGGGAGGTATGATGGTTGTTTTTGGTTATACTACTGCAATGGCCATTGAAGAGTATCCTGAGAC
+
_bbccceeggggefhhihhhgfhgiihiiiaeg^^^cfbdgeggegghfhhhhhffffhfffhhiiiihhggggddbeeV^`cbddcbbb
@FCC0YMTACXX:1:1101:5867:62096#0/2
GGGATATACTGTTCAGCCTGTTCCGGCGCCAGCTTCTACCACGGCGGATGCTATTAGTAGCAGGAAAGAAGGGGGGAGGAGGCAGAAGCT
+
^__cccc^egc^[d`dgaae`d[dfa[dggO^ccdfcef[\baed[`]NWXYY`bb]b_]Y]R^OW]`]aRW_cccBBBBBBBBBBBBBB
@FCC0YMTACXX:1:1101:10709:62018#0/2
TATTTCTTGGGCGTCTGTGATGCTAGTATTGGTTAGTTTTGTTGTGAGTGTTGAGAGCAGGGCATATAACACTAGAAAGCTGATAAGAGA
+
b__eeeeegggggghfha_^dfgh]bb^dgffbeff^cefgdffhbeg^eeec_gegffhhibgfeeggggeddece`Z]bd]_`ZZ_`\
@FCC0YMTACXX:1:1101:12810:62039#0/2
TGGACGTTTTTTGTAAGGGTTGACGAGGGTGGCAAAAATTGGGAGGGTCAGGGAGATAAGGGTTGTTATTATGATAGGGGTGTGCATGAT
+
___cacH[^eeg[J`^d`e`efZcUWU_`Uacfghghgbg]Xc\b`c^aZU_]KZ^^_Z`R^TXZR^Y``aa]bBBBBBBBBBBBBBBBB
@FCC0YMTACXX:1:1101:19517:62017#0/2
GTTTGCAGTCCTTATGTATTTCAGAAATTAAGTGTTTCTACTTACTAAGGGCTTTGAAGGCTCTTGGTCTTGTTTAACCTAAATTTCTAG
+
[Y\ccccdcgcg``gf^Y[^hffdbcd`dbg`ddJ`e]ahehgfhhhhgR^Uafhdghiiffdf]\bfg`g\egf`_`dh_bdddBBBBB
@FCC0YMTACXX:1:1101:16240:62266#0/2
GAAGATTTCTGGGTAGAGGTGACAAGCCTACCGAGCCTGGTGATAGCTGGTTATCCAAGATAGAATCTTAGTTCGACCTTAAGCTTACCT
+
[_Z`ac^ca^YaegfaJ`]^Xb`d]cXededWHOW__OO^X^ce_ceeSaH\[aS_VV\`ff]\_bgdb^\bbRZQZ]b[_BBBBBBBBB
@FCC0YMTACXX:1:1101:18956:62454#0/2
ATATGTGGGGGAGTATTTAGTGGGTCGGCTGGAATGTAGTTGTCTGGGTCGTTTAGGAGGTTGGGTGAGAGGAGTGTTAGTGTTGCTAGG
+
abbeecdegggggaafgifhdggh_efhiehhbg`feef]egcfdgfgHVXX]aZ`d]b_GZ[\aW^BBBBBBBBBBBBBBBBBBBBBBB
@FCC0YMTACXX:1:1101:13431:62753#0/2
TAAGGGCAGCTATGATGAAGAGCGATATCATTATTCCTTCTAGGCAGAGGAGAGAGGCTACTAGGTGTGAGCGGTAGGTTAGTATGCCTA
+
___`ceee`eaceXcXddbX`fb`fgUe]eddeccIYaXcfgfhffh_Xc_afbdcgVQ\_cdZ^VMMZR^_`[FKX^TY_Q]_cBBBBB
@FCC0YMTACXX:1:1101:20530:62934#0/2
GTTAATAGGGTGTTGATTGTTAAGGCTAGCACTAGATTAATTACTCTCTTTTGAATATTGTCAAAACTGATTGATTGGAAGTCAATTGTA
+
_Yaceeeegg`cgffgffggdhif_dgfZe]ggdgg]e_gac``cfdaeceeaeebf[^abfhhfhhffd_ffadfhagge^`beceade
@FCC0YMTACXX:1:1101:5306:63890#0/2
TTAGGAATAGCGGGGGTAGTATGTAGGAGTTGAAAATTAGGCCCCCGTAGTCTGTGTATTCGTAGGTTCAGTATCACTGGGGTCCGATTG
+
bbbeeeeeggfggiihT_e_fhhdggh_d`bddeeedceddbbcccaQK[W]X`Y``b_c_^X[__]YR__J]_`bcbY`BBBBBBBBBB
@FCC0YMTACXX:1:1101:18726:63792#0/2
GGATGCTGAACAACAACGAACTACATCAGCCAACCCCCATCCCTAATAATAACAACCGCCCTCGCCATAAAACTAGGAATAGCCCCCTTC
+
_[[ccccS`ec^efcaddhfcg]JXb_efXX^ceffggfhRQ^c[egadebgfgdcffa[a``RWXGT_bb_Y]`]YY`_`bY_baaBBB
@FCC0YMTACXX:1:1101:20748:63934#0/2
TCGTAGTTTATTTTACATCAGCTAGAGTTTTACAATTTATATGGAGTTTAGCTTTATTATGTCAGTTCTTAAACACCCTCTACTCCGGTT
+
P_[a^ccY\ceeeg`d`dSR`ed_dgfgf`e^^bIPY^^IIP^SX^Y^e]^cfa^acbS^S^a^BBBBBBBBBBBBBBBBBBBBBBBBBB
@FCC0YMTACXX:1:1101:8552:64092#0/2
AGGATGAGCATCAAACTCAAACTACGCTCTAATCGGAGCCCTGCGAGCCGTCGCCCAAACAATTTCATATGAAGTTACTCTTACTATTAT
+
___eccc^cecggdhcghhbfhihfffhiaef]^eefgh`e_ed^ZeaefS`gccccc[^^abbb_b_`bbdcbT_Z]`bbcccc_cb`_
@FCC0YMTACXX:1:1101:18490:64115#0/2
CCACATCTCCTGTTATAGAGGAACTAATTACTTTCCATGACCATGCTTTTATAGCCATATCTCTTATCAGCTTTCTAGTGTTATATGCCC
+
bbbeeeeeggggehhiiihiihiiihiiiiiiihiiiihihiiiiiiiiihiiiiiiihhihiiihiiifiiihiihiihhihi`gggef
@FCC0YMTACXX:1:1101:2055:64302#0/2
GGGAGATCCTATCCTATTTCAACACCTATTTTGATTCTTTGGTCATCCCGAAGTCTACATCCTTATTCTTCCCGGCTTCGGGATAAGCTC
+
W^PYJHQQQ[ae`^e`YKKY[Rba_^bJ`bJQYPIPPIP^egYXI^aXH^HGMOXaf]fgbgfSb`gSbdbV\`\U\b_`b_BBBBBBBB
@FCC0YMTACXX:1:1101:17875:64497#0/2
GCATCCGGAGTTACAATCACCTGAGCTCATCATAGCCTCATAAACAACGATCGAAAACAAACAATCCAAGCTCTACTCATCACAATCCTA
+
[__eeeeeggeagh_ggcbafdgg_bfcg`ghfdSXaefffegffghiffef`fhefhbgdegee_____`bddccccbb__`bcbcbbb
@FCC0YMTACXX:1:1101:11328:64973#0/2
ATACACCTCGCCCCAATTATCCTTCTATCTCTCAACCCCAACATCATCCTGGGATTTACCTCCTGTAGATATAGTTTAACTAAAACATTA
+
bbbeeeeegggggiihiiiiiiihiiiiiiiiiiiiihhcghhfgfhiifffi_fhhhiiigggggfeceeeeeeddbdddcccbbabcc
@FCC0YMTACXX:1:1101:13074:64825#0/2
TCTATTGATGAGGATCCTACTCTTTTAGTATAACAAGTACAATTGACTTCCAATCAATCAGTTTTGACAATATTCAAAAGAGAGTAATTA
+
b_beeeeeggfgghefifdffgghiigfggefhfhiffhhhfagfghhhbeacc_fgbagifbgifbeebdfgfghhihdfbg\V^bade
@FCC0YMTACXX:1:1101:20513:65075#0/2
ATCATGACCCCTAGCCATAATATGATTCACCTCCACACTAGCAGAAACAAACCGAACCCCCTTTGACCTTATAGAAGGCGAATCAGAATT
+
b_aceeeegggffhhhhhdhhdgidggegiibghZefghhihhhhiihehgghafhhihggee_a]cbbdbddcccbccacca___bccb
@FCC0YMTACXX:1:1101:10439:65283#0/2
GGTGTTAAGAAGAGGGATTGAACCTCTGGTTATAAAGTTTTAAGTTTTATGCAATTACCGGGCACTGCCATCTTAACAAACCCTGTTTTC
+
^ZP`cYQaaY[Ybd\fagfd[JRJQbJIPPYP^P^c[P^^cb^ac^cdf_ec]e`b_^cV_Z_FZM\`ZH^aY^bc^]ZZ\ZGTZZbbBB
@FCC0YMTACXX:1:1101:17174:65266#0/2
CACCTTGCTGAGGTTCGCGTGGAGCTAGAATATTGAACGTAGGTGCGATCAACAACTGCATGGACTAGGAATCAAAGACAGGCGCATACA
+
Y^JSS``Z`[eW^QQY_b[H^_HPP^[ceX__egfXcaeZe]_HHMLFMTZbddd^`Z\VV_GHZ]GGGMZ_ZLZZ]GX]baGWX[]a]_
@FCC0YMTACXX:1:1101:6322:65591#0/2
TTAGTGGTGTAATTGGTTGTGTGATTGTTTTAAGTTGTGGGGGGGCTTATATGGGTTTAATGATATTTTTAGTTTATCTGGGAGGTATGA
+
___eccdaecegghihafg_fef]gfhdhfhe_ehfheedghiccaWabX`bcccX^ab_`bbbcccddcabbcd`bbbc`b[^aJY`bY
@FCC0YMTACXX:1:1101:12655:65605#0/2
AGCATCCTGATAGCAGGTTGTTGGAGATGATTGCTATTATGAGGATTATGGATGCGGTAGATTGTATCAGGAAGTATTTGGTAGCAGCTT
+
bbbeeeeeggfggifhieghgihiegdfhhiiihifhighhcghegfehhfeghiiiefgfdggbdgdgghZU^H\]]bccUZ`bbb[bb
@FCC0YMTACXX:1:1101:19775:65586#0/2
AGCTCCACGCGAACCTCAGCAAGGTGTTATTTAATTCATGCTTGTAGGACATACTAATAACTATTCTAGCCAATATCACCCACACCACAC
+
bbbeeeeegfggghiiihihiiih^a^ffhihffhiefgfdghifdfhgfgfdfdfggedgegeeeecbcdddbbcbcc^aacccaaccc
@FCC0YMTACXX:1:1101:1726:65922#0/2
TATATTTAAGGAACATCCTAACTAAACGCCCTAATATTTATATAGAGAGGATAAGTCGTAACATGGTAAGCGTACTGGAAGGTGCGCTTG
+
_a_eeeeegfegchhhecdhchfgghffhiidfe`SYccegfacfhfhiicggfffgighhhihhifggggg\adccdddb^GZ]_ac_^
@FCC0YMTACXX:1:1101:9435:65822#0/2
CATGCTACCTTCACTGTTAATCCAATACAGGCATGCTTTTAAGGAAAGGTTAAAAAAAGTAAAAGGAACTCGGCAAACTTAACCCCCGCC
+
__beeeeecggggiihfgihihdhhiiiiiihhiiifhhidfhhcghhhecgghghihidghihhfggfeeeeccccccbbbc`accccc
@FCC0YMTACXX:1:1101:16682:65793#0/2
GCTTGGCCCTAAACCTCAGTAGTTAGATAACAAAACTACTCGCCAGAATACTACGAGCTACAGCTTAAAACTCAAAGGACTTGACGGTGC
+
___cccecgfggfihhhffhiidicffaefhhfgfdafheggfgd_egfhfhgfg_eghiiifabdddeeeeed]bb`_a]]bbcccW^a
@FCC0YMTACXX:1:1101:18870:65758#0/2
AAGCCAGCCCCATAGCCCCTATAACTTTTTCAACAAGGTATTAGAAAAGTCATTTCATAGCTTTGTCAAAGCTAAATCATAGGCCAAACC
+
bbbeeeeegggggiiiiiiiiiiiiihiiihiihhfhiacgffhihiihaeehhiiiiiiiiiiiiihhiiiifc`ddeggeeeee_dcc
@FCC0YMTACXX:1:1101:8937:66145#0/2
CAATAAGGGCAGCTATGATGAAGAGCGATATCATTATTCCTTCTAGGCAGAGGAGAGAGGCTACTAGGTGTGAGCGGGAGGTTAGGATGG
+
a[^c`ac^cegc^`fegfgf_gface_b_HYPP^]IOXOa[ae_gXafaeG^adb`_PT_P_bBBBBBBBBBBBBBBBBBBBBBBBBBBB
@FCC0YMTACXX:1:1101:4250:66505#0/2
CCTACATTGCAACTCATGAGACCTCCAACAAATACTAGCCCTAAATCTCAACTCAAACCCCCTCCCACTAATAGGCCTCCTCCTAGCAGC
+
_bbeeeeegffggihiiiiiihiiiiiihhiiihhihihiiihiiiiifgefhhiihgghihiiiidggggeeddeeddcddccbbcccc
@FCC0YMTACXX:1:1101:5258:66686#0/2
TATCCATGAGGGGGGACAGGTTAAATTTGAGGAAACCATATTATGTGTTATTGTTGAGGCTCATATTAGAATACTTGCTTGTAAGCATGT
+
bbbeeeeegggggiccccccbccccddccdcccccccccccdddcabcccbccbcccccccccccddddcccccccbcccca`cbbccc_
@FCC0YMTACXX:1:1101:3985:67190#0/2
TAGTTAACAGCTAAGCACCCTAACCGACTGGCTTTGACCCACTTCTCCCGCCGCAGGAAAAAAAAGGCGGGAGAAGCCCCGGCAGAAACT
+
__beeeec^eegfiifehhhhidffgfh[ffffhhgfghfgghfhhihffgf`daccccbcccaccaaa_c__T^XX^aaLT[T[W^`^Y
@FCC0YMTACXX:1:1101:18949:67198#0/2
GCATTGGCGCCAATTGCCACAACCTAGTCATATAATGATTTCTCCTACATTGCAACTCATGAGACCTCCAACAAATACTAGCACTAAATC
+
JY^^^J\aPH[_HQQQJJJJQJHYIYIPIPIYIIYOO^IO^eaSI^IIXX^IXaffHa_\H]W\_G\HU`dR^Z^bBBBBBBBBBBBBBB
@FCC0YMTACXX:1:1101:11422:67532#0/2
TCAAATCAATCGGACACCAGTGATACTGAACCTACGAATACACAGACTACGGGGGCCTAATTTTCAACTCCTACATACTACCCCCGCTAT
+
a^_eZcc^cegaeed_e`gWQQ[X`^ba[X^_fgb_U^eb^cfdghh[egfghh_YZ[]RY_`bcbb]T_]bbccSY]]]bc[`aTX[[X
@FCC0YMTACXX:1:1101:14342:67731#0/2
GGTTTAATGATATTTTTAGTTTATCTGGGAGGTATGATGGTTGTTTTTGGTTATACTACTGCAAGGGCCATTGAAGAGTATCCTGAGACA
+
___cccedgbccgbghidaahig[[`[b_J`WPYdfIbaXIYccf]cg[YaaSbWadefgd_\eHLPZZ`ddZRV^]_HUZ]ZR_RZR]R
@FCC0YMTACXX:1:1101:20697:67625#0/2
GGTTTACAGCCTAATACTTACTCAGCCATTTTACCACTTATGCTCATCAATCGCTGACTCTTTTCAACAAATCACAAAGACATTGGAACC
+
^[acaccccbeabfdfdfdgh`dghihh`add_cX_a^_a_gh[_ac]aeefagh_ecff[\\adSWbHU\_Z_bgeQHMZZHVHUZbb`
@FCC0YMTACXX:1:1101:11424:67867#0/2
GAAACACTTAATTTCTGAAATACATAAGGACTGCAAACACCTACTCTGCATCAATTGAACGCAAATCAACCACTTTAATTAAGCTAAGCC
+
\_^c\cZ`e]aggi`eddghabR[[bga[e`bd_Pb_W^WY^[ege[^a]X[^^eea^c[\FLZeg`\Z_U^``Z_acbcc_UGU_bBBB
@FCC0YMTACXX:1:1101:4326:68231#0/2
CTACAATATTGGGTCCTTTTCGTAGTTGCATGTGGCCTAGTAATTTTCGTTCAACGAGTGTGAGGAATGCTATGGCGGCTAATGTAGGTA
+
bbbeeeeegggggcfghiihiig`gghhifhh^gfhhhihdfhiiihhhhefhhiihiZe_eghidfgegegfgeceaBBBBBBBBBBBB
@FCC0YMTACXX:1:1101:9115:68099#0/2
ATTTTGTCCGAGTCAGAGGAGATTCCGCAAGGGTTGTTTGTTCCTGTTTCGTGTAGGAATAGAAGGTGTCCGGTTGTAAGGGCGATGTTG
+
a__cY`ccYc_^QQQJ`bfdJJ[`S^XdYHYaaY^YeaabGNHMa\\bdZ_bBBBBBBBBBBBBBBBBBBBBBBBBBBBBBBBBBBBBBB
@FCC0YMTACXX:1:1101:9166:68713#0/2
GCACCAATGATTCCAATACGCAAATCCAACCCAATCATAAAAATAATTAATCGCTCCTTCATTGATTTACCCACCCCACCCAACCACTCC
+
^V^ZJ`aac]`cgaaddaaeffh_[Xbddgd_ac_ccdgifdfQafe]cc^aZPaaeb_``bfbfgfhZHVH^a[[``FRW^\W^BBBBB
@FCC0YMTACXX:1:1101:9678:68793#0/2
GATGTTCCTTAAATATATTTGAGAGGAGTGACGGGCGGTGTGTGCGCGCTTTATGGCCTGGTTCAATTAAGCACTCTATTCTTAATTTAC
+
_bbeeeeegfeggihhhiihhdhdhihh^eghhiihhiLaTb^dddab]^Zabccccccac]]]bcddcccbcbcccccdbbcbbccdbc
@FCC0YMTACXX:1:1101:2249:69149#0/2
AAGCCACACCTACAACAACACAGGAACATTTAACATTACATTACTAACACTCACAGACCACAAACTAACAACCACCTGATCCCACAACTT
+
\_ZJSJQ`Y[JQQY[bJQR`[eJJJHPHYdIIIPIY^cIIOYOOOIXc[aW^Wa\eWaZ_GM\ZGM\R\`Z`ZTZTGZG]GZT]`ca^R_
@FCC0YMTACXX:1:1101:2515:69246#0/2
TAACAAAACTACTCGCCAGAATACTAAGAGCTACAGCTTAAAACTCAAAGGACTTGACGGTGCTTTACACCCCCTAGAGGAGCCTGTTCC
+
JYYP`SJY\`J[JJJPQb[JQ`JJ^dIPbPH^P^b[^adddXaRaaacdaH^aabf]]efd\\``]ZRVVMTFX^GKZR\QTX[^XYY`]
@FCC0YMTACXX:1:1101:4589:69346#0/2
AAGTTCATTTGAGTAGGTTGTTTTCGATTAGGGAGGCCAGTGGTATTAGAATTAGAATTGTGATGAAGTATATTATGGATGCTACTTGGC
+
a_accecefgeacJ`ff`egdghhgfdghedgiaghiiifIXaXafgghWaefbcaegb]_eebgefgbf]dYbggegebccdZ]`d[_]
@FCC0YMTACXX:1:1101:6194:69688#0/2
TCCGACCTTCATCCAAACCCACTCTTGCCAAACCCCAAAAACAAAAGTTTTAACATATCCGGTCAGAGCCCATATTTTCATCTTTTGGGT
+
bbbeeeeegfggghiiiiihiiiiiihiiihifffhfhfhiiffhhh\egefghhiiihhdfgeecddddcacbbcccdcdcbbbcbacc
@FCC0YMTACXX:1:1101:10282:69526#0/2
TTGAGATCTTCTGCGTGTAAGCCAGATGCTTTATATTAAGCTATACCTTGATTTGTCCAAGTGCACCTTCCAGTACACTTACCGTGTTAT
+
___eeeecgggggih`ggfghhihfdeghhdgffbgghiefbfhihh_ebffgfhiidfhhhhhihidhhfffgdghgdgbgge^a`bd_
@FCC0YMTACXX:1:1101:15801:69648#0/2
AGTGGAAGTAGGATTTGAAGTCCTCGGGACAGTAGTATGGTGCGGTTGTGAGTGCGTTCATAGTTTGAATTGGCTAGGCAGAAATATATG
+
a^\cceeeegggfiiiihhbeffhghghffcebce^eghhdfhegU_f_ebe\_fhdge]bdb\`bcc_ac```bbac^]\ZY`]b___]
@FCC0YMTACXX:1:1101:18180:69552#0/2
GGAATGTGGATCCGATAATAACATGGAGTCCGTGGAAGCCTGTGGTTATGAAGAATGTTGAACCGTAGATGCCATCGGAGATGGTGAAGG
+
__aceeeeg[ccgf`\fgiffhhhhddgegffghh`edfhdgcceHaXa[be]beg]\b_Z\dgd^`Z^__bb_Y``WZZ_bccKT]]]b
@FCC0YMTACXX:1:1101:10558:69895#0/2
CCTCTTTATCTGCCTCATCCGCCAACTACTACACCACTTCACATCGAACCATCACTTCGGCTTCGAGGCTGCCGCTTGATATTGACACTT
+
bbbeeeeegggggiihiifighhihihiihiffhiiiihihifhiiiiihfghhiiiifhifggedee_^accccac_abddd_`bbcbb
@FCC0YMTACXX:1:1101:15578:70079#0/2
GAGTGGTTAGTAATACCAGAAGTGTGGAGGTTAGCAGAGTTATGGAGAGGTTGGTGGTTGGTAGTGCTAGTACAGCGGTTCCGATTAGGT
+
___acec`^Y[b^aceefgJ[bK[K`^Q`^Yd^dfdcP^O^^fefIXX^eI^cdZebZ__FLM^HMHV^ZZ_^bdBBBBBBBBBBBBBBB
@FCC0YMTACXX:1:1101:17730:70244#0/2
CCAAGATGATGCCGGTTAGACCGCCTACAGTAAATAGGAAGATAAAGCCTAGGGCTCAAAGTATTGCTGGGGACCATTTAATGTTGCCCC
+
_bbeceeefgfgehihhiehhiidggiiehehfhfhiedgihhhcgffgfebfhiigggbg`b_ccddedcaaacZ`bccdcb]`bccba
@FCC0YMTACXX:1:1101:2288:70493#0/2
GATTATGGAAGTTGAGGTGAGGGGTATTGTTTTGAATAGGCCTCCTATTTTTCGAATGTCCTGTTCGTTGTTTAGGTTATGGATAATGGA
+
_^_eeeeccegeghfgf[a]befhHYbddfefifbegfgihihchhihhidgb`eeg__edffbZV^bddG^bZabbb_bb]Z`_bbbc_
@FCC0YMTACXX:1:1101:10193:70396#0/2
TTTGAATTGGCTAGGCAGAAATATATGGAAGAGGTGAGTCCGTGAGCAATCATGAGGATGGTTGCGCCGGAAAAGCTTCAGGGGGTTTGG
+
bb_eeeeeeeggcghh[befbddgdghf_ef`agaeacI^ef^eVfXcg]c[acWbdafgf\_cd`dgecZ_ac`_bccbccaccHT__c
@FCC0YMTACXX:1:1101:11345:70411#0/2
CCCTCATTCCCACCCTAATTATCATTACTAAATGAGGCAACCAAGCAAAACGCCTCAACGCAAGTACTTACTTCCTATTCTACACACTAA
+
_abc`acef[`aY_baYdS[eghi][[QQ``JPPIPZYH^RY^eg\aeZe_d`aQT\\ZZ_`[XZaabcZ]bbb`dbbb`]b``bbabY^
@FCC0YMTACXX:1:1101:15606:70390#0/2
TTTGTTTGCATTGAGTGTTTTATTAGTTATAGGGTTTGTGGGGTTTTCTTCTAAGCCTTCTCCTATTTACGGGGGTCTGGCGTTAATTGT
+
abbe^ceefggggefdfgghhiiiiighghfghhebffbcegiH^aebdgggghihiffgihhgfcfgggedcdcTXbbb__X]]^bdbb
@FCC0YMTACXX:1:1101:7409:70593#0/2
CCCCAGGCATAATGTAAGATTTTGAATCATTGGGTTGGTTTCTATTAGAGGGTGGAAGCGGATGAGCAAGAACACCCCGGCAACGACTAT
+
a__ecececgggga`dghhihiifbddgi_b_I__fcgefdgcchffdggffG[`efghagd[a_bb]bbbcccc^U__T[[__]^XTT`
@FCC0YMTACXX:1:1101:9300:70509#0/2
AGTTATAATGGAGGGGATGAGGAAGTTGTTGTTCATTGTGAGTTCTTGGATGATAATTCATTTAGGTAGGAAACCGGTTAGGGGGGGTAG
+
ab_eeedegggcegii`gd]eg_cgegfghfcgh_fgdafcd[eghibaRaacghbff`fedffdf\bfbdggfgdaX`_a^acccaBBB
@FCC0YMTACXX:1:1101:18648:70581#0/2
CAAGATGATGCCGGTTAGACCGCCTACAGTAAATAGGAAGATAAAGCCTAGGGCTCAAAGTATTGCTGGGGACCATTTAATGTTGCCCCC
+
___cceeeeegggighiihhhhifhhfhiaff_afhgcghhhiiiihhahghhehiifgf\`geeeeeecbbcacccdcY`bcccbbbca
@FCC0YMTACXX:1:1101:8332:70866#0/2
ACTAGTGCCCCTAATAATCGGCGCTCCCGACATAGCATTTCCCCGTCTGAACAATATGAGCTTCTGACTCCTCCCCCCTTCTTTCCTGCT
+
Paa^YaJQY\`[`fcgh^hZWH[WHYU^HH^G^aaRWa\eg]fbWdgePMVV^bc_BBBBBBBBBBBBBBBBBBBBBBBBBBBBBBBBBB
@FCC0YMTACXX:1:1101:10183:70843#0/2
CCCAAAAACAGCTAAAAGATCGCACCCATCTATGTGGCAAAATAGTGGGAAGATTTCTGGGTAGAGGTGACAAGCCTACCGAGCCTGGTG
+
___eeeeefceg`fgfhddJ``egfhhffcg`__ccacfff`ebbcfdgbeZQ\bfgiidhhhhfge\babeca`^bdcaa]aacb^`cc
@FCC0YMTACXX:1:1101:20097:70817#0/2
AAAATTAGGCAGGCTGCAAGAAGTGAGCCAAAGTTTCATCACATGGAGAGGTTGGGTGGGGTGGGTAAATCAATGAAGGAGCGATTAATT
+
_a_Zceee`geecfggdfhdfhhgbggfghihihhebfg_egaa[acaXaaI\b_aZ__aaX[__QGY]Z`cbbb`_Y]GQQXO[W_bRY
@FCC0YMTACXX:1:1101:20824:70802#0/2
GGAGCCCTGCGAGCCGTCGCCCAAACAATTTCATATGAAGTTACTCTTACTATTATCCTCCTATCAGTCCTACTAATAATCGGCTCATTT
+
__[c^ceeg^eeedfa^_[_egh^Xc]Q[W^a[c]b\baHHM\ZZeZ\\ZV\\Zc_bRMV^a_ceYVVZbbR]_BBBBBBBBBBBBBBBB
@FCC0YMTACXX:1:1101:7483:71188#0/2
AATCAGAAAGAAAGTATCCAACTCCACCACCAACACCCAAAGCTGGTATTCTAACTTAAACTACTTTCTGCATTCTTATGTTGCATAAAC
+
\_^`^cce`ecW[bJ[`dS[``YbYJ`^J`eWdfWPHOYHOXe]fca_a[aeXedf_edg]\\_bbVbfhgdb`dgdcceVZZRUZ]bR]
@FCC0YMTACXX:1:1101:2488:71475#0/2
CCCGTCTTTAACTTAAAAGGTTAATGCTAGGATAGCTATACAGCGAGTTTGTAGAGTGTTTTGAGAGTTTATGGGGTGGGAGAGGAGGGT
+
b__eceeegggggiiiiiiigghifgffiiiifiiiiihhhhcggfhfhigcfgdgbe[eghfbgdb\bd`dgggeKX^aG[W^_BBBBB
@FCC0YMTACXX:1:1101:13762:71346#0/2
ATATTAGAATACTTGCTTGTAAGCATGTTGTCTAGAATGTTGGGTTGATATGTAATGATATGTGTTATGTACAGTTAAACATATATAGTA
+
___ceeeegggggihihiifhhihgffhihfdgfhdghiSdehiZcff]cef_aeefegbgdefhhghiihiifggfffH\_^`dddbbd
@FCC0YMTACXX:1:1101:19400:71435#0/2
AATGACCCACCAGACCCACGCTTATCACATAGTTAAAACCAGTCCCTGGCCACTGACAGGAGCTCTATCAGCCTTCTTAATAACATCTGG
+
_a_eeeccecc^gg^bcd_Wb`eHXYYba^SYcX_ceIX^^^efI^cIaM\\_ebbfdRGbdddgaYa]Y^cb_``b`bcc`b`bbBBBB
@FCC0YMTACXX:1:1101:13199:72035#0/2
ATAATATTCATTCCAATCGCACTATTCATCACCTGGTCCATCATAGAATTCTCGCTATGATACATAAACTCAGACCCAAACATCAACCAA
+
bbbeeeeeegfggheffhfghiiiihhfghiihiiiegfhhgfhdhhihhcfffhhhihhchiihhhdgfhffgigfggeeeedbbddc^
@FCC0YMTACXX:1:1101:19005:72174#0/2
CGCTGATGCCATAAAACTCTTCACTAAAGAACCCCTAAAACCCGCAACATCCACCACGATCCTCTACACCGTCGCACCCGCCCTAGCCTT
+
___cZ^Z`ceg^edaeddfgafbgSacfbghffhhfebaa[aagUO_agh_efdbbMZ`b\a_cddb`Z]]a^ZWZ^BBBBBBBBBBBBB
@FCC0YMTACXX:1:1101:2070:72255#0/2
GCCTTTACTATGGCTCATACCTCCTCCTAGAAACCTGAAACATTGGCATTATACTCCTTCTTATAACCATAACAACAGCTTTCATAGGTT
+
__beeccagfeeeffhhihdhiiii`g]fghhi_egfhgiiiiffehiihfhhhfhiiiiiiiihiihiiihhihiggegeeeeccedbb
@FCC0YMTACXX:1:1101:12924:72338#0/2
TGGGTTTAGTAGGGTGGGGTTGTTTTCGTTGATGTTTGTTAGAGCTGGAAAACGAGGTTGTCCTGTTAGGGTGAGGAGGATGGTTCGAGT
+
aabe`ccceegcgi`eghh[dghdghhihihfhhffhhfg]fbgghhhchghaedgeaabbbbddbc`bccT[T[`Y^_GX`_SYY_W`B
@FCC0YMTACXX:1:1101:4413:72716#0/2
TAATGGGTATGACTGTAAAGAAGATTATAACAAATGCATGGGCCGTTACAATAACGTTATAGATGTGGTCGTTGCCTAGTAGGCTGCCGG
+
___eeecaeegggiigffffhihhihhiiihiihhdhihihhehhhfbgI^cghiheghghiihdccgbga[acbdbbdbc]Z_`acaW^
@FCC0YMTACXX:1:1101:6999:72549#0/2
AACGCCCTAATATTTATATAGAGAGGATAAGTCGTAACATGGTAAGCGTACTGGAAGGTGCGCTTGGATAAATCAAGGTATAGCTTAATA
+
bbbeeeeegggggiiiiiiiiiihihiihiieghgghhiiiifhiihihhfhhiiiii\c_`dgeeecbcddcddc`bT]`cbbcccccc
@FCC0YMTACXX:1:1101:8964:72613#0/2
TTATACTGCCTATTGTGAGGCGTTTAATTGGGTTTAGTAGGGTGGGGTTGTTTTCGTTGATGTTTGTTAGAGCTGGAAAACGAGGTTGTC
+
_b_ccdc^eggcghb`dcdfgffffe]cagfgaffghXaecb^affhadddddc^W\_bX]RZ]`]Z^R]`RY]bbab]^]aaa[T[^TY
@FCC0YMTACXX:1:1101:14909:72546#0/2
ATTAAAGTGGTTGATTTGCGTTCAATTGATGCAGAGTAGGAGTTTGCAGTCCTTATGTATTTCAGAAATTAAGTGTTTCTACTTACTAAG
+
JPPJS\QKQYQ[[QQQ[Y^b[J[`JQ`eSP_af[IP^PYPIYHYS^IIXOOOXIIONNNN\WdHHHHMWV_fgbdV_bddV`d]V^cacB
@FCC0YMTACXX:1:1101:18322:72617#0/2
GTCATGATGGTAGGAGGAGTCACAGATGTTCTTGTGTTGTGATGAGTATGTAGAGGTTAAATGAGCCGCTTATTAGTAGGACTGATAGGA
+
aa_eeeceggcggifghagefhhghdggaggffbhacgfafacgfhf_dffghfhifdgfffbff]eggfedgedaZaddcbbbY]_``B
@FCC0YMTACXX:1:1101:18290:72704#0/2
TATTAGTGTTGGTTATGCTTAGGGCTAGTGTTGGCTCAAGGCAATCAAGTGGTATTGAGATTTTCTGGGTGTAAGCCAGGTGCTTTATAT
+
abbeeeccggggefhhhiiiiiiiiiiigghehihihehihffhhhhiiS^cN^ehfdgegfhiiifih_d\dggde_ccZa_]b]`b`b
@FCC0YMTACXX:1:1101:7746:72996#0/2
AAATAAACATACTAGCCTTCATTCCAATCTTAATAAAAAAAACAAGTCTCCGCTCTACAGAAGCTGCTACCAAATACTTCCTGATACAAT
+
bbbeeeeeggfggifiiiiiiiiihhfihiihiiiiihihhiiiiihhiihiiiiiggggggeeeeeddddddccccccccccccccccc
@FCC0YMTACXX:1:1101:16944:72935#0/2
GGCCTATTAGTGGGAGGGGGTTTGAGTTGAGATTTAGGGCTAGTATTTGTTGGAGGTCTCATGAGTTGCAATGTAGGAGAAATCATGCTA
+
a_beeeeegfeegggghiie^eghcfcff^ccfgf_edhiacd\b`fffddgeege^cebbdcbdZ_bbbbbccbcbb^X^b]_bcbc``
@FCC0YMTACXX:1:1101:3539:73011#0/2
AATCTTCCCACTATTTTGCCACATAGATGGGTGCGCTCTTTTAGCTGTTTTTGGGTAGCTCGTCTGGTTTCGGGGTATTTGGCTTGTAGT
+
_bbeeccccegggifhhdhiff[eY`[``^fg_^cbb_`egh^ZXacdhigf_eaTbgcf`_d\`acR^aRZU]aFW`R_BBBBBBBBBB
@FCC0YMTACXX:1:1101:13379:73186#0/2
CTATAACTAATAAAACACTCAATGCAAACAAAATATACGTCATCGCTTCCACATGGACTCCAACCATAACTAATGGTACGAAAAACCATC
+
[^^Pccaaga`aeg`effR`bY`YededR`dgddfg]cfefhhhfaf^^X^N^eWHMHafgbff`fd_dd\`gcbaBBBBBBBBBBBBBB
@FCC0YMTACXX:1:1101:18959:73215#0/2
TCTATGTGGTGAAGGCGCTTTGTGAAGTGGGCCTTATTTCTCTTGTCCTTTCGTACAGGGAGAAATGTGCAATAGATAGAAACCGACCTG
+
a_bceccefeggegicdfdhffcfhheafddfhehghiifhghfbgggfhfb^Wbefffgdgaddddgeddca_^ZZ]Z_`bXTXY\RR[
@FCC0YMTACXX:1:1101:1459:73367#0/2
TAAGAAGGCTGATAGAGCTCCTGTCAGTGGCCAGGGACTGGGTTTAACTATGTGATAAGCGTGGGTCTGGTGGGTCATTAAGTGTTGTTA
+
___ceeeeggfegfccgfhiihidfghfgfhihhihZcfhhhacgacgda^caedgfdhhi_dggY`bee^bbc]^`cd`__]`]b^^^R
@FCC0YMTACXX:1:1101:8476:73682#0/2
ATCAGGCTTCAACATTGAATACGCCGCAGGTCCATTCGCCCTATTCTTCATAGCCGAATACACAAACATCATCATAATAAACGCCCTAAC
+
PW\aZcZcgcce^bYdb[`e`gdac`fhfWf_eaeca[^_Z_R\b\_fVV\cg_cd`d^^cYZ]\``T_ZRT_b`bbbb`]`^aaca^RW
@FCC0YMTACXX:1:1101:10334:73729#0/2
ATTTCTAGGACTATAGGCATCGAACCTACCCCTGAGAATCCAAACTTCTCCGTGCTACCCCACACACCCTATCCTAAAGTAAGGTCAGCT
+
a_^ccdeeegefgdefhhihd`fgaffdhfghifhd]eghhiihhfgfdcc[afffghdghfhgeecdecbbbddcccc]bbb]_bcbcc
@FCC0YMTACXX:1:1101:4375:73794#0/2
CGACATTAAAAAAATTGTAGCCTTCTCCACCTCAAGCCAACTAGGCCTAATAATAATCACCATTGGTATCAACCAACCATACTTAGCATT
+
_^^cceccgfcggihae^e`gghihdghhiZbefdhhiiihhhdfdffcbg`eghhghhibghege\dgedeeeccb[abcc__b`]bb_
@FCC0YMTACXX:1:1101:6973:74082#0/2
TACAGAGTAATTACAGGTCCTATTTCAAAGATTTTTAGTGGAATTAGTTCTGCAACAATTGGTATGAAGCTATGGTTTGCGCCACAGCTC
+
^_[^PcWQ\bcc^eg`ae_be[bgg^b`ggX`ggdgR^YXbegf]]cad_ccdc^cd^ce_bcdYeeh_Ybcdfbcd_c_aac^X_`BBB
@FCC0YMTACXX:1:1101:7692:74251#0/2
TAGGAAGCTTTATTCATTGATTCCCTCTATTTTCAGGCTACACATTAGACCAGACTTATGCCAAAGCCCATTTTATTATTATATTTGTAG
+
___cadeeegfag`cghff[beebeghfhhiff`[^ff_f`_ghdgfdgccfZedfhfhghhhiihhfdgfddddgf]defgeddecacc
@FCC0YMTACXX:1:1101:8967:74326#0/2
ATACACCAACAAACAATGTTCAACCAGCAACCACCGCTAACCAACGCCCGTAATCATACAAGGCACCCGCACCAATACAGTCACCTCCAA
+
bbbeeeeegggggihiiihiiiiiihhihiiiiihiiihiiiiiihiiiigggeeeeeeeddcccccccccccccccccccbbcccccc`
@FCC0YMTACXX:1:1101:10030:74704#0/2
GGCATAGTTTGGGCCATAATATCAATTGGGTTCTTAGGTTTTATTGTATGAGCCCACCACATGTTTACAGTCGGCATAGACGTAGACACA
+
___eeeecgegffiiiffc_gfhiiiiiiigihiiidh_febeggbfhhXafac\_affggdgbffddghfadeeeeddbR\_aBBBBBB
@FCC0YMTACXX:1:1101:15791:74542#0/2
CACATAATCAATATAAAACCCCCCTTCACACGAGAAAACATATTAATATTCATACACCTCGCCCCAATTATCCTTCTATCTCTCAACCCC
+
bbbeeeeegegggiiifhihiiiifhihdbfhfghfcfgfhfihffc]efghhbdfghfgegacbbZ^_bcbccccccdbcbdcccca]a
@FCC0YMTACXX:1:1101:5074:75077#0/2
TATAACTAATAAAACACTCAATGCAAACAAAATATACGTCATCGCTTCCACATGGACTCCAACCATAACTAATGGTACGAAAAACCATCG
+
b__eeeceggggghiffhiibggihihaghfgfhheffgd^ghhiiihihhghbfgfihgffgghfhcgga`ggecacdb^bcccccbbc
@FCC0YMTACXX:1:1101:9229:75029#0/2
ATTCAAAAGAGAGTAATTAATCTAGTGCTAGCCTTAACAATCAACACCCTATTAACCTCGCTACTGATAATTATCATATTCTGGCTACCC
+
bbbeeeeeggggggfhhhiiiiiiighhhiiiihhiiiiiiiiihiiiiifghhdgfhhhiiiihiihihgggggfggeeeededdcdbc
@FCC0YMTACXX:1:1101:10812:75133#0/2
TTAGATCTGTTTGTCGGAGGCATGTTAGGCTTGTTATGATTATGCCCCATAAGGATAATATAAAGAATGGGTAAGCTATGTATTCTGTTA
+
__beeeeefgggfgfffffigegiaggghhfgYac^[IXX^aa[fgffUa\abgddhhfhbcg`__`bg`dZ_cbccY]b]Z]b_a]T]]
@FCC0YMTACXX:1:1101:11675:75172#0/2
CAGGTGTCGGTAGTTTAAAGGTCCGTGGGTTTGTGTAGTTTTTGGTTGCATTAATAGATTAAAGCTCCATAGGGTCTTCTCGTCTTATTA
+
a^_eceeeggbecgghdegff`deggbef^e`cYXO^eXX^eggabgabf\e]`gfcdb`]b``MVZ^cecUZ__]ZZZZRZKTT^ZT_b
@FCC0YMTACXX:1:1101:12800:75378#0/2
CATCTGGACCAAGGTAGTGTTTTTCAACCTTGGTCATACATAATCACCCAGACACTTTAAAAAGTATTGATGCCAGGATCCTGTCCCTAG
+
_^^ceecae`eggfeda^`R`beg^[eX[IPPIPYPbeIb^^_c^_aaddcc_Zaa\aega_f`egcHM\\VV\bbgbd__cabbbd`UT
@FCC0YMTACXX:1:1101:20604:75330#0/2
AGGCAGGGAGGTGCGAGCCCATGGCAGCCAGGGGGGTTGAACGAAGGGCTGGTACAGGGAAAGGAGAGCCTGCCTCAGCGGGGGTGCTTC
+
bbbeeeeecggaghefhiihhhfdhXZedeefgdfcEUYW]]`aaWX_[^_aR]`RY^aW^^aWa`[^[^BBBBBBBBBBBBBBBBBBBB
@FCC0YMTACXX:1:1101:3196:75990#0/2
CGACATTGGTCTCATCCTAGCCATAGCATGATTTCTCATACATTGCAACTCATGAGACCTCCAACAAATACTAGCCCTAAATCTCAACTC
+
Z\^ce^^^Rbeg^XK`Yd]X_d^bRd]ehh_^dbdff[^_^cXeS^[ad`[[fII^aef`_fRWab\`Ze_fV\R_`R\`bg^^_bea]U
@FCC0YMTACXX:1:1101:4580:75846#0/2
ACGATTCTTCACCTTACACTTTATTCTACCCTTCATCATCATCGCCCTTACAACCGTACACCTACTATTCCTACACGAAACAGGATCAAA
+
a[_cc^^^[bcegh[Ydc_``Ye`bigc`ea]c][aSdfeaca_bggYcadeffhfZWbgffghhiggb`b`dged^ab]_bbaaTY`]b
@FCC0YMTACXX:1:1101:13629:75819#0/2
CCACAACCCTTATACTATCCCGCACCTGAAACAAATCAACCCACCTGGCACCACTAATAGCACCCATTCTCATATCTCTAGGAGGCCTAC
+
___eecccc`ecgffffhdgfhhhhhfegihdfbffdgf`eghfaghhf`bffggfiffedddececbccddb_bcdcdb`_bcc[ab`b
@FCC0YMTACXX:1:1101:19761:75956#0/2
TATATAGTACTATATATTATACATGCTGACTAGCAGTAATGCACGAATTACATAGTAATATTGTGAGTAGGTTGGTGTTAGGATTGTTTT
+
___cacWS`eg^`[da_ef`dgdffgXeg_ecXaecde[^^[begaeg`^afhaXOS^fS[caNXdeM\[Waeb`cPGTR\Z`dedddcB
@FCC0YMTACXX:1:1101:13168:76054#0/2
CTGCTAAGTCCTCCTTGGGCCCTTAAATTTCATAAGGGTTTTCGTGGAATTTTCTGAGGTAGAAAATGTAGCCCATTTTTTACCATCTCA
+
bbbeeeeeggggghiiiiihiiiihiiiiiiiiihiii^efghi^fh_fffhidgcfgh_eggfhiiihhedgd\bcdeecc`_`bcccb
@FCC0YMTACXX:1:1101:10182:76643#0/2
ATCGACTAGCTACCATTCAACAAGACCTGACTCAATTCACCCTAAAACAAATAATAATAACCCACAACGCTAAAGGACAAACCTGATCCT
+
___eeec`e^ecedfhghhhhfffhfihdgagaecghf[cefecXceccbc^egfhhfdefh^\gfbgadcaaddbadc\^T\^[b`bcc
@FCC0YMTACXX:1:1101:16325:76535#0/2
CCTATTTCACCCTACTACAAATCTCAGAATACTTTGAAGCACCCTTCACCATCTCCGATGGCATCTACGGTTCAACATTCTTCATAACCA
+
^a_eeee^ec`ceffdghhhihghiihiihh`efdfghi_cghhihffggccegfgh]ghfffhhhfhigddddedeee_bcb]bccbbb
@FCC0YMTACXX:1:1101:17789:76598#0/2
TCTGGCCGTACGATTAACCGCAAACATCACAGCCGGCCATCTGCTAATACACCTAATCGGAAACGCTGTACTAGCACTATCAACCACCAA
+
a__eeeeefgggfiihiihchiiihhihhfhihhhiiihhieiiiiggggefeeeeebaccccccacccccdccabcccbcbccccccc_
@FCC0YMTACXX:1:1101:3807:76844#0/2
AAAAAACCCATCACAAATATTTAAATTCTTCAATATACTAGGATATTTTCCCATCACAATTCACCGCACAATCCCCTATCAAAACCTACT
+
___eee`cgggfehhihidghhbfgiibfgffbfhfdffiih_eehehfffgfhihhfhffhagfdg`ddgeeeecdbbdcbccccbccc
@FCC0YMTACXX:1:1101:4395:76950#0/2
CCATTTTTTACCATCTCATAGGCTACACCTTGACCTAACGTATTCGCGGTGACGGCGTTTGCGCTCACTTTGTGACCTTCATTAGGGTTT
+
___eeeeeggfccaghehfgghbgf_ddfffh`gghicbf^a^acegdh_``efdge`acabaa_aa_Y_`_`bcccbbb`cc]`ba^^_
@FCC0YMTACXX:1:1101:6809:76877#0/2
GAAATTTTAATCTGGCGCTATAGACACAGTACCGTAAGGGAAAGATAAAACCCACCCAAGCACAAAACAGCAAGGACTAACTCCTGTACC
+
_abeeecec[ebeedhd__cf_eegagh_I^^YbPH^Ycacafg]eecbedabfgfffbddd`deeddc]]bb`^`_]b`bbcbbbYbcR
@FCC0YMTACXX:1:1101:7894:76751#0/2
TGTTAGAGAGGTAGTGATGAGAGTAATGAATAGGGCTCAGGCGTTGGTGTACGACGTGTTTGTGGCTTCGATAATAAGGGCTTTGGAGTA
+
aa_ccecebccbehegghihhee`efhhiffh_egcffcghegfhdhcfccgebfhZc^bd_^baUZ`RRGLT\b_bR_GT[`bBBBBBB
@FCC0YMTACXX:1:1101:8278:76802#0/2
AGAAATTAAGTGTTTCTACTTACTAAGGGCTTTGAAGGCTCTTGGTCTTGTTTAACCTAATTTTCTAGTGGAAGGTTAAGAGTAGGGGGG
+
_aaeZ`c\\\cb[b_K`KRh`bg_ghia^JJ[gIIIPPHPbed^RaX^g_X^aXO^WaBBBBBBBBBBBBBBBBBBBBBBBBBBBBBBBB
@FCC0YMTACXX:1:1101:13551:77240#0/2
CCTATTCACCCTGGCCATACTCAGCCTAATTGTCTACTCCATCCTATGATCAGGATGAGCATCAAACTCAAACTACGCTCTAATCGGAGC
+
a_beeeeegcgfgiiiiihiiiiihihiiiifghhhihfhhhhhedgiSaafgi_fghhfiiiifhaedffhhiidgeeeceecbZ`aca
@FCC0YMTACXX:1:1101:6368:77356#0/2
GCTGAGACTGGAGTTGGGCCTTCTATGGCAGAGGGTAGTCAGGGATGAAGGCCGAATTGAGCTGGTTTTCCTGCTGCTGCTAGGGGGAGG
+
_^^cce]ceggbebaeghhiihifgfhfhhi^egh^cc^cecbfPa\_ageab_LZPU^b^\\aHV^aa]`R_Y]bZ_Z`BBBBBBBBBB
@FCC0YMTACXX:1:1101:11357:77500#0/2
AACCATCATACCTCCCAGATAAACTAAAAATATCATTAAACCCATATAAGCCCCCCCACAACTTAAAACAATCACACAACCAATTACACC
+
___ccedegffeghiihdghh_gffhiiifbbebghhiehiffcd`ghi_bgcghifdeecaddddcddccccccbb^^ac^^bbccbcc
@FCC0YMTACXX:1:1101:18164:77412#0/2
TGGGAGTTGGCTGATGTAGTTCGTTGTTGTTCAGGATCCTGATAGCAGGTTGTTGGAGATGATTGCTATTATGAGGATTATGGATGCGGT
+
^^[c\\\`cgeggd`fad`^bg\YXbW^eR^PPIIYIP^YaIY^[e_^^XX^M\ZaWHW_HM_bSV_SV_Zbb^Z]VZ_BBBBBBBBBBB
@FCC0YMTACXX:1:1101:20656:77345#0/2
GACACTAGGAAAAAACCTTGTAGAGAGAGAAAAACCCTCAACTACCATAGTTGGCTTAAAAGCAGCCATCAACTAAGCTAGCGTTCACGC
+
\aPaP`ZaeRcccffUbYaX``JQIPH^bHIPXaeZ^WHHX^IOIMMH\\N]ZbfYdcHHNMM\b_c^cabdBBBBBBBBBBBBBBBBBB
@FCC0YMTACXX:1:1101:14139:77747#0/2
ATAAAGCGCGCACACACCGCCCGTCACTCCTCTCAAATATATTTAAGGAACATCCTAACTAAACGCCCTAATATTTATATAGAGAGGATA
+
_b_eeeecgcggghacgfffhhhcgggffhhfhb_X_ddgdfggdgbddcaceddcbb``Z]]]\\aaaccccdcccdcbcbbY]^aacc
@FCC0YMTACXX:1:1101:7285:77968#0/2
CCGCTACAATCCCCATTATCCTATTCCCCACCCTATTAATCTTAACCCCCAAACACCCCATTAATAATCGACTAGCTACCATTCAACAAG
+
_[^c^c^ca^c`[dffgdgf_bgfg`effRWb`e]e]aI^Sacdddg`dedcgfbdghd[HV\^dde[ZTQ\Z[T^Z_b\]bbcRZbba^
@FCC0YMTACXX:1:1101:12934:77955#0/2
ACAGCGTTTCCGATTAGGTGTATTAGCAGATGGCCGGCTGTGATGTTTGCGGTTAATCGTACGGCCAGAGCTACTGGTTGAATAAGTAGG
+
___eecccgggg[ffe`a^R[bdaeX^eegb_^aY_ef^_MMabeM\b_`af\ddeebaZ]\]_^^_[`^]`bbccYJY^`bccccBBBB
@FCC0YMTACXX:1:1101:16149:77986#0/2
ATTGCAGTAGCCCTAATTCAAGCCTACGTCTTCGCACTCTTAGTTAGCCTTTATCTACATAACAACACTTAATGACCCACCAGACCCACG
+
__a`ceeacgacgiifdfdgggfhiiihhihifffhhihihgiegfbghheggbghhbggfhhihihhgadgbegfeeeecbb`accaa^
@FCC0YMTACXX:1:1101:5550:78063#0/2
GACAATAGAGCTTACGACCTCGATGTTGGATCAGGACATCCTAATGGGGCAGCAGCTATCAAGGGTTCGTTTGTTCAACGATTAAAGTCC
+
a^_eeeccaggfcddgJ__e`agbafghhRbbffdX^^affb`gXccG^`_[befd_c_dg_dgdMUUST]^`Z\]`c`W^X[^b_`Z]]
@FCC0YMTACXX:1:1101:6414:78092#0/2
ATTCCCACCCTAATTATCATTACTAAATGAGGCAACCAAGCAAAACGCCTCAACGCAAGTACTTACTTCCTATTCTACACACTAACCGGC
+
___cceeeccgggiddhiihibgffghhhffbafdafffhfhhihhiihf`effghiif\bdceeeeeedcbdddcdccccccbcc^\W[
@FCC0YMTACXX:1:1101:16092:78173#0/2
TCTGACTCGGACAAAATCGTCTTCCACCCCTACTACACAACTAAAGACATCCTAGGCCTAGTCCTCCTTCTCTTTATCCTAGCAACACTA
+
[__ceeee`ggeghhc_ffg_ffad_befgfPY^^eRacffffhghihf___\eWZH\cbZ\\`bge]^ZZaZ__UZZ]`b]`b`aa[T]
@FCC0YMTACXX:1:1101:13465:78396#0/2
TCTATCACCCTATTAACCAGTCACGGGAGATTTCCATGCATTTGGTATCTTTTATCTCTGGTCTGCACGCAACCCCATTGCAGAATGCTG
+
b_be`ccccegegiihhehhgfiiiiicf[ggfhf[egfcdgfdfW^egdcfgfhiffiiieghgfffcgegeecb`dccc`bbbbbbb]
@FCC0YMTACXX:1:1101:17936:78261#0/2
ACATGGGTTAGCAGCCCTTGCGAGTTTTCTCGGTAAATAAGAGGTGGTAAGCCTCTATGGTTAGATTCACAATCTAATGTTTTAGTTAAA
+
_a_eceeceeecgdffhhdh`gccgfhiibgagfaedeeg[cegNWbFH\__eghhbf_ddddddZ`abcee]bbbb`bccbcb[Z_ccb
@FCC0YMTACXX:1:1101:3483:78512#0/2
TTAAAAATTTTGGTTGGGGCGACCTCGGAGCACAACAAAACCTCCGAATAACACATGCTAAGACCACACAAGTCGAAGCGAACTAACACT
+
___ce^cc^eceWdJ[d^^Yc[`OU_caOaNaU\_d`bgeecabbWN\_PTY]babccTY__bbbccccc^aY_a_aaOOW_[^Y_bbbS
@FCC0YMTACXX:1:1101:20703:78513#0/2
CAATGTCGCCAATGCGATTATATAAGATTGCTTGGATGGCTGCTGTATTGGCGTCTGTTCGAGCGTATCATCAGCTAATTTGGAGAAAAG
+
^^aec`ZcacgeafZ_b`RW[XJQbX^d[IPYb^cPac\H^egcRNIOXW^WZ`aBBBBBBBBBBBBBBBBBBBBBBBBBBBBBBBBBBB
@FCC0YMTACXX:1:1101:5535:78904#0/2
TGATGCTAGTATTGGTTAGTTTTGTTGTGAGTGTTGAGAGCAGGGCATATAACACTAGAAAGCTGATAAGAGATATGGCTATAAAAGCAT
+
_aaeeeeeg^eggiifdghgghihihif``ged^ef_eedghhhhfhcdgefgfiiehhfhiihigaffhhdbdddeeedceeedb_`bb
@FCC0YMTACXX:1:1101:19034:78814#0/2
CATGGGCCGTTACAATAACGTTATAGATGTGGTCGTTGCCTAGTAGGCTGCCGGGTTGGCCTAGTTCAGCTCGAATAAGGAGGCTTAGGG
+
__^ccccef_egehiighihegZeef^e]^bcY^e`gfYceceaadgf`gffhgeF^aW^]]Zb``bcbbZ_aaXR[bbb]W]OWR_bba
@FCC0YMTACXX:1:1101:19214:79258#0/2
TTAGACCCCCTCAACTGCCTACTGCAATGGATAAGGTGGAGAGGGTTAGGAGGATGTGGGTGTTGATTGATGGGGGAATTTGGTACATGA
+
___cc`acgegggff`ecd_gffhfffh]ddefffdI^ccfXaeg^afgf[b`GV_H\bfFTFTURZ_b`Z]]`GWFFT_]Y_QSGS_bR
@FCC0YMTACXX:1:1101:1669:79565#0/2
TTATTATTAGGCCTAGTTGGCTTGAGGTGGAGAAGGCTACAATTTTTTTAATGTCGTTTTGTGTGAGGGCGCAGATGGCTGTAAATAGGG
+
___ceceecggfghZdegghgiiiggg[ef_e_dcg`cfgiihcffhhiZbbfdffgiiffdg_aV_abbcaaaUY`bccca`YY_]_bc
@FCC0YMTACXX:1:1101:13251:79884#0/2
TCAGCAAGGTGTTATTTAATTCATGCTTGTAGGACATACTAATAACTATTCTAGCCAATATCACCCACACCACACCACTAACCACCACCG
+
JPY\JQQ\bJ``cgagYbh`hK`KK`bKRed_RPX^^aXIX^^^e]e[Ia_a]S^e_egfb[^HWaa_efdgffg`b`_cba]MZ^Z`aa
@FCC0YMTACXX:1:1101:16777:79823#0/2
ATGATTATTACTTTTATTTGGAGTTGCACCAATATTTTTGACTCCTAAGGTCAATGGATAGCTGTTATCCTTTAAAAGTTGAGAAAATCG
+
bbbeeeeegggggiiiiiiiighghhhhiiiiihhiiiiiihhiihhigigfhhhiihiiigegefgiiiiiifghhhdfeggggeeeee
@FCC0YMTACXX:1:1101:3298:80027#0/2
CTACTGCTGTCTCGCAGGCGGCAAATACTAATAAGATGATGGGTATAATGTTGATTAGGGGGAAGTGTGTGTTTGAGGCAATAAGGGCAG
+
_abeceecgegggiihihhfehihhhiiihiihiiiiihhfhhW_egffh_cddggdgfedcWZ_`bT_X[[]bbbaccc^X_Ybbaa[]
@FCC0YMTACXX:1:1101:20974:80052#0/2
TACCCAGATTACGTAAAAACAACCGTAATATATGCTTTCACCATCAGCCTCCCCTCAACAACTTTATTCATCTTCTCAAACCAAGAAACA
+
_^_ecaccgg^egadefgfhfhiefdZdefdbhdfbeecgggffgX[adeefhhhh_egihh]`b]`bdb^aZ^cceR]bbc`Z^T\Z]T
@FCC0YMTACXX:1:1101:2743:80486#0/2
ACCCCAACAATTTTAAACCAACCCGCTACAATCCCCATTATCCTATTCCCCACCCTATTAATCTTAACCCCCAAACACCCCATTAATAAT
+
JJJSS\`JJ[``cc`[d]ZR`bWWPWOWYcdSY^X^ZHOOOaeWIH\HNWWHSLZZb\^R^`dgbRZZVZX\Z\\`^ac\^_[_bb`bb`
@FCC0YMTACXX:1:1101:4732:80340#0/2
GTTATGTGTTTGGTATTTTTGGGGTGGTTAGTGTTGAGCTTGAACGCTTTCTTAATTGATGGCTGCTTTTAAGCCAACTATGGTAGTTGA
+
aabeeecceggggbegiiiiihii[be_fghcfhhihiiiiiiihhiiiigfhfhihggfeggeeeeccdddbdccccccbcc_bbbcb_
@FCC0YMTACXX:1:1101:15035:80424#0/2
ACTCCTAATAACAGTCCTATTAACCCTTACCTGAATTGGAAGCGAACCAGTAACCCAACCCCTTACCACTATCGGCCAAGTAGCATCCAT
+
bbbeeeeegggggighiiiiiiiiiiiiiiiihihiiihiihidhiiiiiiighihhfhiigbgddeeeeebcaccccc^Y_]`bbbcY`
@FCC0YMTACXX:1:1101:13301:80778#0/2
CAGGACGAGATGTGGTGGGAGTCAGCATTCTGCAATGGGGTTGCGTGCAGACCAGAGATAAAAGATACCAAATGCATGGAAATCTCCCGT
+
abbeeeecgggggfh`eghhighhiiiiiihhiihhiihh^cghhaghdhfggbgeeeeeddddcdcccccccbccdcccbbbccbcca^
@FCC0YMTACXX:1:1101:13722:80820#0/2
TGTTTTCGTTGATGTTTGTTAGAGCTGGAAAACGAGGTTGTCCTGTTAGGGTGAGGAGGATGGTTCGAGTGCTGTAGGCGCTTGTTAGAG
+
__[ceccegge^c`gagiihhifbddffhfhddebedghfhhef`egbgdebbZ_bY__ZR\^^^d]a_RZ_]]b`bb]^aBBBBBBBBB
@FCC0YMTACXX:1:1101:7822:81151#0/2
CCTCAACAATAACACATAATATGGTTTCCTCAAATTTAACCTGTCCCCCCTCATGGATACCAACTAAACCAGTCCATGCCAGTCGTCCAT
+
b__eeeeeggfggiihihihhhhddghiihhiiihiibfghiffegghdgaeffhifgih`fghgfgggdacacb]_bdbbcbccPW^a`
@FCC0YMTACXX:1:1101:9446:81077#0/2
GCCTCCATGAAGTGTGGCAAGCCAGCTAAAGACTTAAACACCGGTGGGGATTGCAATGATTATAGTGGCGGAAGTGAAATAGGCCCGTGT
+
_P\YS`ccgcW^efeg`ebRbebgXPb^Sb`I^^IIP^af`^UUa_ae`bagH\Z^bd_gdHZVV^bQZ\aFWZY`BBBBBBBBBBBBBB
@FCC0YMTACXX:1:1101:5151:82000#0/2
ATAATAAGGTCTTTGGAGTAGAAGCCTGTGAGGAAGGGTATTCCTGTAAGTGCTAGGTTGCCAATGATTATGGAAGTTGAGGTGAGGGGT
+
^__cc^Q`eeeggddgghJ`agfd_ddedfbgZXdbffPYagef_[aSaaXO^ebfghiihighhihhhbdff\]d`ddddeMZV^_baB
@FCC0YMTACXX:1:1101:7037:82241#0/2
TGTTAAGGGGTTAAGGATGGGAGCGAGTCGCATTATGACATAGCCACCTAGTTTTAGGAGTACCGCGGCAAGAACTATTGATCCTGCAAT
+
a\a^ccZJ\_bc^`[`eJ[bWJQHPOO^RHOHOMINIIO\HHN\HHH\QMMMVZ\c`dZRMMMMTR]^FWO^RJRS]G]bcdYY`__[bY
@FCC0YMTACXX:1:1101:2927:82304#0/2
AGCACTTCCTTGGCCTGTCCGGAATACCCCGACGCTACTCTGATTATCCCGATGCCTACACCACATGAAATACCCTATCATCTATAGGCT
+
___eeeceecgeg`fgffgfdgggcdhiii_ef_c`fffe_eS_edcggffeageeeeedcdcca_bccc`bbccb^_bbbbbcabY]bY
@FCC0YMTACXX:1:1101:7844:82434#0/2
CATAAACAACGATCGAAAACAAACAATCCAAGCGCTACTCATCACAATCCTACTCGGCACCTATTTCACCCTACTACAAATCTCAGAATA
+
YY^YYQYag^[J``PQJ`WX[dgRPbIPHIOOHHOOaGOac_\HW\aMMM\\b__ZTTNTT_]]]]R_U`ZTT^TY_bc_GTG]]]Ybbb
@FCC0YMTACXX:1:1101:8141:82268#0/2
CCCACAAAAACTTAGTTAACAGCTAAGCACCCTAACCGACTGGCTTTGACCCACTTCTCCCGCCGCAGGAAAAAAAAGGCGGGAGAAGCC
+
bbbeeeeegggggiihiiiiiiiiiiiiiiiiiiiiihiiiihhhhhiheegfgihhiigggeeccaccccccccccaaccbcXaR`b]`
@FCC0YMTACXX:1:1101:17133:83006#0/2
CATAGGCACATCCCACCCCATCCACTCACCAGAACTATTCACAACAAGCTTCGACACCAAAACACTCTTCCTAACCTCCCTATTCCTATG
+
WJJ\P`J`JQQJJJQ`HH_R`J`J`^HIIY^HHYRaRa[XOO^IH^GNWIWW`GGFLG\`\Zba\__ZZUZ_bbGTZZ`aXb_GGT]]]b
@FCC0YMTACXX:1:1101:7447:83614#0/2
AGGCATGCACCACCATGCCCATCCTGCCTTTCTTTCAACAAAACAATTATCCTCTTGTTAATAATAGAGCCTCCAATTTTTTGAGCACTT
+
a__eeeeegcgggfaafghhhfhhii[adfg_egebcf`edgeffg[egdffacfgiidfhhhddfHabfd\dZH`ddgbcc[^^]_^]Y
@FCC0YMTACXX:1:1101:17315:83712#0/2
CAATACCCCTCTACTTAAAACTCTCAGCCCTATGCGCAACTGCCCTGGGCTTCCTAGCAGCCCTAGACCTCACCCTTATAACAAACAAAC
+
_bbeeec`ggegchb]`ggcghfffghffhhhhhhcdffffXO^ec^QabfbggV_e_fffggfggaba__b^``\ZGZZ`b`baaccac
@FCC0YMTACXX:1:1101:17416:83790#0/2
TATGATTCCAGCTCATGCACCAAATAGTAGGTATAGAGTCCCAATGTCCTTATGGTTTGTTGAAAAGAGGCAACGGTTGATGAGCATAGG
+
_^[^cccSb^e^eefXb`_`ffaage```bgSbebfb[ggd_cZeXc__ef_XO^XXaZaeQHWaeb`RGTZ_b`BBBBBBBBBBBBBBB
@FCC0YMTACXX:1:1101:18315:83949#0/2
CGACATGACTAGAAAAATCTATACCTAAAATAATCTCACAAGCACATATCACTGCCTCCACAACTGTAACCACCCAAAAAGGCATAATCA
+
bbbeeeeegggggihhiiiiiiiiiiiiiiiiiiiiiiiiihiiiiiiiiiiiihhiiiiiiiihighihiiiiggdeeecccccccccc
@FCC0YMTACXX:1:1101:4386:84069#0/2
ATTGGCGACATTGGTCTTATCCTAGCCATAGCATGATTTCTCCTACATTGTAACTCATGAGACCTCCAACAAATACTAGCCCTAAATCTC
+
bbbeeeeegggggihhiiifhiihffhiihghihiidhhhhhiihiihiiihhiiihiihhhiiiiiiiigegggeeeeeeddcddcccc
@FCC0YMTACXX:1:1101:7422:84407#0/2
GCCTACAGCACTCGAACCATCCTCCTCACCCTAACAGGACAACCTCGTTTTCCAGCTCTAACAAACATCAACGAAAACAACCCCACCCTA
+
__aeecdc]eggghefaYbbfbeed]Ydegc^ceg[[^eghi^f_]aG[abgdfefgfbgfhegedacdb__[`cca`a^^^^acaacac
@FCC0YMTACXX:1:1101:10839:84257#0/2
CTTGCTTGTAAGCATGTTGTCTAGAATGTTGGGTTGATATGTAATGATATGTGTTATGTACAGTTAAACATATATAGTACTATATATTAT
+
bbbeeeeeeggggiiifihffhgihhhhghhihe`faehhec^a[cafb]ec`_fcbgSdgfhiihhihiiiad]edcghfhihgggggg
@FCC0YMTACXX:1:1101:15545:84388#0/2
AAGCGAAGCCCCATTACTACTGTGCCTGCTCATAGAGGGATTGCTATAGCTAGGTTTATGGAAAGTTGGGTGGTTGGTGTGAACGAGTAG
+
_bbecceefgggfiifefihihgghh[[b_dgfhehfheWacbf`cffgfaeghafeghifefhh\cgggZaabcbaT^a_bcba_^QW]
@FCC0YMTACXX:1:1101:17491:84444#0/2
AAACTACGCCCTAATCGGAGCCCTGCGAGCCGTCGCCCAAACAATTTCATATGAAGTCACTCTTACTATTAACCTCCTATCAGTCCTACT
+
___\ccdegeggfhhhhfheiiiiiiihihhhegdhhhfbXddcdeb_cddddccdbbcbbcccbccccdd]bcccccbccccccccbcc
@FCC0YMTACXX:1:1101:20354:84317#0/2
GTTTTCCAGCTCTAACAAACATCAACGAAAACAACCCCACCCTACTAAACCCAATTAAACGCCTCACAATAGGCAGTATAATCACAGGAT
+
a^_eeeeeggfggiiiiiiiffhiihhhiiihhdhhiihihhfhiidgifghhhhhghifdgeeebcdbccbbccc`becccbccbbccb
@FCC0YMTACXX:1:1101:6558:84732#0/2
TAATTACAGGTCCTATTTCAAAGATTTTTAGTGAAATTAGTCCTCCAACATTTGGTTTGAAGTTTTGTTTTGGGCACCAGATCTCTGGCC
+
___ceec`aagceX`decgY[`YbeYK[begb`[da^PIIPIP^I^RI^fZcSa_BBBBBBBBBBBBBBBBBBBBBBBBBBBBBBBBBBB
@FCC0YMTACXX:1:1101:20785:84944#0/2
CTACCGAGCCTGGTGATAGCTGGTTATCCAAGACAGAATCTTAGTTCAACCTTAAGCTTACCTACAGAACCACCTAATCCCCCTGTAAGC
+
___ecceeffggfbeeagag]d]dcghihgghZcggXacaffbdegfc[fccbaadgfdYefghiib_ggg[ZaaR_]bZ]`ZZ^Z_TTT
@FCC0YMTACXX:1:1101:8887:85093#0/2
GCATCAAACTCAAACTACGCTCTAATCGGAGCCCTGCGAGCCGTCGCCCAAACAATTTCATATGAAGTTAATCTTACTATTATCCTCCTA
+
[_aacacabeccegdcged_fghi`gheaH^YZceR^c_cgadZZddd`aa_^``]b]_bbcecddcb]bG]T]bbbb]b_]b__]b^b_
@FCC0YMTACXX:1:1101:4242:85451#0/2
TAAGCTATACCTTGATTTATCCAAGCGCACCTTCCAGTACGCTTACCATGTTACGACTTATCCTCTCTATATAAATATTAGGGCGTTTAG
+
__beeeeZcg]^efdaad[be_efhcfYf[_cedfgfg__eagfaeg[a]\edcdZ`efff\cdgeeY^dcd]R]a]]Y]``bccBBBBB
@FCC0YMTACXX:1:1101:15210:85700#0/2
GCCCGCCTCTTCGCGGGCAGGTCAATTTCACTGGTTAAAAGTAAGAGACAGTTAAACCCTCGTGGTGCCTTTCATGCGAGTCCCCATTTA
+
aa_cc`c`eeeechecfhhdfG^egbgff`bfggVb_fdff__bgddbHZ_bbbb`]]^acc`[aa^bb_bbbbcb__ac_^_bccbcbY
@FCC0YMTACXX:1:1101:17543:85558#0/2
TAGGCATACTAACCTACCGCTCACACCTAGTAGCCTCTCTCCTCTGCCTAGAAGGAATAATGATATCGCTCTTCATCATAGCTGCCCTTA
+
___eccdecgeeghiihfgdgdhhhffchhbeeegfhhifhihfeffhdgeggfffiiihfchhihb^ddgeeeceebbdbbb]X`accY
@FCC0YMTACXX:1:1101:19687:85934#0/2
CAACTAGGCCTAATAATAATCACCATTGGTATCAACCAACCATACTTAGCATTCCTACACATCTGCACCCATGCTTTCTTTAAAGCCATA
+
Z^^c`caegga]^`fd[^daS[R`ecghbd_`[egfdfdVcgcffffhiggcfeh_fbecgfhf_bgRHTZZMV^`bdgdbc_ac_ab]Z
@FCC0YMTACXX:1:1101:8210:86250#0/2
TTTCCTACCTAAATGAATTATCATCCAAGAACTCACAATGAACAACGACTTCCTCATCCCCTCCATTATAACTATCATAACCCTACTTAA
+
^_[cceac`egceacagbd]^[d_ggfidgffhhaffgbbfe]dg\OU^UO^cIXM\bfcdgcfiih`db`g]dg`RZ^ae]^ZUZZR]b
@FCC0YMTACXX:1:1101:15913:86241#0/2
TAAATTTTGGCTTATGAGTAGGTTTTGATAGGGGATTGTGCGGTGAATTGTGATGGGAAAATATCCTAGTATATTGAAGAATTTAAATAT
+
bbbeeceeggggghhhca`agh[dgffb_bfhih[^egIaeefU_a^cfh[\_Haeg]ccgghiiibdgdggfeedbceZ_bbd`_]]]Y
@FCC0YMTACXX:1:1101:2980:86348#0/2
TTCTGGTGAGTGGATGGGGTGGGATGTGCCTAGGAAGGTTGTGGTTGTTAGGGCGTTTATTATGATGATGTTTGTGTATTCGGCTATGAA
+
Y^_[ccacbaQ`cYbfaegR[^dRb\be[[^X^a[^ePacWFVZMLLFMMV\cR]SRXX]]T]]ZR_R]bebc^aR[Z]abcccVW]SSY
@FCC0YMTACXX:1:1101:8653:86469#0/2
TCACGGGAGATTTCCATGCATTTGGTATCTTTTATCTCTGGTCTGCACGCAACCCCATTGCAGAATGCTGACTCCCACCACATCTCGTCC
+
^aaee`eeceggg`afhg[gbgdgfeeddefghdf_e]e^e^efegfbghfffgiiffgfbggbdgeaceZ^bbbbbbcX\^Z_`bca^[
@FCC0YMTACXX:1:1101:7897:86556#0/2
TCAGGACATCCTAATGGTGCAGCAGCTATCAAGGGTTCGTTTGTTCAACGATTAAAGTCCTACGTGATCTGAGTTCAGACCGGAGCAATC
+
[__ecaccgggcgiiiigfhhhiihiifhiihfhi^ffgeedgefghiahafhiiii`eghiieffeeggfeecdeeebd^_aaccabbb
@FCC0YMTACXX:1:1101:7993:86647#0/2
ACTGAGCTTCAAATTAGATTACTTCTCCATAATATTCATTCCAATCGCACTATTCATCACCTGGTCCATCATAGAATTCTCGCTATGATA
+
^__cPQ`cggcgghhhifcefhhhdgbfggdfgdghfcgfgehia^eghfgbefg`dhdffhdd_b]eg`eg_gfhedfgabZaP\^`cb
@FCC0YMTACXX:1:1101:11534:86529#0/2
GTTTAATTTTATCAAAATCATTTTCTGCATCTATTGAGATAATCATGTGGTTTTTGACTTTAATTTTGTTTGTGTGATGAATCATATTAT
+
b__eeeeeggggghihiiiiiiihiiiiiihiiihhghfhifhihihefh]cghhhdcghihhiehiihhiiffghhdegggfdgeeeee
@FCC0YMTACXX:1:1101:19813:86712#0/2
GGGCTCCAGTGCCCCTCAGTCGGCCTGTCCACGGCGAGCAGGTCCGGCCAGGAGGCCGGCCCAGCCGGCCAGCGGCCCTTATAAAGGCCC
+
\JJ\^ccccY[^^ffRHbJKRHQbPP^IIY^cUO^GFLTFVZU\`FTR\ZZQZZZ_^\[_aZWWW^BBBBBBBBBBBBBBBBBBBBBBBB
@FCC0YMTACXX:1:1101:12120:86898#0/2
GCTTAACTATCAGCCTCATTCCTTTACTATTCTTCAACCAAACCAACACCAACCTCCTCAATCACTCAACCTACCTATCCTCCGACCCAC
+
bbbeeeeegggggiiiiiiiiihiiiiiiihfiiiiiiiiiiiiihhfhiiiiiiihiiiiihiihihiiggdgedceebdbba_ccccc
@FCC0YMTACXX:1:1101:17590:86963#0/2
GATGAGCTCAGGTGATTGTAACTCCGGATGCAAGAAATACAGAAGTGTTTAGGAGGGGTACTTCTATGGGGTTTAGAGGGGTGATGCCTG
+
bbbeeeeegcgg[bfffhhfhhfhfgfa`gggbgH^a^ea]`gIaXcaea]ef^dffhLTbbdbdbddaacTX^Z_R]`aaFWQY]_`Y_
@FCC0YMTACXX:1:1101:20124:86946#0/2
GATAAGACACGGTGGTGGTTAGTGGGGTGGGGTGGGTGATATTGGCTAGAATAGTGATTAGTATGTCCTTCAAACATGAATTAAATAAAA
+
YJ\acc^cZeecJ`Y_degf_d`^WHY^_eGVLT_NLTGZ^Za]__bBBBBBBBBBBBBBBBBBBBBBBBBBBBBBBBBBBBBBBBBBBB
@FCC0YMTACXX:1:1101:2822:87001#0/2
CGATTGGAATGAATATTATGGAGAAGTAATCTAATTTGAAGCTCAGTGTTAGGTCTAGTGTTTGGGTTATTATTCAATGTCAGCTCCAAA
+
___c^cc^bece`dfhhhfbdddZffK`bafgfg__efefbggfgg^ceg^cgXaf_f^cccghhia_bggbggggffibbb_ddge_ce
@FCC0YMTACXX:1:1101:8028:87113#0/2
TATTTGTGATGGGTTTTTTATTTTCAGTTTGTTTGTTATAAGGGTGAGGTCTAGGGCTGCTAGGAAGCCCAGGGCAGTTGCGCATAGGGC
+
___eeeccegggfefghhfaghhfhfhfgffcgaccfbhhffhhXaeghafghiffceefbfhifgddX_ceeca^_T]bbccaaab`ac
@FCC0YMTACXX:1:1101:16069:87434#0/2
CGCTTATTAGTAGGACTGATAGGAGGATAATAGTAAGAGTAACTTCATATGAAATTGTTTGGGCGACGGCTCGCAGGGCTCCGATTAGAG
+
_a_eeeeeag`eegagad`e`gfbefZ`bgfe[P^[efa^^fehhfffhfgdhgbbgcgfhPZagffgc`b[NWWZ\Y[WWWTTW^Wbbb
@FCC0YMTACXX:1:1101:2801:87964#0/2
CCTTCTATGAACTCCCCTCCCTACACCTAACGCCCTAATCAACTTTAACTTACGCCTTCTGTTCATCCTAGCCATATCCAGCCTAACTGT
+
\Z^acJaScab]b^d`YYedfgJJJQ`J^dfHYO^Haa]][^c^SS^^eXa_BBBBBBBBBBBBBBBBBBBBBBBBBBBBBBBBBBBBBB
@FCC0YMTACXX:1:1101:18957:87769#0/2
GTGCATTACTGCTAGTCAGCATGTATAATATATAGTACTATATATGTTTAACTGTACATAACACATATCATTACATATCAACCCAACATT
+
JPPJ`K`^S^Yc^_dbJKJ```YR[^bgSS[b[eS[J`bX^[ach`c`beacebfa[gb[aI^I^cYe^cfc__egdffdeBBBBBBBBB
@FCC0YMTACXX:1:1101:3858:88140#0/2
GCAGAGGAGAGAGGCTACTAGGCGTGAGCGGTAGGTTAGTATGCCTAGCAGAGAGATAGGGAATGCTAGTATAATGTTTATGTAGGGACA
+
YWa^Y^aYYJQQ[Q`^[`^S`RJHYPHPI^Y_^^e[WWaHHNHW\eX\WbMV\\_VMV\HUZ_Q]ZZbU_UGG]a]Z`cBBBBBBBBBBB
@FCC0YMTACXX:1:1101:5522:88139#0/2
GCTCTAATCGGAGCCCTGCGAGCCGTCGCCCAAACAATTTCATATGAAGTTACTCTTACTATTATCCTCCTATCAGTCCTACTAATAAGC
+
___ceeececgcgafhfhfghfcehO__ehfhhd\befhhfhffhcfdbgd`ggedeecedddddbZ_b^^bbb]`cbb_bbbbbbccbc
@FCC0YMTACXX:1:1101:6848:88263#0/2
TGTTGGTTTGGTATTAGTGTCGGTTATGCTTAGGGCTAGTATTGGCTCAAGGCAATCAAGTGGTATTGAGATTTTCTGGGTGTAAGCCAG
+
___ceeccggfcgghgfhhifghegU_db]ecfhihgfgghdhcb_ff[f_eb_effdgg_dg\\_cg`db`dbcbcY__MRXTZ]_Zb`
@FCC0YMTACXX:1:1101:11335:88430#0/2
TGCTTGATGCTTGCTCCTATTGGTCATGATGATTTATAGGGCGTCTTCACCGGAGCGAGGATGCTTGCATGTGTAATCCTGCTAAGAGCT
+
bbbeeeeegggggihiiiiiiiiegiiihiihfiihhghihbgehiiifhdafaghiggecddddddcbccbcccdddccbccbbcccbc
@FCC0YMTACXX:1:1101:10846:88503#0/2
ATGTGGACTATTACAACCCTTCGCTGATGCCATAAAACTCTTCACTAAAGAACCCCTAAAACCCGCAACATCCACCACGATCCTCTACAC
+
a_aacdcceegeeiiiiiiiff`gfgacgfffdgffiidhccehfihhfdghiiiiihhafgfhggddcbbdccc`cccc^`acccccbc
@FCC0YMTACXX:1:1101:16163:88577#0/2
AGACACTAGGAAAAAACCTTACGGAGAGAGTAAAACCCCCAATTACCATAGTTGGCCTAAAAGCAGCCATCAATTAAGAAAGCGGTCAAG
+
[__cee]YcggeefabfaedfggY_cffdgYac_a^^eee`defg__e]__\\_cgggedcdeeed_`b_`R]b]bbcbbb`[^FT[T_b
@FCC0YMTACXX:1:1101:18547:88699#0/2
CCATCTCCCTCAAAAATTTCCCAGGCGCCAGGATCAGTAAAACTAACCACCACCACTACCCACTCATCCAAACTTTAAACCCATAAAATT
+
JYJ\JQ`cYb][c^JQJJJKR[`bJJHHP^OHHYaHIXIXI^ccI^aeH[aQbBBBBBBBBBBBBBBBBBBBBBBBBBBBBBBBBBBBBB
@FCC0YMTACXX:1:1101:18397:89095#0/2
AAAGTAAGAGACAGTTAAACCCTCGTGGTGCCATTCATGCGAGTCCCTATTTAAAGAACAAGTGATTATGCTACCTTTGCACGGTCAGGG
+
___ecccdcggfgiiiiiiihhdfhhihcfgghhfiihiiha`fghhfhfef_cgfhdhhiifghiifggggfeeeeedddcccaacccc
@FCC0YMTACXX:1:1101:18755:89027#0/2
TTCCGGCGCAACCATCCTTATGATCGCTCACGGACTCACCTCTTCCATATATTTCTGCCTAGCCAATTCAAACTATGAACGCACTCACAA
+
___eceeegfgfgihhihhiiihdcfghfifhhfgiffdbgff`fggdgggbdeeea]cbbcc]bZ^bbbcbbbbb_bcbacacccbbcc
@FCC0YMTACXX:1:1101:9880:89465#0/2
GGATATTGATTTCACGGAGGATGGTGAGTAAGGGACTCCTAAGTGAGGGGGGGCATCCGTGGTGAGGAGGATTATTAATAGATATGTGCT
+
bbbeeeeegggggiiiiiihfdghXbdfI^dghhfdcghhhhi[cefhiiiccaabccc^ac[^`acbcc^bbcbcbcdccbbcccbabb
@FCC0YMTACXX:1:1101:13104:89376#0/2
CGTCCATAGCACATTAAGTCGTTCATCGGACATAGCACATACCTATTAAATAATCCTCCTCACCACGGATGCCCCCCCTCACTTAGGAAT
+
PPJSSa^\\J[cYd^[[QR[RRR[bXX^gPbfRIIPO^YIIOOXXX^XaWXW^eHMWaeHWMGGH\ZW\daU_cc]acBBBBBBBBBBBB
@FCC0YMTACXX:1:1101:8304:89671#0/2
TGGTGAGTAGTGTATTGCTAGGAGTAGGCCTGTTTTGATTTGTAAAATTAGGCAGGCTGCCAGAAGTGAGCCAAAGGTTCATCACATGGA
+
\\WJ\JJ`\YQ`eaSba]gi[YbZdeYJ`XeJQIIYbHbc`IIIOIYSa^^aXaffdQGLGMV_R\VRVHHV^bb`BBBBBBBBBBBBBB
@FCC0YMTACXX:1:1101:8664:89706#0/2
CGTGTGATGAAACTTCGGCTCGCTCCTTGCAGCCTGCCTAATCCTACAAATCATCATAGGCCTATTCTTAGCAATACACTACTCACCAGA
+
bbaecceeggggfihhhiiihffffhfhfceffhXeacR^e[ae`fe]be`fffhhffdgbggbdgeggeeeeeecdddcccbbb]\_[X
@FCC0YMTACXX:1:1101:14131:89685#0/2
CTCTAGGAGGCCTACCCCCCCTAACCGGTTTCCTACCTAAATGAATTAACATCCAAGAACTCACAATGAACAACAACTTCCTCATCCCCT
+
^^^\cY^cecJ[beadgfhageb]a^_O^eaWa\HW\e_ff_bZZ^R^BBBBBBBBBBBBBBBBBBBBBBBBBBBBBBBBBBBBBBBBBB
@FCC0YMTACXX:1:1101:8722:89842#0/2
AGGAGCTTCAATTGGAAGGACTACTCGATTGTCAACTTCTAGGAGTCGGAGGTCCCCTGGGTTTAGGAATAGCGGGGGGAGTATGTAGGA
+
bbbeeeeegegggiihihifhdgihhhhhhbgfbhhghhhhii_ea^efOaeZbggfbghg\`bceebbcddbcccccEOXJJY_]Y`bB
@FCC0YMTACXX:1:1101:11118:89817#0/2
AAACTAAAAATATCATTAAACCCATATAAGCCCCCCCACAACTTAAAACAATCACACAACCAATTACACCACTAACAATTAACGCCAGAC
+
__b^cccegeaeagghdfgihi_ed`ggghhfhh__`gfgbefdgghf_d__\^]]bacabbcbbcbcbba^^]b_b]]_`_R[]_][a^
@FCC0YMTACXX:1:1101:2101:90206#0/2
GCCTTCACCACATAGATGACTTAATCTTAATCTAGCAAAATACCACACATTCCACCCGAAAACAGGGTTTGTTAAGATGGCAGAGCCCGG
+
b__cececeegcehh`adcedceggfbdff`cgdgghhhiefdcacggfdcghiiihhefg_\bggg`decedcccddbdZba_``^a^a
@FCC0YMTACXX:1:1101:7229:90002#0/2
ACCCCCACGAGTTATGGGCCCGGAGCGAGGAGAGTAGCACTCTTGTGCGGGATATTGATTTCACGGAGGATGGTGAGCAAGGGACTCCTA
+
__^cccccg`ebcfghhhbffhh`ghdffhf_MZMVMVbdbbbddV_cU`^FKXZabb_b]TZ`[V_aa[]__Y]Y^b`b^ac[_accbb
@FCC0YMTACXX:1:1101:12906:90369#0/2
TTTCCAGAGTAGTAGGCTACAATGTGAGAGATTATCCCGAAGCCGGGAAGAATAAGGATGTAGACTTCGGGATGACCAAAGAATCAAAAT
+
___eeeecg`cggffhhhiifggaKY[bgdddgdfc]feafgchYff`gege`_cfhhfgdggabdcceec[Z\]bbb_`bccbb_`b_]
@FCC0YMTACXX:1:1101:14931:90441#0/2
GAACCGGCGTAGAGGGTGTTTAAGATCTGACATAATAAAGCTAAACTCCATCTAAACTGTAAAACTCTAGCTGATGTAAAATAAACTACG
+
bbbeeeeegggfgihi^ceffhhfbghhhffhaghfhiiihiiiihiiffhhhegfggg^`cceeecddddddcbcbdcd_bbcbb`bca
@FCC0YMTACXX:1:1101:20566:90490#0/2
CTGAGCATTTTACCATTCAAGCCTTGCCCCAACACCCTGCTTAGGGGGCCATTGACCACCAACAGGCATCACCCCTCTAAACCCCATAGA
+
a_ZccZcceeeg[`edgabhYR[`JR``[^bf`Pb^ed^WX^I^[H^eafdfSV_^bdgeXaaaQUZTGGLT\`__ac_Y_^^_aacBBB
@FCC0YMTACXX:1:1101:2735:90525#0/2
CAATTACCATAGTTGGCTTAAAAGCAGCCATCAATTAAGAAAGCGTTCAAGCTCAACACTAACCACCCCAAAAATACCAAACACATAACT
+
__beeeecgffgghihffhiihfhhigefheghhgXdgdfhihhaZaeefcefhhiiiibgff_fgdgggdeeeeddbddcccccbbcc`
@FCC0YMTACXX:1:1101:4704:90659#0/2
ATCCTAGTATATTGAAGAATTTAAATATTTGTGATGGGTTTTTTATTTTCAGTTTGTTTGTTATAAGGGTGAGGTCTAGGGCTGCTAGGA
+
a__eeeeaacgeg^YbYbfghcfc^e`eggfgcdc[eaP_bffgZefb_egf[aefeg_`ef\_Zbef_Ubbggdb]`_]cb_]a_bcc`
@FCC0YMTACXX:1:1101:16497:90890#0/2
AGGCGCTTGTTAGAGAGGTAGTGATGAGAGTAATGAATAGGGCTCAGGCGTTGGTGTACGACGTGTTTGTGGCTTCGATAATAAGGTCTT
+
bbbeeeeegagcgegbfg`dgbaghhghfhdghihhfiifhhhhiffffg`ffgbfcghifgcX_Z]`b\\^``aTWTTX^]]_R]GSS_
@FCC0YMTACXX:1:1101:20544:90849#0/2
AAGTCAATTGTACTTGTTATACTAAAAGAGCAGGATCCTCATCAATAGACAGAGATATAGAGGAGCAGTCAGACAACATCTACGAAGTGT
+
[^_cacccggcccefhfgfhSegfggag[bJ[Q[HPbd`^^[^c^_caI^^c`aea^cce^aeZbGM\NWH_Vcg\``dd]^aTX\`BBB
@FCC0YMTACXX:1:1101:3628:91006#0/2
CTCAACTAACAAACATTTACTTCATCAAACACCCTCTACACCGACCCGCGGCAGACCCCTCTCATACAACCCGAAAGAAACCACCTCGCA
+
___eee`cgegfgffggdegbffbghihiddgcfffbhiiiiccc`fghfd[`a^accacccccdbcccbaaac_aaba[XW`^^accca
@FCC0YMTACXX:1:1101:9441:91179#0/2
TTCAAAGATTTTTAGTGGAATTAGTTCTGCAACAATTGGTATGAAGCTATGGTTTGCGCCACAGATCTCTGAGCATTGTCCGTAATAGAC
+
__[cZcccecg]ea_Yb]cbedgJRKR`J[`X`^_dSbe^cffhX^ccS^X^eegd[`OUZ_ZbgZdfg[^V^V^Y_cZZ_bcZX_BBBB
@FCC0YMTACXX:1:1101:13675:91129#0/2
ACAATCCTACGATCCATCCCCAACAAACTAGGAGGCGTACTAGCACTCTTCCTATCGATCTTCATTCTAGCAGCCATCCCCATACTTCAC
+
_^accdceggggehfhfiiihihhhhhhfhd]eggfgegfXbebehfffhfgghheeddceeccedddbbdccccacccaabbc^TZ`_`
@FCC0YMTACXX:1:1101:11213:91457#0/2
TGGTCATCCCGAAGTCTACATCCTTATTCTTCCCGGCTTCGGGATAATCTCTCACATTGTAGCCTACTACTCTGGAAAAAAAGAACCATT
+
^__ecccegg^egi^efdge_dfffhidfghiifgfafgffa^U`acgdf_bfgfgfhdcfgdg\\ba]bbdbYb_bd`^_^NW^b_WY_
@FCC0YMTACXX:1:1101:20746:91801#0/2
CATATATTTCTGCCTAGCCAATTCTAACTATGAACGCACTCACAACCGCACCATACTACTGTCCCGAGGACTTCACATCCTACTTCCACT
+
^a_c`cY^bccSbbagJbddbf^^K`ggdbdg__Xg[H^ccRcfbfc^_[_ebZebd_ZSVV`]`BBBBBBBBBBBBBBBBBBBBBBBBB
@FCC0YMTACXX:1:1101:12280:92001#0/2
TGATCAGACAAATAAAGGGGTTTGGTATTGGGATACTGCGGGGGGTTTTATGTTGATGATGGTGGTAATGAAGTTGATAGCCCCTAAGAT
+
_bbeeeeegggggihhhiiiUe`ffeffgdfgghigiihhihhccOYaabbbX`cbcccdccR]aZ_`bcbbc_bcb`bc`bbccacccb
@FCC0YMTACXX:1:1101:15208:92114#0/2
TACCCCAACTCAACCCCTATACAGAAAAAACCAGCCCTTACGAATGCGGATTGGATCCCCTAAACCCTGCTCGCATCCCATTCTCAATAA
+
^a^ccZce`eggceYWbg^geaa^[XdbaHacfXW^aN^W^V_QGMWFNFLYHGMZVVV\b^ZRTKTTGKGT[\W^abcGJSYY]Y_`BB
@FCC0YMTACXX:1:1101:10765:92472#0/2
AAAAAGCCTTCGATACGGAATAACACTATTCATCATCTCAGAAGTATTCTTCTTTATCGGCTTCTTCTGAGCATTTTACCATTCAAGCCT
+
__becccdggegchfhhiffgdgffgfdghaga`efhifgffhhaffh]cefhihgi`ZZ_fhR_f]_]d`\V^bceZZ_RZ_BBBBBBB
@FCC0YMTACXX:1:1101:17238:92299#0/2
CTCCGGATCCATTATCCATAACCTAAACAACGAACAGGACATTCGAAAAATAGGAGGCCTATTCAAAACAATACCCCTCACCTCAACTTC
+
___eccccgegfgfcghihihfffhhicbgaffhff_f_eecgffbffagfeS_ebgfgb^bdecee_ccbbdd_baacaaccc`bb`bc
@FCC0YMTACXX:1:1101:6800:92697#0/2
AAGCTACATAAACAGAGGTGTCAGTACAATTGCGAGGTGGTTTCTTTCGGGTTGTATGAGAGGGGTCTGCCGCGGGTCGGTGTAGAGGGG
+
_P\cZYccgeg`ggZR[^JR`^a`ebgdf_aga_^HY^WcWaebcffgPZ`_GT_VZ_Z_HVZ[]XF]_R]RNZ[[X_X_BBBBBBBBBB
@FCC0YMTACXX:1:1101:12556:93108#0/2
GAATCAATCCTGATCCTTCTCCCTCAAAAATTACCCAGTCACCAGTATCACTAAAACTAACCACCACTACTACCGTCTCATCCAAACTTA
+
__^cccceegae`fddgfhghf`bcdf_gcghfhc^bbghiiiha^aefcfe`defffbdfh_efghbcgf`d`aZ^^cee_b]bb_]_b
@FCC0YMTACXX:1:1101:16064:93036#0/2
GCCACCGCGGTCATACGATTAACCCTAGCTAATAGAGATCGGCGTAGAGGGTGTTTAAGATCTGACATAATAAAGCTAAACTCCATCTAA
+
\_Z`YJ\HO^O[O`dX`d`faXcRHHOYI^e^IXOIXcIIO_`[FSYLVGTGGR\]`GTGT]TLGGKY_R]_bRRGYT]`bcG]]Y]]`]
@FCC0YMTACXX:1:1101:18359:93327#0/2
TTAGGAAGAGTGTTTTGGTGGCGAAGCATGTTGTGAATAGTTCTGGGGAGCGGATGGGGGGGGATTTGGCTAGGAAGATTGTGGTTGGTA
+
aPYaaY`^J`cc`dghiieagY_^dYefXYg_^c^IO^^OOIO^acH[GZFLYNX^`\PROZVV_BBBBBBBBBBBBBBBBBBBBBBBBB
@FCC0YMTACXX:1:1101:8707:93659#0/2
GGAGCGAGGAGAGTAGCACTCTTGTGCGGGATGTTGGTTTCACGGAGGATGGTGAATAAGGGATCCCTAAGTGAGGGGGGGCATCCGTGG
+
bbbeeeeegggffeghihiiifhifghiiicegeghiaadg`ghhdgeZ^^^M]Z`bdccbca`^bbccbcT_`caaacccca^bc_BBB
@FCC0YMTACXX:1:1101:20613:93510#0/2
GGTTGAACTAAGATTCTGTCTTGGATAACCAGCTATCACCAGGCTCGGTAGGCTTGTCAACTCTACCCCGAAATCTTCCCACTATTTTGC
+
^WYacaaabeae^_ccaeagdefag_gfhhh\cced`dScafg[ea``G^_ecffYW_eH\bc\M\b`UT\]`Z__bY]bc_BBBBBBBB
@FCC0YMTACXX:1:1101:7574:93929#0/2
AGTGTTTTGGTGGCGAAGCATGTTGTGAATAGTTCTGGTGAGTGGATGGGGGGGGGTGTGCCTAGGAAGATTGTGGTTGTTAGGGGGTTT
+
__^ccdeegfeeehhhhhffgfgfb]cd]effagffhhcc^c^_e[aehceNT[aETTEWR__Y[bSS[GGY]Y_aR[O[^BBBBBBBBB
@FCC0YMTACXX:1:1101:17229:93845#0/2
CCCTTTCTCAACCCCAACAATTTTAAACCAACCCGCTACAATCCCCATTATCCTATTCCCCACCCTATTAATCTTAACCCCCAAACACCC
+
bb_ceeeegegggihiiieiiihhfhdghiiiihhihfhefhiiiibbfbbff`fdhV_dgdgee^Z_bbddbdccccccca\^``a_ac
@FCC0YMTACXX:1:1101:1325:94019#0/2
AGTAAGAGACAGTTAAACCCTCGTGGTGCCTTTCATGCGAGTCCCCATTTAAAGAACAAGTGATTATGCTACCTTTGCACGGTCAGGGTA
+
___ccdcc^Z^egfhhdbgffeggff`dadddgffff_fafgdgafgbbg\\egehbg`bdfbgg`dgdYZ^c_baac]bcc\^]bXXX`
@FCC0YMTACXX:1:1101:3781:94466#0/2
ATCCTAACTAAACGCCCTAATATTTATATAGAGAGGATAAGTCGTAACATGGTAAGCGTACTGGAAGGTGCGCTTGGATAAATCAAGGTA
+
_a_eceeeggfefhiihhiifhfhfdf_dggbfeg`ffe`dhhfefgcgfbbWbgghhbca`ddZb`\_Za`b`caabbbbY]Y`bbb]]
@FCC0YMTACXX:1:1101:8278:94311#0/2
ACAACCCAACAACTACAATTCTTTATTTAACTATATATATTATCCTAACAACTACCATATTCCTGACTCTTAACTTAAACTCAAGCACCA
+
___eeeccgggggifhhhhfhifbgdgfadaebedcgegfffh_ehceg[Xcfdfhffhc`Saeg_ghhhcegghfgdgfegfgeeeeec
@FCC0YMTACXX:1:1101:8679:94500#0/2
AGGGTGTTGATTGTTAAGGCTAGCACTAGATTAATTACTCTCTTTTGAATATTGTCAAAACTGATTGATTGGAAGTCAATTGTACTTGTT
+
aa_e\cccggggfiiiiihifhhfiihiifbfghhhhhiiifhhiiidcgfhh_ffffhihiihfhifhhibhghbf_dgggedgceede
@FCC0YMTACXX:1:1101:10531:94396#0/2
GTTATTAGTATGTCCTACAAGCATGAATTAAATAACACCTTGCTGAGGTTCGCGTGGAGCTAGAATATTGAACGTAGGTGCGATCAACAA
+
b_aeeeeeggfggiiihiiiihhfhiiiiiiiiiigiiiiiiiiifhh`gfhggefggffhhhggggcgeeceecdccdcccccaccccc
@FCC0YMTACXX:1:1101:10714:94405#0/2
TAAAGGTGATTAGGGATATTAGTATTAAGGATCAGGTTTGTCCTTTAGCGTTGTGGGTTATTATTATTTGTTTTAGGGTGAATTGAGTCA
+
abbeee`ceggggiidgiiiiibfhfihihfhhihidfhhegihiheghifhheghief^ghhhiffhihhfgf^`ce_c^`]bbbbbbb
@FCC0YMTACXX:1:1101:15350:94430#0/2
GAGCCATAGTAAAGGCCTCGACCGATATGTAGGAAAAGGCAGATAAAGAGGATGGAGGCACCATTGGCGGGGAGGGAGCGAGTGAATCAG
+
\ZPYaRJJ\Q\[beff`X^ddY_W^HHHIOX_`R^WaZb\GaP\Z\HVZ_GGHV^^^BBBBBBBBBBBBBBBBBBBBBBBBBBBBBBBBB
@FCC0YMTACXX:1:1101:15259:94845#0/2
AGTGACAAGTATTTAGCAATAAACGAAAGTTCAACTAAGCCATGCTATATTTAGGGTTGGTCAATTTCGTGCCAGCCACCGCGGTTACAC
+
__\cccc`e^cechgfgghef]cba`bdg[deagh`fffhfghffhc^aggghfghcdggZbedhdgf_UT^`dbP_]c_`]_aZN\b`b
@FCC0YMTACXX:1:1101:2587:95067#0/2
CATCATCCTGGGATTTACCTCCTGTAGATATAGTTTAACTAAAACATTAGATTGTGAATCTAACCATAGAGGCTTACCACCTCTTATTTA
+
bbbeeeeefggggiiiiiaghidfghihicfhchdfddgffhfheghffbhdfgedbgffhhfiaegggfgeg^dcbggfb^]Z^abde[
@FCC0YMTACXX:1:1101:7380:95230#0/2
AATTCTTTATTTAACTATATATATTATCCTAACAACTACCATATTCCTGACTCTTAACTTAAACTCAAGCACCACAACCCTTATACTATC
+
bbbeeeeegggggiiiiiiiiiiiiiihhiiihiiiiiiiihiiiiiiihghiiiiiiiiiihhiiiiihiihhiiiiigggfgdeeeee
@FCC0YMTACXX:1:1101:9173:95025#0/2
AACAACTACCATATTCCTGACTCTTAACTTAAACTCAAGCACCACAACCCTTATACTATCCCGCACCTGAAACAAATCAACCCACCTGGC
+
ZZ_acc^ae^^eehidaeX_b^`]g^d[b_egeecd^d[b]HYY^cZU^eegdhhbaf\\aeZ_dWW^`dbcaac_bbdb`^YZ^Zaba^
@FCC0YMTACXX:1:1101:9205:95226#0/2
ATATATCTTACATGGCCCACCCAGGTCAACTAAGCCTGCAAGAGGCCACATCTCCTGTTATAGAGGAACTAATTACTTTCCATGACCATG
+
_Z\`cY\a`YbYKQQJQ`dVe_^_JQQ^^eIbIPY^X^HOOOXHWHGGG^HHNWa\_W\_]eYdgG\GM\\`ZZV^bacZGZ_]ZR]ZR]
@FCC0YMTACXX:1:1101:18667:95166#0/2
GTACGAAAGGACAAGAGAAATAAGGCCCACTTCACAAAGCGCCTTCACCACATAGATGACTTAATCTTAATCTAGCAAAATACCACACAT
+
_abeeeeeggfgfhiihiiiiiifhiidffhiiiihiiiiihidghghhiegdghifhhhhgggffggdeecdeecccbbbbcbccccab
@FCC0YMTACXX:1:1101:4168:95365#0/2
GCCCAGTGACATATGTTCAACGGCTGCAGTATCCTGACTGTGCAAAGGTAGCATAAGCACTTGTTCCTTAAATAGGGACTTGTATGAATG
+
abbeeeccggggghfhiiiiihihhib]fefhihifhfffhfghihhhXcaaXeggfeghdhi_dggffffdbg^dd_cdeb`_cb_b]Z
@FCC0YMTACXX:1:1101:4714:95419#0/2
TTCTTTGACCCTGTTGGAGGGGGAGATCCTATCCTATATCAACACCTATTTTGATTCTTTGGTCATCCCGAAGTCTACATCCTTATTCTT
+
__beeecefgggghihhhhiiiihfhiffhcfdaacefhffhihhfddgddff^ddegggebZ^addbbbY_a^_bccbcccccccbccd
@FCC0YMTACXX:1:1101:6252:95744#0/2
GTCCTCTTTGTGAAATTGTTTCTAGCTAATTCATTATGCGAAAGGTACAGGAGTTAGTCCTTGCTGTTTTGTGCTTGGGGGGGTTTTATC
+
_a_eee[cgf`e`ghhihiiih_ghh[e`gd]gehgegeffhhgb^cf[caO^XWde\afhhhhib_ff_bQ\b]ddc^FX]_]L[[]Y_
@FCC0YMTACXX:1:1101:18723:95622#0/2
AACGCCCTAATATTTATATAGAGAGGATAAGTCGTAACATGGTAAGCGTACTGGAAGGTGCGCTTGGATAAATCAAGGTATAGCTTAATA
+
b_beeeeeffggfiiiiiiiihigghfihiieefWcgghihiafhhdc^eegbfaffg\_Zaddade_bdbcdddcccZ`R_`GZ]]`]_
@FCC0YMTACXX:1:1101:7308:95803#0/2
TGTGAGGGGGAGGAAATTTTTTCATAGTAGGTGTATAAGTTGGTCGTAACGGAATCGGGGGTATGCTGCCCGGATTCATAGGAATAGGGA
+
[_\cceceegggeffhfcfghhh`ggh_ad_Wa[abSbg_[e_ZSaT_dd^aa^Z```^ac[Z_bb`_YW[ZaOLO]bcdccYGSY_b[X
@FCC0YMTACXX:1:1101:10412:95890#0/2
ACCAACTAAACCAGTCCATGCCAGTCGTCCATAGTACATTAAATCGTTCATCGGACATAGTACATACTCATTAAATAATCCTCCTCACCA
+
a__eccdcegffgfadgg^bdghd^edgPbeffdhaeghidee^XPO^aeedgcfU_efg\W_bf]\Z^`bgggfeeeaZadbd]bb^`c
@FCC0YMTACXX:1:1101:11376:95889#0/2
GTTGTACTTCAACTATAAAAGCACCAATGATTCCAATACGCAAATCCAACCCAATCATAAAAATAATTAATCGCTCCTTCATTGATTTAC
+
bbbeceeegggggihiiiiiiiiiiiiiiiiiihhhiiihihiiiiiiiighiiiiiiiiiiiiiiiiihfgdggeeeedcdedcdccbc
@FCC0YMTACXX:1:1101:14893:96015#0/2
TTGGGGGTTAAGATTAATAGGGTGGGGAATAGGATAATGGGGATTGTAGCGGGTTGGTTTAAAATTGTTGGGGTTGGGAAAGGGGGAAAC
+
J\\^`^^O[cb[Jbd^Y^Xbf_IY^_[GaGOX\WaSW\efXZGZb`\^ZbBBBBBBBBBBBBBBBBBBBBBBBBBBBBBBBBBBBBBBBB
@FCC0YMTACXX:1:1101:15292:96128#0/2
CAAAAAGGACTAGACTGAGCCGAATTGGTAAGTAGTTTAAATAAAATAAATGATTTCGACTCATTAGAGTATGATAACCATACTAACCAA
+
a^aeeceaeecggiifdfd_gdfhihd`beedeaeaehbfh[cgdd^[afcgbfega\`e`fR_SVVVHV^dbgbdc^]cZ^bZ__]\ba
@FCC0YMTACXX:1:1101:16431:96477#0/2
CGCTCTAATCGGAGCCCTGCGAGCCGTCGCCCAAACAATTTCATATGAAGTTACTCTTACTATTATCCTCCTATCAGACCTACTAATAAG
+
aVY^^`ce[\`Hbfd`e]dR_^b^cYeO_`c`_aGUGU_fggg\V_`dZ`VVHHVMVVV`RMZZG]_ZL]ZT_ZTYZGKTR_YY]bbcbB
@FCC0YMTACXX:1:1101:2840:96635#0/2
AGGTAGCATAATCACTTGTTCTTTAAATGGGGACTCGCATGAAAGGCACCACGAGGGTTTAACTGTCTCTTACTTTTAACCAGTGAAATT
+
__^c^ccceecggiiYJSRR`[JbK[J[YJJ[ebRdaYUY^^cfgdX^ZVaWV`S_SGGL\^VMMV_ce`d`d`b]b]ZZ_baY__bb]]
@FCC0YMTACXX:1:1101:10912:96711#0/2
CTGGAGTTGGGCCTTCTATGGCAGAGGGTAGTCAGGGATGAAGGCCGAATTGAGCTGATTTTCCTGCTGCTGCTAGGAGGAGGCCTATTA
+
_bbeeeeecggggiiiiiiiihdgeghi^bfdhfghiacgffggfga_N_bb`cfdgddgggegedea_cbbbbZ_`_baZ^Z[^Y]bbB
@FCC0YMTACXX:1:1101:5068:96800#0/2
CCTCTGCCATAGAAGGCCCAACTCCAGTCTCGGCTCTACTTCACTCCAGCACCATAGTTGTTGCCGGAGTATTCCTACTCATCCGTTTCC
+
__aceaccegefefddefhhhhhhhhfdfgcI^cZbZ^chf^^f`fhffhigh_bbg\eeWbfffggeaZU_aZ_b`bcbb`]`a[```b
@FCC0YMTACXX:1:1101:6896:96764#0/2
GAGCAAGCATCAAGCACGCGCACGCAGCTCAAAACGCTTTGCCTAGCCACACCCCCACGGGAGACAGCAGTGACAAGTATTTAGCAATAA
+
bbbeeeeegggggihiiiiihiiiiiiiihiiiihihiiihiiefggggececcccccc^accacccccc`bccccc]bcdddbcccccc
@FCC0YMTACXX:1:1101:16262:97131#0/2
TCCTCTGACTCGGACAAAATCGTCTTCCACCCCTACTACACAACCAAAGACATCCTAGGCCTAGTCCTCCTTCTCTTTATCCTAGCGACA
+
__beeceeeggfc`[ffhfffgebcbddXffghddgffhcfehhf\bffbe`Z\dfdgegggbcaccdZ]bdc_]bcc_bZ`cRYY\ZW[
@FCC0YMTACXX:1:1101:5033:97320#0/2
CAACTAGGCCTAATAATAATCACCATTGGCATCAACCAACCATACCTAGCATTCCTACACATCTGCACCCATGCCTTCTTTAAAGCCATA
+
_a_eec^ce`egghffehhagggifgffdghgfhhhhfhicdghifffedaac]ffhffghfhicfgf\ccfdgggfcccccaaR]`bdc
@FCC0YMTACXX:1:1101:4956:97690#0/2
AATATATATAGTTAAATAAAGAATTGTAGTTGTTGGGTTGTATACTAGTGTTATCATCATTCAACCTATATGTGTGATTGAAGAGTACCC
+
_b_eeeecegeeefhiiihiiidgfighgeiheghiiefhdhfffhff^ecfed]eea_dhdgdhhiiiiff_efgfghd_bdge`abee
@FCC0YMTACXX:1:1101:11028:97780#0/2
TAGTCAGACATATTTCTAGGTTTGGGGGGGAATGCTGGAGATTGCGATGGGTGTTGAGGTGAATCATATGAGTAGTGCTAGTGTGAGGGG
+
bbbeeeeegggggiiiidghdgggiiiiccTY`bbcbb^`^`bbccW^LY`RVT_abbbGW]`abbbbdd`bY]bcccd]]Y_R_Y_acc
@FCC0YMTACXX:1:1101:9161:98164#0/2
CGACAATAGAGCTTACGACCTCGATGTTGGATCAGGACATCCTAATGGTGCAGCAGCTATCAAGGGTTCGTTTGTTCAACGATTAAAGTC
+
^\W^Yccc^gcagfgicad^_b^eZeWXd^cXPO^^cW^cege_eba[efgha_b]_W\e_cd\``dg\\GV\Z`b_c__]^^`WbbBBB
@FCC0YMTACXX:1:1101:14466:98073#0/2
CACTAACCACCCCAAAAATACCAAACACATAACTGAACTCCTCACACCACATTGGATTAATCTATCACCATATAGAAGCAATAATGCTAG
+
bbbeeeeegggfgiiiiiiiiiiihiihiiiiiiihiiiiiiiiiiiiiidffhhhhiiiiiiiiiggedgbdeeeeebdcddbdccccb
@FCC0YMTACXX:1:1101:15965:98232#0/2
AATGACCTTTACCTACATAAACATTATACTAGCATTCACTATCTCTCTTCTAGGCATACTAACCTACCGCTCACACCTAGTAGCCTCTCT
+
bbbeceeegggfgiiiiiihihiihiiiiidhhiibfhiiiehhhfhiiiidhhiihihhhhieegihiiiiifggggeedeeedddddc
@FCC0YMTACXX:1:1101:16537:98128#0/2
CATTAACCAACCATACTTAGCATTCCTACATATCTGTACCCATGCCTTCTTTAAAGCCATACTTTTTATATGCTCCGGATCCATTATCCA
+
bbbeeeeegggggiihiiiihiiiiiiiihihihhhhhifhfhhihiiihhhgdfhiiiiiiiiiiihiiiiihiife[aeccdbbdddb
@FCC0YMTACXX:1:1101:10823:98484#0/2
CAATCTTATATAATCGCATTGGCGACATTGGTCTCATCCTAGCCATAGCATGATTTCTCCTACATTGCAACTCATGAGACCTCCAACAAA
+
__beZccd^eggggfhihhhhihddfg`fcg^eI^a]cefhfffhdcfacab_edgbgfgd_egddggfgdgggfe__cccbbccc`^`_
@FCC0YMTACXX:1:1101:13515:98448#0/2
GGAACATCCTAACTAAACGCCCTAATATTTATATAGAGAGGATAAGTCGTAACATGGTAAGCGTACTGGAAGGTGCGCTTGGATAAATCA
+
__aeeeeegegfgiiiiiiihiifhiiafhhighffffhhifiiiifffgaefdggh]effhhcgdgdceedeZZ_Z^acaabccccb]]
@FCC0YMTACXX:1:1101:3774:98527#0/2
TCGCAATTGTACTGACACCTCTGTTTATGTAGCTTAAACCCACCCAAAGCAAGACACTGAAAATGCCTAGATGGGTTTGCACACCCCATA
+
aZZY`cceRQ[b^abf[`eg^gRRba[J`e^a[bfg]abY^fH^e\afg_dcWWa\\e`_ZbYV\cg]_\d]`V`HT^GG]``]^W]_X^
@FCC0YMTACXX:1:1101:11514:98691#0/2
ATCCCGAAGCCGGGAAGAATAAGGTTGTAGACTTCGGGATGACCAAAGAATCAAAATAGGGGTTGATATAGGATAGGATCTCCCCCTCCA
+
aZYcSacUHO`b`ecceRY^e[c]OOH^XXIIOI^^efFFLWH\V_dgfZ^`V^`]b]__GRKRZLT]_Z_bY]G]^bY`Y_Y^OT]a[[
@FCC0YMTACXX:1:1101:2140:98868#0/2
GCGACCTCATTCTCCTGGTCCCATATCACCATTATGTTAACAGGGCTTAACATACTAATTACGGCCCTCTACTCTCTCCACATATTCACT
+
_[^cc`cegeggehfgfiegghbf`ddffd]ed[ggegfhfghhhbghhdghhhigfaghffiiihggge_ccdce`bb__GZ]Z`_bcb
@FCC0YMTACXX:1:1101:12453:99196#0/2
AATAGGCCTTCTCCTAGCAGCAGCAGGAAAATCAGCTCAATTCGGCCTTCATCCCTGACTACCCTCTGCCATAGAAGGCCCAACTCCAGT
+
a_beeeeegRcegiiiihiihiiiiiihhhiiihiiihiiiifhhiighighghiiiihiiiiiiiigggfddbdeeeccccccccccb_
@FCC0YMTACXX:1:1101:5256:99466#0/2
GCGCACGCAGCTCAAAACGCTTTGCCTAGCCACACCCCCACGGGAGACAGCAGTGACAAGTATTTAGCAATAAACGAAAGTTCAACTAAG
+
___cec^ccegegihiihhihhhfhhffgbe_Xaeefhiiifdhadc\ZZZ]`MZZ`bcabc]aecbbccbbccccaccaSY`Y]RY`_Y
@FCC0YMTACXX:1:1101:6558:99510#0/2
GCACCAAATAGTAAATATAGGGTTCCAATGTCTTTGTGATTTGTTGAAAAGAGTCAGCGATTGATGAGCATAAGTGGTAAAATGGCTGAG
+
abbeeeecgcgbeghgihifhiegfffghh`eeghfbeeggbfhhgf`efZcdIaegff]fcegfgffhhddf\V`ddbgfee\ac_bQ^
@FCC0YMTACXX:1:1101:7552:99540#0/2
AAAACACTCTTCCTAACCTCCCTATTCCTATGAATCAGGGCAGCATACCCCCGATTCCGTTACGACCAACTTATACACCCACTCTGAAAA
+
^YZaaJaJJQ[`eS[`b][b\^eddJ[J`[b^IYIIPPPH^fgabSaf]Xa_BBBBBBBBBBBBBBBBBBBBBBBBBBBBBBBBBBBBBB
@FCC0YMTACXX:1:1101:12273:99546#0/2
TAAGTAGAAACACTTAATTTCTGAAACACATAAGGACTGCAAACACCTACTCTGCATCAATTGAACGCAAATCAACCACTTTAATTAAGC
+
bbbeeeeeggggfiiiiiiiiiiiiiiihihiiihihhiiiiiiiiihihfhghiiiiiiihhdhiihhhggggfeaeedddcddddccc
@FCC0YMTACXX:1:1101:8699:100039#0/2
CCTATTCATTACTCTCATCACTACCTCTCTAACAAGCGCCTACAGCACTCGAACCATCCTCCTCACCCTAACAGGACAACCTCGTTTTCC
+
_b_eeeeegggggiiiihiiiiihiiidhhichhiifhfihihiifhgghfgfhiiiiihhiiiigggaceeeecdcdcccccca^accc
@FCC0YMTACXX:1:1101:15856:100302#0/2
GGTTGTAAAGTTTTAAGTTTTATGCAATTACCGGGCTCTGCCATCTTAACAAACCCTGTTTTTGGGGAGAATATGTGATATTTTGCTAAA
+
^_P`^HQ\S`a`cfdefQ`dfad[bg`[dJQJ[dfOYOIOIXR^a[aXSa^WaZZZ_fH__e__W[FZ`U]Z`GGGT__b_baBBBBBBB
@FCC0YMTACXX:1:1101:17735:100479#0/2
TCCGATTAGGGCGTAGTTTGAGTTTGATGCTCATCCTGATCATAGGATGGAGTAGACGATTAGGCTAAGTATGGCTAGGGGGAATAGGAG
+
_^^ceaZceeggfb_d`eegb\aegdefhfdaegf[ffg_e^c_]ffSaZM\effYe[Z_XbdgfdR^bR^_b_\Z`a[`FWRT^_BBBB
@FCC0YMTACXX:1:1101:4852:100551#0/2
TTCCTCACTGCCATACTAATTCTAGTTACTGCCAACAACCTCTTCCAATTCTTTATCGGCTGAGAGGGCGTAGGAATCATATCTTTTCTC
+
Ya^aacea^`eegifeeadeicgddhiff`egfc_egceghdcaa][a__cecccccaeafgb\Wbgf[XX``^`bbBBBBBBBBBBBBB
@FCC0YMTACXX:1:1101:6515:100723#0/2
GGGTGTTCCTTGGGTGACTTCTGGAATTCAGAAGTGGAAGGGGGCTATTCCTAGTTTTATGGCGAGGGCGGTTATTATTATTAGGGGTGG
+
^[_cc_cagegf^edgadabgd_`fgf`[X^X^aPY^Pbef`fcUU\\beeff_\bb_V`\HM\FXY_aYXTEHY_Y_]R]YS]`^BBBB
@FCC0YMTACXX:1:1101:18535:100579#0/2
AACTGCCTACTGCAATGGATAAGGTGGAGAGGGTTAGGAGGATGTGGGTGTTGATTGATGGGTGAATTTGGTACATGATTGAGATGGGGG
+
ab_eeeeeegfgghhiiiehhfhiacgZebeehPbbfgcfgaegaeggU_e`e]_efghhhh\[Z\^adcaZadbccbddc]_^_bbcaa
@FCC0YMTACXX:1:1101:16649:100886#0/2
AATTACAAGGGCTATGTGGCTTACAGAAGAGTATGCGATAAGTGATTTTAGATCTGTTTGTCGGAGGCATGTTAGGCTTGTTATGATTAT
+
bb_eeeeegggfgiaggffdgfhibgfhhibSb[dbfbgghb^fefeghffbeghi`fhfghcgghfeceXVZ]bb_dd^Z`Z__Y_c`b
@FCC0YMTACXX:1:1101:19020:100816#0/2
AGAAAAATCTATACCTAAAATAATCTCACAAGCACATATCACTGCCTCCACAACTGTAACCACCCAAAAAGGCATAATCAAACTCTACTC
+
_[_eeeeeceggghfgdghhhihhihihihichaegggfhhiiihfhhfgghiihfcffhiiigffhiiigedgeeeedebdc`db_b`b
@FCC0YMTACXX:1:1101:2238:101012#0/2
AAACCCCGATCCACCCCACCCTCTCTTGCTCAGCCTATATACCGCCATCTTCAGCAAACCCTAATGAAGGTCACAAAGTGAGCGCAAACG
+
^^YSJ`c[^ebecJQQQ`_e[e```dgegihfRae^^^ac]b\__eWbbd_X`R^dd_QZ_]__`Z_bbRTGT]]ba]KT]`RXTTT]`B
@FCC0YMTACXX:1:1101:9429:101170#0/2
TAGCAAGCCAGTACCACCTATGCAATGAACCCCCCTCACAAAAGAAACTTTTCCTCTTTATAACAATCCTCCTACAAATCACCCTAATCC
+
_bbeeeeeagggfiiihgfhihbhffbgghhhiiiiefhiiiiiffcgffegfghiiigfggfgeedeabbddddc`bcbccccccbbcc
@FCC0YMTACXX:1:1101:18138:101215#0/2
ACTATTCTAGCCAATATCACCCACACCACACAACTAACCACCACCGTGTCTTATCAAACCCCCCCACCCCCATCTCCCCCCTTCATCCAA
+
a_bacc^ce\egchg]e]Ya`bfdZeffdabHPYc_ec^fdghhfhaeW\\_ffZZ_V\LTZ``a]^ZZa_BBBBBBBBBBBBBBBBBBB
@FCC0YMTACXX:1:1101:18779:101249#0/2
GCTAGGTATGGTTGGTTGATGCCAATGGTGATTATTATTAGGCCTAGTTGGCTTGAGGTGGAGAAGGCTACAATTTTTTTAATGTCGTTT
+
^_aecc`Zccagag[Ydd`gfhhabdggIbI^[_ch^^e`faae[fHX^cca^ceZdeH\e\bH\ZUMV^R``_ZHV^aBBBBBBBBBBB
@FCC0YMTACXX:1:1101:3039:101388#0/2
AACAACAGCTTTCATAGGTTATGTTCTCCCATGAGGCCAAATGTCATTCTGGGGAGCAACAGTAATCACAAACCTACTATCGGCAATCCC
+
_bbeeeeefeeggiihihdghfgihhhihiiihiihiiiicffcchfhihdfhfgghihihheffgiiihggfgeeeeedc^accccccc
@FCC0YMTACXX:1:1101:10823:101344#0/2
GAAAAACCATCGTTGTACTTCAACTATAAAAGCACCAATGATTCCAATACGCAAATCCAACCCAATCATAAAAATAATTAATCGCTCCTT
+
__beeecegfffaghfffdhhihghhhiiiigZegfhhdhhdhhfhhidgggghhhhhhhhiiiggggggeeededbcdcbddcc_cccc
@FCC0YMTACXX:1:1101:14318:101320#0/2
CCATCATACCTCCCAGATAAACTAAAAATATCATTAAACCCATATAAGCCCCCCCACAACTTAAAACAATCACACAACCAATTACACCAC
+
___ceeeeggggghiifhhiiiifhihhhhdfffhhhiiihhiiihfcfhhhffhgggeeeeeddddccccbccccccccccbbbccccc
@FCC0YMTACXX:1:1101:15114:101400#0/2
ATATTATGTGTTATTGTTGAGGCTCATATTAGAATACTTGCTTGTAAGCATGTTGTCTAGAATGTTGGGTTGATATGTAATGATATGTGT
+
_[Zc\ccee^Scchffeegfefc_e`bSe`_]ceS^^^cegbdfbch_X^aXaegebdfh^Iafgg_e]_fdZcffbV\``bZVVZ_^]^
@FCC0YMTACXX:1:1101:16286:101289#0/2
TAATTGCTAGTCTAAAGAGGGACAGCTCTTTAGACACTAGGAAAAAACCTTGTAGAGAGAGTAAAACCCTCAACTACCATAGTTGGCTTA
+
^\ZaZ^ca[ece^dagR`YJPPYbZdfdffcadIXIYba^Ya[a^_cf^\W\\WHH\\TTaMVS^]dgeadUZR_Z_bdRLTT_b_```]
@FCC0YMTACXX:1:1101:19322:101366#0/2
TATTATTATTTGTTTTAGGGTGAATTGAGTCAGGTCTTGTTGAATGGTAGCTAGTCGATTATTAATGGGGGGTTTGGGGGTTAAGATTAA
+
abbeceedgegggfiihegiR`ceificgbeghhI^efb^fbX^cd`aaeffffcf_aaf`ae\aebfgfFTHT^V[_ccBBBBBBBBBB
@FCC0YMTACXX:1:1101:16120:101586#0/2
ATGTATCATAGCGAGAATTCTATGATGGACCAGGTGATGAATAGTGCGATTGGAATGAATATTATGGAGAAGTAATCTAATTTGAAGCTC
+
^_accca`aee]cghWbegfdgff_gc]_edgfeeebgffh_eaIO^_cZaaa[W\bf]e]ZbW\_cfXR\`VV\VHVZZ_bBBBBBBBB
@FCC0YMTACXX:1:1101:1637:102212#0/2
GTAATTGCATAAAACTTAAAACTTTATAACCAGAGGTTCAATCCCTCTTCTTAACACCATGACCACGATAAACCTCCTACTTATAATTAT
+
_ZYccccdagggcffgdhhhddgfihbigaghadgbfgIbafbf_XaccX^cfddghVaefghhd`ea___dbZZbdcedca`R__a_BB
@FCC0YMTACXX:1:1101:13298:102291#0/2
TAGACCCGTGATCCATCGAGATGTCTTATTTAAGGGGAACGTGTGGGCGATCTTGATTGTTATGGCCCTGAGGTAAGAACCAGATGCCGG
+
_bbeeeeeeeeeghhiihehiaghhhhefhdhh]ffdfhhfZa^e`ee[[F_`_`g`ddd]b__caU\U_Z`aZ]_bbb`[TT^BBBBBB
@FCC0YMTACXX:1:1101:17141:102293#0/2
ATCATATGAGTAGTGCTAGTGTGAGGGGGAGGAAATTTTTTCATAGTAGGTGTATAAGTTGGTCGTAACGGAATCGGGGGAATGCTGCCC
+
P^[cccca`bK^c`c[[YbYYKRR`_dUbbf``edX^Wc^_HHHMHV\V\HV\Xb]VHMHMVGHTRUGGZZGTT]`_a][EHW`b]_Y`^
@FCC0YMTACXX:1:1101:18652:102432#0/2
ACATTAAATCGTTCATCGGACATAGTACATACTCATTAAATAATCCTCCTCACCACGGATGCCCCCCCTCACTTAGGAGTCCCTTGCTCA
+
bbbeeeeeggfggffhhiihdgidbXeeghihhhhhhhiiihih]efggf^cfhhiihiiiiihhgccccaacbbbcccT^bbcc^_bcb
@FCC0YMTACXX:1:1101:2984:102590#0/2
CCCTTCCTAGGGCAATCAGAAAGAAAGTATCCAACTCCACCACCAACACCCAAAGCTGGTATTCTAACTTAAACTACTTTCTGCATTCTT
+
bbbeeeeeggfggfihfiiiiiiiihh`bfhffifhifhiiiiiiiiihihiiiiihhhdgfhiiigggggggeeeeeeddd`ddbcbcd
@FCC0YMTACXX:1:1101:19882:102556#0/2
CAGGGGGGGATATACTGTTCAGCCTGTTCCGGCGCCAGCTTCTACCACGGCGGATGCTATTAGTAGCAGGAAAGAAGGGGGGAGGAGTCA
+
__aeeeeccYcacdd_ccbcdcccbccbbbXUa_accca_bbcbcbccaca_aLTOWY`bcbcGY]b]baW^`[RW]aacccBBBBBBBB
@FCC0YMTACXX:1:1101:7634:102836#0/2
TGGCAGCGAGGAAGATAAGGAGATATTTGAGGAGTTGGTTAATGTTTGGATCTGAGCTTATGTACCAGAGCGAGGATTCTATAATGGATC
+
bbbeeeeeeggcegefghhifhffghiiifhifgghiiaedghiffhhheeggfgiiiihiigggggggeeeccca`bccdddcdccccb
@FCC0YMTACXX:1:1101:19978:103040#0/2
GTAAACAGGCGGGGTTTAAGTTTGCCGAGTTCCTTTTACTTTTTTTAACCTTTCCTTGAGGCATGCCTGTGTTGGGTTAACAGTGAAGGT
+
bbbeeeeegegggiV`geegZ_efgidT`Z^accddcbbbddcccc``_bcbbbbbbb_]baV]`bcbb`_S][`aW[Q]GY`bb]bbcB
@FCC0YMTACXX:1:1101:9795:103381#0/2
CGTCGCACCCGCCCTAGCCTTCTTCATTGCCCTCCTCCTATGAACCCCCCTCCCCCTACCCAACGCTCTAATCAACTTCAACCTCGGACT
+
aW\aY_H_ecgc^dfeeg^egb[Xb^[[I^Yaa_Ua^ebRbSWa[Z__aSSNZZ`FXGZT[_[^GFKT`GY`bbBBBBBBBBBBBBBBBB
@FCC0YMTACXX:1:1101:12100:103259#0/2
CCTTTAGCGTTGTGGGTTGTTATTATTTGTTTTAGGGTGAATTGAGTCAGGTCTTGTTGAATGGTAGCTAGTCGCTTATTAATGGGGGGT
+
a__^a^ccgec`e`VY[bHQWbae^Sbf`hbaRaXaaOO^^chfbb_e_fgWMHM\bg[HV__BBBBBBBBBBBBBBBBBBBBBBBBBBB
@FCC0YMTACXX:1:1101:19390:103464#0/2
TGAAGGCTAGTATGTTTATTTCTAGACCTGCTCAGGCGAGAAATCAGTGTGAGCTTAGTGTTGTGATAAGTGTGCCTGTGGTTATTGTGG
+
^PY^^^`c`^e`Q[[[d[hgiSb`[gJRJ`Rb^ccga^O^cae]^X^IXOXabZbfBBBBBBBBBBBBBBBBBBBBBBBBBBBBBBBBBB
@FCC0YMTACXX:1:1101:7059:103660#0/2
ACATCACATAATCAATATAAAACCCCCCTTCACACGAGAAAACATATTAATATTCATACACCTCGCCCCAATTATCCTTCTATCTCTCAA
+
__aeeeeeggeccfhfghdifhfcegdhhhfhefaceYeghhhfhfdfffggZ`ffhhiiggdddd`bcc^bbbcbbbbbccdbbbcccb
@FCC0YMTACXX:1:1101:15420:103739#0/2
CTACAATTCTTTATTTAACTATATATATTATCCTAACAACTACCATATTCCTGACTCTTAACTTAAACTCAAGCACCACAACCCTTATAC
+
a_[cccdeW^be^edg_e_efgdd_da[d`iKbcgfgfhd[[dffh_eeac[^affg_cec_addgdfdhfedfffehhd_bddU_Z^be
@FCC0YMTACXX:1:1101:11717:103834#0/2
ACTATACATAGCTTAACTATCAGCCTCATTCCTTTACTATTCTTCAACCAAACCAACACCAACCTCCTCAATCACTCAACCTACCTATCC
+
_[aeeeecggg`caefghfY^egeihccfce^gcd[^ebhf[ef`_ce^U^a\effhiiifheddhbffh]ddddgeeZ_cedb``b]]]
@FCC0YMTACXX:1:1101:18197:104229#0/2
GGTATAGCTTAATATAAAGCACCTGGCTTACACCCAGAAAATCTCAATACCACTTGATTGCCTTGAGCCAACACTAGCCCTAAGCATAAC
+
a_^ccceegfggghhiihiiihicfhfhhiiiihiihiffhhhihiiagfgffaeghgifgfhhii_ghiiihgdgdeeeeedbdbbbbc
@FCC0YMTACXX:1:1101:12080:104298#0/2
CGATTTTCTCAACTTTTAAAGGATAACAGCTATCCATTGACCTTAGGAGTCAAAAATATTGGTGCAACTCCAAATAAAAGTAATAATCAT
+
bbbeeeeegggggiiiiiiiiieiiiiiiiiiiiiihiiiiihiihiiigfeghiiiiiihihiiihiiiiiihhhiiggbdggeeeeee
@FCC0YMTACXX:1:1101:13878:104418#0/2
TTTGCACGGTCAGGGTATCGCGGCCGTTAAACGTGTGTCACTGGGCAGGCAGTGCCTCTAATACTAGTAATGCTAGAGGTGATGTTTTTG
+
\^acccccPJ[[cgg[bbad\ffchfh__`\[_UUWUU\bbHMb`GHKFSMKZ`]`bbb`ZbcRT__b]_ZT]]`bBBBBBBBBBBBBBB
@FCC0YMTACXX:1:1101:14110:104471#0/2
AGGCACCCGCACCAATAGAATCACCTCGAATCAATCCTGATCCTTCTCCCTCAAAAATTACCCAGTCACCAGTATCACTAAAACTAACCA
+
bb_eeeeefgggghiihiiiihhhiihffhhfghhffffiihidfhfcfhfecfbghfhiggggf]becdda`bcdddbccbcbbccbac
@FCC0YMTACXX:1:1101:20046:104479#0/2
TAATATAACCTATTACCCCGAGTAATCTCAATCACAATGTATACACCAACAAACAATGTTCAACCAGCAACCACCGCTAACCAACGCCCG
+
___e^cecegggaghfhiiifi^ecghfgfffbghiiiicehhiffd\Qceg_effff\ebcgf`d_bfggfgeeecccccccca[W_ac
@FCC0YMTACXX:1:1101:2030:104628#0/2
CACCAAGTTCAACTAAGCCTGCAAGACGCCACATCTCCTGTTATAGAGGAACTAATTACTTTCCATGACCATGCTTTTATAGCCATATCT
+
_Z^aJQ\Q`Yb[^d]R`b[decR^YJ[PP^YbZe]_cfdg_c^aXeedgG^dc`ebgZbeghii[b`gfhgfgggaded]_^]_ZU_]_]
@FCC0YMTACXX:1:1101:2049:104630#0/2
CACCAAGTTCAACTAAGCCTGCAAGACGCCACATCTCCTGTTATAGAGGAACTAATTACTTTCCATGACCATGCTTTTATAGCCATATCT
+
bbbeeeecgggeghhhgihiiiihihhihhhihhfhiieiggghhhfghbcghiiiihhiiiihiiiiifgfgggeeeeeeedddddccc
@FCC0YMTACXX:1:1101:5688:104593#0/2
GTAATACAGAAGTGTTTAGGAGGGGTACTTCTATGGGGTTTAGAGGGGGGATGCCTGTTGGTGGTCAATGGCCCCCTAAGCAGGGGGTTG
+
^^^cceecgg`e`efghahhbfff]^^a`f`eehdbff^cdaeR^fdfFVT[aacbcYbb^^_cZ`bb_]babaac[_b`bcb`aETTXa
@FCC0YMTACXX:1:1101:7541:104784#0/2
TACTCTAGAAATCGCAGTAGCCCTAATTCAAGCCTATGTCTTCGCACTCTTAATTAGCCTTTATCTACAAAACAACACCTAATGACCCAC
+
[__eeadeggggghfihhhghggdghfghiifbfgffhchhiihhhihffghieffhhhifhfhhgghiifegggeeecdbbdbbbccac
@FCC0YMTACXX:1:1101:8259:104790#0/2
GGTGAGAGTAGTGTTAGTGTTGCTAGGATAAAGAGAAGGAGGACTAGGCCTAGGATGTCTTTAGTTGTGTAGTAGGGGTGGAAGACGATT
+
\^P\aa`a``caceec`[bdhd_[SbfY`dabdSbXY^^^^bH^a_fffg[cfgecgR\W\a\Z__eccfgfafgdgd[`aQ]ZGZ\WTX
@FCC0YMTACXX:1:1101:13550:105219#0/2
ATATTATGGATGCTACTTGGCCGATAGTGGTAAGGGGTTGGGTTACTGGTTCGCTTCCAATTCAGGTAAGGGTTAATAGGACTGTTATTA
+
b_beeceeggfgehhiihhiefg^gefadgbcceghiH^cghgZeedfg\_cadageeedde_]bdZZ__baTZX]bcbc`_`[GYY___
@FCC0YMTACXX:1:1101:8779:105435#0/2
CTATCTATTGCACATTTCTCCCTGTACGAAAGGACAAGAGAAATAAGGCCCACTTCACAAAGCGCCTTCACCACATAGATGACTTAATCT
+
___ceeeeegeggihiiiiiihihegfgfheffgfhhhihccg[ffhhihceegfhhhfhfhR`agegeeeecc\bdddccccb`bbcbb
@FCC0YMTACXX:1:1101:10786:105452#0/2
ATTCTAACTTAAACTACTTTCTGCATTCTTATGTTGCATAAACTTCATAAAACAATCCTAACACCAACCTACTCACAATATTACTATGTA
+
bbbeceeeggggfhihiiihiiifhiifghgbf_gghhiifhiiifhgghhhiiiiihhiihhidhhihhfhhhhhhigfegebdeeecd
@FCC0YMTACXX:1:1101:11424:105356#0/2
AATGGGCTACATTTTCTATCTCAGAAAATTCCACGAAAGCTCTTATGAAATCTAAGGGTCCAAGGAGGATTTAGCATGAAATTAAGAAAA
+
^^_JY`^J\R`[^bKQQ`YbS`eS``bJ`bJQ`aH^c__][O^YI^IO^XXWI^^[XGWMabbZG\\S_\`gdH^RHHVZHZZR]U_bR^
@FCC0YMTACXX:1:1101:12730:105434#0/2
TACTTTGAAGCACCCTTCACCATCTCCGATGGCATCTACGGTTCAACATTCTTCATAACCACAGGCTTCCACGGACTCCATGTTATTATC
+
___cceeeefgggiiiiiiffffa`gg`egheehcXaeghcXacefgfhaae`b`fghifgfgffd`bgdeda^NXZbb]b]Z]_bb[]_
@FCC0YMTACXX:1:1101:8903:105674#0/2
CTATGATCAGGATGAGCATCAAACTCAAACTACGCTCTAATCGGAGCCCTGCGAGCCGTCGCCCAAACAATTTCATATGCAGTTACTCTT
+
__ae`deeegfa]efffggf_gffgdffgfhfafgVc_eghe^ecefVaZ\\edfcggec]]_cZGT[aa_bbc]bcZ_GY`bbb`b`b`
@FCC0YMTACXX:1:1101:6514:105876#0/2
ATTGATATTATGGCCCAAACTATGCCCATATACCCAAATGGTTCTTTTTTTCCAGAGTAGTAGGCTACAATGTGAGAGATTATCCCGAAG
+
_bbeeeeegggffhhiifhihiiieiiiihiiiiihfghihfghiiiihhghhifdgeghhhbghhfggeeebdeeedbbdddccccUZ^
@FCC0YMTACXX:1:1101:1621:106027#0/2
ATGCTTAGGGCTAGTATTAGCTCAAGGCAATCAAATAATATTGAGATTTTCTGGGTGTAAGCCAGGTGCTTTATATTAAGCTATGCCTTG
+
_[_ccce`aJZ`R``^`eieagS`dJ[RJQ[PbfSd_^^`cgfhffdXcfcad]cfd^\abba_bGHW\\bS\dd]Y^\ZbcdZ^RZ^_b
@FCC0YMTACXX:1:1101:16643:106125#0/2
ATTATTAGTAGGGTGGTAGAATAGAAGTGAAATCACATGACTAAGCCAGATGTTATTAAGAAGGCTGATAGAGCTCCTGTCAGTGGCCAG
+
Z^_ceeeZ\beac`Z^RYbeg^ggfcgffffffb[^cbI^^^afX_cc_fb^X^cef_bffdfd\\ecgfhhhh_gdggeedeecb`__\
@FCC0YMTACXX:1:1101:20468:106220#0/2
GGGTGTTGGGGCAAGGCTTGAATGGTAAAATGCTCAGAAGAAGCCGATAAAGAAGAATACTTCTGAGATGATGAATAGTGTTATTCCGTA
+
^^_S`Wcaeg^e`gd\ecgUYd[b_IPbfe^^[IO^^^I^R^^ceaO_`bcg_fZbd`d`bbdeZac`bb_cb_TZbbBBBBBBBBBBBB
@FCC0YMTACXX:1:1101:2372:106393#0/2
TGGTTATGCTTAGGGCTAGTGTTGGCTCAAGGCAATCAAGTGGTATTGAGATTTTCTGGGTGTAAGCCAGGTGCTTTATATTAAGCTATA
+
ab_eeeecegccgfhffhfhf`fgfhhfhihgghffhbgfY^c^^cagI^cfghihfgdfaegfgdbgd__\`^V`dgcecccc_]_`b]
@FCC0YMTACXX:1:1101:4297:106493#0/2
TAGAAAGCTGATAAGAGATATGGCTATAAAAGCATGGTCATGGAAAGTAATTAGTTCCTCTATAACAGGAGATGTGGCGTCTTGCAGGCT
+
abbee`cefgegghhhhhihfhihicfhhfgiiihihfhiiifihhi[aggdhhiiihhiihhiiiiiifhfghggfhgccdcdcb`a_^
@FCC0YMTACXX:1:1101:5775:106312#0/2
CTCCTTGGACCCTTAGATTTCATAAGAGCTTTCGTGGAATTTTCTGAGATAGAAAATGTAGCCCATTTTTTTCCGTCTCATGGGCTACAC
+
bbbeeeeeggggchhhfghiiiiiiidghddgcf_ddgcdfhidgg[cXacedfghcfae_efe_dhfhhe^adeb`]_bcbZ^^X^Xbb
@FCC0YMTACXX:1:1101:18248:106332#0/2
GTGGATGGGGTGGGATGTGCCTAGGAAGATTGTGGTTGTTAGGGCGTTTATTATGATGATGTTTGTGTATTCGGCTATGAAGAATAGGGC
+
_Z_ccdeeegPbedfghafffhedgaeeZebae_bcbbea[bb_HZZag``bV`ZZab]Z__b_X]ZZ_bcZZ\\^[bYGZR]^b_BBBB
@FCC0YMTACXX:1:1101:16931:106519#0/2
TTTGTGAGGGGGGTTCATTGCATAGGTGGTACTGGCTTGCTATAATCATGAGGGGTAGAAGTCAGATAGTTAGTGTTAGGAGGGGGGTTG
+
_bbecaceceggaYaa]`cbc`]W`bbb_Vb_b`babaEGJGR]WW]]`RGJ]^_HOWGR]GY_bBBBBBBBBBBBBBBBBBBBBBBBBB
@FCC0YMTACXX:1:1101:2693:106785#0/2
GATCCATTATCCATAACCTAAACAACGAACAGGACATTCGAAAAATAGGAGGCCTATTCAAAACAATACCCCTCACCTCAACTTCCATAA
+
_[Paccc]e[a`^bcgefffdec_e^g^WWWbcR^eX^eaXcbcec`W^c\ZeZZbfgff_bff^``bbcc^Z]abcb\TT\ZZ_bRZR_
@FCC0YMTACXX:1:1101:15179:106999#0/2
CAACCAAAATGAACGAAAACTTGTTTACCCCTTTCTCAACCCCAACAATTTTAAACCAACCCGCTACAATCCCCATTATCCTATTCCCCA
+
aPWaccJ`c^eea^bdZ^HbdegbSHYbeac`c]egh_[RgfdZG^P\afaWWeffe^\bWY\KXR\ZR]ZZTZGGGKZ]bc`_YZb_^R
@FCC0YMTACXX:1:1101:5209:107466#0/2
GCTACTTGGCCGATAGTGGTAAGGGGTTGGGTTACTGGTTCGCTTCCAATTCAGGTAAGGGTTAATAGGACTGTTATTAGGAGTCAGAAT
+
bbbeeeeeggggcfghefgbggghiibedgiefgiihfaedgfhegifhhdgdgg\^bdeaU]`d_``bZ_baY`_cbccc`bX^`_`bb
@FCC0YMTACXX:1:1101:8494:107371#0/2
CGGGACAGTAGTATGGTGCGGTTGTGAGTGCGTTCATAGTTTGAATTGGCTAGGCAGAAATATATGGAAGAGGTGAGTCCGTGAGCGATC
+
_[_eccecgggggihhYdegfegfbfgh[e]edghiiggihbbf`ggbeXaeeffgibfhR^`b^bdbccca`U\R_R]_aaaV^^_N[^
@FCC0YMTACXX:1:1101:9963:107411#0/2
CCTATCATAATAACAACCCTTATCTCCCTGACCCTCCCAATTTTTGCCACCCTCGTCAACCCTTACAAAAAACGTCCATACCCAGATTAC
+
bbbeeeeegggggiiiiiiihihhihiiiiihiihiiiiiiiihiiiiiiegghhfhihhiigfggggeeeccc\accdcc^bbcabbbc
@FCC0YMTACXX:1:1101:13819:107415#0/2
CTGACTAGCAGTAATGCACGAATTACATAGTAATATTGTGAGTAGGTTGGTGTTAGGATTGTTTTATGAAGTTTATGCAACATAAGAATG
+
bbbeeeeegggggiihhhhhihiiihhhhhhiehffhhaffgXbfh[c`gaaeggfgfhieabfg]ef_b_\_dbgdgggZ^]accdbYb
@FCC0YMTACXX:1:1101:19817:107331#0/2
CCTACAATATTGGGTCCTTTTCGTAGTTGCATGTGGCCTAGTAATTTTCGTTCAACGAGTGTGAGGAATGCTATGGCGGCTAATGTAGGT
+
\\ZcJaaacae`a_JY[ddbg`e[e^Q``abefbedHY^ec^^^[[e[I^ac\^efgfhT\NW__d\\bbdg`daBBBBBBBBBBBBBBB
@FCC0YMTACXX:1:1101:4697:107798#0/2
TATAACAAATGCATGGGCCGTTACAATAACGTTATAGATGTGGTCGTTGCCTAGTAGGCTGCCGGGTTGGCCTAGTTCAGCTCGAATAAG
+
bb_eeeeegcggghhhfhhifhiiihiiiiihhdghhhhhgghegfegf]_edgghgiihhgggecX\_^b`bbcbbcdcccccccbacc
@FCC0YMTACXX:1:1101:9701:107797#0/2
CCACCTTATCCATTGCAGTAGGCAGTTGAGGGGGTCTAAACCAAACACAATTACGCAAAATCCTAGGGTACTCTTCAATCACACATATAG
+
bbbeeeeegggggiiiiihhiihiiihihiiiii_fdffhhhibghhf\ffghfhggeeedbdcbdccT^bbccccccccbbcccbbd`b
@FCC0YMTACXX:1:1101:12326:107951#0/2
GTATGAGCCCACCACATGTTTACAGTCGGCATAGACAAAGACACACGAGACTATTTCACTTCCGCCACTATAATCAGTGCAATTCCCACC
+
YJ\SS`SaYYbaHbYYJQRKR[egh[Xbecgd[afRIHHOIO^R^G[eBBBBBBBBBBBBBBBBBBBBBBBBBBBBBBBBBBBBBBBBBB
@FCC0YMTACXX:1:1101:12740:107989#0/2
CGAGGTTAATAGGGTGTTGATTGTTAAGGCTAGCACTAGATTAATTACTCTCTTTTGAATATTGTCAAAACTGATTGATTGGAAGTCAAT
+
_a^ceccefggggibebfggiiiiiiiihhiihefhfghfhffhffiihhdgfhiifbhiiiihhiiiiigiiiiiegggggecdbcdcc
@FCC0YMTACXX:1:1101:7414:108043#0/2
GAGGGTGGGGCTGTCGATGGCATATCCTCCTCAGATTCATTGGACTAGATTGGTTCCGATATACGGGATTGCCGATAGTAGGTTTGTGAT
+
__aeeceegggggfhihhiihiiiiiiiiihihhhdhifhfhhhfgfhdgegh\cghhggeeeedccaacccca_aa_S]bcY_bc^b_c
@FCC0YMTACXX:1:1101:13651:108066#0/2
TTCTACCTCAGAAAATTCCACGAAAACCCTTATGAAATTTAAGGGCCCAAGGAGGATTTAGCAGTAAATTAAGAATAGAGTGCTTAATTG
+
bbbeeeeegggggihiiiiiihiiiiiihiihiihiieiiiifhifihihhhihhcgghiiigggfggfedeeeeddcdbZ`bccbcddb
@FCC0YMTACXX:1:1101:15518:108014#0/2
TCAAGTCATTGGGTCAATTACAGGTGCTGGTTCGCTTTGGCTTGTGTAGTCTTAGCGTAGGCTGTTCGGAGGTTTAGTTATGCTCCGAGG
+
_bbeeeeegegggggiiiiiiiie`egdhhffhihiiiiiiifOXaXWa^^ef[[aeNT_dV\_U\R^aT\]KTZT]T]T]]Y]]`BBBB
@FCC0YMTACXX:1:1101:6741:108465#0/2
GAGACTGGAGTTGGGCCTTCTATGGCAGAGGGTAGTCAGGGATGAAGGCCGAATTGAGCTGATTTTCCTGCTGCTGCTAGGAGGAGGCCT
+
__beeeeecgc`ghfhiiiiiiihfhbg`dgh^ceeghhhh^Ze^cghhheWebgfhicgeggccbacecddddbccccccbba[^aa^`
@FCC0YMTACXX:1:1101:14804:108434#0/2
TAAATGGCTGCCCCCCGCCCTATCACACATTAGAAGAGCCAGCCTACATTAAACTAGTTGAAAAAGGAGGGAGGCGAACCCCCTAAAACT
+
W\Z``ceegc\^`df`c``^_f[[SaSWVIIIHWHHWMHW_ZPTHV^V``^R_HZZZMZ`bR_BBBBBBBBBBBBBBBBBBBBBBBBBBB
@FCC0YMTACXX:1:1101:8322:108513#0/2
TCACAATCCTACTCGGCACCTATTTCACCCTACTACAAATCTCAGAATACTTTGAAGCACCCTTCACCATCTCCGATGGCATCTACGGTT
+
_[_c^]cacaecg_ghagYd_bgfhhbhgecdac^eR^[e`ffff[[ca[aef[beghh_fZbf_dcZZb\``da]c[R_R]]]`_a^X^
@FCC0YMTACXX:1:1101:8960:108651#0/2
AGGGTTAATAGGACTGTTATTAGGAGTCAGAATAGAAACTGGCTGAGTGGGCGGAATATTATGCTTTGTTGTTTGGATTTGTGAAGTATG
+
__beccccfggggiiifhgiiiiigfghhhhiiiibfhiihiiii_g[egfdghdadddeceeedddb_bccccbaT]`bb]^ZZ`Z_bb
@FCC0YMTACXX:1:1101:9811:108541#0/2
AGAATTGTAGTTGTTGGGTTGTATACTAGTGTTATCATCATTCAACCTATATGTGTGATTGAAGAGTACCCTAGGATTTTGCGTAATTGT
+
___ceeeabeceggfcffefhPd[aegggg[ehfhchfcggfhhiffghhhhicfgbdfffhighifghfgf`fb\_R`bY\^a^^^_b_
@FCC0YMTACXX:1:1101:11775:108595#0/2
AGCGCGCACACACCGCCCGTCACTCCTCTCAAATATATTTAAGGAACATCCTAACTAAACGCCCTAATATTTATATAGAGAGGATAAGTC
+
b__eeeeegggfghiiihihiiihihhiiiihfiidghhhhihiiggfeebceeeedcbcccccacbb_bcddedddbcccc_a^bcb_b
@FCC0YMTACXX:1:1101:11103:108897#0/2
AGGATGTTCCTTAAATATATTTGAGAGGAGTGACGGGCGGTGTGTGCGCGCTTTATGGCCTGGTTCAATTAAGCACTCTATTCTTAATTT
+
___cce^cgeggehgfhfgiigfifeghaegdfhhgfeghW`Wb^`bc[`aaa_bbcccb_^c_bb_ccccbR]]^bbbbbcdddb_bbc
@FCC0YMTACXX:1:1101:16534:108757#0/2
CATATGAGTAGTGCTAGTGTGAGGGGGAGGAAATTTTTTCATAGTAGGTGTATAAGTTGGTCGTAACGGAATCGGGGGTATGCTGCCCGG
+
a_beeedegfgggiigh`ehgehgiihfhifhhhfhiiihffgg_fgh\dffgfhgbddgeeea`dcccaccccccccETR]_bbccc[a
@FCC0YMTACXX:1:1101:2752:109242#0/2
ACTAATTCTAGTTACTGCCAACAACCTCTTCCAATTCTTTATCGGCTGAGAGGGCGTAGGAATCATATCTTTTCTCCTAATTAGCTGATG
+
bbbeeeeeggggghiiiiiiiiiihihiiiiihihihhihiihiihiidhebfgag_fgg`dggceeeceebcbbbbbbbcddccbcb]]
@FCC0YMTACXX:1:1101:17264:109080#0/2
TGAACTATCTTACCCGCAATTATCTTAATCCTAATTGCTCTTCCATCCCTACGCATCCTATACCTAACAGATGAAGTCAACGACCCATCC
+
a[_a^cc]`ecggfhhiiffddgcghdehfhiddaegadg`gbeehSaWaafO_eghiiiidhihb`^]bgbd_cc^bebd`cc]^c`X^
@FCC0YMTACXX:1:1101:17991:109628#0/2
ATAAATCATCATGACCAATAGGAGCAAGCATCAAGCACGCGCACGCAGCTCAAAACGCTTTGCCTAGCCACACCCCCACGGGAGACAGCA
+
bbbeeeeefggggiiihiiiihhhiihihhhiihhhhddhiihifhhicgggegeeeccccccccccccbccccccc]ac]accR^`bcb
@FCC0YMTACXX:1:1101:1918:109848#0/2
TAACAACCAAGATCGCCCACACGTTCCCCTTAAATAAGACATCTCGATGGATCACGGGTCTATCACCCTATTAACCAGTCACGGGAGATT
+
___caccccg^eefgh`ghgfhcWYdeebaaea_ccgh_fcdefghgdeg[effegfd``Z_b^a_cb^_b`T]bb]`bbbcc_^T[X^]
@FCC0YMTACXX:1:1101:12845:109773#0/2
ACGGTACTGTGTCTATAGCGCCAGATTAAAATTTCTATCGCCTATACTTTGTGTAGGTGAATGGTTTAGTGCATGTTGGTTTGGTATTAG
+
___eaceegeeeegfddgehfhfhb]fhcafeffhdbfhiiidghgfhghfegifhieeeefhiZcghf`dd^de]aceGZZ^a\]b___
@FCC0YMTACXX:1:1101:15491:109992#0/2
TACTTTCTTTCTGATTGCCCTAGGAAGGGTGTTCATTTCTGGTTTACAAGACCAGTGTATTAGTTTATACTACGAGGGCAAGTTCATTTG
+
[[^ccac`egcacadfcefhhhfb_SaeaJYbf_XbSbe[cb^cffhif[^efhfI\NWWWH\_ee_\Z_bgg\dd\[```b`b`Z]__B
@FCC0YMTACXX:1:1101:15863:109846#0/2
CCACTAACAATTAACGCCAGACCCCCGTAAATAGGAGAAGGCTTAGAAGAAAACCCCACAAACCCTATAACTAATAAAACACTCAATGCA
+
bbbeeeeegggggiiiiihiiiiiiii^fghhhiihiddegfgggffhhabfgfgggeeecdcccccccccccccccccccccccbbbcc
@FCC0YMTACXX:1:1101:8303:110115#0/2
CATGGCCACAGAACTAATTATATTTTACATTCTATTTGAAACCACCCTCATTCCCACCCTAATTATCATTACTAAATGAGGCAACCAAGC
+
^__ec`c^gfe]effiihhhiedaggghiihi`hfffdeegfgfdgfhffdhhiiiii]gff[effghifffghd`gggggeeeeccadc
@FCC0YMTACXX:1:1101:9516:110028#0/2
TTCTGTCTTGGATAACCAGCTATCACCAGGCTCGGTAGGCTTGTCACCTCTACCCAGAAATCGTCCCACTATTTTGCCACATAGACGGGG
+
b__ccceefgfggihfhehihiiidiidfadfacaYcegfhhhacf`ff_W\\bfc\b`fS\Z\^aaRZ]`bccc[Z`_bab__b_YacT
@FCC0YMTACXX:1:1101:11214:110193#0/2
GTATCGTGTAGTACGATATCTAGGGATGAGTTTGCCAAGATGATGCCGGTTAGACCGCCTACAGTAAATAGGAAGATAAAGCCTAGGGCT
+
___eeecceegegiiiihihihhiiffgegghhihihehhhiheddhhiaaegfhiiggeeeedaddccdccbccccccccbabcbbcbc
@FCC0YMTACXX:1:1101:1324:110318#0/2
GGGTTTTGTGTTTTCGAGTTGTCATGTTATCTTTGTGTTGTTGGATGTGGGGGATTGTGTTAGGGAGGTGGTGTGGAATAGGCGTATATA
+
__bceceegfggghdfJ`R``gag][dXIP^e_c`cdceeZaW^O^eage_BBBBBBBBBBBBBBBBBBBBBBBBBBBBBBBBBBBBBBB
@FCC0YMTACXX:1:1101:11749:110495#0/2
AGTATGGAGGCACCATTGGCGTGGAGGTAGCGATTGATTCAGCCGTATTTCACATCTCGGGTGATATGTGCAATTGAGGAGAAGGCGGAG
+
bb_eeeeegggggihhhiiiieehVdgP^e^_^cffabcfdgfhf`efbgfdgffffdegeGXUZ_bd]bbbccc__bcR[X^ba^XaT[
@FCC0YMTACXX:1:1101:20467:110349#0/2
AGTATAACCAAAAACAACCATCATACCTCCCAGATAAACTAAAAATATCATTAAACCCATATAAGCCCCCCCACAACTTAAAACAATCAC
+
^a\cJSZ^\bcce_f`e_ef]ec^[bZbefgf_RbcI^^aS^aefXScS^a`aI^bg\UVbYe`HH\bad[acZ[`a]]`_Y_bcccbcb
@FCC0YMTACXX:1:1101:4416:110530#0/2
CCGTCCAAAAAAGCCTTCGATACGGAATAACACTATTCATCATCTCAGAAGTATTCTTCTTTATCGGCTTCTTCTGAGCATTTTACCATT
+
___eeeecgggfeaghfhihiiiiihihhhihdgc`ef`ceghdhfffgieefggfhihihghffgdgaec`bbdZ]ZZ_]`bb]__GKY
@FCC0YMTACXX:1:1101:18772:110873#0/2
GTGGGATTGAGGGGTGGGGTTTTTTGTAAGGGGTGGTTGGTAGGGATTCGTGTTTGGTAGTTTTAGCTGTGTGGTAAGATATAGTGTAGG
+
^__cc`ccc`gcghH_dffY_eegaeGNWacgaFT`T^aeZ_bPZTZRZ^BBBBBBBBBBBBBBBBBBBBBBBBBBBBBBBBBBBBBBBB
@FCC0YMTACXX:1:1101:19266:110925#0/2
GTACCTAAAATTACGATTTTCTCAACTTTTAAAGGATAACAGCTATCCATTGACCTTAGGAGTCAAAAATATTGGTGCAACTCCAAATAA
+
bbbeeeeegggggiifghiiiihdgfghihhihihhhhiiiiiiihhiiihhiiiiiiiigf\edghhigihiiifedgggeeeededdd
@FCC0YMTACXX:1:1101:14241:111074#0/2
TGACGGTGCTTTACACCCCCTAGAGGAGCCTGTTCCGTAATCGATAAACCCCGATCCACCCCACCCTCTCTTGCTCAGCCTATATACCGC
+
_bbeeeccggfggiiiiiiihhiiiihiiiihiiihgaegfhihihhhfhegfggeceddcccccc`cXb`cbbbcccbcbbcccbcb_a
@FCC0YMTACXX:1:1101:1347:111494#0/2
CCTCCACACTTCTGGTATTACTAACCACTCTAGAAATTGCAGTAGCCCTAATTCAAGCCTACGTCTTCGCACTCTTAGTTAGCCTTTATC
+
[__eeeeeggcgghhgdghhiihihdfhghiiigffhihfhidgfhiiihgghcffghihfhhgfhhfgifgegeeY_abcbdddd]R_b
@FCC0YMTACXX:1:1101:3846:111667#0/2
AACCAAAAACTCCCTAGCCCACCTCCTACCACAAGGCACACCCACACCTCTCATTCCCATATTAGTAGCAATCGAAACTATCAGCCTACT
+
_bbeeeecggffgiiiiiifihiihihiihcghiiiiiiihiiiiihihhffXddgihd_bgd`^\\__aYZ^^`dVNZ_Z]`_bRXRX_
@FCC0YMTACXX:1:1101:20275:111948#0/2
AGATGGTAAAAAATGGGCTACATTTTCTACCTCAGAAAATTCCACGAAAACCCTTATGAAATTTAAGGGCCCAAGGAGGATTTAGCAGTA
+
__beeecdcgffgihiihiiiiiiihhhhhgaggffdeffihhdfhdhifffgaghiiiifihigggggdeebcccccccccbbcccc]b
@FCC0YMTACXX:1:1101:3801:112102#0/2
CTCCTCACACCACATTGGATTAATCTATCACCATATAGAAGCAATAATGCTAGTATAAGTAACATGAATATTTTCTCCACTGCATAAGCC
+
JYWYYaYQ\bYcc`d]_cJR`e`g_JQ`^S`Z^SI^dYb_SZccO^fSaIO^caX^egYae^b]e`]`_V\HMWS\bY_\bHV\bdgcYb
@FCC0YMTACXX:1:1101:4697:112241#0/2
TTTATTTGTCTGATCAATCTTAATCACAGCAATCCTCCTACTCCTCTCTCTACCAGTCCTAGCCGCTGGCATTACCATGCTACTAACAGA
+
___c`cccbeeeafe`ccfgcgffabf`Ybeccded^eg]f]^afggc]ceag__c[a]ee_bWO_`__V^Z`ddbZZR^bdddR_bbbb
@FCC0YMTACXX:1:1101:5342:112160#0/2
AGTTGTTGTTCATTGTGAGTTCTTGGATGATAATTCATTTAGGTAGGAAACCGGTTAGGGGGGGGAGGCCTCCTAGAGATATGAGAATGG
+
a[accaccbZccgdf`cehhhdgXde]g]dX`Xeeb^eae[_^Y^ePOafgfhfG^ee\ae`aaETZ_BBBBBBBBBBBBBBBBBBBBBB
@FCC0YMTACXX:1:1101:9090:112248#0/2
TAGGGGTTCTTTAGTGAAGAGTTTTATGGCATCAGCGAAGGGTTGTAATAGTCCACATGGACCTACAATATTGGGTCCTTTTCGTAGTTG
+
__aeeeccggfgghfgfhfggdgghhhii^cd]fgfheegfhZcfdbfgfhSa__egddghbgggddYaaac_bcZZ\bcccc^^`^__b
@FCC0YMTACXX:1:1101:6976:112436#0/2
TAGACCTGCTCAGGCGAGAAATCAGTGTGAGCTTAGTGTTGTGATAAGTGTGCCTGTGGTTATTGTGGTATAGATAATGGGTTGGGCTAG
+
P_^cc`c]eagcedccedgfbfgX^YbXPYbdfhIO^eIOWXaXaceWN^HMWWb[aefgffff]\\``Z^`dY^_acBBBBBBBBBBBB
@FCC0YMTACXX:1:1101:14268:112489#0/2
GACCAGGCGTCTATTACGGACAATGCTCAGAGATCTGTGGCGCAAACCATAGCTTCATACCAATTGTTGCAGAACTAATTCCACTAAAAA
+
___eeeeefgceehihfhfgdggX^cfbdba[cf_[eaefhhihifhheiihfdggggggdeeeedb]addc_b^bbbbcdc]b]^`]R]
@FCC0YMTACXX:1:1101:2246:112575#0/2
TTAAGTTTTATGCAATTACCGGGCTCTGCCATCTTAACAAACCCTGTTTTCGGGTGGAATGTGTGGTATTTTGCTAGATTAAGATTAAGT
+
_bbeecd`eeeggfiiiiiiffhUbcghfhifffhfhhffhhihgdghiighheMZadd`d^ccddMZ]bcddcb_]__bbcbb_bbbb`
@FCC0YMTACXX:1:1101:1406:112782#0/2
TAGGGGTCATGATGGTAGGAGGAGTCACAGATGTTCTTGTGTTGTGATGAGTATGTAGAGGTTAAATGAGCCGCTTATTAGTAGGACTGA
+
aa_eeececggeghheagh`ghceegchhf^cfdgghhh^ecghhhbeg^^X^eggbgdgg\\bgcghdhdbgdaeadd_c`_`b_]^a]
@FCC0YMTACXX:1:1101:11451:113156#0/2
TCATATGAGTAGTGCTAGTGTGAGGGGGAGGAAATTTTTTCATAGTAGGTGTATAAGTTGGTCGTAACGGAATCGGGGGCATGCTGCCCG
+
abbeeeecgegg^fghghde`eehihiifhihiihdgiiiiicgh\egf__\_dfdgggcd^ddW`dccc^aacccaacBBBBBBBBBBB
@FCC0YMTACXX:1:1101:2271:113251#0/2
GCCTAGTAGGCTGCCGGGTTGGCCTAGTTCAGCTCGAATAAGGAGGCTTAGGGCAGTGCCTATGATTCCAGCTCATGCACCAAATAGTAA
+
___c`YQ\^be`e_f_eg[efdefdIb^e^^X^c[OOaebdfe[b_ZZbd]ef]cd\`\``cabc_aRZ_b`Z`ZZ]``bc_[[]``GTZ
@FCC0YMTACXX:1:1101:12145:113285#0/2
TGTTTTGTGCTTGGGTGGGTTTTATCTTTCCCTTACGGTACTGTGTCTATAGCGCCAGATTAAAATTTCTATCGCCTATACTTTGTGTAG
+
_b_eeeedgggggii[dgheghhhiiiiihhihhhfhhfghihddfdg`gbbgfhhigfgggdeeeeeddddcccccacbbccdbbbb_b
@FCC0YMTACXX:1:1101:5866:113537#0/2
TATGAAGTTACTCTTACTATTATCCTCCTATCAGTCCTACTAATAAGCGGCTCATTTAACCTCTACATACTCATCACAACACAAGAACAT
+
b__eceeegfggegidhhihhhhiihihhihfdhhhihhehhiiiiihhigfhdfhhhhhhiiihiiihhiieggegggeeebcdccccb
@FCC0YMTACXX:1:1101:12043:113654#0/2
CGGAATAACACTATTCATCATCTCAGAAGTATTCTTCTTTATCGGCTTCTTCTGAGCATTTTACCATTCAAGCCTTGCCCCAACACCCTG
+
bbbeeeeegggggiiihihiiiiiiiiiieghihiiiiiighihehiifaccc_eecdghhi`edfdgddb\\b_dfgeggeecdbcbZ^
@FCC0YMTACXX:1:1101:14386:113611#0/2
GAGACCTCCAACAAATACTAGCCCTAAATCTCAACTCAAACCCCCTCCCACTAATAGGCCTCCTCCTAGCAGCAGCAGGAAAATCAGCTC
+
[^_Vcaaceaggca_^Y`abd_b_cg_b^cXPI_^^gfbegdPee^ccfhfdgc]b\egbfffbbd`YVZ___a`db`^^abbZYY_YY`
@FCC0YMTACXX:1:1101:9642:114361#0/2
CCTGCTATCAGGATGCTGAACAACAACGAACTACATCAGCCAACTCCCATCCCTAATAATAATAACCGCCCTCGCCATAAAACTAGGAAT
+
_b_aceeegfcefihghfdefggfffghfhiifhifghhehhffdgfb^acfffhbgddffb__\M\Y`]`aaccaaccc[`b`Y]]``b
@FCC0YMTACXX:1:1101:6902:114711#0/2
TCTTAACTTAAACTCAAGCACCACAACCCTTATACTATCCCGCACCTGAAACAAATCAACCCACCTGGCACCACTAATAGCACCCATTCT
+
b_beeeeeggggfhhhffhfghiihbgffhffafhhhihihffhhiibgfegfghiihiiigggeaaacbdbdcbbbbcbbcb`acccdc
@FCC0YMTACXX:1:1101:9673:114640#0/2
GAGGTAGTGATGAGAGTAATGAATAGGGCTCAGGCGTTGGTGTACGACGTGTTTGTGGCTTCGATAATAAGGTCTTTGGAGTAGAAGCCT
+
___e\ccaeggggiifggiiidhhhiiiifihifhggffh^eaeghZcf_b\efgccdeggb]Z`Z`dbbdcGT]_bZ^YbK]__b_RX]
@FCC0YMTACXX:1:1101:10498:114589#0/2
CACCATACTACTGTCCCGAGGACTTCAAATCCTACTTCCACTAACAGCCTTCTGATGGTTAACAGCAAGCCTTACTAACCTTGCCCTACC
+
bbbeeeeegfgggcghifffgfhhihiihhihfffiiiffgfbfhidggfegebgfbgifhfe]dghcggggedeecedbcb``bccbaa
@FCC0YMTACXX:1:1101:11132:114692#0/2
CCAGCCTTCACCACTGTCCACTCCCTCTACCACTCTTCCTGAGGCTAGTTCCTGCCTCTCTGTCTTTGCTAAAGCTCTTCTCTCTGCTTA
+
bbbeeeeegggggihihiihihhiiihchiiaghffhdgdggdfddfgefad_c^edfhififfbghfhfgiifddggggeeeecabZ`_
@FCC0YMTACXX:1:1101:2146:114755#0/2
TACATAAACAGAGGTGTCAGTACAATTGTAAGGGCGCTTCTTTCGGGTTGTATGAAAAGGGTTTGTTGTGGGTTGGTGTGGAGAGAGTTT
+
^[_\ZK\c^beZeffce[`_gb[_[bSXbJQQXHPHHOHWXa]faY_GZZ_bbX_BBBBBBBBBBBBBBBBBBBBBBBBBBBBBBBBBBB
@FCC0YMTACXX:1:1101:6607:115435#0/2
CTGTAATTTGGGTTGATCTAGGGGGGATGGTTTGGTAGGCTGAATAACAACCTCCAAATATATTCACGTCCTAGTACTCAGAACCTACGA
+
_[_ac^c`ggf[cdc]fcg[ggdH^_LT^^GW^a[QWW^b[NW]`_``bb^^b^aRX_R]_bGRGS]WW[QQRSJYbYS]_]b`abbbc]
@FCC0YMTACXX:1:1101:17270:115374#0/2
ATTCTAGGTTGGTAAGGGGTTGTTCAATTAATAGTACTTTGCGTTTTGAAGCAAAGGCTTCTCAGATTATGTAGATTATTAAAATTACTG
+
___eeeeeggegbffhhhg_b_befdfhhhhihb^gbehiidhdfhhgZeefhiif`Zbdghedd``dceb`ccdbd]bdbcdcdbccb_
@FCC0YMTACXX:1:1101:17716:115470#0/2
GGTAAGCCTCTATGGTTAGATTCACAATCTAATGTTTTAGTTAAACTATATCTACAGGAGGTAAATCCCAGGATGATGTTGGGGTTGAGA
+
abaceeeefggggiideggfhihiiihhhhifhfhfiifhhfhiiiihhigfffghiieffVbfhbhefegddbffdgddgcaeN\_BBB
@FCC0YMTACXX:1:1101:3559:115570#0/2
GGAAGCGGATGAGTAAGAACACCCCGGCAACAACTATGGTACTGGAGTGAAGTAGGGCTGAGACTGGAGTTGGGCCTTCTATGGCAGAGG
+
Pa_^cecPHOOY[degX[`e`^WY^YY_eGNGWWWegS\MWHNWHM\_bddgV`de\]GX_`RU]Z\RTT]YKR[^aBBBBBBBBBBBBB
@FCC0YMTACXX:1:1101:8581:115603#0/2
CTGTGTCTATAGCGCCAGATTAAAATTTCTATCGCCTATACTTTGTGTAGGGGAATGGTTTAGTGCATGTTGGTTTGGTATTAGTGTTGG
+
\a^S`c]ca]]cedghYedgdfe_eede]_Sbe^W^^cfdgeXff^ZNXc^GVFFGW\HM\__f`R\^]HV^aTU]P\Z]_`]`]_ba`_
@FCC0YMTACXX:1:1101:11255:115583#0/2
CCATCACAATTCACCGCACAATCCCCTATCAAAACCTACTCATAAGCCAAAATTTAGCCCTTCTCCTACTAGACTCGACATGACTAGAAA
+
___eeeecgffggihhefhfhfhhcfghiihfheihhhihhihhhadfhhgffhiigghiiiihffggggecececccccccbcbbcbbb
@FCC0YMTACXX:1:1101:3925:115891#0/2
TCCCCCCACTCATCATCATCTCTACTCTCCTACTACCAATCTCCCCCCTACTCTTAACCTTCCACTAGAAATTTAGGTTAAACAAGACCA
+
bbbeeeeegggggiiiiiiiiihhiihiiiffhhhiiiiihiiiiiiidgdcgdgdgggeeeeeedbddcdcccccc_bbcccccbcccc
@FCC0YMTACXX:1:1101:19867:116111#0/2
CTTTCACCATCAGCCTCCCCTCAACAACTTTATTCATCTTCTCAAACCAAGAAACAACCATTTGGAGCTGACATTGAATAATAACCCAAA
+
^__ec`ccgcgag`_egfbfbcd^d^ecfdfXdaSbeca^ccf_`^e\egcaggbdgf_cg`f]Z_Zc`]\b`R^a_cbeeb_bbdbaZ`
@FCC0YMTACXX:1:1101:8751:116361#0/2
AGTCGTAACACGGTAAGTGTACTGGAAGGTGCACTTGGATAAATCAAGGCATAGCTTAATATAAAGCACCTGGCTTACACCCAGAAAATC
+
___eecdefggggghhighbgffffeghfdeafghffdbehgiffhhhh^egffhhfhhhiiii_Z_dffdedbdeeeeedccccccc`b
@FCC0YMTACXX:1:1101:14183:116298#0/2
CGTAAGCTCTATTGTCGATATGGACTCTAGAATAGAATTGCGCTGTTATCCCTAGGGTAACTTGTTCCGTTGATCAAATTATTGGATCAA
+
__^cccd]ceegcfhdh\`Z_ggSaagbdf_^bb`cefgh__^^W^[XN^caa[bgbHM__edbcY\_\M^ZZbcedd`b]Zb_b]`RZZ
@FCC0YMTACXX:1:1101:4714:116539#0/2
CTCACAACAAAACTAACCAATACTAGCATCACAGACGCCCAAGAAATAGAGACTATCTGAACTATCTTACCCGCAATTATCTTAATCCTA
+
b__eeeecgggggiiihfhfhihiifdgc^edgfh_begihiffhihihhfhhhfhhiicfhhhhggfgffeeccccccdbcdbbccccc
@FCC0YMTACXX:1:1101:6570:116560#0/2
TTCAGAAATTAAGTGTTTCTACTTACTAAGGGCTTTGAAGGCTCTTGGTCTTGTTTAACCTAAATTTCTAGTGGAAGGTTAAGAGTAGGG
+
___eccdecggce`cdfgbdggiabgg^`da_dfg`SbbacfgfgggfY^a_b[f]aefhfifhhaegh_fgffffbcR^ZRVHZVR^R\
@FCC0YMTACXX:1:1101:20370:116554#0/2
AATCGTTGAACAAACGAACCCTTGATAGCTGCTGCACCATTAGGATGTCCTGATCCAACATCGAGGTCGTAAGCTCTATTGTCGATATGG
+
b_beeeeegggggiifhhihihiiihihiiififhfihhhhfhihhhfggd_ffhdfg_bdfghbd\Z^cbcbGZ`cccdbcb_X^a_bc
@FCC0YMTACXX:1:1101:4911:116848#0/2
ACTCTATTCTTAATTTACTGCTAAATCCTCCTTGGGCCCTTAGGTTTCATAAGGGTTTTCGTGGAATTTTCTGAGGTAGAAAATGTAGCC
+
^__ceacccgg`egfihhhhhehd_ca`S^ddghhhZd`_ehfhYaeehffffig^cbgfgZZefgd]f`Zcgg_d`dc_aa_bbb__]]
@FCC0YMTACXX:1:1101:9771:116856#0/2
ACCCTTATACTATCCCGCACCTGAAACAAATCAACCCACCTGGCACCACTAATAGCACCCATTCTCATATCTCTAGGAGGCCTACCCCCC
+
^__cccacgccccghfiadccbegffffc]_eXRcWY^^_^cae_af`fhhihiggbfcgdgbb_bebacdedbddd`b_acc]X[`aac
@FCC0YMTACXX:1:1101:19458:117133#0/2
AGCGCACCTTCCAGTACGCTTACAATGTTACGACTTATCCTCTCTATATAAATATTAGGGCGTTTAGTTAGGATGTTCCTTAAATATATT
+
\aWaac`Pce`]eggc_a`VZdcIYP^^cSYH^U^e]^^cSI^WXeeaeHH\af_c]SHW\a`dadYHMZ]_]b]TTZ_b]Z]__BBBBB
@FCC0YMTACXX:1:1101:1596:117434#0/2
TAGGATAATATATATAGTTAAATAAAGAATTGTAGTTGTTGGGTTGTATACTAGTGTTATCATCATTAAACCTATATGTGTGATTGAAGA
+
\JZP`ccWc```cSbb_[bh`bY`egfJ[SbcJ``edaegfX^efO^aXIIO^cccaa[c[Sa\\bdHVZZW_V__ccHM_b\ZbZ\_cc
@FCC0YMTACXX:1:1101:20905:117441#0/2
GACCCAATATTGTAGGTCCATGTGGACTATTACAACCCTTCGCTGATGCCATAAAACTCTTCACTAAAGAACCCCTAAAACCCGCAACAT
+
_Z_c\cad`ac^cdgacS`fff_cgi[ceg]^^[SYdUY^YHH^HO^IOX^a`eb]`[[H\MHWV_bbR_df`W\T^aabdP^FFRQW[X
@FCC0YMTACXX:1:1101:5499:117667#0/2
CATCCGCTGACAACCAAAATGAACGAAAACTTGTTTACCCCTTTCTCAACCCCAACAATTTTAAACCAACCCGCTACAATCCCCATTATC
+
___ceeeeg`ggghiighfhfhhiffiiifabgYcgghiiiffhihhgfhefhiiiebdbgdgcedee^bcccccccbbcccccGGY`bb
@FCC0YMTACXX:1:1101:4651:117846#0/2
TCTTTCCACAGCACTTCCTTGGCCTGTCCGGAATACCCCGACGCTACTCTGATTATCCCGATACCTACACCACATGAAATACCCTATCAT
+
__^c^c`cee]Wc^[bJ`^`RJJ[^da[aHPWHYbab]cfH^FZFLZHVV_b`]]`H\VP\FFKZLTT_X`XGX]bR_bS]]]__BBBBB
@FCC0YMTACXX:1:1101:5979:117859#0/2
AACCCACTCTTGCCAAACCCCAAAAACAAAAGTCTTAATATATCCGATCGGAGCCTATACTTTCATCTTTTAGGGGTGCACGACTCCAAC
+
a_^ccccaQYba`d[bdedgdghdeXYbgdegOaSXX^^a`fgdhhie_eeP_afR`]\V^RZHV_^aa`bZXZGFKWTY_aUXL[Y_bb
@FCC0YMTACXX:1:1101:6627:117929#0/2
AACGTAGGTGCGATCAACAACTGCATGTACTAGGAATCAAAGACAGGCGCATACAGGACGGGATGTGGTGGGAGTCAGCATTCTGCAATG
+
__aecdeeeggggiiiiiiiifhfhfhffhfcgfhibgihihfhhhh[^``ghhhhhhhgfecbc]`bZ^ac[_T]bbccR_`Y_bbbcc
@FCC0YMTACXX:1:1101:18578:118127#0/2
AATAACCCACAACGCTAAAGGACAAACCTGATCCTTAATACTAATATCCCTAATCACCTTTATTGCTATAACAAACCTCCTAGGACTTAT
+
bbbeeeecgggggifihfegihiieicfhiffhiihiiiiihehhiihehggihihifhiidhfefe`geedgeceedbcdcc`bbcbcc
@FCC0YMTACXX:1:1101:10258:118346#0/2
TTCGGGTTGTATGAGAGGGGTCTGCCGCGGGTCGGTGTAGAGGGTGTTTGATGAAGTAAATGTTTGTTAGTTGAGGGGATGGCGGTTGGA
+
___eeeccgeaegfghiiiiedfgfffcgfaTZadSZ`_b__aaKZR[``_`_``b``bY_cY]`b[[]`bbb_`caaBBBBBBBBBBBB
@FCC0YMTACXX:1:1101:1536:118983#0/2
TGGCTATAAAAGCATGGTCATGGAAAGTAATTAGTTCCTCTATAACAGGAGATGTGGCGTCTTGCAGGCTTAGTTGAACTGGGTGGGCCA
+
__[cc`ceggeegcfgf`h]cebgf_eghhiifhdfhii_ccgXfffhiiebdfhgigghhhifdgfZ_`dZ^d_BBBBBBBBBBBBBBB
@FCC0YMTACXX:1:1101:13338:118836#0/2
TTTAAGTTTTATGCAATTACCGGGCTCTGCCATCTTAACAAACCCTGTTTTCGGGTGGAATGTGTGGTATTTTGCTAGATTAAGATTAAG
+
bbbeeeceggggghiiiiiiihhihhhedgghihihhihihhhiifheghgfhii\agdegecd`cc]bbbbdcccd[bbcbbbcccccb
@FCC0YMTACXX:1:1101:15764:119673#0/2
CATCCCCATACTTCACAAATCCAAACAACAAAGCATAATATTCCGCCCACTCAGCCAGTTTCTATTCTGACTCCTAATAACAGTCCTATT
+
bbbeeeeeeggfgifhhhhiihicdghiifffgfhiiiihhihdghcefhgfhiiiihfbghiihhiggggfeeeadeedddcbbbcccc
@FCC0YMTACXX:1:1101:1346:119988#0/2
GTAGTTTAAGTTAGAATGCCAGCTTTGGGTGTTGGTGGTGGAGTTAGATACTTTCTTTCTGATTGCCCTAGGAAGAGTGTTCATTTCTGG
+
_^ac`ccaeeeegfhiafebd[efghih[`bfdh^H^aOa\OWOWW^[[_WWWaH\efZegdfgddfbcX]]H\^GUHMZGGU_bc`c`_
@FCC0YMTACXX:1:1101:8781:119997#0/2
TCTAATGAGTCGAAATCATTTGTTTTATTTAAACTACTTACCAATTCGGTCCAGTCTAGCCCTTTTTGAGTTCATTCGTAGGCTAGGCTG
+
abbeeeeef^egghhihiehiihhhighhifiifhfgiiiihih`gghhefffgeghifhihiiiihfbgdggbdgeebdcc]ZG]a^]^
@FCC0YMTACXX:1:1101:9799:119965#0/2
CTTCACTGTTAACCCAACACAGGCATGCCTCAAGGAAAGGTTAAAAAAAGTAAAAGGAACTCGGCAAACTTAAACCCCGCCTGTTTACCA
+
[[_^^acc\be^]fdgfhigh]e\`[``e^egafhb^cfhhc[^aeghidRVb`bf[Zb]\`\aabad_`_bcc]X^\_a[_^_bbb_]b
@FCC0YMTACXX:1:1101:17594:119945#0/2
GCGGTGACAAGCCTATCGAGCCTGGAGATAACTGGGTATATAAGACAGAATCTTAGTTCAACCTTAAGCTTACCTATAGAACCACCTAAT
+
^JJ\S\ZYY[^RJQ[J`ecfWffRZHPYYbIIIOYHO^RIX[egSX^^c]\\ef\a__\e_BBBBBBBBBBBBBBBBBBBBBBBBBBBBB
@FCC0YMTACXX:1:1101:13912:120001#0/2
CCTTCTCCTATTTACGGGGGTCTGGCGTTAATTGTTAGTGGTGTAATTGGTTGTGTGATTGTTTTATGTTGTGGTGGGGCTTATTTGGGT
+
[__c`a``eccaaf_bP^[_^eXXNNLV_fffgdV\b_\bgb\M^aR^Z^_ZZX\GTT_bc]]X^BBBBBBBBBBBBBBBBBBBBBBBBB
@FCC0YMTACXX:1:1101:14239:120057#0/2
CCCTATTCTTCATAGCCGAATACACAAACATCATCATAATAAACGCCCTAACAACCACAATCTTCCTAGGCACATCCCACCCCATCCACT
+
\\\`cccK\b[bef[[[_HW[YbJQ`JP^eIbb^XYc__^gXIY^_egaMW\eghfdghif]d^dd]`^Z^Z^`b]`^]^__a_cccbcc
@FCC0YMTACXX:1:1101:7709:120332#0/2
CTCCAACATACTAGGATATTTTCCCACCACAATTCACCACACAATCCCCTATCAAAACCTACTCATAGGCCAAAACTTAGCCCTCCTTCT
+
VPP`^ca\cee[^[]ag[d]hgfXJ[JWbeRbRIIY^IXbH^Hacae[ZccR^\\b[GT\\ZbZ\HVb\H\Z\ZZaHHZ]GZ]]`\`Z`]
@FCC0YMTACXX:1:1101:5832:121214#0/2
CTGACATTCATGGCCACAGAACTAATTATATTTTACATTCTATTTGAAACCACCCTCATTCCCACCCTAATTATCATTACTAAATGAGGC
+
_[_Vcdac^`^caagcgdd_dae]``eX_dfffhfhffdf`ehf_[YaIY^accghf_a]\efffhhg]\b`bggge`ggfeZRRZ_ZUP
@FCC0YMTACXX:1:1101:5602:121386#0/2
CCTACTACCAATCTCCCCCCTACTCTTAACCTTCCACTAGAAATTTAGGTTAAACAAGACCAAGAGCCTTCAAAGCCCTTAGTAAGTAGA
+
^abeceecg^eggfhgfffhhifegffffghihhdehhff[eb_cbfgh\aecffhhhfhdfhggggg[bea_`Z]Z`bbccbccbc]_`
@FCC0YMTACXX:1:1101:16408:121494#0/2
CAAATATTTAAATTCTTCAATATACTAGGATATTTTCCCATCACAATTCACCGCACAATCCCCTATCAAAACCTACTCATAAGCCAAAAT
+
^^_ccccccegeebaghfhff_[aga[gdfdghfhhac^bggfffgfhhghihfghhfhfd_fghhY`ZZc`dggfegeece_]_bddcb
@FCC0YMTACXX:1:1101:15639:121572#0/2
CTTCCTAAAGCCCATGTCGAAGCCCCCATTGCAGGATCAATAGTTCTTGCCGCGGTACTCCTAAAACTAGGTGGCTATGGCATAATACGA
+
_Z^cccc^egegcgdaK`dgdcWW`egYbb^^cfaa[cceda]ace`efd\effgY_^acdbdbbdbbb`bGZWX^_]bb[]b_`bbb_a
@FCC0YMTACXX:1:1101:15647:121726#0/2
AGTTTCTATTCTGACTCCTAATAACAGTCCTATTAACCCTTACCTGAATTGGAAGCGAACCAGTAACCCAACCCCTTACCACTATCGGCC
+
__^cace`g`^a^eggdeegdh]a[RJR`egc_g_effdgafa__e^Re`RX^a^_eae`aQGHV_\_`^\Z\ac\`bdbcc`bcc^^Z_
@FCC0YMTACXX:1:1101:12787:122096#0/2
ACCTCCCTATTCCTATGAATCCGGGCAGCATACCCCCGATTCCGTTACGACCAACTTATACACCTACTATGAAAAAATTTCCTCCCCCTC
+
bbbeeeeegffggihhihiiihiiihfgehhiifhfiffghhfd\egheh`geeeeedbddddccccbcdccdcccccbcR]bcbcac[_
@FCC0YMTACXX:1:1101:17365:122689#0/2
GTTGTTTACAGAGTAATTACAGGTCCTATTTCAAAGATTTTTAGTGGAATTAGTTCTGCAACAATTGGTATGAAGCTATGGTTTGCGCCA
+
___ceeecceagR`[e__ehhe_YJ[bggh_Sebghhi_gghfhbe_X^RXSccS^fdagbdbfbgY\\Z_cefdddbfYb^bgZa]][W
@FCC0YMTACXX:1:1101:5076:122821#0/2
CCATATAGAAGCAATAATGCTAGTATAAGTAACATGAATATTTTCTCCACTGCATAAGCCTAAATCGGACCGAAAGCCTCACCGATACTT
+
_bbeeeeefgggfiiihiiiihhgiiiiieghihhhiheiiiiiiihhhihfhhhiihfggghigiiiiihiggeecdddbcccaacccc
@FCC0YMTACXX:1:1101:16600:122787#0/2
CCCACCTCACTCCCCCAACCAGCAATACCCCTCTACTTAAAACTCTCAGCCCTATGCGCAACTGCCCTAGGCTTCCTAGCAGCCCTAGAC
+
bbbeeeeeggggghhiiiiiiggiiihiiiihhdfghhhihihhhifbfhfgfdhiiihggeeeeecbd]bccbccbbcccccccbcb`b
@FCC0YMTACXX:1:1101:11920:123286#0/2
GTCGGAGGTCCCCTGGGTTTAGGAATAGCGGGGGTAGTATGTAGGAGTTGAAAATTAGGCCCCCGTAGTCTGTGTATTCGTAGGTTCAGT
+
_abeeeeeggggghiiighiiiihhhhihiiiieRZ_Z_cc]`cc_bbcccbcc]_b``bcccaZEH[WYbbJSYY]bab][[aRYY]`S
@FCC0YMTACXX:1:1101:12060:123679#0/2
GAATATTATGGAGAAGTAATCTAATTTGAAGCTCCGTGGTAGGTCTAGTGTTTGGGTTATTATTCAATGTCAGCTCCAAATGGTTGTTTC
+
___c`a`Zacaa^_^RQ`iS`bggdifgh[`dXeJPP_HPYccaIYa^OX^X^aedOG\aHWWWV__bYV\\Z]\`BBBBBBBBBBBBBB
@FCC0YMTACXX:1:1101:9076:123974#0/2
TGAATATTTTCTCCACTGCATAAGCCCAAATCGGATCGAAAACCTCACCGATACCTAACAGCCAGGCATAGCAAGCACAAACAAGCCCAT
+
a^_cccceceggece`gfdfhgghXZYbfggbdebfcfbce]aaR^agGLVFLTV^`b`gdceeb\bc_`GLGT\^`X[`aaacBBBBBB
@FCC0YMTACXX:1:1101:15539:123815#0/2
CCATAGAAGGCCCAACTCCAGTCTCAGCCCTACTTCACTCCAGTACCATAGTTGTTGCCGGGGTGTTCTTACTCATCCGCTTCCACCCTC
+
bbbeeeeefgggghiihiiiihhhiihiiighgffiihdgihhegfhiffadghggihfehigY^]Z_bbbccccccccacc^]]`acac
@FCC0YMTACXX:1:1101:9969:124008#0/2
TGTTGCTCCCCAGAATGACATTTGGCCTCATGGGAGAACATAACCTATGAAAGCTGTTGTTATGGTTATAAGAAGGAGTATAATGCCAAT
+
_^\acccc[c^e^RdffaaggfiffgdeXedbffdbggXfff]efdgfb]ee`_YbWbea\\eedS_Va___bdgc^aZ^_bcb`bbGUZ
@FCC0YMTACXX:1:1101:7558:124735#0/2
CAAAGAATCAAAATAGGTGTTGATATAGGATAGGATCTCCCCCTCCAACAGGGTCAAAGAAAGTAGTATTGAGGTTGCGATCTGTTAGTA
+
bbbeeeeegggggiiiidfhhihiiihfiffffhhhiihhiiidhdfhideghWadfhihdfhZbdcgfgegggbceecbcccc]bbbbc
@FCC0YMTACXX:1:1101:18596:124738#0/2
GTTGTACTTCAACTATAAAAGCACCAATGATTCCAATTCGCAAATCCAACCCAATCATAAAAATAATTAATCGCTCCTTCATTGATTTAC
+
Z\Wac^ccceg[afaa[eb[JJR[^Y^[`^SX[IIY^IIPO^^`fgccX^ccgfdXaHW_e]b_`gdZ_c`HLZZZFVRZ__b_BBBBBB
@FCC0YMTACXX:1:1101:5221:124862#0/2
ATAAGTTCCAACAATAATACATAGTATGATTCCTTCAAACTTAACTTGTTCCACCCCATGGATATCAACCGAACCAGTCCATGCCAGCCG
+
_bbeeadcgggggiiiiiiiiiihghiiiiiiiiiiiefiifhihiiifhhffhfhiihihhiiiiiihiiiigeeeabddcdddccccc
@FCC0YMTACXX:1:1101:6601:124927#0/2
ATTTCACGGAGGATGGTGAACAAGGGACCCCTAAGTGAGGGGGGGCATCCGTGGTGAGAAGGATTATTTAATGAATATGTGCTATGTCCG
+
___eeeeegggffafhegdfhichhehcfgbcgffeg][ceghacaW^``OQ[_[a`a]`b_acbc_cdbcc``bccdd_bbbbbbcYb_
@FCC0YMTACXX:1:1101:15307:124782#0/2
CAGGCACAGTAGTAATGGGGCTTCGCTTTAAAACCAAAAACTCCCTAGCCCACCTCCTACCACAAGGCACACCCACACCTCTCATTCCCA
+
aaacccaaecegYggdgfghdgfgbecghdbb_fddfdghidfdghffbfdbegfhhdgfegffgeeacdbbcc^aaccY[_`b]`ccb`
@FCC0YMTACXX:1:1101:17884:124996#0/2
GTATTAAGGATCAGGTTTGTCCTTTAGCGTTGTGGGTTATTATTATTTGTTTTAGGGTGAATTGAGTCAGGTCTTGTTGAATGGTAGCTA
+
bbbeeeeeggggfii_efhghiiihfgfgfc`Zceg^e^edefhfhiiideed`efhW_\_dghdgfigggY^bebbacUZZ_bZ]b`b_
@FCC0YMTACXX:1:1101:13786:125044#0/2
TCCGGATGCAAGTAATACAGAAGTGTTTAGGAGGGGTACTTCTATGGGGTTTAGAGGGGTGATGCCTGTTGGTGGTCAATGGCCCCCTAA
+
bbbeeeeegggggbdffghigghegeghggiaggii^cghehighhhiiZaedgfghig\a`dddddcbcccacc^bbcccc[bacc_^c
@FCC0YMTACXX:1:1101:7014:125398#0/2
AAAGCACAGAAAATAAGAAAGTTAGCAAGTATACATGTGATGCCATTTTAAGATAAGAATATATTTACAAACCATATACCTGATAAGGGG
+
bbbeeeeegggggiiiiiihifgiiiiiighiihiihhhhiiiihiihihhhiiiiihhiiiiiiiiiiiiihhhiifhiiigggffeee
@FCC0YMTACXX:1:1101:4307:125668#0/2
GCAGAGGGCAGTCAGGGATGAAGGCCGAATTGAGCTGATTTTCCTGCTGCTGCTAGGAGGAGGCCTATTAGTGGGAGGGGGTTTGAGTTG
+
Y^_Pacc^H[_```^daJ`beff_H^^bHOWXO^RcaXI^c^N^aSaeH\aeb_HM\H\_ZbdVZHZ_bUZ_]ZZZ^aaaXOTQWG[YY_
@FCC0YMTACXX:1:1101:18995:125539#0/2
GGATCAGGACATCCTAATGGTGCAGCAGCTATCAAGGGTTCGTTTGTTCAACGATTAAAGTCCTACGTGATCTGAGTTCAGACCGGAGCA
+
___^cccdegggfffhhff_acg_effg_gghgbffhg^ZaeaI^eZaI^^fefghf`fW\cg_gfg\R\aa_cde_``cdddccaa^Z`
@FCC0YMTACXX:1:1101:6295:125987#0/2
AGCGGATGTTGTGGGATTGAGGGGTGGGGTTTTTTGTAAGGGGTGGTTGGTAGTGATTCGTGTTTAGTAGTTTTAGCTGTGTGATAAGAT
+
abbeeceeeceggiifghidghiiY_fhiZeghhigd`dgeeeRZaZ^ac[`bT^_bccaba`ab]]]]__bcc`b`bbbbY`Y_Y_]_b
@FCC0YMTACXX:1:1101:1629:126247#0/2
CTACAACATTGGGCCCCTTCCATAGTTGTATGTAGCCTAGTAATTTTCATTCAACGAGTGTGAGGAATGCTATGGCAGCTAATGTAGGTA
+
^__`a`a^caggeaXd[`e]X`ggdXXXYbSdI_IY^ccfXc`eae`afbaIOOI^^FGWWWbf_bfc`\\bBBBBBBBBBBBBBBBBBB
@FCC0YMTACXX:1:1101:4732:126271#0/2
TGGTGGATGTTGCGGGTTTTAGGGGTTCTTTAGTGAAGAGTTTTATGGCATCAGCGAAGGGTTGTAATAGTCCACATGGACCTACAATAT
+
^__`ccacececghiiP^eddgghiOY^_effdWacafff\b`daefffgffggfgdadcaMMXX]]bcbccb_bc`bcbbb^bbbY]bc
@FCC0YMTACXX:1:1101:7028:126282#0/2
AGGGGAGTGACGGGCGGTGTGTGCGCGCTTTATGGCCTGGTTCAATTAAGCACTCTATTCTTAATTTACTGCTAAATCCTCCTTGGACTC
+
abbeceecggggghhii_eegeghhhhcgdededccddac_bbcdddccccbcccccbcbcdccccdbccbbb`bbb`bbccbcbcbbcc
@FCC0YMTACXX:1:1101:17224:126447#0/2
GGACTCGAACCCACAAAAACTTAGTTAACAGCTAAGCACCCTAACCGACTGGCTTTGACCCACTTCTCCCGCCGCAGGAAAAAAAAGGCG
+
^__cZcZJ`cegghdfhiffgfaadehfhfghihhX^aceecdghhf[_e`gfcdbggfYZZ_cddd_b`aac\ZX]L^^bBBBBBBBBB
@FCC0YMTACXX:1:1101:8339:126546#0/2
CTGTGGTTATTGTGGTATAGATAATGGGTTGGGCTAGTGGGTTAATTAGTACGGGAAGGATATGACCAACATTTTCGGGGTATGGGCCCG
+
_abcceaagggfcffegfgigiffiiihefghgf`ce^cghU^^[ce_eaefggg_agidegfgggccdeadbeddccccKR]bcca`X[
@FCC0YMTACXX:1:1101:13790:126743#0/2
ACTCCTTCTTATAACCATAACAACAGCTTTCATAGGTTATGTTCTCCCATGAGGCCAAATGTCATTCTGGGGAGCAACAGTAATCACAAA
+
bbbeeeeeggfggiiiiiihihihfiiiiiiiiiiieffdgghiihiihihiiiiiiiiiihiihiihihiihgggeeee]bbddddd`c
@FCC0YMTACXX:1:1101:18649:126758#0/2
CAATACACTAACCTTATATCAATGATGACGTGACATTGTACGAGAAAGCACATACCAAGGCCACCACACAACACCCGTCCAAAAAAGCCT
+
b_beeeecfggfgiiiiihgghiihiihihPbffbffhi]ghfgfhhdbfeffgg`gghhed\cgf`gdfeaecbbcccccbbcaccWW_
@FCC0YMTACXX:1:1101:20155:126888#0/2
GACATTTGGCCTCATGGGAGAACATAACCTATGAAAGCTGTTGTTATGGTTATAAGAAGGAGTATAATGCCAATGTTTCAGGTTTCTAGG
+
___eceeecegggaeghhefghei_]afbgg_[b_egRbebefOaacggXacffghhhcffgHMWbfegh]\b]d^YZbgdbZZ^ceZ`d
@FCC0YMTACXX:1:1101:14215:127048#0/2
CACTATCGGCCAAGTAGCATCCATAATATACTTCATCACAATTCTAATTCTAATACCACTGGCCTCCCTAATCGAAAACAACCTACTCAA
+
__beeeeegfgfgihihhiffihhffgfhfhhiiiiiiihhhiihifhhdffhiihiihhihiiiiiihiihifegeeecbcbbbccc]b
@FCC0YMTACXX:1:1101:9058:127290#0/2
AGCCCCCTAGTTTTAGGAGTACTGCGGCAAGGACTATTGATCCTGCAATGGGGGTTTCAACATGGGCTTTGGGAAGTCCTAAGTGTAAGC
+
___c^[^cege^eh``[[[[b_`efd_aa^adaWc^eef`__eI\ba_]\bbdd]cbb_]bbccbcababY`_QYWY]bb]bcb_baYY`
@FCC0YMTACXX:1:1101:6692:127926#0/2
ATGTCAGCTCCAAATGGTTGTTTCTTGGTTTGAGAAGATGAATAAAGTTGTTGAGGGGAGGCTGATGGTGAAAGCATATATTACGGTTGT
+
_^^ccccceg^RJ[`^fbe\P`cXbdcXgW^PIPWPbYS^eYSIYcIO^[^c]e_`egSZaP\^U\RRZZHVRZU]R_]RL]Z`a_BBBB
@FCC0YMTACXX:1:1101:15018:127793#0/2
TATCACTAAAACTAACCACCACTACTACCGTCTCATCCAAACTTAAAACCCATAAAATTAATATCACCTCCATTATCAACCCTACTAAAA
+
_b_eeeeeffgfgiihihiifhfiiiiihfaecgfghihffhideghhfheffhhhfhhhihhhhihhhggfdggceeeeec`ddcc_`b
@FCC0YMTACXX:1:1101:1394:128156#0/2
GAAATATATGGAAGAGGTGAGTCCGTGAGCGATCATAAGGATGGTTGCGCCGGAAAAGCTTCAGGGGGGTTGGATGAGGGAGGCTACAAT
+
__acecccggfagggfhYb[edeghZd_ffhfhifffbegc[egfgh[ea`fdFTXab_bddbccaacLX_aaYYYS_bcOXaOWY`c`_
@FCC0YMTACXX:1:1101:6622:128073#0/2
AGGGTGATAGACCCGTGATCCATCGAGATGTCTTATTTAAGGGGAACGTGTGGGCGATCTTGGTTGTTATGGCCCTGAGGTAAGAACCAG
+
__becccegeggehdbdfhfhifffe`ffhhhfgh]fhhhhhhegcU_GW\e_ebf``dZb]ZVU\X^]b`RTGZX`X[^GGY]_`b^aW
@FCC0YMTACXX:1:1101:14176:128164#0/2
AGGAGCTCTATCAGCCTTCTTAATAACATCTGGCTTAGTCATGTGATTTCACTTCTATTCTACCACCCTACTAATACTAGGCCTACTAAC
+
___ecceegcgggifhiifhhiiihiifhiigghbfgh[fgghagfbhhc^efgghghhhicffiihiiffghaghhhcbdggggeebce
@FCC0YMTACXX:1:1101:8212:128484#0/2
GCATACTAACCTACCGCTCACACCTAGTAGCCTCTCTCCTCTGCCTAGAAGGAATAATGATATCGCTCTTCATCATAGCTGCCCTTATTG
+
bbbeeeeegggggiiiiiiiiiiiiiiehhiihidghhihhdgfhihhegghfhiiiiiiiiifhigfgggeeeeeeedddddccccccb
@FCC0YMTACXX:1:1101:18630:128691#0/2
TTTATTAAGATTGGAATGAAGGCTAGTATGTTTATTTCTAGACCTGCTCAGGCGAGAAATCAGTGTGAGCTTAGTGTTGTGATAAGGGTG
+
Z^_cccccceggg[dggfeghhhiXeJQb_dgfeghiI^I^c``[ZWacgfcgfUeU_f]_`\\_b_\\b_Y\^VVHZ^Z^Z_BBBBBBB
@FCC0YMTACXX:1:1101:10690:128754#0/2
ACGGACTGCAAACACCTACTCTGCATCAATTAAACGCAAATCAACCACTTTAATTAAGCTAAGCCCTTACTAGATCAATGGGACTCGAAC
+
WJPSJO\JQ[^Y`[[QQ[R[[[[bJQQ_YdIIYYXHHO^eSX^c^caaM\Ma\HN_e_Sb_V\HMU^VV^V^^VVM]b`MGGTT^T^a[`
@FCC0YMTACXX:1:1101:16373:128912#0/2
CATGTATTCGTACCTAAAATTACGATTTTCTCAACTTTTAAAGGATAACAGCTATCCATTGACCTTAGGAGTCAAAAATATTGGTGCAAC
+
__aeceeeeaeeghhhiihhhhhiffbfhhghichfgcffhffhfghddgafhifffffhhhihhhhihdgcdggfad]ddeedaded``
@FCC0YMTACXX:1:1101:12540:129078#0/2
ACCACCATCATCAACATAAAACCCCCCGCAGTATCCCAATACCAAACCCCTTTATTTGTCTGATCAATCTTAATCACAGCAATCCTCCTA
+
bbbeeeeeggggghiiiiiiihhiiiiiihiiiihiiiiiiiiiiiiiggddeeeeeeddddbdddcccccdddbccccccccccccccc
@FCC0YMTACXX:1:1101:13371:129031#0/2
TGTGGTAGGAGGTGGGCTAGGGAGTTTTTGGTTTTAAAGCGAAGCCCCATTACTACTGTGCCTGCTCATAGAGGGATTGCTATAGCTAGG
+
_a_ecc^cgeggYbghhighiicgbfhiiiighiihgghgffffheghiiggggfggeeeeeebdbddccccccc\`bbbbcb_bccbbc
@FCC0YMTACXX:1:1101:4501:129554#0/2
TAGTGAAGAGTTTTACTGCGTTGGCGAAGGGTTGTAATAGCCCACAGGGGCCTACAATGTTAGATCCTTTGCGTAGTTGCATGTAGCCTA
+
_aaacccegcbegheggfhhhhhhiihffhiZagefh]ebdhhhibbfgfadggfdbcecbbbddbdddc`cccc\^bcbbZ_Y__bbbc
@FCC0YMTACXX:1:1101:5706:129719#0/2
CTTATGTTGTATGGACCCTACAATGTAATCCTAACATTAACCTACTTATAATGCTACTATGTAATTCGTGCATTACTACTAGCCAACATG
+
abbeeecdgceegfhfhhiicfffiggfdfhb_ghbghfgiieffiihfhhefhhiiihidehghhhhfhiihhihhhiiiggeegeeee
@FCC0YMTACXX:1:1101:14203:129692#0/2
ATTAGTGTTGGTTATGCTTAGGGCTAGTGTTGGCTCAAGGCAATCAAGTGGTATTGAGATTTTCTGGGTGTAAGCCAGGTGCTTTATATT
+
___ccdeegegbgegdhhcihiefgfgdggXdfffghicfcghfddfgddaI^aefggbfheefgfbfMZW\^dgedac_c`]_Z]`]bb
@FCC0YMTACXX:1:1101:3573:130248#0/2
TTCTGAGATAGAAAATGTAGCCCATTTTTTACCGTCTCATGGGCTACACCTTGACCTTACGTTTTTGCGGTGGGGGGCATTTGCGCTCAC
+
bbbeeeeegggfgihiihiiiiiihhiiiiiiihfhhhcgfhhhefhhiicg[eghiiiiihhiigffee``ccccc]Xbbccbccacab
@FCC0YMTACXX:1:1101:4912:130392#0/2
TCATATTAGAATACTTGCTTGTAAGCATGTTGTCTAGAATGTTGGGTTGATATGTAATGATATGTGTTATGTACAGTTAAACATATATAG
+
_bbeeeeegfgggihiiiiiihiiihhhiiiifhiehhhgifghii_fggghhhhcdghhiihhfhggiihifhhffghihbheegddge
@FCC0YMTACXX:1:1101:4516:130608#0/2
GTGAGCTTAGTGTTGTGATAAGTGTGCCTGTGGTTATTGTGGTATAGATAATGGGTTGGGCTAGTGGGTTAATTAGTACGGGAAGGATAT
+
^Yacceeaae[^`da^bagihh_dY^egg]^_a^da]^_^b_Yc[[^c^eeS^ceXc[[f]feZW\bf_^`RM\_bZab^`_W]\\^Y]_
@FCC0YMTACXX:1:1101:1810:130817#0/2
GGGTTTGCTGAAGATGGCGGTATATAGGCTGAGCAAGAGAGGGTGGGGTGGATCGGGGTTTATCGATTACGGAACAGGCTCCTCTAGGGG
+
___cceeeggfggXbfhiiibfhehiihhhhafdgfhceaefdLZeggLX`Z_bacccQZ^]__a[[b_bcaW[_a^a^[^V]`YY_`ac
@FCC0YMTACXX:1:1101:15156:131138#0/2
AGAGTGGGCAGGGTTGTTTACAGAGTAATTACAGGTCCTATTTCAAAGATTTTTAGTGGAATTAGTTCTGCAACAATTGGTATGAAGCTA
+
[^_`cc`ecceecQ[defggbgghhd]b_cedgcXI^^efg[ehdbgXIOXa_eQa\a_e_efghd]`Z\\\^bb^ceBBBBBBBBBBBB
@FCC0YMTACXX:1:1101:18314:131096#0/2
TTAAGCACTCTATTCTTAATTTACTGCTAAATCCGCCTTGGACTCAGGCTTCATAAGAGTTATCGTGGGGTTTTCTGGGGTAGAAAATGT
+
__a`cJY\bbaJ`b_egh][`i`Y`b[[g^eSQ`H^db[c^efeRc]b^aX^^eddhI\NWbSH\eXW_BBBBBBBBBBBBBBBBBBBBB
@FCC0YMTACXX:1:1101:5557:131458#0/2
TAGGTTTACAGCCTAATACTTACTCAGCCATTTTACCACTTATGCTCATCAATCGCTGACTCTTTTCAACAAATCACAAAGACATTGGAA
+
^__[J`ccg^a^aeffbdffdg`]egdbbdgdbhfI_ddgddfc[f_[ceegeg`efh]\\]beefc]e_\bbcggegfb]R^^aaBBBB
@FCC0YMTACXX:1:1101:7754:131608#0/2
GCTCTCAACACTCACAACAAAACTAACCAATACTAGCATCACAGACGCCCAAGAAATAGAGACTATCTGAACTATCTTACCCGCAATTAT
+
^\YccaYQ\``^YbJ[J[RbRYR`eRQQbeXIIP^XXYaR^cfXIOWOaU_eQbf`]bVc_ZV^`b]Z^Z__cBBBBBBBBBBBBBBBBB
@FCC0YMTACXX:1:1101:15126:131547#0/2
TATTCCGTATCGAAGGCTTTTTTGGACGGGTGTTGTGTGGTGGCCTTGGTATGTGCTTTCTCGTACAATGTCACGTCATCATTGATATAA
+
^a[ccceccggcgffa`f]`cffYOIY^_YHV_eZW_Hae\cfQ\`dddHZZaHZVU]YZUGZTPZ\`bb`cTTZXXOWSG]b]YYY_`]
@FCC0YMTACXX:1:1101:9589:131767#0/2
GGTGATATTAATTTTATGGGTTTTAAGTTTGGATGAGACGGTAGTAGTGGTGGTTAGTTTTAGTGATACTGGTGACTGGGTAATTTTTGA
+
__\acdeegggfgiihiiii`fghgifg`gdfhfiiihhii^cf[cgfgfXae^bfgfdgfgfghgfdgfhf`dbgdbedVZ`cbddda^
@FCC0YMTACXX:1:1101:4059:132110#0/2
GTGGCTTCGATAATAAGGTCTTTGGAGTAGAAGCCTGTGAGGAAGGGTATTCCTGTAAGTGCTAGGTTGCCAATGATTATGGAAGTTGAG
+
a_beeeeeggggehifgibeghiihag`d^dddfhhfa[^cg^cdg]Haaefgfbgdgh]eghiihffdgh]`gdg]b]aad__`]`YU_
@FCC0YMTACXX:1:1101:9111:132224#0/2
GCAGCTCAAAACGCTTTGCCTAGCCACACCCCCACGGGAGACAGCAGTGACAAGTATTTAGCAATAAACGAAAGTTCAACTAAGCCATGC
+
__beeeeeggffgiiiiihhhiiihiiiibfhfghihhfggihdhigdgddddg_ceeeeeedddbddccccccbbdbcccccbbbcccc
@FCC0YMTACXX:1:1101:11008:132183#0/2
TGGGGCTTCGCTTTAAAACCAAAAACTCCCTAGCCCACCTCCTACCACAAGGCACACCCACACCTCTCATTCCCATATTAGTAGCAATCG
+
bbbeeeeeeggfgefffhhhhiifhifhhfhiaghfhchdfhdffihh\_efhiidhggeedecbdddbbbcdcbcccdddcbbY]bccc
@FCC0YMTACXX:1:1101:14015:132077#0/2
ACAATCAACACCCTATTAACCTCGCTACTGATAATTATCATATTCTGGCTACCCCAACTCAACCCCTATACAGAAAAAACCAGCCCTTAC
+
bbbeeceegfggghhihfiifihhiiiidhdghfhihihiiiiihfffiifghihhiiiihhihhgggfgeeedddddccaccacccccb
@FCC0YMTACXX:1:1101:6158:132482#0/2
AACAAGTGATTATGCTACCTTTGCACGGTCAGGGTACCGCGGCCGTTAAACGTGTGTCACTGGGAAGGCAGTGCCTCTAATACTAGTAAT
+
___eccccaeeeg`fgfdg`aedXdeedf_eegd^bbe_U_addfheddd_aGUMZZ]ZRZ_``GLWWTX^XKKY]bbbBBBBBBBBBBB
@FCC0YMTACXX:1:1101:14681:132287#0/2
GATGCCTACAGTCCTAGAAATAAGAGGGTTGGGACCTCTATTATTTACTCCATCAAAGTAACTCTTTAGTCAGACATATTTCTAGGTTTG
+
^__eaa^^eeg`e[befhdhiifghc\_eR^_gbae^XXYXX^aefdcf^a`gghdabbb]egfiii\_gbgR\^^`dcZacdZZ]`ZU^
@FCC0YMTACXX:1:1101:5456:132720#0/2
ACAGTACCGTAAGGGAAAGATAAAACCCACCCAAGCACAAAACAGCAAGGACTAACTCCTGTACCTTTCGCATAATGAATTAGCTAGAAA
+
abbecdeeggggghihiiiiiiiiihiiahhidgfhiihhhhihhhiihifhiiiiiiiegbggggeeeecccccbcccbcccbcdcccc
@FCC0YMTACXX:1:1101:5817:132964#0/2
AATAGAAACCAACACAATAATTCAAAATCTTACATTATGTCTGGGGGCTATTACCACCCTATTTACAGCCATCTGCGCCCTCACACAAAA
+
bbbeeeeegfgffhiiiiiiiiiihghiihiiiiiiihhbghffhhicfhee`ghfghigfegggggeeeecddbbaccccaacccc_^`
@FCC0YMTACXX:1:1101:12445:132897#0/2
TCCTCCTAGCAGCAGCAGGAAAATCAGCTCAATTCGGCCTTCATCCCTGACTACCCTCTGCCATAGAAGGCCCAACTCCAGTCTCAGCCC
+
_b_eeeeefcgggiiiiiheiiiiiihiihiiiiihihiihiihhhhfhheghiiiiifghiffhgfgggeeeeecdddbbbcccccccc
@FCC0YMTACXX:1:1101:4847:133228#0/2
ATTCTCAGTCTAACCTATGAATGAACCCAAAAAGGACTAGACTGAGCCGAATTGGTAAGTAGTTTAAATAAAATAAATGATTTCGACTCA
+
a__ceceegggfgfhiihgXiffiiiiefhihcgaghhhiiiiefhedh[_ebcf]ebgbbdbcfhhfeggeef]bdbbeecd]bb\^]`
@FCC0YMTACXX:1:1101:6702:133034#0/2
GCACACCCCATAAACAAATAGGCTTGGTCCTGGCCTTTCTATTAGCTCTTAGCAGGATTACACATGCAAGCATCCTCGCTCCGGTGAAGA
+
bbbeeeeegffggiihiiiiihhiiicefhfgffhhhhhhhhihihiieicfhhhiff_ddbbfgffhhedeggeeedaacca_FZV_]R
@FCC0YMTACXX:1:1101:16023:133078#0/2
GTAGGTTAGTATGCCTAGAAGAGAGATAGTGAATGCTAGTATAATGTTTATGTAGGTAAAGGTCATTTGGTTAGTATGGTTATCATAATC
+
___eeccegegggiiihihhgggefffhhghhiifhidhfeffghifhhcgffhifegghdfegfhiifhegghffhhfbgdfgggdgff
@FCC0YMTACXX:1:1101:18565:133245#0/2
CAAATGGTTCTTTTTTTCCAGAGTAGTAGGCTACAATGTGAGAGATTATCCCGAAGCCGGGAAGAATAAGGATGTAGACTTCGGGATCAC
+
___`^c^`]ac^`eghYXQ`bJ^bcddIP^R^b^eeg[IOXXXXPaceaa^WZO_g]`_WSFFKZZGT]]_bTG]`RRT__bBBBBBBBB
@FCC0YMTACXX:1:1101:3105:133407#0/2
TTTTATGGCGAGGGCGGTTATTATTATTAGGGATGGGAGTTGGCTGATGTAGTTCGTTGTTGTTCAGCATCCTGATAGCAGGTTGTTGGA
+
__beeee^ggcggiiaffgccgedad_fgbegbffag`dZV\bedcUZ]_`dUZ_^^bb[X[^X_cbbb_bb`b`_bGYGY^GYX[[[aS
@FCC0YMTACXX:1:1101:6056:133358#0/2
AGAGTGCTAGTACGCCTCCTAGTTTGTTGGGGATGGATCGTAGGATTGTGTATGCAAATAGGAAGTATCATTCTGGCTTGATATGTGGGG
+
bbbecceegggggiiiiiiihhdhhhhihhiidagicghicefgcfhfcfacghfhihihhffef^dggfeeeddccdcaKGGTZLZ_ac
@FCC0YMTACXX:1:1101:6371:133444#0/2
ATAGCCGAATACACAAACATCATCATAATAAACGCCCTAACAACCACAATCTTCCTAGGCACATCCCACCCCATCCACTCACCAGAACTA
+
a[_c^c`[`egecfhfedgfdfhbaffd``ecfZYee_ef`eghhfffg]_bfcfcc`gfgdggdbdea]`bc`^a_]Y^Y^`_^Q^[]`
@FCC0YMTACXX:1:1101:8404:133632#0/2
GCTTACCCATTCCTTATATTATCCTTGTGGGGCATAATCATAACAAGCCTAACATGCCTCCGACAAACAGATCTAAAATCACTTATCGCA
+
___ececc^ggfehiefhfiffddhiig`[Yd[edghhhihfghihbbgbdghfhiifhhfhgfgfgeeeebdddcdcd`_bcbbbbccc
@FCC0YMTACXX:1:1101:9381:133885#0/2
ATTTGGCAGTAAATTAAGAATAGAGTGCTTAATTGAACTAGGCCATAAAGCGCGCACACACCGCCCGTCACTCCCCTCAAATATACTTAA
+
___ecc`cgeeceghhiafdgh]edegdfg`_ghh[egbddbefdgffhg]cdd]dfg`ddgadccWFT^abb^^abaabb`bb_bc]b`
@FCC0YMTACXX:1:1101:17683:133986#0/2
TGCGTATTGGAATCATTGGTGCTTTTATAGTTGAAGTACAACGATGGTTTTTCGTACCATTAGTTATGGTTGGAGTCCATGTGGAAGCGA
+
_bbeccceggggghhhiiiafcdffffgidghadfg^d_cgaehf`a^accdfffbghihhiihiiififfdaV^Zab^bBBBBBBBBBB
@FCC0YMTACXX:1:1101:18543:134022#0/2
GATTACAAAGAGTTCGCCTAGTAGGTTGATAGGGGGGGGTAGGGCCAGGTTAGTAAGGCTTGCTGTTAATCATCAGAAGGCTATTGGTGG
+
P\^cZYccRJJJ[YddH__HRQJQXb_aaaPIIHHHHOOHEJWW`O[[WGR]^_cYRY`Y`aW]]`bRY`BBBBBBBBBBBBBBBBBBBB
@FCC0YMTACXX:1:1101:19882:134240#0/2
CACCTCTCATTCCCATATTAGTAGCAATCGAAACTATCAGCCTACTTATTCAACCAGTAGCTCTGGCCGTACGATTAACCGCAAACATCA
+
_^_cccdc[eegehifffhhhgghhffedfbfhhhhffhhhhfff_edghehffhhaafhi`fggiigdZadgdceeecdcccacc_]_b
@FCC0YMTACXX:1:1101:15777:134430#0/2
CTTCTCCTACTAGACTCGACATGACTAGAAAAATCTATACCTAAAATAATCTCACAAGCACATATCACTGCCTCCACAACTGTAACCACC
+
[[_cceac`ecee`g[efhifgd_gacaXb^bP^bbYbefcaghhhhihhcgdXegihhihifhffhhdghhhiggfeceecR]bdbdbc
@FCC0YMTACXX:1:1101:8569:134646#0/2
CCACTCATCATCATCTCTACTCTCCTACTACCAATCTCCCCCCTACTCTTAACCTTCCACTAGAAATTTAGGTTAAACAAGACCAAGAGC
+
^[a^ccceggeac`SbdfiXYbdecad_dgfhhRd_cbgdgdgfcdf]`gbce\e]_bghha_\_b\dgR^dcaHZ_]cQUZ]b^a^BBB
@FCC0YMTACXX:1:1101:13348:134544#0/2
AGGAAATACCTGCTAGGTGGAGAGAGAAGATGACTAAGTCTACAGAAGCCCCTGGGGGGGAGAAGTTTCCTGCCAGGGGGGGATATACTG
+
ZaY^cccca^e^ecJ[`Q`cRY[[Wb`^_eXXI^eX^PP^I^ccg_f^Z_ae^ZbeFTT[ZVTW`Y]]_`Y`b^_]`[_aa_L[bc_]bc
@FCC0YMTACXX:1:1101:17518:134529#0/2
GACACTGAAAATGCCTAGATGGGTTTGCACACCCCATAAACAAATAGGCTTGGTCCTGGCCTTTCTATTAGCTCTTAGCAGGATTACACA
+
PZZcceee`cceghaffhhhibfgefdXe`eehhhfhi_gffffSaebffeF[\S_HW_dgZbfYZ^`ddd`RHH^ZHV__aZ_RZ_BBB
@FCC0YMTACXX:1:1101:11333:134870#0/2
GATTCACAATCTAATGTTTTAGTTAAACTATATCTACAGGAGGTAAATCCCAGGATGATGTTGGGGTTGAGAGATAGAAGGATAATTGGG
+
^^_eceee]eeegdaf_eefbghhfb[^g[bdbcXbfX[^^eee__ffchgghdaegcghiff\Z`FT_\b^]Zacabbbd]b`bbcb]`
@FCC0YMTACXX:1:1101:18288:134896#0/2
GTTCCTTTTACTTTTTTTAACCTTTCCTTGAGGCATGCCTGTGTTGGGTTAACAGTGAAGGTAGCATGGGCTTGTTTGTGCTTGCTATGC
+
a[^ceeeegfgggiiiiiffbdghiiicggdcdffffhhhfXa^aeghaefffXecggggh\^`]deeeea]`aU]^`QGT]]`^]Z]__
@FCC0YMTACXX:1:1101:13461:135142#0/2
GGAGTGAAGTAGGGCTGAGACTGGAGTTGGGCCTTCTTTGGCAGAGGGCAGTCAGGGATGAAGGCCGAATTGAGCTGCTTTTCCTGCTGC
+
YYJ`aZYQ\b^`ed_cY^`Y`e_ZJW[XQPPbf^^[cI^IIYXaP^c[FVLa\\bgdPV_ZdRVU`W\`Z^ZGLTT^R_bccTY_RY_`b
@FCC0YMTACXX:1:1101:13774:135043#0/2
CTCGTGTGTCTACGTCTATGCCGACTGTAAACATGTGGTGGGCTCATACAATAAAACCTAAGAACCCAATTGATATTATGGCCCAAACTA
+
abbeeeecgggggiiiiiiiiiiiiiihiiiiihihhi^egidgfhhiihfhhihfhiihhfggbdcdecddddddecc`]`bccacccc
@FCC0YMTACXX:1:1101:17194:135173#0/2
CCGATTATTAGGGGCACTAGTCAGTTCCCGAACCCTCCAATTATAATGGGTATGACTGTAAAGAAGATTATAACAAATGCATGGGCCGTT
+
abbceeeefgeggihiiihhfhiiiiiihfffcgfdgihehhfhefhiiibfhhiiiiffddfgggceeeeceeedcdcbbcbcccccca
@FCC0YMTACXX:1:1101:17780:135133#0/2
TATATTGATTATGTGATGTGTGAGTGTTCCTCGTTGTGTTGTAGTGAATATGTGGAGAGAGGAGAGGGCCGTAATTAGTATGTTAAGTCC
+
^Z[ccaaceceec`bacdi`ggce`dghda_fdefhefcfdZSa^e]_e[aSaeae^I^cfG\e__bddg\SX`bbZ_BBBBBBBBBBBB
@FCC0YMTACXX:1:1101:12830:135417#0/2
GAACTATTCACAACATGCTTCGCCACCAAAACACTCTTCCTAACCTCCCTATTCCTATGAATCCGGGCAGCATACCCCCGATTCCGTTAC
+
^PZY\J`ZSb`cg_ehbgh`]WbdaegdfdHH^cbeg]^Xcegf[e`ggfdcdXS[beefhdbfha[XNFZZUUZ^_a^aBBBBBBBBBB
@FCC0YMTACXX:1:1101:12823:135665#0/2
ACGATTTTCTCAACTTTTAAAGGATAACAGCTATCCATTGACCTTAGGAGTCAAAAATATTGGTGAAACTCCAAATAAAAGTAATAATCA
+
ZWacacZ`ee[ccd_eegb[[hRJR`e]dJQ[de^RXPPXYb_acS^aeZ^Zcfdbc^eafgRNLHWeffZ\bcgf``]^`H\^^^b]^c
@FCC0YMTACXX:1:1101:17778:135505#0/2
AAGCCAGATGCTTTGTATTAAGCTATACCTTGATTTATCCAAGTGCACCTTCCAGTACACTTACCGTGTTACGACTTATCCCCTCTATAT
+
_abceecccgggghihhhfhiifffihihfffghaffhhhhffbafhfhihhhffghhiiiihihifhdfg_bfddbdgfgV_d[bZ`_b
@FCC0YMTACXX:1:1101:9426:135972#0/2
CAAGTATTTAGCAATAAACGAAAGTTCAACTAAGCCATGCTATATTTAGGGTTGGTCAATTTCGTGCCAGCCACCGCGGTTACACGATTA
+
aJacJQ\c^``Yc[[^eg[fcgW[J[[edXbff^dIPbX^PYXY^afaSX^OXc`fYWH\\egXUGGMVbddb`ac_bWRRWT]bPZX^B
@FCC0YMTACXX:1:1101:15964:135840#0/2
GAGGCGTACTAGCACTCTTCCTATCAATCTTTATCCTAGCAGTCATCCCCATACTTCACAAATCCAAACAACAAAGCATAATATTCTGCC
+
a__eeeeefgfgghhhiiihihiiiiiiiiiiihiihdgfgb[ebhhiii_egfihhhgghhefhfcggeeeecedccddbbbbcdddbc
@FCC0YMTACXX:1:1101:18659:135774#0/2
CCACATTGGATTAATCTATCACCATATAGAAGCAATAATGCTAGTATAAGTAACATGAATATTTTCTCCACTGCATAAGCCCAAATCGGA
+
__beecec`cggehhh]eifgfgiggci_deefghbfghhiaeghhihchbfggiiiiihhghdhfcihiiihihhiihfhhhebdbZ_a
@FCC0YMTACXX:1:1101:4706:136009#0/2
CTTCGTAGATGTTGTCTGACTACTCCTCTATATCTCTGTCTATTGATGAGGATCCTACTCTTTTAGTATAACAAGTACAATTGACTTCCA
+
bbbeeeeeggggghfhhhiiiiihihfhhfgdhfhiihhiihihfgdfhggghcghiifhhhiigheghchiihhfghfiifdddgfgee
@FCC0YMTACXX:1:1101:6835:136486#0/2
CTGGAAAAAAAGAACCATTTGGGTATATGGGCATAGTTTGGGCCATAATATCAATTGGGTTCTTAGGTTTTATTGTATGAGCCCACCACA
+
a__c^ccacggc`dcdbd_^Y^fgfdhfbXWaXXRO^ccacgaeZbg]VW\bfdS\\_\LZ\`ac_ZMMU\_b`ZZZb_`_Y`aac_Q[[
@FCC0YMTACXX:1:1101:13900:136500#0/2
GAAAACAAACAATCCAAGCTCTACTCATCACAATCCTACTCGGCACCTATTTCACCCTACTACAAATCTCAGAATACTTTGAAGCACCCT
+
_^_ceceeggggffhhdff`bbfcgffdgfdedcf```dfgggffdgd_gfeeghhgifhhfhhdfegfb]dddeacYa_bdddbccaac
@FCC0YMTACXX:1:1101:19721:136463#0/2
TTTCTACTTACTAAGGGCTTTGAAGGCTCTTGGTCTTGTTTAACCTAAATTTCTAGTGGAAGGTTAAGAGTAGGGGGGAGATTGGTAGTA
+
a__eeceegcgefacgddhiiiiihf_adgafhXbega[cZbegghhdd]ce_fafafca`ede_]V_egb\bdfgeaBBBBBBBBBBBB
@FCC0YMTACXX:1:1101:2732:137067#0/2
GTGCATGATTATTACTTTTATTTGGAGTTGCACCAATATTTTTGACTCCTAAGGTCAATGGATAGCTGTTATCCTTTAAAAGTTGAGAAA
+
_^_c`ccdgeeachihihifghdchebdffhhhhiiffghhiiiicgfhfddghcfghhhidhdhhiiefghfhfiedddddR^`gdede
@FCC0YMTACXX:1:1101:3934:137004#0/2
TTCTAGAGTCCATATCGACAATAGAGCTTACGACCTTGATGTTGGATCAGGACATCCTAATGGTGCAGCAGCTATCAAGGTTTCATTTGT
+
bbbeeeeegggggiiiiiiiiiiihiiiiiiifgiiihghhhihihiiiihhghiiiihfiiicghigggggeeeeeedd]bdddddddc
@FCC0YMTACXX:1:1101:12046:137106#0/2
ATAGGGCGTCTTCACCGGAGCGAGGATGCTTGCATGTGTAATCCTGCTAAGAGCTAATAGAAAGGCCAGGACCAAGCCTATTTGTTTATG
+
bbbeeeeeeggggiiiiihiiidhihhihhiihffhegeg_egghhhhdHMHMZHZZZMV_b]b]`^X`_Z`X`XK[TTS]`___`^GJY
@FCC0YMTACXX:1:1101:15896:137233#0/2
GTAATCCTGCTAAGAGCTAATAGAAAGGCCAGGACCAAGCCTATTTGTTTATGGGGTGTGCAAACCCATCTAGGCATTTTCAGTGTCTTG
+
[^_ceeeeffgfgaRbeghh`_edffaggdRgfffbcbcfbcfhbgfXHWW^afgfLTa__bdge`^aeecbZ`_bYRT]_b_BBBBBBB
@FCC0YMTACXX:1:1101:7712:137556#0/2
AATCAATATCCCGCACAAGAGTGCTACTCTCCTCGCTCCGGGCCCATAACTCGTGGGGGTAGCTATACCTGAACTGTATCCGGCATCTGG
+
bbbeeeeefgggghiiiiihi`egfihhiiiiiiiiiihiihihidgghhgggbeecccW\^bbccbccccccccc]abcb_cccccccc
@FCC0YMTACXX:1:1101:13628:137674#0/2
TATAGTTAAGTTGATTCAAATTGTATTATTTTTGGAAAGTCATGTTATGGGTAGTAGCATGGTTGTGGGGATAATTATTTTTAGCATTGA
+
__aeeeeefgg`ghiiifhiigfggig_ghgiiffb`cfghihfegffhhhY^e^c^cchdgcgffgfdff]dgddee__cbc_bbbd`b
@FCC0YMTACXX:1:1101:19484:137524#0/2
AAGGTTTTTTCCTAGTGTCTAAAGAGCTGTCCCTCTTTAGACTAGCAATTAAGCTTACAGGGGGATTAGGTGGTTCTGTAGGTAAGCTTA
+
__aeceeeggfcchhfhhghffgihhiiiiihihifhhfifhifhiffhiffhiihhhhhhihcX[_bdd]bb]_bZ_b_bcGKY`bbb`
@FCC0YMTACXX:1:1101:2489:137831#0/2
CCCCTAGCCATAATATGATTCACCTCCACACTAGCAGAAACAAACCGAACCCCCTTTGACCTTATAGAAGGCGAATCAGAATTAGTATCA
+
__[e`eeceeegfdfghhhhfihhhf\cgdeghhhhhihihihfcgfgggdfgf`ffbdgeedeeeeeee]^a^\_^R]`b[Y``S]Y`c
@FCC0YMTACXX:1:1101:10615:137930#0/2
TTGTAAAATTAGGCAGGCTGCAAGAAGTGAGCCAAAGTTTCATCACATGGAGAGGTTGGGTGGGGTGGGTAAATCAATGAAGGAGCGATT
+
bbbceeeegggeefffhhhdffhgffbIYbefdbgff^ef]gfbeghffh_eddcM\eggT_`ddRX^aW`b_b`bbY]bbb^^`aT[`^
@FCC0YMTACXX:1:1101:17204:137801#0/2
GTAGTTTTAGCTGTGTGATAAGATATAGTGTAGGAAGCATCGTTATAATAGTGGTGAATCATGTCGATGTGTCTAACTGGGGCATTTCCC
+
W^^Z`YYK`^`S^QQQQ[h_ac`[]_gdfgdbec_cefR[eOc^^gbfca[c[aXafa^Sa[H\bGGL\b_BBBBBBBBBBBBBBBBBBB
@FCC0YMTACXX:1:1101:5474:138577#0/2
GAGGTCCCCTGGGTTTAGGAATAGCGGGGGTAGTATGTAGGAGTTGAAAATTAGGCCCCCGTAGTCTGTGTATTCGTAGGGTCAGTATCA
+
__becceeggfggehhhiihhaghhihiihKX`GZ_b_bdc]bT^bZ`bb_bb_bbca_cBBBBBBBBBBBBBBBBBBBBBBBBBBBBBB
@FCC0YMTACXX:1:1101:5899:138730#0/2
GGTTCGCTTCCAATTCAGGTAAGGGTTAATAGGACTGTTATTAGGAGGCAGAATAGAAACTGGCTGAGTGGGCGGAATATTATGCTTTGT
+
Z^^aZc^Pbccgg__ehhf[bgdeXWbaga_efb_RaaagddeefbgH^caff_eg_fhafffg]fU^V^^ZPXZWRTYYRJYGSY]bb_
@FCC0YMTACXX:1:1101:15978:138612#0/2
CCTATCGATCTTCATTCTAGCAGCCATCCCCATACTTCACAAATCCAAACAACAAAGCATAATATTCCGCCCACTCAGCCAGTTTCTATT
+
__bcecccggggghfhhifgfhgbghgiihiicfifhhfhhhiiihffhihiiihighiiiffhfhgfihggeedeb_bddc_b`cccbc
@FCC0YMTACXX:1:1101:20547:138546#0/2
ATTTCATATGAAGTTACTCTTACTATTATCCTCCTATCAGTCCTACTAATAAGCGGCTCATTTAACCTCTACATACTCATCACAACACAA
+
_aZcPQYK\b^K``QQKK`dagJ`K`d[S[b^XRbg_fg_fddI^c[YcaacX^UYcU`[\[bf[Z\_cfRbdfdgggfgceeZZT\`c\
@FCC0YMTACXX:1:1101:7122:139131#0/2
GCCATAGCATGATTTCTCCTACATTGCAACTCATGAGACCTCCAACAAATACTAGCCCTAAATCTCAACTCAAACCCCCTCCCACTAATA
+
a__ceeeegggegagfhihiifhfihfdgibghdhiifhfhhiihiVfggfhghggfgfhiiiiii_bghiibd`cdeeeecbbdccbcb
@FCC0YMTACXX:1:1101:17994:139059#0/2
CCCATATAAGCCCCCCCACAACTTAAAACAATCACACAACCAATCACACCACTAACAATTAACGCCAGACCCCCGTAAATAGGAGAAGGC
+
a_aecccceggegfffg[eac_efgfhghce`fghbg`ffhgfhH\cdgedceceed`bddbb^acaaac``_acX[]a`c]]``aac^^
@FCC0YMTACXX:1:1101:10616:139378#0/2
AGAAGTACCCCTCCTAAACACTTCTGTATTACTTGCATCCGGAGTTACAATCACCTGAGCTCATCATAGCCTCATAAACAACGATCGAAA
+
^W^^cc^abcgcefhdhfcdcd`^d_ghdgebffXdeb^^OOa_ec]^egcccbacegXZ\Waffh]fb_^dd`Z_da_]aZWG\ZR^b^
@FCC0YMTACXX:1:1101:14832:139348#0/2
GTAACTCCGGATGCAAGTAATACAGAAGTGTTTAGGAGGGGTACTTCTATGGGGTTTAGAGGGGTGATGCCTGTTGGTGGTCAATGGCCC
+
ba_eeeeefgegghhii[`bbgeehffhbebggbghcfgfhM^egefgeghghhTZbfgddgeeFZ^_bcc_bbbbc^_cL]]`bccc`a
@FCC0YMTACXX:1:1101:7590:139626#0/2
TTGAATGATGATAACACTAGTATACAACCCAACAACTACAATTCTTTATTTAACTATATATATTATCCTAACAACTACCATATTCCTGAC
+
a_beeeeefggggfhiiihhegdgiiihhghihiiihfhfhfffhhihhiffhhiiiiichhiihhhhiihiifhiiifgggggfeeede
@FCC0YMTACXX:1:1101:15664:139580#0/2
GTTCCTGATAGTGTTGTGATAAGTGTACCTGTAATTATTGTGGTGTAGATAATGAGTTGAGCTAGTGGGTTAATTAGTACGGGAAGGATA
+
_aaceeeceee^cghaggfeiiiagbehh`ggdfdhf_fdbee^bH^eXI^ccaefdfdYef`ghbeef_\eff]d]V_Z^[aXX`\]U_
@FCC0YMTACXX:1:1101:19363:139510#0/2
TCGAAGCCGAAGTGATGGTTCGATGTGAAGTGGTGTAGGAGTTGGCGGATGAGGCAGATAAAGAGGAATGTGGATCCGATAATAACATGG
+
Z__cccYc`UbcYb[cfg[e`eggdWb_c`PY[OaH^cI^eH^acagfZS\]VZGZ^GMU]bdc^aZZGTT]bRYT[^^^XW_cbYb``b
@FCC0YMTACXX:1:1101:3862:140019#0/2
AGCCATAATATGATTTACCTCCACACTAGCAGAAACAAATCGAACCACTTTTGACCTCATAGAGGGCGAATCAGAATTAGTATCAGGCTT
+
^a_ceccagggggfhcbgb_eg]fbegh[Z^bRbX^ZffSbYaegfhigceg[baaefbff_efffhgc[`bbZ_b]R_RLZ]Z`TKKX`
@FCC0YMTACXX:1:1101:6171:140042#0/2
AGACAACATCTACGAAGTGTCAATATCAAGCGGCAGCCTCGAAGCCGAAGTGATGGTTCGATGTGAAGTGGTGTAGTAGTTGGCGGATGA
+
bbbeeeeegggggiiiidgfghiiiihhiiiihhiiihiihhiifihdged`gegeadecbdd`b]`b__bG[^Y`Zac_bcccaaXX]`
@FCC0YMTACXX:1:1101:14000:140042#0/2
CAGTTCCCGAACCCTCCAATTATAATGGGTATGACTGTAAAGAAGATTATAACAAATGCATGGGCCGTTACAATAACGTTATAGATGTGG
+
ZJYccac^c^^beeR``bbecSbff_f`bIPP^YXaeYXYacacfXc_edf]cbgh[_egf]eg[_aX^T^b_ZUZ]^RT^`cc]bb]Y`
@FCC0YMTACXX:1:1101:19563:140130#0/2
TAAGAAAGCGTTCAAGCTCAACACTAACCACCCCAAAAATACCAAACACATAACTGAACTCCTCACACCACATTGGATTAATCTATCACC
+
^Zaceee`ggYceaga[e^__dghaghihfPYW^caeghea[cehdhfgfeeggha`_d`dc]b^bYb^adbbbb_bGT]`Z]Z_ccbbb
@FCC0YMTACXX:1:1101:11030:140323#0/2
CCTCCTTCTCTTTATCCTAGCAACACTAACACTACTCTCACCCAACCTCCTAAACGACCCAGACAACTACATTCCAGCCGACCCACTAAA
+
[^_eccecggggg_ddgfghffhhghiiihhihiiiihhfhhfhhf`eghffbghghiiihcddd`ccaeebcdcbbb_aX^a^aaac[`
@FCC0YMTACXX:1:1101:15756:140251#0/2
TTCATCCAAAACCCACTCTTGCCAAACCCCAAAAACAAAAGCCTTAATATATCCGATCGGAGACTATACTTTCATCTTTTAGGTGTGCAC
+
JY\Ycac`ecZbegPYJ[JRYbR^JbaZWdecWHHHOWO^eGN^^aee][[a[NZ_GLYYZ^NZ_ZRUGUTZT]`BBBBBBBBBBBBBBB
@FCC0YMTACXX:1:1101:4633:140558#0/2
TCATCTCACTAGTAGCAGTAATTTTAATAATCTACATAATCTGAGAAGCCTTTGCTTCAAAACGCAAAGTACTATTAATTGAACAACCCC
+
___eeeeccgeccfhafdbhfhhfdhh_[b^ea_egd_ede[ed[cffXecccg_f_gbfhggdffhhhgb_\bdgfgggddgecaac]a
@FCC0YMTACXX:1:1101:12210:140506#0/2
CAGACACCTCCTCCGCCTTCTCCTCAATTCCACATATCACCCGAGATGTGAAATACGGCTGAGTCACTCGCTACCTCCACGCCAATGGTG
+
___eeee^eegegfighfiihhhcffhbeS^eg__cfbhghaegfdcfbecbedgfQ_ddaZ^V_a]_b`aV^]`]R[[`TZ^WLGSRSY
@FCC0YMTACXX:1:1101:2206:140956#0/2
AATACTTTGAAGCACCCTTCACCATCTCCGATGGCATCTACGGTTCAACATTCTTCATAACCACAGGCTTCCACGGACTCCATGTTATTA
+
_b_eeeeecegechfdgfgdfdghfdgfdePbcc]g^egcgfgX^cghhbabbagfdgfhfhiicfdd`gebcbc`NRZb_]]__Y_GY_
@FCC0YMTACXX:1:1101:8623:140892#0/2
CTATCTCTCAACCCCAACATCATCCTGGGATTTACCTCCTGTAGATATAGTTTAACTAAAACATTAGATTGTGAATCTAACCATAGAGGC
+
_b_eeeccgffgghhhhiidhhdhibgfibdfhgiiiiihi_cffhihabfcgfhhhfhhiihih\ebfhiihgfgfggggeeed_bbdb
@FCC0YMTACXX:1:1101:11363:141039#0/2
AGCATGGTCATGGAAAGTAATTAGTTCCTCTATAACAGGAGATGGGGCGTCTTGCAGGCTTAGTTGAACTGGGTGGGCCATGTAAGATAT
+
___eeeccceggcfhii^`Y`ee]eeggghddfhiedgifgagfI^feg`Z`ddgg^dgeeeeZZZ`dbd[baT]UWV`W^`YYY_bY]b
@FCC0YMTACXX:1:1101:4663:141466#0/2
TATACATGCTGACTAGCAGTAATGCACGAATTACATAGTAATATTGTGAGTAGGTTGGTGTTAGGATTGTTTTATGAAGTTTATGCAACA
+
__beeeceggegfiiiihhgghhihhiihfhiihghbfehhhhihcaeXgcdeg^edgeffhfffdfgh_fdg_ddbdbbdc_ccY_]__
@FCC0YMTACXX:1:1101:7014:141905#0/2
ACCTCGATGTTGGATCAGGACATCCTAATGGTGCAGCAGCTATCAAGGGTTCGTTTGTTCAACGATTAAAGTCCTACGTGATCTGTGTTC
+
YJWSJQOaec[bJbfaZ^a[[JbR`[eggdSIYbcS[c]ZcffeSSIXaXXXZbffhZeS\_Z`BBBBBBBBBBBBBBBBBBBBBBBBBB
@FCC0YMTACXX:1:1101:14130:141801#0/2
GCGAGGTTAATAGGGTGTTGATTGTTAAGGCTAGCACTAGATTAATTACTCTCTTTTGAATATTGTCAAAACTGATTGATTGGAAGTCAA
+
a_bccecceeceghibfghfghifghfhfhiiiiihhfiheffhhhiiiiiihiiiifffhdghhdfgfhhhhg]dddgeeeeedbZ]b`
@FCC0YMTACXX:1:1101:11252:142096#0/2
TTATGCCCTACTCGTTCACACCAACCACCCAACTTTCCATAAACCTAGCTATAGCAATCCCTCTATGAGCAGGCACAGTAGTAATGGGGC
+
___eccdefgggfiiifcffhbghhhfafhffhhfhdhffcfgffaghddgfhcYegffdffffbfhgdeefeeeeddZ`dab_bbbcca
@FCC0YMTACXX:1:1101:12667:142242#0/2
ACTAATACCAAACCAACATGCACTAAACCATTCACCTACACAAAGTATAGGCGATAGAAATTTTAATCTGGCGCTATAGACACAGTACCG
+
_Z^cc^`cYYeecfdgfg`d`egcgfffabef`ceaP^ba]cfh_aeacfae_efgUeSb`fg`fH^ZdYbHTSX`_bcbbb``^_cbcc
@FCC0YMTACXX:1:1101:9595:142473#0/2
GGAAAAGGCAGATAAAGAGTATGGAGGCACCATTGGCGTGGAGGTAGCGAGTGATTCAGCCGTATTTCACATCTCGGGGGATATGTGCAA
+
bbbeeeeeggfgfhhhihh`gghihhihehiiihhhihefhegfVaa````S_bdbdgggfdaa_bdddccbbbb^aaFTT[b]_]aY_b
@FCC0YMTACXX:1:1101:19970:142436#0/2
CCCCTCAATCCCACAACATCCGCTGACAACCAAAATGAACGAAAACTTGTTTACCCCTTTCTCAACCCCAACAATTTTAAACCAACCCGC
+
___eeeeegggggiiihfhhihihhiiihihiihdfhiiiihiefhdhhgedfhcghigggggebeeeccccc^`bccccccccccaccc
@FCC0YMTACXX:1:1101:6990:142559#0/2
AGGTGTGCACAACTTCAACTGCCATTCCCTCAACTAATAAATATTTACTTCATAAAACGCTCTTTACACCAACCTATAACTCCCTCTCAC
+
^__acc`ceggeghhedgfgfbg`gffhhidbfhihhiihihdhfhfdfffbhffhhgadffihhhhihhidhgfggeceeeeccdddcc
@FCC0YMTACXX:1:1101:11902:142660#0/2
GAAGGGGGGAGGAGTCAGAAGCTCATATTATTTAGACGGGGAAATGCTATGTCGGGGGCGCCGATTATTAGGGGCACCAGTCAGTTCCCG
+
b_beeeeec_acccbcbcbcbbccccccccbcbcbbccccca_`bccccdb`bccccc_a_[_TV_[`cbcccc][^accGY`b`]_bb[
@FCC0YMTACXX:1:1101:15775:142763#0/2
TATAATGGGTATGACTGTAAAGAAGATTATAACAAATGCATGGGCCGTTACAATAACGTTATAGATGTGGTCGTTGCCTAGTAGGCTGCC
+
_abeeeeegRbaeghffdbghhc[eb_gghgdfffXe]affhih[gfddde_efgfafhihifhbdgdgd`]a[a``bd]`Zbbbbccaa
@FCC0YMTACXX:1:1101:15955:142862#0/2
TTCAATTAATAGTACTTTGCGTTTTGAAGCAAAGGCTTCTCAGATTATGTAGATTATTAAAATTACTGCTACTAGTGAGATGAAGGAGCC
+
bbbeeeeeggggghiiiiiiihiiihiiihiiihhbfggcg`geghihihhfdfhhiiihhiiiiiiihffhhfhdgggggggeeeee`b
@FCC0YMTACXX:1:1101:16545:142814#0/2
AGCATGGCTTAGTTGAACTTTCGTTTATTGCTAAATACTTGTCACTGCTGTCTCCCGTGGGGGTGTGGCTAGGCAAAGCGTTTTGAGCTG
+
_aaececeggfgghaefghiiihihiihihhiagd`edhhbeddhhhfd]aegfhf]c_ffhaF\X\\\`bXXXGX^Y[[GQ[aBBBBBB
@FCC0YMTACXX:1:1101:19805:142978#0/2
TATGAACCCCCCTCCCAATACCCAACGCTCTAATCAACTTCAACCTAGGACTCCTATTCACCCTTGCCATACTCAGCCTAATTGTCTACT
+
ZP^ccccae`bYebeWHPP^RI^^aa\O^_cWWXIXcWWaafdW_befgH\c]^bbdgdeb]_^GUUZUZZ^b`bY]^^_]T_bTTR]_]
@FCC0YMTACXX:1:1101:19467:143092#0/2
AAGGTGATTAGAGCGTTGGGTATGGGGGGGGGGGTTCATAGGAGGAGGGCAATGAAGAAGGCTAGGGCGGGGGCGACGGTGTAGAGGATC
+
PYZJ`aJQ`Y`^c]cWQ[bdJJQ`eacHVac_aaEHJWR]W]bbaW^_cacWRX]]_]R][[Y]```bBBBBBBBBBBBBBBBBBBBBBB
@FCC0YMTACXX:1:1101:16666:143348#0/2
GGTTGAATGATGATAACACTAGTATACAACCCAACAACTACAATTCTTTATTTAACTATATATATTATCCTAACAACTACCATATTCCTG
+
bbaceeeegfgggiiihfihhiaghhiiiiiiiihfffhihfhfgfhiifghifhiiiiiifhhhiihiiiihihhiihegggffe[acc
@FCC0YMTACXX:1:1101:9087:143667#0/2
ACCCTGACCGTGCAAAGGTAGCATAATCACTTGTTCTTTAAATGGGGACTCGCATGAAAGGCACCACGAGGGATTAACTGTCTCTTACTT
+
[_^caccdac^be\ffefJ`^J[`g]g`gfbeSP^_effhghfbbbZcfgdbfad`egf_`\`XZ^GZNFXXFGT_Y]Y_b_R]`c]R_T
@FCC0YMTACXX:1:1101:18654:143737#0/2
CCTACCCCCCCTAACCGGTTTCCTACCTAAATGAATTATCATCCAAGAACTCACAATGAACAACAACTTCCTCATCCCCTCCATTATAAC
+
_a_^ccec`cggchff]_U^fdd^ea`caegbbfghfgSW\V\bcdcfgddgge_ceaccb_ZZ`X^_ZT]Y_bc_b[^[a_bb]`bdcB
@FCC0YMTACXX:1:1101:13157:143771#0/2
TGTGTAGTAGGGGTGGAAGACGATTTTGTCCGAGTCAGAGGAGATTCCGCAAGGGTTGTTTGATCCTGTTTCGTGTAGGAATAGTAGGTG
+
a__cccceegggg^dfffhiiihiihhihhhhceU^^ccghhfgfgfg_fffgdd^ab`bdbbccccb```bV[_`[``R_bbcY__b_`
@FCC0YMTACXX:1:1101:3831:144154#0/2
CATCCAGGGGTCTCTGTAGACCTAACCATCTTTTCCCTCCACCTAGCAGGTATTTCCTCTATCTTAGGGGCCATCAACTTCATTATCACT
+
_abeeeeeggcggiiighiihiiiihiiiiiiiifghehiiiiihhffhhaehfhhiifhdhiihhiiihfdeeeeedddddcecdcbbc
@FCC0YMTACXX:1:1101:5472:144020#0/2
ACAAGAGAAATAAGGCCCAATTCATAAAGCGCCTCCATTACATAAATGACCTAGTCTTAATTTAGCAAAATACCACACATTCCACCCGAA
+
__beceec`gggcgiffgfifggfhhgaggYefffffiiidgcffgihhffcggaehiiihihhfgghihfegeggeeeeebacdbcccc
@FCC0YMTACXX:1:1101:6395:144455#0/2
AGTAAGTTTGTGATTACTGTTGCTCCCCAGAATGATATTTGGCCCCATGGGAGGACGTAGCCTATGAAGGCTGTTGTTATGGTTATAAGA
+
__aeeeceggeggiiiiiiiihiiiiiiihihhfhiihiihifhiiihiihghihhighhhgghhfgggggceadc`bbdbc_]`bbbbb
@FCC0YMTACXX:1:1101:18434:144477#0/2
GCCTAATAATAATCACCATTGGCATCAACCAACCATACCTAGCATTCCTACACATCTGCACCCAAGCCTTCTTTAAAGCCATACTTTTTA
+
^a^Zacdceega[ba_`_cgg[RYbfbegaghffhccgf]ea_egfdhgbceefhhhgfgbcggGUGTbdcddgdeecYaccd`dbbdca
@FCC0YMTACXX:1:1101:11528:144648#0/2
GGCTAACTAAGAGTGCGAAGACGTAGGCTTGAATTAGGGCTACTGCAATTTCTAGAGTGGTTAGTAATACCAGAAGTGGGGAGGTTCGCA
+
^a_eecac[caga`cedWbc_fcYdfZ^^HHHY^^IOaZ]ZX^cbfXWHWab`fhfcNNZV_Z^H\`ZHVZaedBBBBBBBBBBBBBBBB
@FCC0YMTACXX:1:1101:1510:144897#0/2
TAAGGGTTTTCGTGGAATTTTCTGAGGTAGAAAATGTAGCCCATTTTTTACCATCTCATAGGCTACACCTTGACCTAACGTATTCGCGGT
+
a_beeeacgggggihhhhihhhhhhihfffbfhhiiehhhih[fghihha]cggbbfdfc_fgfdg_b]H^^bZaR_b``GZ_bcb^^_Z
@FCC0YMTACXX:1:1101:4364:144911#0/2
CTCTATGTAATTCGTGCATTACTGCTAGCCAACATGTATAATATATAGTACTATATATGCTTGACTGTACATAACACATATTATTACATA
+
a__eeecabeggafeaegegdhhfiibdd_efffbghhhdhifcfehfXaaecfadghihhihhihbefghhhffhgfdgffdfff]dbd
@FCC0YMTACXX:1:1101:12484:144813#0/2
AAAACTTTTGTTTTTGGGGTTTGGCAAGAGTGGGTTTGGATGAAGGTCGGAGATGGGGGTGGGGGGGTTTGATAAGACACGGAGGGGGTT
+
__PaYcc`^e^Zcfdgdggffhfhhh_fH^acfgafZa^[I\H\HRHW`aFYabca\VKFKWVV_]WHEQ[RSY]`]S^BBBBBBBBBBB
@FCC0YMTACXX:1:1101:10397:145753#0/2
GCCGATAGTGGTAAGGGGTTGGGTTACTGGTTCGCTTCCAATTCAGGTAAGGGTTAATAGGACTGTTATTAGGAGTCAGAATAGAAACTG
+
Z^_c^c^`Q`bY``bcfh^e`gaYYcb^ac^YXWOcfadgh`[eS\`__bV_fc]dgb]]]cR^^URUGURZTGZTGTYb_BBBBBBBBB
@FCC0YMTACXX:1:1101:10915:145838#0/2
TCACAAACCTACTATCGGCAATCCCGTATATCGGAACCAATCTAGTCCAATGAATCTGAGGAGGATATGCCATCGACAGCCCCACCCTCA
+
___cceeefcceghihhhhhhhfhdgeghhfhfhhhdg`gdggfcd]__gffhfifhbfhg`dgZ_aacbdbb]ZZX]Z`a^_[_a_[^[
@FCC0YMTACXX:1:1101:11218:145933#0/2
CTGTTTTATCAGAGACTAGTATTGCAACCCCCGGCTCTCTACCCCTACTCATCATACTAAGCCACACCTACAACAACACAGGCTCATTAA
+
___eeeeeeccg]ffdggf]higegfghb_^_cfe^^a^chdgcafbffffhffffhi\Y]bggdacd_bd]]bT^``ccX[^^^]Y_T_
@FCC0YMTACXX:1:1101:2448:146151#0/2
TGATAGATTAATCCAATGTGGGGTGGGGAGTTCAGTTATGTGTTTGGTATTTTTGGGGTAGTTGTGGGTGAGCATGTACGCTTTCTTAAT
+
\[^cVYQacgg[`eXddX[haWRQPHY_eYHXIOWNOIHWNWHWZ_Tbgc_\cBBBBBBBBBBBBBBBBBBBBBBBBBBBBBBBBBBBBB
@FCC0YMTACXX:1:1101:14343:146244#0/2
CGTACTGGAAGGTGCGCTTGGATAAATCAAGGTATAGCTTAATATAAAGCACCTGGCTTACACCCAGAAAATCTCAATACCACTTGATTG
+
bbaeeeeeggggbeagghiiihhghfhghfhi^cbfgifhfhhiiiiihhghihiiihihiihiihegeggaceeeeddbbdcbbcbbb_
@FCC0YMTACXX:1:1101:9003:146337#0/2
TTGCAGTCCTTATGTATTTCAGAAATTAAGTGTTTCTACTTACTAAGGGCTTTGAAGGCTCTTGGTCTTGTTTAACCTAAATTTCTAGTG
+
bbbeeecegggggifhihiiiiihiiighieghihiihiiiiiiiiiiihfhhifgiiiihhiieeegghhhhfbgfhhhggggggfc^c
@FCC0YMTACXX:1:1101:11362:146465#0/2
TTCTAACTTAAACTACTTTCTGCATTCTTATGTTGCATAAACTTCATAAAACAATCCTAACACCAACCTACTCACAATATTACTATGTAA
+
^_[`ZcaceceeghX^dedgag_gddiadfg[Qbegfh][dffXYIbbecacRcc`ggdcefhfdgffbdgddbg]dgegdgffeee_ZR
@FCC0YMTACXX:1:1101:2471:146644#0/2
GGAGTCAGCATTCTGCAATGGGGTTGCGTGCAGACCAGAGATAAAAGATACCAAATGCATGGAAATCTCCCGTGACTGGTTAATAGGGTG
+
bbbeeeeefggggiiiiiiiiiidghchdfd^fghhiihhhihhhihh]eegghiiiihiiiiggdgfgeee^abcccaZ_bccdcbcT[
@FCC0YMTACXX:1:1101:2573:146746#0/2
CACACCCCATAAACAAATAGGCTTGGTCCTGGCCTTTCTATTGGCTCTTAGCAAGATTACACATGCAAGCATCCCCGTCCCGGTGAAGAC
+
^__`cac`cc]eeaedhfffiiieef^^dd]dceghag`]ae_aeg_eXX^Xbe_agf_bb_`d_Zcb``bgbdee[XZ^aYaZ_cbRRY
@FCC0YMTACXX:1:1101:10135:146682#0/2
CATCTATGTGGCAAAATAGTGGGAAGATTTCTGGGTAGAGGAGACAAGCCTACCGAGCCTGGTGATAGCTGGTTATCCAAGACAGAATCT
+
___cca`^``egeffh^[`hihcfifb^d_[e_[df_e[eaHOO^cfadd]ccegaeYTM\\M\\R^^___aZZ]__Z`bY\^bZ]YT]`
@FCC0YMTACXX:1:1101:9843:146817#0/2
AAATAGGAGGCCTATTCAAAACAATACCTCTCACCTCAACTTCCCTAATCATTGGCAACCTAGCACTCACAGGAATACCCTTCCTCACAG
+
a__c\a`Zbea`gfffhbfhdfhhihh_effffhffha_eg_affe_^eb^^eef_effgfgff_b\bfdfefgdedeYac_`bdbd`c`
@FCC0YMTACXX:1:1101:9945:146911#0/2
AACAAAACCTCCGAATAACACATGCTAAGACCACACAAGTCGAAGCGAACTAACACTTACAATTGATCCAATAATTTGATCAACGGAACA
+
Z^_ccace_ggeecffafffffghadd^fghbdgffgfgbfgbeZ``GZ_bbcdgd\`ba_]a_V__]_bd_bbcb]]bb]bbXWF[_T`
@FCC0YMTACXX:1:1101:4071:147209#0/2
TGAAGATGGCAGTATATAGGCTGAGCAAGAGAGGGTGGGGTGGATCGGGGTTTATCGATTATGGAACAGGCTCCTCTAGGGGGGGTAAAG
+
aabeeeeeff^eegiiiiiiihihhiiiidhfhghWbfhiV`geeg_dgeFX^`bb`^abccbcbcccbccccc`b]Y`_`ccBBBBBBB
@FCC0YMTACXX:1:1101:17535:147039#0/2
AGTGATGAGAGTAATGAATAGGGCTCAGGCGTTGGTGTACGACGTGTTTGTGGCTTCGATAATAAGGTCTTTGGAGTAGAAGCCTGTGAG
+
bbacceeeggg[egfhiiiihhhihhhgiahghhh^cgdhi`ghUabeff]bc\cb]dM\^aa]c`bUUZ]`Z^L\TZTZbY^aGXY__b
@FCC0YMTACXX:1:1101:8196:147410#0/2
GCTTATGCAGTGGAGAAAATATTCATGTTACTTATACTAGCATTATTGCTTCTATATGGTGATAGATTAATCCAATGCGGTGTGAGGAGT
+
___`cedc`c`ecggefhhfghhf`egdecegf]afe`eegbghfahb`fecfgggbgfceedgdb`cbghfhhfhhdhgdgaa_bdY`b
@FCC0YMTACXX:1:1101:12368:147303#0/2
GTAAGCTTAATTGCTAGTCTAAAGAGGGACAGCTCTTTAGACACTAGGAAAAAACCTTGTAGAGAGAGTAAAACCCTCAACTACCATAGT
+
_ab`cdeeegeceffhfa`bhgfdfYbPWWbfc[^cac[bcfggfffh_acegh`ef_e_egbdb_dg\`d^_adc_bdccb]bbbbbbc
@FCC0YMTACXX:1:1101:16981:147285#0/2
AAAACCCCCCCGCAGTATCCCAATACCAAACCCCTTTATTTGTCTGATCAATCTTAATCACAGCAATCCTCCTACTCCTCTCTCTACCAG
+
_Z\accaccebP^c`aedgfgdfgffgfgacbgdh`cdZZ\dH\MVM^_ZZZ_`bbdcbccb]`Z[YGTY`b[__GYbb`]b_]GS_b`b
@FCC0YMTACXX:1:1101:18353:147383#0/2
TTGGTTGTTATGGCCCTGAGGTAAGAACCAGATGCCGGATACAGCTCAAGCATAGCTACCCCCACAAGTTATGGGCCCGGAGCGAGGAGA
+
___`cceecg]echdgfhgdf^beghif_ebgccebffhW_effiiic`b_eghihhiiiegeWNKZ__bccbbcQZ\Z_LX[aXX[[_a
@FCC0YMTACXX:1:1101:16737:147669#0/2
TAACAGCGCAATTCTATTCTAGAGTCCATATCGACAATAGAGCTTACGACCTCGATGTTGGATCAGGACATCCTAATGGTGCAGCAGCTA
+
__acceeefcc`efhiffhhhghh`ddg[ceffaccdghbgbffbegifh`Zefgdgcddbddedeeebdb_bbbbb`ZT]_bbbcaa[Y
@FCC0YMTACXX:1:1101:17448:147849#0/2
TCTTAATTGATGGCTGCTTTTAAGCCAACTATGGTAGTTGAGGGTTTTACTCTCTCTACAAGGTTTTTTCCTAGTGTCTAAAGAGCTGTC
+
_bbceeeeggfggihhihiiihhgfiicffgcghghheghhhhhYaehhf^eghiiiiiiifibedgigffgeeeeeee\bdddcccbcc
@FCC0YMTACXX:1:1101:18258:147807#0/2
TGTTATCCTTTAAAAGTTGAGAAAATCGTAATTTTAGGTACGAATACATGGGTTAGCAGCCCTTGCGAGTTTTCTCGGTAAATAAGAGGT
+
bb_eeeeeggfggiihfdffhihihgifddffhhifhfefhihhhihffgfgfhhhhihhiiiichfdgaceecddcc^a^_abbb`bcB
@FCC0YMTACXX:1:1101:20404:147923#0/2
ATAATTATCATATTCTGGCTACCCCAACTCAACCCCTATACAGAAAAAACCAGCCCTTACGAATGCGGATTTGATCCCCTAAACCCTGCT
+
bbbeeeeefggggibdghhhhihhifhiihfihffiihdghhheghfhffgfhhiihiiiggfgcbabbaaccdccccccccbc^aa^`]
@FCC0YMTACXX:1:1101:4958:148244#0/2
AAGCTCTACTCATCACAATCCTACTCGGCACCTATTTCACCCTACTACAAATCTCAGAATACTTTGAAGCACCCTTCACCATCTCCGATG
+
a__eeeeegfegghhihiiiiihiiiifi]fhhfhiiiihhiiiiihhhhdhhiihhhiiiihihdhhhiiigdgeeceeeb]bddaacc
@FCC0YMTACXX:1:1101:6875:148026#0/2
GCTAGGAAGCCCAGGGCAGTTGCGCATAGGGCTGAGAGTTTTAAGTAGAGGGGTATTGCTGGTTGGGGGAGTGAGGGGGGGGGGAGGTTG
+
bbbeeeeegggg`ghigff^eghhhagfhefhbgcfcg^cgfceeN\baab``LT^`]]`bdcea_cccW_J[`BBBBBBBBBBBBBBBB
@FCC0YMTACXX:1:1101:7751:148134#0/2
TTGAGAAAACCGTAGTTTTAGGTACGGATACATGGATTAGCAGTCCTTGCGAGTTTTCTCGGTAAATAAGAGGTGGTAAGCCTCTATGGT
+
^\^ce^cc`ggcJJ`[ddgfddg_fd[ZYW^^Ybec^fghihagffhhfhhYS_Zcbgb_bbT^^cbcZ]]bcZ`a^bbb`X`bcbbcbB
@FCC0YMTACXX:1:1101:19396:148394#0/2
GCCTCCCCTCAACAACTTTATTCATCTTCTCAAACCAAGAAACAACCATGTGGAGCTGACATTGAATAATAACCCAAACACTAGACCTAA
+
WJYJS\acceagZb\ZJQKK[YeeSQQ[^_[eXYIPHPYacegef`cfWIOXRMaeab`ghihSa`_cfh]dV`QZZ]abcb[b]_Z`YT
@FCC0YMTACXX:1:1101:5948:148695#0/2
AATTCCACGAAAACCCTTATGAAATTTAAGGGCCCAAGGAGGATTTAGCAGTAAATTAAGAATAGAGTGCTTAATTGAACCAGGCCATAA
+
bbbeeeeegggggiiiiiiiiiiiiiiihiiiiifdcgcaffcffffgX_e_\eegdfbdg`S\\^`V^`bceccbZ_]_^aaPT\`XY_
@FCC0YMTACXX:1:1101:14099:148662#0/2
TTGGATAAATACCCAGAAGTGGGACTGTTGAATCATATAGTAGTTTTAGGAACCTCCATACTGTTTTGGCTGTACTAATTTACATACCCA
+
[__cceeeecgcegfd`fd`^d`ghfhiihhiffgdef[ec^^egghfX^[cgfhfhafffhhcdhbQZ_db_cdgdddag__Z]aR_`b
@FCC0YMTACXX:1:1101:11422:149308#0/2
GATTATAAGTAGGAGGTTTATCGTGGTCATGGTGTTAAGAAGAGGAATTGAACCTCTGGTTATAAAGTTTTAAGTTTTATGCAATTGCCG
+
a__eeeeegggggeghefhhihigffdghhhiYdbgefhiiiiihhiihiiihiiihihcghhiiifdgihhfgggdgggeeeeeedcdc
@FCC0YMTACXX:1:1101:12268:149328#0/2
TAACGATGCTTCCTACACTATATCTTATCACACAGCTAAAACTACTAAACACGAATCACTACCAACCACCCCTTACAAAAAACCCCACCC
+
_bbeeeeefgegghiihihbgggifhfhhdhdfgbdhigifdgihhbghgfgheeecgfghhhhihhddbddaddb`ddacaccaccaca
@FCC0YMTACXX:1:1101:8492:149565#0/2
CTCCGGTCTGAACTCAGATCACGTAGGACTTTAATCGTTGAACAAACGAACCCTTGATAGCTGCTGCACCATTAGGATGTCCTGATCCAA
+
_bbeeeeegggfgiiihhhhihihgdhdghihiihihhhhbfhhiihhhbdfhcg]fgedgggeeeeeddccdcccb`b]becccccb]`
@FCC0YMTACXX:1:1101:10065:149750#0/2
AAAAGTCATTTCATAGCTTTGTCAAAGCTAAATCATAGGCCAAACCCTATATATCTTACATGGCCCACCCAGTTCAACTAAGCCTGCAAG
+
bbbeeceegggggiiiiiiihiiiiiiiigdeebggghihiiiihiiiiihiiiihiiiiiiifhhiiiihhghgggggggeeeeddddd
@FCC0YMTACXX:1:1101:11064:149562#0/2
TTTTCGATCCGATTTGGGCTTATGCAGTGGAGAAAATATTCATGTTACTTATACTAGCATTATTGCTTCTATATGGTGATAGATTAATCC
+
bbbeeeeefggegheiihhiifhhihg^egehhhihdfhhiiiiehhfihiihiiihihhifghfhhiffgihigf`ddddb_ceeeddb
@FCC0YMTACXX:1:1101:17365:150230#0/2
TCCGTGAGCGATCATAAGGATGGTTGCGCCGGAAAAGCTTCAGGGGGTGTGGATGAGGGAGGCTACAATTACAAGGGCTATGTGGCTTAC
+
Jaac\cZcWc[eeggfK`aR^cdgffaY`]egceaadhhd`HVVZadWFRW^GY`R]`aTVZ^GYX`_bbb]bc_[^[`^bY_cb[W`_b
@FCC0YMTACXX:1:1101:6544:150552#0/2
TGTAGGTATAATTATAAGTAGGAGGTTTATCGTGGTCATGGCGTTAAGAAGAGGGATTGAACCTCTGGTTATAAAGTTTTAAGTTTTATG
+
a_aee`c]eaegg`ffaeKhe^[`e^aJ`ea^Q^YHIYPI^HY^c_`d[a_eXaFLHM\eHMUV\H\^MVZ^VHHMMU__U_bdcc`R]`
@FCC0YMTACXX:1:1101:9533:150579#0/2
CCATCGACAGCCCCACCCTCACACGATTCTTCACCTTACACTTTATTCTACCCTTCATCATCATCGCCCTTACAACCGTACACCTACTAT
+
a__eeeeecggegddgihiiifidgfefhhiifgdgi_gfhegh_[efegfghcghfhhhiigggdgee[bbcddcccacccccbccbcd
@FCC0YMTACXX:1:1101:1653:150896#0/2
TATAAAAGCATGGTCATGGAAAGTAATTAGTTCCTCTATAACAGGAGATGTGGCGTCTTGCAGGCTTAGTTGAACTGGGTGGGCCATGTA
+
a_beeeeefgggegdggiihhhidghiihhdghihhhhhhiihiifghihhhhighhhihiihffhifgddbbddcbceUX^a^a^bcb_
@FCC0YMTACXX:1:1101:2484:150997#0/2
AAATATGTCTGACTAAAGAGTTACTTTGATGGAGTAAATAATAGAGGTTCCAACCCTCTTATTTCTAGGACTATAGGCATCGAACCTACC
+
bb_eeeecgggfgiiihhhibigiiiihhhhefgafghfhhfhhiii[efeghihhhhiihiiihifhhhihiidfghifeegeeedd`d
@FCC0YMTACXX:1:1101:8332:150942#0/2
CGGAATATTATGCTTTGTTGTTTGGATTTGTGAAGTATGGGGATGGCTGCTAGAATGAAGATCGATAGGAAGAGTGCTAGTACGCCTCCT
+
bbbeeeeeggggghiihghighfiidghiidhffhgihiihiadghhfhhghihiiifhihfhhfhihibdd^d^bceeeb``baXZ]ab
@FCC0YMTACXX:1:1101:14696:151116#0/2
ATAGACCCGTGATCCATCGAGATGTCTTATTTAAGGGGAACGTGTGGGCGATCTTGGTTGTTATGGCCCTGAGGTAAGAAACAGATGCCG
+
^^^cce`ZcH[beh[YbY^YJJQXQbSP^dhab^X^_O_Y^^OGIGVUGLFFTU^`R`^GXZRGZ`^Z``Z\\^BBBBBBBBBBBBBBBB
@FCC0YMTACXX:1:1101:10548:151449#0/2
ACCCCGAACAATCTCAATCACAACATACACACCAACAAATCGCGTTCAACCAGCAACTACCACTAATCAACGCCCATAATCATACAAGGC
+
PYYSS__c`HQbZ```[[eg[[eWHPPPbIPYUaeUcfZIIGGL[LL_\VMZd[VZ`cR_ZVUZ_d`bcZZKZW_c`Y`_bcbcY`YGGQ
@FCC0YMTACXX:1:1101:14822:151302#0/2
GGAGAGAGGCTACTAGGTGTGAGCGGTAGGTTAGTATGCCTAGAAGAGAGATAGTGAATGCTAGTATAATGTTTATGTAGGTAAAGGTCA
+
^^^c\`Y\`aeWeg`beJ[[`ee`a]HPYbfg_`IY^]cfgce^_cc_WZGWHW_egh[dd__V^V\dggRHV^MZ_^HUZ``]]``BBB
@FCC0YMTACXX:1:1101:18942:151526#0/2
AACAGCTAAAAGAGCGCACCCATCTATGTGGCAAAATAGTGGGAAGATTTCTGGGTAGAGGTGACAAGCCTACCGAGCCTGGTGATAGCT
+
___`ccddggeS`dfU_f`bZdcebegX^Xbccegha^XOO^cef[Xbdgf`egeZb`fffR^]bYbbQZVZ]_WRKKWTGXTX___bb_
@FCC0YMTACXX:1:1101:9922:151895#0/2
CTATTTGTTGGTGTGTATGTTGTGATTGAGATTGTTCGGGGGAATAGGTTATATCATTAGAATTAGGGCTAGGGTAAGAGGGATGAGGAA
+
^_[a`Y``egaee[`JQb[[`eJ[bed][b^^d^^dffeaaFLS`ddd]dRVZ`ZZ^__UZRGZ]YZZZTKX^^YYY`]TW_[RQYY]]^
@FCC0YMTACXX:1:1101:17429:151973#0/2
ACTCCTCTCAAATATATTTAAGGAACATCCTAACTAAACGCCCTAATATTTATATAGAGAGGATAAGTCGTAACATGGTAAGCGTACTGG
+
WW^c`cc^eggcg[dafffa]g`aeed_gb`c[dg_]IP^b_U_cdSa]_WW^Xa_[e`ede_\bcdZ\T^GMZ`^bc^ab`_a\\WZRY
@FCC0YMTACXX:1:1101:19260:151773#0/2
ATCTACTAGGCGAACTCTTTGTAATCGCGACCTCGTTCTCCTGGTCCCATATCACCATTATGTTAACAGGGCTTAACATACTAATTACGG
+
__^cJ`ZYcecg^_`^bf[J`b`^[P^e[HWWO[GaeGU\\Z]_HV_dHV\^]b`bcZZ__bUZ]U`]R^_c_^RY]_Z_]bcb_BBBBB
@FCC0YMTACXX:1:1101:3773:152107#0/2
TCGGCTTCTTCTGAGCATTTTACCATTCAAGCCTTGCCCCAACACCCTGCTTAGGGGGCCATTGACCACCAACAGGCATCACCCCTCTAA
+
bbbeeeeeggggghhifagihhieddg`gg[`eehag`fhhigifihhiihidfe_gfgcece^bbddca^aaaaaccccbcccc^_bb`
@FCC0YMTACXX:1:1101:9887:152438#0/2
TACTACTCGCATCAGGAGTTACAATCACCTGAGCTCGCCACAGCCCCATAAATAGTAGCCGAAAACAAACAATTCAAGCCCTACTTATCA
+
bbbeeeeegggggiiiiiegihhhfhhiihihhiiihiihiihhhiiffhegghg_cffgggeecdccccccbbbcdcccccccccdccd
@FCC0YMTACXX:1:1101:14675:152436#0/2
CAGTGTGAGCTTAGTGTTGTGATAAGCGTGCCTGTGGTTATTGTGGTATAGATAATGGGTTGGGCTAGTGGGTTAATTAGTACGGGAAGG
+
__bccdeefggggiegfhiefghihihighghhicgh^f_ghhhhh^cfgdbfdgghihdfhhhhhgd\dgeX^^`dcddZ]]^_c\_ac
@FCC0YMTACXX:1:1101:15255:152651#0/2
TATTGCTAGGAGTAGGCCTGTGATGATTTGTAAAATTAGGCAGGCTGCAAGAAGTGAGCCAAAGTTTCATCACATGGAGAGGTTGGGTGG
+
___eeeeegffgbeghdhhi`ggffhidfh]gghhhiihihhfhhicfhhcgfhaefgiiiiiibggcggc_fecggddb^cZ_]\^BBB
@FCC0YMTACXX:1:1101:3840:153139#0/2
GTTGTCCTGTTAGGGTGAGGAGGATGGTTCGAGTGCTGTAGGCGCTTGTTAGAGAGGTAGTGATGAGAGTAATGAATAGGGCTCAGGCGT
+
bbbeeeeegggcefi`bfffbggeggfaedgfgIaehfefffffd_`gZbdZZWW_dM\cH\`Z``dbeR^c]bbdbb]_aRZ\`^bBBB
@FCC0YMTACXX:1:1101:5035:153162#0/2
TATTTCCTCTATCTTAGGGGCTATCAACTTCATTACCACCATCATCAACATAAAACCCCCCGCAGTATCCCAATACCAAACCCCTTTATT
+
bbbeeeeegggggiiiiiiiiiiiiihiihiiiidghhigiiiiiiiiiigiiiiiiiiiigeccbcddcccccccccbccccccccccc
@FCC0YMTACXX:1:1101:4119:153353#0/2
GGGTGAGAGTAGTGTTAGTGTTGCTAGGATAAAGAGAAGGAGGACTAGGCCTAGGATGTCTTTAGTTGTGTAGTAGGGGTGGAAGAAGAT
+
\ZWS`J`\bQ[c``K`da``gbX^e[`efe[eg_dZbgZ_H^cedX^Ra]^^efdbhfbb_ffhfWb\\Z__BBBBBBBBBBBBBBBBBB
@FCC0YMTACXX:1:1101:10785:153480#0/2
CCTCGCAATTGTACTGACACCTCTGTTTATGTAGCTTAAACCCACCCAAAGCAAGACACTGAAAATGCCTAGATGGGTTTGCACACCCCA
+
bbbeeeeegggggiiiiihiiiihiihiiiifheghhhihhbfhihihhihiiiiiiiiihiihfgdfggggceeee]abccdcccaccc
@FCC0YMTACXX:1:1101:19576:153301#0/2
TCATTTCATAGCTTTGTCAAAGCTAAATCATAGGCCAAACCCTATATATCTTACATGGCCCACCCAGTTCAACTAAGCCTGCAAGACGCC
+
bb_eeeeegggfgiiiihhihihigggabgdhghfhhdhiiihhieifhhihhiihiihiihhiiifgiiihhigggggeeeeeccb`aa
@FCC0YMTACXX:1:1101:4000:153562#0/2
GGGTTTTCGTGGAATTTTCTGAGGTAGAAAATGTAGCCCATTTTTTTCCATCTCATAGGCTACACCTTGACCTAACGCATTCGCGGTGAC
+
P\PJ`aYZcce`J[Y^cgdgh_ge`J[^f^^bbcI^^XbHOacXa_FW\\\ZefZ\S\bfcR\\HHMVMHV_MZ_aaFR\WT_^BBBBBB
@FCC0YMTACXX:1:1101:6352:153616#0/2
CAACCCCTTACCACTATCGGCCAAGTAGCATCCATAATATACTTCATCACAATTCTAATTCTAATACCACTGGCCTCCCTAATCGAAAAC
+
bbbeeeeegfggghihihhfhhhhhfghdgiffhihiiihhiiihfhfhhafgfhgfhihhiiihiihiihbedgdeeedbdddcacccc
@FCC0YMTACXX:1:1101:19357:153745#0/2
ATTTAGGGCTAATATTTGTTGAAAGTCTCATGAGTTGTAATGTAGGAGAAATCATGTTATAGCTAGGATAAGACCAATGTCACCAATGCG
+
__aeccecagegfh`aeggeddg[`[bgd^dcX`^[bPYcbcYIYbPa^_e]ebe_^^aeffhdbeb`[bgb]egfhagbZ`ddgdbdde
@FCC0YMTACXX:1:1101:1435:153933#0/2
TGATCCAACATCGAGGTCGTAAGCTCTATTGTCGATATGGACTCTAGAATAGAATTGCGCTGTTATCCCTAGGGGAACTTGTTCCGTGGA
+
__Pcc^cc^ca^`eehY[b_^dd`e`gaeX^PYbRYY^acXIXWaSaW[aH\SHW_YW`S_dgZ\]_bedZ`bcUFRZ_R_BBBBBBBBB
@FCC0YMTACXX:1:1101:6113:153782#0/2
GCTGTCGATGGCATATCCTCCTCAGATTCATTGGACTAGATTGGTTCCGATATACGGGATTGCCGATAGTAGGTTTGTGATTACTGTTGC
+
__beedeaa]eceh[dgfgfhfhXd`deghghedgghiib]acgeghfhfdgdffbhg_agbdegadbc`cdc]]b\^bb_R]bbbcccc
@FCC0YMTACXX:1:1101:19982:154113#0/2
TTGCGTAATTGTGTTTGGTTTAGACCCCCTCAACTGCCTACTGCAATGGATAAGGAGGAGAGGGGTAGGAGGATGTGGGTGTTGATTGAT
+
[^aca_cccge`efhghfdedhhfeffhfgdcff^ecfacffdfgehWa]bghiiR\e\dbddfFR\``_bcVRYTGY_RWHW^BBBBBB
@FCC0YMTACXX:1:1101:3468:154441#0/2
TCAAGGAAAGGTTAAAAAAAGTAAAAGGAACTCGGCAAACTTAAACCCCGCCTGTTTACCAAAAACATCACCTCTAGCATTACTAGTATT
+
___cceccgegbehfghhihg^befhfhdhhfffhfgdfffihiicdgcfagadceedddbdb`aacccccbbac__b_bbbccccbcdc
@FCC0YMTACXX:1:1101:7002:154468#0/2
AGAGTCCATATCGACAATAGAGCTTACGACCTCGATGTTGGATCAGGACATCCTAATGGTGCAGCAGCTATCAAGGGTTCGTTTGTTCAA
+
__acccadgggggehYd`bgbgfhhghd`effdgggdafddbbd_dffgidghbgiihiihhffggggcacd_cdcc`X`a^]a_XX]]]
@FCC0YMTACXX:1:1101:10338:154381#0/2
AAAGCCAGTCGGTTAGGGTGCTTAGCTGTTAACTAAGTTTTTGTGGGTTCGAGTCCCATTGATCTAGTAAGGGCTTAGCTTAATTAAAGT
+
__beeeceggggeghhiibfgfhiiihiieffhiffhcghhiiffhi[fghhhhiiiiiegggggfeceeeedcdccccccbbccdbbca
@FCC0YMTACXX:1:1101:13754:154401#0/2
GCAATTCCCACCGGTGTGAAAGTTTTTAGCTGACTTGCTACACTTCATGGGGGCAACATTAAATGGTCCCCAGCAATACTTTGAGCCCTA
+
___ceeeeggggghbfdfhhihdfhihifhfehhicfghihhhfgh_fhbegaU_bgggeec]^c`GZ]_bccc\Z`b`b`b_b^bb_R[
@FCC0YMTACXX:1:1101:17987:154298#0/2
GTCTCAGCCCTACTTCACTCCAGTACCATAGTTGTTGCCGGGGTGTTCTTACTCATCCGCTTCCACCCTCTAATAGAAACCAACACAATA
+
bbbeeeeegggggihiffhibbg[egheghihfbegifgfhihM[LZ\eb_fgf[fgdgfadcecdab^``bbbb_bbb`aaa_ac[[]_
@FCC0YMTACXX:1:1101:10133:154740#0/2
AGTAGCGAGGTTAATAGGGTGTTGATTGTTAAGGCTAGCACTAGATTAATTACTCTCTTTTGAATATTGTCAAAACTGATTGATTGGAAG
+
__aeeeecggbeehidhiibefgfcghdhhhiiiihiiehhfhbbdeehigfhhfhhihhiccffddggbdgegdcceeeb_]bddcccc
@FCC0YMTACXX:1:1101:10984:154695#0/2
ACCTAGCTATAGCAATCCCTCTATGAGCAGGCACAGTAGTAATGGGGCTTCGCTTTAAAACCAAAAACTCCCTAGCCCACCTCCTACCAC
+
_[^cceecegggfhfhhhifffdffdgdhd^^begfhffb_cc`cfhehiihefhhhiifhhhiegfgedeeeeeddbacca`abbba_b
@FCC0YMTACXX:1:1101:12008:154651#0/2
TCCTCGCTCCGGGCCCATAACTCGTGGGGGTAGCTATGCTTGAGCTGTATCCGGCATCTGGTTCTTACCTCAGGGCCATAACAACCAAGA
+
bbbeeeeegggggihihhhhiiffcffhhhZ_dbddggdggdce_ba_bb]bbcca_ccccbbccccccccbccccccbbcccc`ac^[`
@FCC0YMTACXX:1:1101:13737:154584#0/2
TATGATGGACCAGGTGATGAATAGTGCGATTGGAATGGATATTATGGAGAAGTAATCTAATTTGAAGCTCAGTGTTAGGTCTAGTGTTTG
+
___ecc]WeecggVQbYdga]eKYR[bbP^^_cdXbbIP^^afScaRaa`a^eXac_eS\[bgfZbZ_ceR\\cfcV^bV\b]c^_Z^_Z
@FCC0YMTACXX:1:1101:19963:154695#0/2
GAAATAAGAGGGTTGGAACCTCTATTATTTACTCCATCAAAGTAACTCTTTAGTCAGACATATTTCTAGGTTTGGGGGGGAATGCTGGAG
+
[a_ceeacW`cggfgWd`JRbdXJXb[^behfc^^XIYaX^eY^eaac^^^ageceXae`Wb\S_bb_\\]VVbb]g]__XTGSGS]_Q[
@FCC0YMTACXX:1:1101:20861:154530#0/2
CAGCCGTATTTCACATCTCGGGTGATATGTGCAATTGAGGAGAAGGCGGAGGAGGCGTCTGGTGAGTAGTGTATTGCTAGGAGTACGCCT
+
a__eccccggegehfdgdhfdg[bde^ffa]]ebfecXae^^ZQa]ZU___`^aTGRKX^V^T^GT]`bYGSY]YR_BBBBBBBBBBBBB
@FCC0YMTACXX:1:1101:11222:154893#0/2
GGGATGTAAAGCACCGTCAAGTCCTTTGAGTTTTAAGCTGTTGCTTGTAGTATTCTGGCGAGTAGTTTTGTTATCTAACTACTGAGGTTT
+
a__cceedgcgWcgf_`_`eg``[bdgh[bfgffX^_XXaaeSIYa^OO^N^aeffbb]e_WTUaHM\bdMZHZZ^ZHU]_bbbcca]`b
@FCC0YMTACXX:1:1101:18915:154898#0/2
GGCTTGCTATAATCATGAGGGGTAGAAGTCAGATAGTTAGTGTTAGGAGGGGTGTTGTTAGTGGGTCGGAGGATAGGGAGGTTGAGGGAT
+
_b_eeeeefgggghfhifghii[bgbghbdfhfgfd^bfgaeI^cfffdgegFZZG\^\\b^adc`bacFW^TT]]`BBBBBBBBBBBBB
@FCC0YMTACXX:1:1101:4234:155175#0/2
GATTGTTCGGGGTAATAGGTTATATCATTAGAATTAGGGCTAGGGGAAGAGGGATGAGGAAAGAAAGGGAGTAGAGTTTGATTATGCCTT
+
bbbeeeeeggggbffhihhbghgiiihiihibgihiiiihhghfiG^aeedfhebghiigggg]adeecZ`GZ`_bZ_bc]`bccbccbb
@FCC0YMTACXX:1:1101:10886:155701#0/2
TTCATAGGAGGAGGGCAATGAAGAAGGCTAGGGCGGGTGCGACGGTGTAGAGGATCGTGGTGGATGTTGCGGGGTTTAGGGGGTCTTTAG
+
bbbeeeeecggegiiiiihhiihhefiiiiiihhhigR]`_]^_aE[OX_X`a[XbabaaQ[aWY_Y]bbccaEHT^GS``cBBBBBBBB
@FCC0YMTACXX:1:1101:11250:155701#0/2
GTAGTGTGAGGAGTTCAGTTATGTGTTTGGGGTTTTTTGGATAGTTGATGTTGAGCTTGAACGCTTTCTTAATTGATGGCTGCTTTTAGG
+
^Y^a\acc^\^J[Q`bS`ha[`bYb[bdZde`f__^a^eg^^IWM\WNW\MVSH\H\\dbdRUNZKKMZ_UZ]`_]Z]Z`Z\^bBBBBBB
@FCC0YMTACXX:1:1101:6903:155809#0/2
TCTTAACCCCCAAACACCCCATTAATAATCGACTAGCTACCATTCAACAAGACCTGACTCAATTCACCCTAAAACAAATAATAATAACCC
+
bbbeeeeeggggfiiiiiiihihhiihhhihiiiihiiii_ffhhhiiiifhiihhfiiidebddfeeeeecddbcccccccccccbcbc
@FCC0YMTACXX:1:1101:16777:155795#0/2
CCATAATAATCTCCCTACAAATCACCTTAATTCTGACATTCATAGCTACAGAACTAATCATATTCTACATCCTATTTGAAACTACCCTCA
+
[Z_cccc]`eac]fh^dedffghdd^a___cgffhdfcffehhi^gfhdcdggd_]f_ceceacfhddcgfh[gccf`ffhdfggdggea
@FCC0YMTACXX:1:1101:17682:156244#0/2
GCTAAGCCCTTACTAGATCAATGGGACTCGAACCCACAAAAACTTAGTTAACAGCTAAGCACCCTAACCGACTGGCTTTGACCCACTTCT
+
___eceeefggggiihhiiiiihfgfhhhiiihihhhihhhihehieghhefffffgfhhhfhigdegeebca_a^babbbbbccacbcb
@FCC0YMTACXX:1:1101:18201:156135#0/2
TGGGTAGTAGCATGGTTGTGGGGATAATTATTTTTAGCATTGAAGCAGGTTTAGGTTGTGAACATAATCTAGTCCGTATGTATTGGAGAT
+
a_aecdecggggghidcfdgfgfg]fbffhhiiiecddhhhhcghfhffQ^db`gWdf_effhffifddgegdded^`a]Z_cc`[]bBB
@FCC0YMTACXX:1:1101:9799:156352#0/2
GTGTAGAGGATCGTGGTGGATGTTGCGGGTTTTAGGGGTTCTTTAGTGAAGAGTTTTATGGCATCAGCGAAGGGTTGTAATAGTCCACAT
+
^^_cceeefefggfhh^dfeeb`aadghiY^egdghihddfagf\`_c_fbddMH\^bb]bZacbbdbcYa_^cG[\O]]_bbbccbbcb
@FCC0YMTACXX:1:1101:12720:156478#0/2
AACCCATCACAAATATTTAAATTCTTCAATATACTAGGATATTTTCCCATCACAATTCACCGCACAATCCCCTATCAAAACCTACTCATA
+
___`Z`acegggeaghe[da`gffhifi[ghhfhhihXegcgfhh_ffb^c^e]cfffcfh`gghFM_fdgihc]bYHVZade_bdb]`b
@FCC0YMTACXX:1:1101:15871:156467#0/2
GAGAGGAGTAGGAGGATTGCTGTGATTAAGATTGATCAGACAAATAAAGGGGTTTGGTATTGGGATACTGCGGGGGGTTTTATGTTGATG
+
__[cccce`eeechihihhdhhdgcfhdffe]e`fhhhihchbgdghhfgfdM[Zbg\V_cf]b_ddgda_aecaccLX^aY]YGSRYY_
@FCC0YMTACXX:1:1101:18812:156374#0/2
TCCTGGCTATTGTGTGTTCAGAAGCTTTAAAGCCACTTTCGTAGTTTATTTTACATCAGCTAGAGTTTTGCAGTTTAGATGGGGTTTAGC
+
\PYcVR`Ybaeeb`b[`egfS`[[bcgg`^[[db_ea_efVOYYHOXIIO^^ec[INNO\ae\R\HMW\GVV\bH\V^bBBBBBBBBBBB
@FCC0YMTACXX:1:1101:19048:156402#0/2
GATCCATTATCCATAACCTAAACAACGAACAGGACATTCGAAAAATAGGAGGCCTATTCAAAACAATACCCCTCACCTCAACTTCCATAA
+
_b_e`eeeecggeh_Ybeghbggihhhfdfffg]`ccgfhhhhdffg[Wa_Ubffgfdgfcfhig\dgfb]ac^a`d_Z]_^]bbcb]bb
@FCC0YMTACXX:1:1101:7636:156600#0/2
GGCTTTAAAGAAGGCATGGGTGCAGATGTGTAGGAATGCTAGGTATGGTTGGTTGATGCCAATGGTGATTATTATTAGGCCTAGTTGGCT
+
_b_eeeeeffggghhhiihibfhhhgfhcebehhfhhiiheghXafghafegVbgdhhiifhiiiVbbggdggggggccddb`dZ_bdbc
@FCC0YMTACXX:1:1101:13215:156645#0/2
GGTTACACGATTAACCCTAGCTAATAGGAACCGGCGTAGAGGGTGTTTAAGATCTGACATAATAAAGCTAAACTCCATCTAAACTGTAAA
+
_b_eeeeegggggiihiihiiiihhhhhiiihihhihhiiiiibbagg`bbdeeeeeeeddddddcccccbccccccccccccccc]bc`
@FCC0YMTACXX:1:1101:18669:156513#0/2
GAGAGGAGTGTTAGGGGGGAAGAGAGTGGGCAGGGGTGTTTACAGAGTAATTACAGGTCCTATTTCAAAGATTTTTAGTGGAATTAGTTC
+
___ceeceaeegghhihic_aaacbcR_aaa^_ccLOYYab]bbcccR]``b`bc`b]``bcccddbbccbb_bcbWR]`acbY]Y_Ybb
@FCC0YMTACXX:1:1101:5134:157150#0/2
GATAGAGGAAATACCTGCTAGGTGGAGAGAGAAGATGACTAAGTCTACAGAAGCCCCTGGGTGGGAGAAGTTTCCTGCCAGGGGGGGATA
+
___eeccd]egfchiihifgffddgdffgdf\egd`ffhiihiihhaffhgfffhdgfhhdVZ`ddd]abRZbd`bbbc``aac\aaOTX
@FCC0YMTACXX:1:1101:18705:157158#0/2
CCCCTAAGATAGAGGAAATACCTGCTAGGTGGAGAGAGAAGATGACTAAGTCTACAGAAGCCCCTGGGTGGGAGAAGTTTCCTGCCAGGG
+
JPYac\Q\[abecbYJ[QYJ`[RJ`c_Q[JYYYWb^^caecf^SaXcI^eaa^BBBBBBBBBBBBBBBBBBBBBBBBBBBBBBBBBBBBB
@FCC0YMTACXX:1:1101:1121:157557#0/2
TAAGGGCTTTGAAGGCTCTTGTTCTTGTTTGAGCTAAATTTCTAGGGGAAGGGTAAGAGTAGGGGGGAGATTGGTAGTAGGGGAGTAGAG
+
^PW^J`ZQ`ce]e]XffR`aeRJRb[c`XbIIHPXg]^[YbXcI^IHWO^ZZ_BBBBBBBBBBBBBBBBBBBBBBBBBBBBBBBBBBBBB
@FCC0YMTACXX:1:1101:6798:157680#0/2
ACATGCTAAGACCACACAAGTCGAAGCGAACTAACACTTACAATTGATCCAATAATTTGATCAACGGAACAAGTTACCCTAGGGATAACA
+
bbbeeeeeggggfhiiiihhgiiiiihhiiihiiihiiiiiiihiiiiihghiihhhhiiihiggdeeeccdbbcdcccbcccccccccc
@FCC0YMTACXX:1:1101:14719:157690#0/2
AATGGCCACTGCAGTAGGATAACCAAAAACAACGATCATACCTCCCAGATAAACTAAAAATATCATTAAACCCATATAAGCCCCCCCACA
+
J\\J`Y`JJJQJ[YJ[dJ`h[e[^[Q[^`PbHHHPWWHI^^aX[WUXIGM]aWae]e_b`\`c\VV\`ZR\`^TV^^ZZRGMZ]]Z_TX[
@FCC0YMTACXX:1:1101:4691:157950#0/2
ATAATGTAAGATTTTGAATTATTGTGTTGGTTTCTATTAGAGGGTGGAAGCGGATGAGTAAGAACACCCCGGCAACAACTATGGTACTGG
+
___eeeccggeeehihfhhihiiiiieghiaefhiiiifhih]fafhhgbegh_`gffVbdgdgggeeebbca^ac_cabbcbbbcccbc
@FCC0YMTACXX:1:1101:7308:157954#0/2
ATCAGTTTTGACAATATTCAAAAGAGAGTAATTAATCTAATGCTAGCCTTAACAATCAACACCCTATTAACCTCGCTACTGATAATTATC
+
bbbeeeeegggggiiiiiiihiihiihidghiiiiiiiiScfhiihhihighiiiihiiifighiiiiihiiiiigggeeeebddddddd
@FCC0YMTACXX:1:1101:13230:157844#0/2
CCACCCTCCTATCCCTAGGGGGCTTACCCCCTCTAACCGGCTTCCTACCTACATGAATTACCGTTCAAGGACTCACAATAAACCATCACT
+
___ccc^ceececgfceae^eY__a]^ZRaaUUc^aWWFLS_[]d]`gaVMZVUZZbcbb_GXTTX^b_GXTGGYXbY_b`bb^`S^BBB
@FCC0YMTACXX:1:1101:13690:157842#0/2
GACGAGATGTGGTGGGAGTCAGCATTCTGCAATGGGGTTGCGTGCAGACCAGAGATAAAAGATACCAAATGCATGGAAATCTCCCGTGAC
+
___eeecaeeggcfhhfifhfhffhihhhfhhhghiiYfgfd_`f`fehiidghfeggggeeeeedbdcdcbcdbabcbcbccccc`cac
@FCC0YMTACXX:1:1101:18781:157787#0/2
CTTCCTAACCTCCCTATTCCTATGAATCCGGGCAGCATACCCCCGATTCCGTTACGACCAACTTATACACCTACTATGAAAAAATTTCCT
+
_abeeee`eggfgihhhififfgihhhgfhe]WY_efehfbeceaU_Zedg`gfgggeccabbbbb_bcbbbbbcbc]__`b_a^]`_`]
@FCC0YMTACXX:1:1101:4572:158206#0/2
AGGACATACTAATAACTATTCTAGCCAATATCACCCACACCACACCACTAACCACCACCGTGTCTTATCAAACCCCCCCACCCCCATCTC
+
bbbeeeeegggfgiiiffiiihiiiihiihiiiihhiiiiiihiifghghfgiiihiiiifg`ghggggeggeeeccac_]acccT[bbb
@FCC0YMTACXX:1:1101:5910:158157#0/2
TATTGGTGCGGGTGCCTTGTATGATTATGGGCGTTGATTAGTGGTAGTTGCTGGTTGAACACTATTTGTTGGTGTGTATGTTGTGATTGA
+
a_aeeeceggggeghihiidffhghihiiiihhadgffhhiegfW_fbbb_dfhdggggeeeeebdddbdac^^`a`_bc_bbX[ZZ__S
@FCC0YMTACXX:1:1101:16251:158068#0/2
TACCATAGTTGGCTTAAAAGCAGCCATCAATTAAGAAAGCGTTCAAGCTCAACACTAACCACCCCAAAAATACCAAACACATAACTGAAC
+
bbbeeeeeggfggiiiiiiihii[eghiifihiihfhihfgcgefhghegeghihiiigiiihiW_dddeceeebdccbcccbbbbccbc
@FCC0YMTACXX:1:1101:3566:158260#0/2
TTTTCATGTTGAATTGCAAATTCAAAGGAGCAGTCTTAGAGTTTCTGCCGGGGCTTCTCCCCCCCTTTTTTTTCTTCGGGGGGGGGAGGG
+
bbbeeeeeggffghhfdfghiiiiiihidfbghhffhfi`gbegghefga^egfefMVV\bFY[NXT]_bacBBBBBBBBBBBBBBBBBB
@FCC0YMTACXX:1:1101:4987:158300#0/2
CGGAGCCCTGCGAGCCGTCGCCCAAACAATTTCATATGAAGTTACTCTTACTATTATCCTCCTATCAGTCCTACTAATAAGCGGCTCATT
+
^ZP^^ccc]eecc[Y_^P^Y_egefhbghaggaeghcfffbee_bbfXbfdbgdgeedb`acdaebbc_]]bbcc[]Z__T]FW^aacbc
@FCC0YMTACXX:1:1101:7569:158430#0/2
GAACAATCTCAATCACAACATACACACCAACAAATAGTGTTCAACCAGCAACTACCACTAATCAACGCCCATAATCATACAAGGCACCCG
+
bbbeeeeegggggiiiiiihiiiiiiiiiiiiiihiicfehhiiihfhiighiiiiiiiiiiiiiiiggeeecddddddccccaaccccc
@FCC0YMTACXX:1:1101:4861:158525#0/2
TTGATCCAATAATTTGATCAACGGAACAAGTTACCCTAGGGATAACAGCGCAATTCTATTCTAGAGTCCATATCGACAATAGAGCTTACG
+
abbeeeeeggggfiiiffiiiiiiihhhhhfhhiiifhiifbffhgfghiefffhhiiiiiifgegdggbceeea`cbabbb_`b_bcc^
@FCC0YMTACXX:1:1101:4956:158631#0/2
GGACATAGTACATACTCATTAAATAATCCTCCTCACCACGGATGCCCCCCCTCACTTAGGAGTCCCTTGCTCACCATCCTCCGTGAAATC
+
_bbeeeeegggggiiiiiiiiiiiiiiiiiiiiihiiiiiichhfhihiddfggggeeeeeedddcdbcccccccbcccccccaa_abbc
@FCC0YMTACXX:1:1101:10890:158622#0/2
ACTATCAGCCTCATTCCTTTACTATTCTTCAACCAAACCAACACCAACCTCCTCAATCACTCAACCTACCTATCCTCCGACCCACTAACA
+
a_[cccdecgcce]dffghh__cgcii`daeggfhhiihhic`fffbghifhcc]HM\_efffffhiegXbgggeee][[`accccXY`c
@FCC0YMTACXX:1:1101:11786:158569#0/2
CATAAGCCCAAATCGGATCGAAAACCTCACCGATACCTAACAGCCAGGCATAGCAAGCACAAACAAGCCCATGCTACCTTCACTGTTAAC
+
^a_ccdecceZbegadafd`dbfgggbfffhf_^^egaW\\_SWbZQ\\Q\^`b\a_aaddbd_aa\\a^XYTYbbbbbY`bcc]bc__Y
@FCC0YMTACXX:1:1101:17676:159038#0/2
GCCATAAAGCGCGCACACACCGCCCGTCACTCCCCTCAAATATATTTAAGGAACATCTTAACTAAACGCCCTAATATTTACATAGAGGGG
+
b_beeeeegggggiihfiiifhhiiighhiihhiiihifgggaddeeeedbcbdd_bbcddccc`cbaaZ_cbcc`ccc`]bccbbbcac
@FCC0YMTACXX:1:1101:20317:159181#0/2
TTTATCAGACCCTTATGTAATTTGTGCATTACTGCTAGCCAACATGAATGTTATATAGTACTATAAATGCTTAACTGTACATAGCACATA
+
__aeeceeggeggiiiiifffiiigfdbhhfhgffffdhehigfhhiihhaeX^a^ce^cffdggdhhhfffhhhdh_`ffgffhggedg
@FCC0YMTACXX:1:1101:12595:159291#0/2
TCAGCCAACTCCCATCCCTAATAATAATAACCGCCCTCGCCATAAAACTAGGAATAGCCCCCTTCCACTTCTGAATTCCAGAAGTCACCC
+
___cecccegacgfdaggieagh_geaX``Y^^ef`ffggiffbfghiebfffff`]dd`dced]_bdbb`bb]`bc]`cbb`^`bbbc^
@FCC0YMTACXX:1:1101:14647:159275#0/2
CCTAAGATAGAGGAAATACCTGCTAGGTGGAGAGAGAAGATGACTAAGTCTACAGAAGCCCCTGGGTGGGAGAAGTTTCCTGCCAGGGGG
+
__^acaZcae]eaghfihhhiiibggfXedbeXbZcZbf`gff_c_fgdheffddghhfihhfh\_V`geabF]_UZ_]bbcccbc[aaa
@FCC0YMTACXX:1:1101:18429:159496#0/2
AGTTGAGAAAATCGTAATTTTAGGTACGAATACATGGGTTAGCAGCCCTTGCGAGTTTTCTCGGTAAATAAGAGGTGGTAAGCCTCTATG
+
_b_eeeeegggggighhihiiiiieghiiihhiifiiiehhihhihhighhhifhTb`ffgggf`a^accbdddcZ^aWT]_Y]bccbcd
@FCC0YMTACXX:1:1101:5038:159501#0/2
TGTTAAGATGGCAGAGCCCGGTAATTGCATAAAACTTAAAACTTTACAACCAGAGGTTCAACTCCTCTTCTTAACACCATGGCCATGATA
+
bbbeeeeefggggiiiiiiiifgfiiiiiiiiiiiiiiihihiiiiiiihhiiiii\cghihhhiefggggeeeeeeccdddccbbcccd
@FCC0YMTACXX:1:1101:15318:159731#0/2
TAAGGGTGAGGTCTAGGGCTGCTAGGAAGCCCAGGGCAGTTGCGCATAGGGCTGAGAGTTTTAAGTAGAGGGGTATTGCTGGTTGGGGGA
+
abbeeeccgegggghhiihffhgfhffffhiiiihifbgX^efgfU`efhgdfh]d`d\^bdedeccdbY`acRZY`bb_`]KY^_aacB
@FCC0YMTACXX:1:1101:6844:160129#0/2
GGCAAACTTAAACCCCGCCTGTTTACCAAAAACATCACCTCTAGCATTACTAGTATTAGAGGCACTGCCTGCCCAGTGACACACGTTTAA
+
bbbeeecegggffgiiiihgfghhiiiihiihhiiiiihiihhiedgifhfhfhiiiiig`dghggebgceeecbb]_bccccc^^ab_b
@FCC0YMTACXX:1:1101:9586:160203#0/2
TTTTGGTTATACTACTGCAATGGCCATTGAAGAGTATCCTGAGACATGGGGTTCTGGATTTGAGGTTTTAGGGGGTCTTTTAGTAGGGTT
+
_Z^c``ecggW`]bfJb^^bggfffgf`SJP^[c[aXIY^c^aa[aXRXaeV_abgfh[b`dedRVbc^bZ^Z_]XX^_bbTXYZRYW]^
@FCC0YMTACXX:1:1101:7541:160998#0/2
CGCAGGTCCATTCGCCCTATTCTTCATAGCCGAATACACAAACATCATCATAATAAACGCCCTAACAACCACAATCTTCCTAGGCACATC
+
bbbeeeeeggggfhihihiiiiiiifhiiiiihihhifhiihihheghihgghhifiihhhgggeeeeecccbaccccdccccccccccc
@FCC0YMTACXX:1:1101:11379:160869#0/2
TATTCTGGCTACCCCAACTCAACCCCTATACAGAAAAAACCAGCCCTTACGAATGCGGATTTGATCCCCTAAACCCTGCTCGCATCCCAT
+
___cceeceggcgabdZecXefZeegafc`e`cedfZc_egdgXZZedcgfbdh__`daa`bZZ_Zbb_ccbccbaabcYbaca_T]a]Y
@FCC0YMTACXX:1:1101:5291:161104#0/2
CTATGATGGACCAGGTGATGAATAGTGCGATTGGAATGAATATTATGGAGAAGTAATCTAATTTGAAGCTCAGTGTTAGGTCTAGTGTTT
+
___cceeeggggfiibcaghdbgXd[eegYe\ffX[cgddffhchhiffh^ac^eYcefgd_cfhhfa]VbVbV_bg]bdd]bac]aVR]
@FCC0YMTACXX:1:1101:14404:161217#0/2
TGGGTCGTTTAGGAGGTTGGGTGAGAGTAGTGTTAGTGTTGCTAGGATAAAGAGAAGGAGGACTAGGCCTAGGATGTCTTTAGTTGTGTA
+
a_be`cccggaegggibeghiH_^fae^^ecccgce[ffhfffaefegfhggdb_egffgggggeeecedddbbbb]]b_b__]]`b_b`
@FCC0YMTACXX:1:1101:17618:161161#0/2
TACCTGACTGGCATGCATAATAGCCTTCATGGCAAAAATACCCCTATATGGCCTACACCTGTGACTTCCTAAAGCCCATGTCGAAGCCCC
+
__bcceccgeegcdgfffif_Xe_dddfhfdgcbghfhXcge[aff`ffb_aedfcfedbg_`eYeegfddgffgggecdZZ\\\P]`aa
@FCC0YMTACXX:1:1101:5727:161389#0/2
TGGATCGGGGTTTATCGATTACGGAACAGGCTCCTCTAGGGGGTGTAAAGCACCGTCAAGTCCTTTGAGTTTTAAGCTGTAGCTCGTAGT
+
__beeeeegg_^ehiiidhiiiiiiihbfgfdhhffhchhiehN_W_cddc_baaZ\^__cccccbYSWSYb__b]```Y]`cbbaBBBB
@FCC0YMTACXX:1:1101:13569:161305#0/2
GCCTGGTTCAATTAAGCACTCTATTCTTAATTTACTGCTAAATCCTCCTTGGGCCCTTAAATTTCATAAGGGTTTTCGTGGCATTTTCTG
+
__a^accccgaggbgihhdghiiiiiifgghhagaffdffhdfbde_eghdbfhh[c_aIW\aace`bSMH\M\_d`S`b[FVZ_bddZ_
@FCC0YMTACXX:1:1101:12527:162075#0/2
GCTAAATCATAGGCCAAACCCTATATATCTTACATGGCCCACCCAGTTCAACTAAGCCTGCAAGACGCCACATCTCCTGTTATAGAGGAA
+
a__ecccdgggfgiiiiiiiiihiiiiiiihiiiihiRcghiiiffcghidghhiihhiiiiiiiiigfeeeedddddddccY`bbbaac
@FCC0YMTACXX:1:1101:9560:162412#0/2
GTAGCATGGTTGTGGGGATAATTATTTTTAGCATTGAAGCAGGTTTAGGTTGTGAACATAATCTAGTCCGTATGTATTGGAGATTGAGAT
+
_^accddegeggghihiefffdhffiiiib_ffgfffghfggceghffhgaeegfhhhfhhf`dhgffggdb^bZaccddbb]_`Z_`Z]
@FCC0YMTACXX:1:1101:19525:162299#0/2
GATGAGCATAAGTGGTAAAATGGCTGAGTAAGTATTAGGCTGTAAACCTAAAGATGGGGGTTAGTCCCTCTTTTACCAGCTCCGAGGTGA
+
_bbeeeeefggg`dfbfgihiiiiiifgXbgfYg_eeggdhfbdghfhdgcggd`ffghg_ddggggeeceeedcbddca`bbaNZ_R^Y
@FCC0YMTACXX:1:1101:20692:162256#0/2
TTGTGTTGTTGGATGTGGGGAATAGTGTTAGGGAGGTGGGGTAGATTAGGCGTATATAAAAGTATAGGTTAAGTAGGGTTTTGATAGTTA
+
___cccceggfgegddghhaeP`^bbe^dbfgeIY^HOHGVFFLWV\\ZZbZTT^RZ^aVZ_U]bYZ`BBBBBBBBBBBBBBBBBBBBBB
@FCC0YMTACXX:1:1101:4890:162684#0/2
TCTGGTATTACTAACCACTCTAGAAATTGCAGTAGCCCTAATTCAAGCCTACGTCTTCGCACTCTTAGTTAGCCTTTATCTACATAACAA
+
^^_ceccecgageff_ghfhha`[eedgfacfbdfffffhfhghefffffegdcfbfgbfgihfdfhihidgcd`^a]bbcdcdZbbd`b
@FCC0YMTACXX:1:1101:12438:162695#0/2
ATCTAATTTGAAGCTCAGTGTTAGGTCTAGTGTTTGGGTTATTATTCAATGTCAGCTCCAAATGGTTGTTTCTTGGTTTGAGAAGATGAA
+
W\^cccZYQK\`aX_bb][S`hb[eb[JJ`e_ghhi\a^H^[eIX^[cfI^^cI^XIX^RINW\HMHGTG_`bffY\Q\ZHTG^_G]`Z`
@FCC0YMTACXX:1:1101:16329:162706#0/2
ACACGAAACAGGATCAAACAACCCTTGCGGAATCTCCTCTGACTCGGACAAAATCGTCTTCCACCCCTACTACACAATTCAAGACATCCT
+
Z^_cccee^e^ee_^Ydfedghi`dfff_Ufef]cfdaeSaaeagfbfdSUV^d]aGGMGMU``_RWZKTT]bbcGWGGGJSY`RX_b]]
@FCC0YMTACXX:1:1101:5626:162894#0/2
AAGCCTACCGAGCCTGGTGATAGCTGGTTATCCAAGACAGAATCTTAGTTCAACCTTAAGCTTACCTACAGAACCACCTAATCCCCCTGT
+
_bbeeeeefggggiiiiaghiiiiiihdgfhhihihiiiihhiiiiiifgfhgiiiihfiiiiiiihiggeggeeeecdccbdcbcaacb
@FCC0YMTACXX:1:1101:6697:162860#0/2
AGTTGTGGAGGCAGTGATATGTGCTTGTGAGATTATTTTAGGTATAGATTTTTCTAGTCATGTCGAGTCTAGTAGGAGAAGGGCTAAATT
+
^__ccccecggggabece]ecbgggfhdgfg_ddeffhifgh^cd]bcffaefdhbd_cffhffieg\ebbdcdghd\\\bd[^]_bdbc
@FCC0YMTACXX:1:1101:7449:162857#0/2
CTCCCTAACACTATTCCCCACATCCAACAACACAAAGATAACATGACAACTCGAAAACACAAAACCCACACTCCTTATCCCCCCACTCAT
+
a_beeeeegggfgiifhiifihfiiihiiihihfhiihfghiihihiiiihiihifghiihhiggdddeacdbdbbbcbb`accacab`b
@FCC0YMTACXX:1:1101:20297:163135#0/2
AACCAAACCTGTGCCAAAGCCCACTTCATCATTATATTCGTGGGCGTAAATTTAACCTTCTTTCCACAGCACTTCCTTGGCCTGTCCGGA
+
___cecaac^b[bfgggfafcce_dag_gg_eg_fhdc_cgfe[_`UZegecf_f\]bZ_\_f]^bH\`Z^acddb]]_`GZ_^ZGY^BB
@FCC0YMTACXX:1:1101:1927:163778#0/2
AATAATTAATCGCTCCTTCATTGATTTACCCACCCCACCCAACCTCTCCATGTGATGAAACTTTGGCTCACTTCTTGCAGCCTGCCTAAT
+
__^cacce[eeP``bc_egbag][]e_bdfa]fffa`fac^cffWcW\HHMNN\_]YZ_Y__M_Vb_^HH\Z_YbcHHUZ]`_`Z\ZZT_
@FCC0YMTACXX:1:1101:4308:163978#0/2
CTGTCAATGGGGGCTGTGTTCGCCATTATAGGGGGCTTTATACACTGATTTCCTCTATTCTCAGGCTACACACTGAACCAAACCTGTGCC
+
a_beeceeggegehhiiiiiiifhfhhfdfghhiihhhihffffhggcgggeeeeeedddcddbcbccbbbccbbbcccacaccb``bbb
@FCC0YMTACXX:1:1101:8508:163993#0/2
CTTCTGTAAGCCACATAGCCCTTGTAATTGTAGCCTCCCTCATCCAAACCCCCTGAAGCTTTTCCGGCGCAACCATCCTTATGATCGCTC
+
a__e`dccagggcggcgdghhhagbd``bdegaeecefhidbe_ff]edgcdf_b\a]_efhffffagab]U\`abc_`YbY]bc__ac`
@FCC0YMTACXX:1:1101:20527:163954#0/2
TATATGGGCATAGTTTGGGCCATAATATCAATTGGGCTCTTAGGTTTTATTGTATTAGCCCACCACATGTTTACAGTCGGCATAGCCGAA
+
___ecdcZeccJ`edgbPYR[b^d^dSJ[QYP^adcHH^cc^IYYafaI^a^c`eINWHWa\`_fed]b_dbgbgY`d[aBBBBBBBBBB
@FCC0YMTACXX:1:1101:2302:164229#0/2
TAGGGTTAATCGTGTAACCGCGGTGGCTGGCACGAAATTGACCAACCCTAAATATAGCATGGCTTAGTTGAACTTTCGTTTATTGCTAAA
+
^[ZZcQac^ceZe`[^dc^ea__WObcccaZf_cf^`GW\_S_fg`FZU``^V\VRZHZHZZ_bdBBBBBBBBBBBBBBBBBBBBBBBBB
@FCC0YMTACXX:1:1101:17705:164195#0/2
CTTTATAACAATCCTCCTACAAATCACCCTAATCCTGGCATTCATGGCCACAGAACTAATTATATTTTACATTCTATTTGAAACCACCCT
+
W\^a^ca^c^eegi_^b^dgh_bag_^bJ`ZHY^ba]IY^^aXIIOOOXX^GOWac[\HWb_\_e_`eegfc`fY\bd`M\V\`^^BBBB
@FCC0YMTACXX:1:1101:4947:164307#0/2
GGAGGCCTTGGTATGTGCTTTCTCCTACAATGTAACGCCATCCTTTTTGTAAGGTTAGGGTGTTGGGTAGTAGGCCTTGTATTAGTAGGG
+
JPJS\c\cYbZ^JKJKQ[[eaJKKJJJQJQ[bfI^bHHY^HaHO^SIOGOXacbebebBBBBBBBBBBBBBBBBBBBBBBBBBBBBBBBB
@FCC0YMTACXX:1:1101:17980:164327#0/2
TCTAAATCAAACCATTTTCACGGCCACACGACCAGGCGTCTATTACGGACAATGCTCAGAGATCTGTGGCGCAAACCATAGCTTCATACC
+
bbbeeeeeggggghiiiihiiiihhiihiihiiihihh`fgibgfhhhVa`dcbeeeebdddccdccccaacccacccbbbbbccccbbc
@FCC0YMTACXX:1:1101:1500:164603#0/2
GGGTGTAAAGCACCGTCAAGTCCTTTGAGTTTTAAGCTGTAGCTCGTAGTATTCTGGCGAGTAGTTTTGTTATCTAACTACTGAGGTTTA
+
___cccdaS`caecebdbUbQ`e^bbb[cIYIY^^cb^cg_dbfceHVcZa^bWa[eaeedLG\V^cbaMZHUUZUZ_`BBBBBBBBBBB
@FCC0YMTACXX:1:1101:18882:164571#0/2
TTTCTGAATCAAACAGATTAAATGCAAGCCTGGATCTACCCAGGCTTCGCCACCAAAACACTCTTCCTAACCTCCCTGTTCCTATGAATC
+
[a_eeeeeffcgaddfRdgdghghihifffhfhb^egh]abeghhggfiO^eegghidffhihhheegeg_ceeebb]]_T]`Zbbbcbb
@FCC0YMTACXX:1:1101:19038:164693#0/2
AATCACAAACCTACTATCGGCAATCCCGTATATCGGAACCAATCTAGTCCAATGAATCTGAGGAGGATATGCCATCGACAGCCCCACCCT
+
_b_eeeeecgegchhihhffifhdhihi^beg]fcgfffhhihfffg[\bZ__gfdffdfd`dd^aacbYRZ_bd]^Z]_\a`W\^a[a[
@FCC0YMTACXX:1:1101:6296:164835#0/2
AGGTAAGCTTAAGGTTGAACTAAGATTCTGTCTTGGATAACCAGCTATCACCAGGCTCGGTAGGCTTGTCACCTCTACCCAGAAATCTTC
+
_bbceeeegggggighiiiiiiihfighigghfghhfgffhhhegghf`ccfgfghghhhZ\dghhggd_dde]]ZRZ`b]ZQZ]TZT__
@FCC0YMTACXX:1:1101:19786:164753#0/2
AAGGAGGGAGTCGAACCCCCTAAAACTGGTTTCAAGCCAGCCCCATAGCCCCTATAACTTTTTCAACAAGGTATTAGAAAAGTCATTTCA
+
^[_cP\_ce`^cefdgf^b[Ub^bIXce_XaaghS^cfgiiiVSTH\ZRbb\`b^bbZRM^ab]RU]]ZTTGZ]]aZ`ccXKKKZZZ]_b
@FCC0YMTACXX:1:1101:13719:165264#0/2
GGGTGCTTCAAAGTATTCTGAGATTTGTAGTAGGGTGAAATAGGTGCCGAGTAGGATTGTGATGAGTAGAGCTTGGATTGTTTGTTTTCG
+
^[[ccccage`ccY`dffedh`dghhf`ddeaggd^^_eeceghfcaff_UGXaebaS\MH_egS\W\__\_cgbdV\_cZZ]MMU_`BB
@FCC0YMTACXX:1:1101:15010:165474#0/2
TCCCGAGGACTTCAAATCCTACTTCCACTAACAGCCTTCTGATGGTTAACAGCAAGCCTTACTAACCTTGCCCTACCCCCCACTATCAAT
+
___eeceeegggghiiiagfhhifif_effhffghhfhhhhfddgghghihieiiiiiiiiiiihifeeggggeeeedcccccaXbbbbb
@FCC0YMTACXX:1:1101:9312:165785#0/2
GCCATCGGAGATGGTGAAGGGTGCTTCAAAGTATTCTGAGATTTGTAGTAGGGTGAAATAGGTGCCGAGTAGGATTGTGATGAGTAGAGC
+
__beeeeeeecggheghhihhegbghhhhihegfihihhfac[efcaeefcegXabgbghfhZbegf`dTaceZZ_b]b[_`]bGT]Z]_
@FCC0YMTACXX:1:1101:9720:165859#0/2
GGCCACAGAACTAATTATATTTTACATTCTATTTGAAACCACCCTCATTCCCACCCTAATTATCATTACTAAATGAGGCAACCAAGCAAA
+
bbbeeeeegggggiiiiiiiiiiihhiiiihiiiihfhiiiiiiiihhhhhhiiiiiiiihiiihiiiiiiiiiihggggeeeecdcdcc
@FCC0YMTACXX:1:1101:9569:165880#0/2
GTGACCTTCATTAGGGTTTGCCGAAGATGGCGGTTTATAGGCTGAGGAAGAGAGGGAGGGGCGGATCGGGGTTTATCGTTTATGGAACAG
+
\Y\\aY`YJJ[bK[b_[Z`daJHaWHHIYIP^OOMM\bSHWH\G__G\U\_GVT^^BBBBBBBBBBBBBBBBBBBBBBBBBBBBBBBBBB
@FCC0YMTACXX:1:1101:11868:165961#0/2
ACAACAAACCTCCCAATAATAATCAAATCGACCATCGCCTTTATTATTATCCTAATTCTCAGTCTAACCTATGAATGAACCCAAAAAGGA
+
bbbeeeeeeggggiiiiiiiiiihiiihiiiiifffhiihhhghihhidgfgfffdhdghfhhiihihggffgeeeeeedbbccccca^a
@FCC0YMTACXX:1:1101:9870:166438#0/2
TCCCTAATCGAAAACAACCTACTCAAATGAACTTGCCCTCGTAGTATAAACTAATACACTGGTCTTGTAAACCAGAAATGAACACCCTTC
+
___eecacegggehifhhhcdgfhhhfaddgfghafhhgih^c^^a_cfeaabegfiiifghffhgiffgffgedaa^^bbdcdbac`bb
@FCC0YMTACXX:1:1101:13061:166319#0/2
ACCACTAATCAACGCCCATAATCATACAGGGCACCCGCACCAATAGAAGCACCTCGAATCAATCCTGACCCCTCCCCCTCAAAAATCACC
+
bbbeeeeegggggiiiiiiiiiihiiiiiihiihiiiiiiiiiiiiiiiihhiigggeeeeeddddddccccccccccaaabbbc[bc]`
@FCC0YMTACXX:1:1101:2503:166562#0/2
ACAACACCCGTCCAAAAAAGCCTTCGATACGGAATAACACTATTCATCATCTCAGAAGTATTCTTCTTTATCGGCTTCTTCTGAGCATTT
+
___cccea`eeggaafgfgfcffhfgifhhiiihhhhhiagbghaffffdcgfbbddg`dggegeV^_cdb_^W__aZ_bY]GKT]b`bb
@FCC0YMTACXX:1:1101:14399:166732#0/2
AAAATTACTAGGCCACATGCAACTACGAAAAGGACCCAATATTGTAGGTCCATGTGGACTATTACAACCCTTCGCTGATGCCATAAAACT
+
bbbeeeeegggfgiigfhihiiiiiiiiihiiiehiiiiiiifbhhhhcfeghhegfghhhhidhhhhggffeeec`bdccccbcbcccb
@FCC0YMTACXX:1:1101:1965:166854#0/2
CTTCTCCCTCCACCTAGCAGGTATTTCCTCTATCTTAGGAGCCATCAACTTTATTACCACTATTATCAACATAAAACCTCCCGCAATATC
+
b__eeeceeeggghihfhhii^eefhfhiiifdfgaefhbcdb`cgehhffffhihffegfafg_egdfhiibcdVcdggfeeccacbba
@FCC0YMTACXX:1:1101:8544:167067#0/2
ATGAGGTTCGGGATTTGAGGGTTTTAGGGGGTCTTTTAGTAGGGTTGACAATGGAGGTGATATTGGTTTTATGGGTTTTAAGGTTGGATG
+
YWZPacQ`bYbU^H`bd_f`JYbeeb]RbfgGV\\[[egHM_edV_`Z^RVVVVVZPKZZZGGZ_ZLKGTKY]bab^_[GJ]GY_baSYY
@FCC0YMTACXX:1:1101:15828:167132#0/2
TAAATAAGAGGTGGTAAGCCTCTATGGTTAGATTCACAATCTAATGCTTTAGTTAAACTATATCTACAGGAGGTAAATCCCAGGATGCTG
+
J\ac^Y`ZeeeJ`Ya^^_RJ`[JR`a_`d`d^dffegXebe^fdhhIYOIO^cfaIWX^e[^WbfgghfXGZ`L\HV^^R\HM^abBBBB
@FCC0YMTACXX:1:1101:8247:167278#0/2
CTAACCTATGAATGAACCCAAAAAGGACTAGACTGAGCCGAATTGGTAAGTAGTTTAAATAAAATAAATGATTTCGACTCATTAGATTAT
+
bbbeeeeegggggiiiiiiihiiiiiiiiiihiiiiihihhiiiiicghihghgghiihiifhiiiiiggggggfeeeccdddccccccc
@FCC0YMTACXX:1:1101:13119:167738#0/2
ATGCGATAAGTGATTTTAGATCTGTTTGTCGGAGGCATGTTAGGCTTGTTATGATTATGCCCCATAAGGATAATATAAGGAATGGGGAAG
+
___eeecefg`ee[eghhfffbgf^_[ee_fgbeeff]cehhdfdXeU\e\WaHW_eg]HV_cgdefdedbdecedc]GUU]TZ]^BBBB
@FCC0YMTACXX:1:1101:13476:167652#0/2
TATACCTAAAATAATCTCACAAGCACACATCACTGCCTCCATAACTGTAACCACCCAAAAAGGCATAATCAAACTCTATTCCCTCTCTTT
+
bbbeeeeefgfgeiihihihihhdiiiiiihhiihhhiifiiifiiighffhgfhhhihfffdggihfhgggfgeeeeeecbbdbbbbbc
@FCC0YMTACXX:1:1101:4580:167990#0/2
TGTTAGTGGGTCGGAGGATAGGTAGGTTGAGTGATTGAGGAGGTTGGTGTTGGTTTGGTTGAAGAATAGTAAAGGAATGAGGCTGATAGT
+
a_aeeedefeeggibddbffghbcfh^afae^c_ehhdgh[egU\\`LT\ZGUZ`daaZ^`ZZ__XZ`]ZZ]b_babR]]Y^[W^GY`_B
@FCC0YMTACXX:1:1101:10558:168009#0/2
CCTAGTATTAGTAGGGTGGTAGAATAGAAGTGAAATCACATGACTAAGCCAGATGTTATTAAGAAGGCTGATAGAGCTCCTGTCAGTGGC
+
_a_eeccegggegghhJ`dffffdgghhhhdfgfg_ghcbadghffhdhihhfhhhhfhhfhhhiihiihhiihggggggbcaccdb`bb
@FCC0YMTACXX:1:1101:17665:168106#0/2
GTAACGGAATCGGGGGTATGCTGCCCGGATTCATAGGAATAGGGAGGTTAGGAAGAGTGTTTTGGTGGCGAAGCATGTTGTGAATAGTTC
+
b_aeeeeeggggghih_ebghhfihhiifffhdggff^ceceeeX`_KZZ\b_baa_]]Y]`baa^^aacaaccc`bR_YX^S]Y_bYa]
@FCC0YMTACXX:1:1101:20702:168045#0/2
TAGGATTGTGTATGCAAATAGGAAGTATCATTCTGGCTTGATATGGGGGGGAGTATTTAGTGGGTCGGCTGGGATGCAGGTGTCTTGGTC
+
\^_cacacc`e]eSbdgf_bcbbJ`^d]Xeh[edbR_e`HY^cegSaedBBBBBBBBBBBBBBBBBBBBBBBBBBBBBBBBBBBBBBBBB
@FCC0YMTACXX:1:1101:6578:168369#0/2
TTGTATGATTATGGGCGTTGATTAGTGGTAGTTGCTTGTTGAACACTATTTGTTGGTGAGTATGTTGTGATTGAGCTTGTTCGGGGTAAT
+
\JJSSQ`cSbec]fa]_f_cXb[JQ`dHb[[cIPI^IIO^YaeRX^cZSX^S^BBBBBBBBBBBBBBBBBBBBBBBBBBBBBBBBBBBBB
@FCC0YMTACXX:1:1101:4924:168504#0/2
CTTCTATGGGGTCTAGAGGGGTGATGCCTGTTGGTGGTCAATGGCCTCCTAAGCAGGGTGTTGGGGCAAGGCTTGAGTGGTAAAACGCTC
+
bbbeeeeegggeghfhfghii_dffghiiifhiiaegcffhhiffhefhfiihhdgfgM^\acccca_ccccbc_GYTY^JYY_b]_X^a
@FCC0YMTACXX:1:1101:17876:168741#0/2
AATAGGCCTCCTATTTTTCGAATGTCTTATTCGTTGTTTAGGTTATGGATAATGGATCCGGAGCATATAAAAAGTATGGCTTTAAAGAAA
+
bbbeceeefgggaghihigfegdgdgcgcgbffd`Zbegcffcfgefdbg^ec]edgfhdhffagffedddggYV_]^baddbZ_b``ab
@FCC0YMTACXX:1:1101:18444:168652#0/2
GGATGTTGCGGGTTTTAGGGGTTCTTTAGTGAAGAGTTTTATGGCATCAGCGAAGGGTTGTAATAGTCCACATGGACCTACAATATTGGG
+
___ecccdge`ecgghdgfhi_edhiiffcghiifeWafghhddgheiffbfdg`ac^_]`bbccGGLZZb`bbb_bbb]Y_bYY]a_Y[
@FCC0YMTACXX:1:1101:4121:168781#0/2
TATTTTCAGTTTGTTTGTTATAAGGGTGAGGTCTAGGGCTGCTAGGGAGCCTAGGGCAGTTGCGCATAGGGCTGAGGGTTTTAAGTAGAG
+
__^ccceecceeg^ebd^^Yhghgfdbdcd`bced]dgX^ebggcfH^c`^Zefebgcfbcf`fg[a^cZQZ]`acBBBBBBBBBBBBBB
@FCC0YMTACXX:1:1101:4494:168772#0/2
GAATGTAGTTGTCTGGGTCGTTTAGGAGGTTGGGTGAGAGTAGTGTTAGTGTTGCTAGGATAAAGAGAAGGAGGACTAGGCCTAGGATGT
+
a_beeeeeggggghiiiZedefhhhhbeg^ebghO^^e[cX^cWaaecf\a_efgddgfbggfgedZ^bcdacba^bbcccb`bbbYY`Y
@FCC0YMTACXX:1:1101:11718:168839#0/2
CACAATAACCACAGGCACACTTATCACAACACTAAGCTCACACTGATTTCTCGCCTGAGCAGGTCTAGAAATAAACATACTAGCCTTCAT
+
bbbeeeeegggggiiiiiiiiiiiiiiiiiiiiiiiiiiiiiiiiiiihihiihiiiiiiiiiiifgggeggeeeeeeddddddaccccd
@FCC0YMTACXX:1:1101:15431:168819#0/2
ACATTGGTCTCATCCTAGCCATAGCATGATTTCTCCTACATTGCAACTCATGAGACCTCCAACAAATACTAGCCCTAAATCTCAACTCAA
+
___eeeccggegfhhhhdghfhihhiibbghfh_efghiffdbghaffhhbgdgfhiifhihideeeghfhhibgddgdddgeedceddb
@FCC0YMTACXX:1:1101:16236:169179#0/2
GCTAGTACGCCTCCTAGTTTGTTGGGGATGGATCGTAGGATTGTGTATGCAAATAGGAAGTATCATTCTGGCTTGATATGTGGGGGGGGA
+
bbbeeeeegggggiiiighihfghiiibdgh_eggefhhcfhfcgbcdgeghf]bfhgfgVbfgggg``geeee[MZUZ_GTZ]acBBBB
@FCC0YMTACXX:1:1101:19560:169009#0/2
GCTACACTTCATGGGGGCAACATTAAATGGTCCCCAGCAATACTTTGAACCCTAGGCTTTATCTTCCTATTTACTGTAGGAGGTCTAACC
+
__bee`aae^eegff`efgdhf`eghhbfbaf_fffhiffgdffbfhbghfdfhffhhg_dggfgeacdb_bb`dd`bdY_baGX]bc_^
@FCC0YMTACXX:1:1101:14314:169298#0/2
ATAGTGTGTGATTTTGGATTAATGTGTTATTTTCTATTAAAGGGTGGAAGCGAATGAGTAGGAATGCTCCAGCAACGACTATAGTGCTGG
+
J\Ya`cc]be]cgfhihdbgccegbb`ebdagh_^^Xd^^edXc^cdc_gd_^`fbfghicgfcf\Sb`gdddcdca`XZ_bbcb__bcc
@FCC0YMTACXX:1:1101:8158:169819#0/2
AAGCCCCCCCACAACTTAAAACAATCACACAACCAATTACACCACTAACAATTAACGCCAGACCCCCGTAAATAGGAGAAGGCTTAGAAG
+
__beeeeegggggihiiiiiiiiiiiihiiiiihihhihhhihhhhfgbdgeeeeeeccccccccccc_cccddccccaacccccccbbc
@FCC0YMTACXX:1:1101:8279:169966#0/2
TCTAGTGTTTGGGTTATTATTCAATGTCAGCTCCAAATGGTTGTTTCTTGGTTTGAGAAGATGAATAAAGTTGTTGAGGGGAGGCTGATG
+
a__ccccaeggggeghihhicghfihegghiiiiiddffhXcefghhihegcdgfaeWae`ffZbefghg\cfdbg`deec[_a\^aT_b
@FCC0YMTACXX:1:1101:11634:169834#0/2
GGGTTCATTGCATAGGTGGTACTGGCTTGCTATAATCATGAGGGGTAGAAGGCAGATAGTTAGTGTTAGGAGGGGTGTTGGTAGTGGGTC
+
[Z^`acdegaceca^c`daggddggghePbS^bfffc]P^a^I^_HHNOaXGWedGMM\ebHH\\V\_bdHVYabBBBBBBBBBBBBBBB
@FCC0YMTACXX:1:1101:14813:169930#0/2
TACCTAATGCCCTAATCAACTTCAATCTAGGACTCCTATTCATCCTAGCCATATCTAGCCTAATTGTCTACTCCATCCTATGATCAGGAT
+
^[Z^\``^[J`c[`bSdegcgbXY`SJ[`cJ^baZef^e`_aea]XX^I^I^aSa^ef`_cgfW\HaeggefZbggfUVS^\`]`dgdce
@FCC0YMTACXX:1:1101:19367:169808#0/2
TAACAACACTTAATGACCCACCAGACCCACGCTTATCACATAGTTAAACCCAGTCCCTGGCCACTGACAGGAGCTCTATCAGCCTTCTTA
+
___eeeeeggggegddfgfhhfhffhhbg_bbeaYafgfhfhdIacgh]eedbeegfdfU_bdg`_cbbd[`^a_bbbcbcc]X`bR]b`
@FCC0YMTACXX:1:1101:8678:170107#0/2
CAGGTACGGCGTCTGTTTTTAGGCCTAGTGTGGGGATAGTTCATGAGTGTAAGACGTCTTGAGATGTAATTATTATACGCACAGGAGCTT
+
^a_ecceegggeghhghhhiihiiihhicfXcfhiGZaf\efghgbgb\\bdbdeg`acce[b^``bYabcc`bbcbbcc^aabcaWP[b
@FCC0YMTACXX:1:1101:10642:170042#0/2
AATCCCCTATCAAAATCTACTTATAAGCCAAAACTTAGCCCTCCTTCTATTAGACTCGACATGACTAGAGAAATCTATACCTAAAATAAT
+
^_aeadceccccagdfbfhfgdd`ch_c^egfhc_]efffifhhfhhihecfdaegffgi]`e`gfhcfghedgdggddeedddbd_dc]
@FCC0YMTACXX:1:1101:1665:170314#0/2
GAAACCAGACGAGCTACCCAAAAACAGCTAAAAGAGCGCACCCATCTATGTGGCAAAATAGTGGGAAGATTTCTGGGTAGAGGTGACAAG
+
bb_eeeee^egggihhiidfffg^dgffghihiSZ^cfghaghhdfbdfgdgcgdgb_ab_Zaabadccccbcccccbb[`ccGX]`b_B
@FCC0YMTACXX:1:1101:7316:170318#0/2
GATGATTCAGCCGTAATTTACGTTTCGGGTGATATGTGCGACTGAGGAGAAAGCGGAGGAAGTATCTGGTGAGTAGTATATTGCTAAGAA
+
__aeecdeggfggfhfchhiiiefhifhicffacfgcgafgdfabcfffffffhigde^^`\GT]]bcc`[GXKZ`T]_b``bbbcccbc
@FCC0YMTACXX:1:1101:11217:170454#0/2
TAACACTAACTATCTGACTTCTACCCCTCATGATTATAGCAAGCCAGTACCACCTATGCAATGAACCCCCCTCACAAAAGAAACTTTTCC
+
bbbeeeeefggggiiiiiiiihhhiifhihihiiiihifgihhiichghifhghghhiffhhffhhiihieecacdd^`bccbbcbbbcb
@FCC0YMTACXX:1:1101:15456:170312#0/2
ACGAAATTGACCAACCCTAAATATAGCATGGCTTAGTTGAACTTTCGTTTATTGCTAAATACTTGTCACTGCTGTCTCCCGTGGGGGTGT
+
___ecccdggcccfhhfiidgegffhfhfhhhidafghhfff]ceef`ghffgfhhhiidghdfgfhbfd`cbcdb`deeeGR[W]\FT[
@FCC0YMTACXX:1:1101:20300:170403#0/2
TTAACCCTAGCTAATAGGAACCGGCGTAGAGGGAGTTTAAGATCTGACATAATAAAGCTAAACTCCATCTAAACTGTAAAACTCTAGCTG
+
___cccacggacghibb_hghbf_ef_eH^^]eGGVa[Wbfffghghdhffhbg`Z`_RZbcce]_ZZRG]bbbb`cbc]_Y]`Y`bb]Y
@FCC0YMTACXX:1:1101:2407:170505#0/2
CGGGGTTTAAGTTTGCCGAGTTCCTTTTACTTTTTTTAACCTTTCCTTGAGGCATGCCTGTGTTGGGTTAACAGTGAAGGTAGCATGGGC
+
_bbeeccegfgggiiiiibfeffhhiihhghfdgiiifffffhhhfdfd`bdbghgggggcdadecb\\\bccc]`bcbcT]bb]b_[``
@FCC0YMTACXX:1:1101:3056:170659#0/2
TGGCGACATTGGTCTCATCCTAGCCATAGCATGATTTCTCCTACATTGCAACTCATGAGACCTCCAACAAATACTAGCCCTAAATCTCAA
+
___ec`eegegggfhhhifhehihiieffbghhffhfffghhiiiiiiiifhgiiiiiiiiihihdhghhiegggggeeeebdd`dcb_b
@FCC0YMTACXX:1:1101:4183:170583#0/2
ATCTTACATTATGTCTGGGGGCTATTACCACCCTATTTACAGCCATCTGCGCCCTCACACAAAACGACATTAAAAAAATTGTAGCCTTCT
+
bb_ceeeeggfffgfgffghiiihfihgfcfhfdghiihhhiihgagfXedfgiigggggeeecdcbcccccccccccaccccc_bbbcc
@FCC0YMTACXX:1:1101:4582:170658#0/2
TTGAGTTTGCCGAGTTCCTTTTACTTTTTTTAATCTTTCCTTAAAGCATGCCTGTGTTGGGTTAACAGTGAAGGTAGCATGGGCTTGTTT
+
_b_ZcceegcgcH_Ybe^[Ybgc[bgaaaegfccd_ege[aeefacfaWd_egc\e_bffdP^adc__aYURZ_GTZZbcb\^``[_GY^
@FCC0YMTACXX:1:1101:7283:170558#0/2
GGGGGTTGGCTGATGTAGTTCGTTGTTGTTCAGCATCCTGATAGCAGGCTGTTGGAGATGATTGCTATTATGAGGGTTATGGATGCGGGA
+
^Z^ccO[`Ua^`JJ[JQ`QIPPHPHPHYY^XOIX^eg`eWWcI^[aaeFW\GM\__bVHV^M\Z^^_^R_ZZMU_BBBBBBBBBBBBBBB
@FCC0YMTACXX:1:1101:13175:170777#0/2
TCCAGCATTCCCCCCCAAACCTAGAAATATGTCTGACTAAAGAGTTACTTTGATGGAGTAAATAATAGAGGTTCCAACCCTCTTATTTCT
+
bbbeeeeegegggiiiiiihfhihiiiffhfhhhiihiiiifhhegghhiggfhiihiegdggfgeeeece]`ddddccccccbccdd`b
@FCC0YMTACXX:1:1101:14524:170997#0/2
GGGTTAATTAGTACGGGAAGGATATGACCAACATTTTCGGGGTATGGGCCCGATAGCTTGTTTAGCTGACCTTACTTTAGGATAGAGTGT
+
^[_`cccdgeebbfffhcdfggfgfghX^egfhffffgff[eGVabfhG\Za\aa[bbd_Zbbcc`bcbc^Y`_``b`Y_bGSY]YRY`_
@FCC0YMTACXX:1:1101:5608:171078#0/2
ATTCACAGCTGAATTCTACCAGAGGTACAAGGAGGAGCTGGTACCATTCCTTCTGAAACTATTCCAATCAATAGAAAAAGAGGGAATCCT
+
_bbeeeceggggagiddfibghdgd[bdghhidgdfhcfbhffgghhhfgfeaegdfhhffhhhhS\egfhiifbdgbgccec`b_]]`b
@FCC0YMTACXX:1:1101:19901:171110#0/2
CCCACCCAAAGCAAGACACTGAAAATGCCTAGATGGGTTTGCACACCCCATAAACAAATAGGCTTGGTCCTGGCCTTTCTATTAGCTCTT
+
___eeeecgggfgihiiiffghihgag_ghfgdafhiegghiihihhhhfgdfhhhiiiedfddegeZ_cbH]`bbbcb]``bbb``bbc
@FCC0YMTACXX:1:1101:3553:171417#0/2
TCAGACATATTTCTAGGTTTGGGGGGGAATGCTGGAGATTGCGATGGGTGTTGAGGTGAATCATATGAGTAGTGCTAGTGTGAGGGGGAG
+
bbbeeeeefgggfighidhhiihiicccacccbccaa^bcccc_acccRY_^a`bcR[bbcccbbbdcc_bb]bbc]bY]S]Y`acccBB
@FCC0YMTACXX:1:1101:11029:171347#0/2
CATAATAAAGCTAAACTCCATCTAAACTGTAAAACTCTAGCTGATGTAAAATAAACTACGAAAGTGGCTTTAAAGCTTCTGAACACACAA
+
bbbeeeeegggggiiiiiihiiihhihiiegfffhiiihieehiiiihibfhiiiihiiiffhhfffihhfhfhdhhdgdgggeebcccc
@FCC0YMTACXX:1:1101:6029:171616#0/2
TGCATTACAACTCATGAGGCTTTCAACAAATATTAGCCCTAAACTCCAACTCAAACCTCCTTCCACTAATAGGCCTTCTCCTAGCAGCAA
+
a_b^accac^e]cbaefXY[d]bgffgffZ^dgX_XP^cgRZ[efdf``eX^acaf\eghgdbedgZbZ\S\ZMV^^]bacdbd[G]`]]
@FCC0YMTACXX:1:1101:12209:171607#0/2
GATGTCCTGATCCAACATCGAGGTCGTAAGCTCTATTGTCGATATGGACTCTAGAATAGAATTGCGCTGTTATCCCTAGGGTAACTTGTT
+
bbbeeeeegggggihiiiiighidfhghhhihfihiihgghghhiii]cfefgiihffdffhichhggeeeecdccb`bcc]`bb_cccc
@FCC0YMTACXX:1:1101:14613:171665#0/2
ACACATTCGAAGAGCCAGCCTACATTAAACTAGTTGAAAAAGGAGGGAGTCGAACCCCCTAAAACTGGTTTCAAGCCAGCCCCATAGCCC
+
_bbeeeeegggggiihhiiiiiiiiiiihiiiigfhhihiiicghih`ePaeffhiiggaeeeebdddbbacdccccccccac^bb_bbc
@FCC0YMTACXX:1:1101:17621:171533#0/2
TATAATATATAGTACTATATATGTTTAACTGTACATAACACATATCATTACATATCAACCCAACATTCTAGACAACATGCTTACAAGCAA
+
aaaeeec`begeegghiiihaghhiiiihidghifhhhiiiifghihhghghiiihhgghihhhhiihhiidhihhhihfgfhfddgecd
@FCC0YMTACXX:1:1101:19270:171507#0/2
TGCTACACTTCATGGGGGCAACATTAAATGGTCCCCAGCAATACTTTGAGCCCTAGGCTTTATCTTCCTATTTACTGTAGGCGGTCTAAC
+
bbbeeeeegggggiiiiihiiiiiiiiiiiifhiiihhiihiihfhhiiifhiegiiiiggggggeeeeeedddddddecccccRX_ccc
@FCC0YMTACXX:1:1101:3764:171855#0/2
CTCCCCATACCCAACGCTCTAATCAACTTCAACCTAGGACTCCTATTCACCCTAGCCATACTTAGCCTAATCGTCTACTCCATCCTATGA
+
_b_cee^cgfegehiiihhhgghffhhifffffffhiiiihiiihhhdfhcffffghiiiihihdhiegggfeecdcddbdccb^bccbb
@FCC0YMTACXX:1:1101:8241:171893#0/2
GCAAAATAGTGGGAAGATTTCTGGGTAGAGGTGACAAGCCTACCGAGCCTGGTGATAGCTGGTTATCCAAGACAGAATCTTAGTTCAACC
+
___ecaccgccee^fffadfdggfdeghhhcdddghhfhihhfffhhagfbg]_egghffghbgdeb]bcV_^cbdc__b`cb]bGZZ_^
@FCC0YMTACXX:1:1101:15188:171766#0/2
TGTAATTGGTTGTGTGATTGTTTTAAGTTGTGGGGGGGCTTATATGGGTTTAATGATATTTTTAGTTTATCTGGGAGGTATGATGGTTGT
+
ab_ceeeegbegcfbf[fihghiihdgfdg[afhihcaUac]``cccc]^_bbbb]__bbccc_bccb]]Y`cbbQ[aJJY`]b]bBBBB
@FCC0YMTACXX:1:1101:2610:172492#0/2
AATGTGTGATAGGGCGGGGGGCAGCCATTTAGTCATTCTAGGTTGGTAAGGGGTTGTTCAATTAATAGTACTTTGCGTTTTGAAGCAAAG
+
a_beccca]eeccaghiiiecUYacacccddcbcdddddcbb_b^a^]bbbaa[ac[^bcccdcccbY]_cY]bbY]O[]acccbc`bbb
@FCC0YMTACXX:1:1101:10061:172390#0/2
GTTGTTTGGATTTGTGAAGTATGGGGATGGCTGCTAGAATGAAGATCGATAGGAAGAGTGCTAGTACGCCTCCTAGTTTGTTGGGGATGG
+
^Z[cacace]ecgaYJQbbebageZ_Zeedg_fb`cc[egde`e_ffbaaaebab_Ze`Zedfhbdc\daQX^_]]MU]`U\`aac[WW^
@FCC0YMTACXX:1:1101:11127:172547#0/2
TCTTATAACCATAACAACAGCTTTCATAGGTTATGTTCTCCCATGAGGCCAAATGTCATTCTGGGGAGCAACAGTAATCACAAACCTACT
+
b_beeeeefggggiidhiihhiiihhiiiidffdbdehhhghhihgihfhhiihhfhhhhhfhfhhfhhfddge]ceceeedcdcccccc
@FCC0YMTACXX:1:1101:3535:173386#0/2
TAAAACCAAAAACTCCCTAGCCCACCTCCTACCACAAGGCACACCCACACCTCTCATTCCCATATTAGTAGCAATCGAAACTATCAGCCT
+
bbbeeeeeggcggiiiiihiiiihiifhiiiihhihiiiihhhfhhhhhieghfhhhigggggfeeecceeedddbccccccbccccccb
@FCC0YMTACXX:1:1101:20920:173280#0/2
AAGAATAGAGTGCTTAATTGAACCAGGCCATAAAGCGCGCACACACCGCCCGTCACTCCTCTCAAATATATTTAAGGAACATCCTAACTA
+
a__eeeeegfcegfhidhigfdhffffdghhiihd`ehhhhf]ghhadga[X\aaa`]^]bbcc]b_bbZZ_bbc]]bc[^_bbb_bc`b
@FCC0YMTACXX:1:1101:17823:173664#0/2
GTGATGAAGTATATTATGGATGCTACTTGGCCGATAGTGGTAAGGGGTTGGGTTACTGGTTCGCTTCCAATTCAGGTAAGGGTCAATAGG
+
_^_eeeaWececgha[eehfbg`ggbgh_bce`^dafS^^YOYa_egUaZ`aZZbcf_b^bdeea`[]Z]RZZ]_`bbb]]a^^^GGT_Y
@FCC0YMTACXX:1:1101:3193:173819#0/2
CTAATACTAGGCCTACTAACCAATACACTAACCTTATATCAATGATGACGTGACATTGTACGAGAAAGCACATACCAAGGCCACCACACA
+
a_beeeecgggggfgiihiiihhiiihiiiiihiiiiiigghghihhihhdggdhihhhhhhhiiiiiiigggggdeeeeccccaac`ac
@FCC0YMTACXX:1:1101:16021:174182#0/2
TGAGGTTCGCGTGGAGCTAGAATATTGAACGTAGGTGCGATCAACAACTGCATGTACTAGGAATCAAAGACAGGCGCATACAGGACGAGA
+
ZWacca\ccge[beVeXc[d[^d[Xbecc]_aR^cafce^ZV_e]_eg_cf__bM\^d]Z`Z_da]^`b__]^a^W\aNW]YYX^^TX_T
@FCC0YMTACXX:1:1101:4479:174415#0/2
AAAATTTCTATCGCCTATACTTTGTGTAGGTGAATGATTTAGTGTATGTTGGCTTGGTATTAGTGTTGATTATGCTTAGGGCTAGTATTA
+
_b_eeeeegcgggiihiiifhiiiggeghibfhhhiiihifgffehghfhdggfhhiaeghhhefgff`fdghbfhiidggdeeeZ_]bb
@FCC0YMTACXX:1:1101:10348:174362#0/2
ATGAAATGACTTTTCTAATACCTTGTTGAAAAAGTTATAGGGGCTATGGGGCTGGCTTGAAACCAGTTTTAGGGGGGTCGACTCCCTCCT
+
___cec`dgcggghdghiehhhihhd_e_[[_eHI_Yeebfghiiiihhcffff]\efSG_cgdQ`b`HVV^_ac^EHHOLO[HY^`ccX
@FCC0YMTACXX:1:1101:16124:174430#0/2
GGAGAAAATATTCATGTTACTTATACTAGCATTATTGCTTCTATATGGTGATAGATTAATCCAATGTGGTGTGAGGAGTTCAGTTATGTG
+
bbbeeeeegfggghihdgghghgiifhhhfhihhhgffiiihihghiibfghihihihdhhffhhiiihfebecgbbd_dfdgZ\dgegd
@FCC0YMTACXX:1:1101:16609:174503#0/2
GTTTGCAGTCCTTATGTATTTCAGAAATTAAGTGTTTCTACTTACTAAGGGCTTTGAAGGCTCTTGGTCTTGTTTAACCTAAATTTCTAG
+
_abeeeeccc`ecgdg``abd[eY^`dd^eSbJ[[[Zfg`ehhhd`cgX^cfghg]a[acZaaaeReW\V\eegcgSV__fbbVZ\^BBB
@FCC0YMTACXX:1:1101:8926:174916#0/2
TCTAACCATAGAGGCTTACCACCTCTTATTTACCGAGAAAACTCGCAAGGGCTGCTAACCCATGTATTCGTACCTAAAATTACGATTTTC
+
bbbeeeeegggfgiiiihihfhhfghhiihihhgfgdhhhhffhieffdgfffhihifgggeeeaccdcd_baccbccc_bbccc_c_bb
@FCC0YMTACXX:1:1101:15598:174765#0/2
TAGGGTGGGGTTGTTTTCGTTGATGTTTGTTAGAGCTGGAAAACGAGGTTGTCCTGTTAGGGTGAGGAGGATGGTTCGAGGGCTGTAGGC
+
___ecccefg_YbbcgZdffe_Z[^^^[aaaSaSaccfddggf`aaafFU\``dZabdbZb_GZGZ`_acG]]^`bBBBBBBBBBBBBBB
@FCC0YMTACXX:1:1101:14240:175185#0/2
TACCCATAACATGACTTTCCAAAAATAATACAATTTGAATCAACTTAACTATACATAGCTTAACTATCAGCCTCATTCCTTTACTATTCT
+
__beccdcgggfghihiiihiehfiiiiihhiihiiiihfhhhifiiiiifhgfhhdgfhhhiiihhhiiiiiigfhiiicgfggfgfee
@FCC0YMTACXX:1:1101:6961:175367#0/2
TGGATCAGGACATCCTAATGGTGCAGCAGCTATCAAGGGTTCGTTTGTTCAACGATTAAAGTCCTACGTGATCTGAGTTCAGACCGGAGC
+
__beccdegggffiiiiihhidcghif]eghfbdfhfgiR^cf_fhaacfcgcfhhgfihhhhhihifddecceeeebdbdbbccc\\ac
@FCC0YMTACXX:1:1101:7871:175262#0/2
ATTTTAGATCTGTTTGTCGGAGGCATGTTAGGCTTGTTATGATTATGCCCCATAAGGATAATATAAGGAATGGGTAAGCTATGTATTCTG
+
_a_ceccWccgg^aehfggdfghibha_cYaffcf]Wcaeg^ed]egef]bPaW_`cYRbccgfZcbgb^^bcdZZV]`_UUGLTZ_]]Z
@FCC0YMTACXX:1:1101:18291:175383#0/2
ATGAAGAATGTTGAACCGTAGATGCCATCGGAGATGGTGAAGGGTGCTTCAGAGTATTCTGAGATTTGTAGTAGGGTGAAATAGGTGCCG
+
bbbeeeeegggggiiiiigbfgdfghhihiicgeghh_cccfhh_cffhfiihheeghiiighcffgegbd`bdcc^a^]`b`b]LZ]`a
@FCC0YMTACXX:1:1101:4395:175538#0/2
CCAATACCAAACCCCTTTATTTGTCTGATCAATCTTAATCACAGCAATCCTCCTACTCCTCTCTCTACCAGTCCTAGCCGCTGGCATTAC
+
bbbeeeeeggfggiiiiiiiiihfhhihiiiiiihiiiiiiiiiiiiihiggihiiiihiiiiiiiiiiiiiiigegggeebcccbcccc
@FCC0YMTACXX:1:1101:7349:175605#0/2
AATTGGTATGAAGCTATGGTTTGCGCCACAGATCTCTGAGCATTGTCCGTAATAGACGCCTGGTCGTGTGGCCGTGAAAATGGTTTGATT
+
_Waccc^cggcgefhgfgfhhihddghdgfhfhhcgfhggd`dghaegfcea\eghfhhfehf\`d[a^^`aac^aacbbccb]_^a`bb
@FCC0YMTACXX:1:1101:13108:175697#0/2
GCTTTAAAGAAGGCATGGGTGCAGATGTGTAGGAATGCTAGGTATGGTTGGTTGATGCCAATGGTGATTATTATTAGGCCTAGTTGGCTT
+
bbbeeeeeggggfhhiiiiaffhhhihegebfhfhiiiifhhYafhicghe^cdeghhifgfghZcbbgcdegggffe_cded_bbdbbc
@FCC0YMTACXX:1:1101:15077:175740#0/2
GTTCTTTTGAGTAGGTTGTTTTCGATTAGGGAGGCCAGTGGTATTAGAATTAGAATTGTGATGAAGTATATTATGGATGCTACTTGGCCG
+
_^_ceedeabe[cdgbdgghhde^J`d_d]aI^[\cacae]I^c_adX^cefffbffbf`\bb_\]\_d`bgdddYY^a_c_R^bBBBBB
@FCC0YMTACXX:1:1101:15863:175680#0/2
GAACTAATTACTTTCCATGACCATGCTTTTATAGCCATATCTCTTATCAGCTTTCTAGTGTTATATGCCCTGCTCTCAACACTCACAACA
+
YYPacZZceYbeK^Q`ed_J[J`aSX`b[gJJQJQ^IY^fabffheefdaaXcafe`^ac_Yacb`fSHWMWee`ffcg`fgbH\`HMT^
@FCC0YMTACXX:1:1101:9512:175949#0/2
TTTGTTGTGAGTGTTGAGAGCAGGGCATATAACACTAGAAAGCTGATAAGAGATATGGCTATAAAAGCATGGTCATGGAAAGTAATTAGT
+
_bbeeeecgff`cefgfhgiihiiihihhhihdghhhieiiiiiifihiihfhiihfhhihfiiiiihbffg^dgedceeeeZb`bcdc`
@FCC0YMTACXX:1:1101:7631:176392#0/2
TCGGGATAGTAGTATGATACGGCTGTGAGTGCGTTCATAGTTTGAGTTAGCTAAGCAGAAATATATGGAAGAGGTGAGTCCATGGGCGAC
+
abbeeeeegggggiiiiiiiihiiighfh_fgfbagghfhcghhghfhfhgiiiiiiiihhiiiiiiifggegeZ_cebddddcccccca
@FCC0YMTACXX:1:1101:19635:176350#0/2
CCAAATGGTTGTTTCTTGGTTTGAGAAGATGAATAAAGTTGTTGAGGGGAGGCTGATGGTGAAAGCATATATTACGGTTGTTTTTACGTA
+
abbeeeeeeggggiihihigfgi`egfhfhhfghhhihbfgghidhhiicee`efbcfg_db``d^_cdcbcea`bcTZZFX[ba^b^[_
@FCC0YMTACXX:1:1101:3048:176708#0/2
AATTACACCACTAACAATTAACGCCAGACCCCCGTAAATAGGAGAAGGCTTAGAAGAAAACCCCACAAACCCTATAACTAATAAAACACT
+
bbbeeeeegggggiiiiiihihiiihhfhiiiiicghhhhdgfghifihfgghifggggeeeeccccccaccabbbbbbcccccccbccb
@FCC0YMTACXX:1:1101:13023:176665#0/2
TCAGACAAATAAAGGGGTTTGGTATTGGGATACTGCGGGGGGTTTTATGTTGATGATGGTGGTAATGAAGTTGATAGCCCCTAAGATAGA
+
a__cceeeccggaghhibe_egd[^aeagR^^cba`c^^daaEU^abbb]_b]bbYR]`GY^ORYY`bYYSS]]R]bYbbacabc`Y___
@FCC0YMTACXX:1:1101:18881:177123#0/2
TGACTACTCCTCTATATCTCTGTCTATTGATGAGGATCCTACTCTTTTAGTATAACAAGTACAATTGACTTCCAATCAATCAGTTTTGAC
+
bbbeeeeegggggfhiifhffhddgfhghidg_fghihihiiehghiicgfggfhhfghcfhifhhfghihgghhi[Vbgfdgdggfebb
@FCC0YMTACXX:1:1101:19403:177079#0/2
TTCCTACACGAAACAGGATCAAACAACCCTTGCGGAATCTCCTCTGACTCGGACAAAATCGTCTTCCACCCCTACTACACAACTAAAGAC
+
Za[c^cdecggfgf_gZZ[baafghfgh`ZXR^_^H_abgh_XbbgffifbdU\`gZac_^\^\_bbcbcY\_^[Ybb]XY^OY`bcbcX
@FCC0YMTACXX:1:1101:7877:177409#0/2
TCCCCCCCAAACCTAGAAATATGTCTGACTAAAGAGTTACTTTGATGGAGTAAATAATAGAGGTTCCAACCCTCTTATTTCTAGGACTAT
+
bbbeeeeegggggiiiiiiiiihghhiihhhhhh_gghfefhhc`dfhfhhhfhiihiigggdbddeeecbccc^bbbdcacbccbcccc
@FCC0YMTACXX:1:1101:9065:177324#0/2
AACTATCTTACCCGCAATTATCTTAATCCTAATTGCTCTTCCATCCCTACGCATCCTATACCTAACAGATGAAGTCAACGACCCATCCTT
+
__bcccceefeecffd_eggghfhbh_eg_e_fccedghfhfgXebfcfZ^cgeebe`_Zeedfggcdbd`bZ_cbab_a\_]^[b^[b`
@FCC0YMTACXX:1:1101:14351:177495#0/2
GAACACCCCGGCAACAACTATGGTACTGGAGTGAAGTAGGGCTGAGACTGGAGTTGGGCCTTCTATGGCAGAGGGTAGTCAGGGATGAAG
+
bbbeeeeegggfgiiihiihhiiffghihcg^egfhcghiiiihbgffhhgcfbghgggeeeeecdddcdcacccTY^]bbccc[^abb`
@FCC0YMTACXX:1:1101:20124:177251#0/2
CACTGCCATACTAATTCTAGTGACTGCCAACAACCTCTTCCAATTCTTTATCTGCCGGGAGGAGGCAGGGATCATATCTTTTCTCCTAAG
+
^PYacceceW[bKK`e[e[KRJRY[[J`eg`ef_^^cegSYXYY^^SOOX^^IX^BBBBBBBBBBBBBBBBBBBBBBBBBBBBBBBBBBB
@FCC0YMTACXX:1:1101:4060:177915#0/2
ACCCCGCCTGTTTACCAAAAACATCACCTCTAGCATTACTAGTATTAGAGGCACTGCCTGCCCAGTGACACACGTTTAACGGCCGCGGTA
+
__Z`Z_cc^^ce^^dfdffhhcde_adgehd`ff`fcdfhh`afhhbgh[aUaa`_Zbbe_cgf\\b`ddbdec`]]abbcca^\aXa_]
@FCC0YMTACXX:1:1101:5447:177973#0/2
CAGCTAAACAAGCTATCGGGCCCATACCCCGAAAATGTTGGTCATATCCTTCCCGTACTAATTAACCCACTAGCCCAACCCATTATCTAT
+
Jaaac^ccc`ggcagfhd_^bghZeegaghdgf_ceWaSW\LVbZZ__Zc_]\b\`[aG^^Zbd_]Z^_^aR]X``XX^WW[bbb___bc
@FCC0YMTACXX:1:1101:6899:177792#0/2
CTGCCCGCGAAGAGGCGGGCATAAAATAATAAGACGAGAAGACCCTATGGAGCTTTAATCTATTAATGCAACCAAAAAATACACAAACCC
+
[ZZca\c[^egf`g\cedfaU_XV^bG]_`Z`GTLRZNFRX`YXW[W]GX]OGWY__b__YRY`Yb_R]_b_`aac^aHJSGS]SQ^[[^
@FCC0YMTACXX:1:1101:19312:177972#0/2
TTGATGGGGGAATTTGGTACATGATTGAGATGGGGGCTAGGTTTTGTCATGTAAGAAGGAGTAGACCGGAGGTTAGGGGAGTTCCTTGGG
+
\YaaZa^RJ_ePbcafX`aSJY^Y^SbIPP^aa[a^^ZegQ__eZcGVM\HV\^dZHHU^^^bbdb`_BBBBBBBBBBBBBBBBBBBBBB
@FCC0YMTACXX:1:1101:5071:178237#0/2
GGGAGGCTACAATTACAAGGGCTATGTGGCTTACAGAAGAGTATGCGATAAGTGATTTTAGATCTGTTTGTCGGAGGCATGTTAGGCTTG
+
bbbeeeeegggggiihighiihhiii`fhiiiiiihfhibf[fghhheghgg\ecghifhdbghhighiggggeecccaba``cccccca
@FCC0YMTACXX:1:1101:5433:178203#0/2
TGTGGAGGCAGTGATATGTGCTTGTGAGATTATTTTAGGTATAGATTTTTCTAGTCATGTCGAGTCTAGTAGGAGAAGGGCTAAATTTTG
+
aa^ccacceegaeefhhhggiiiifhegbghfhhhhghiXbehf[fffiiegfhghhhghhigheegfhgfag_dbfgegcdcecccbbb
@FCC0YMTACXX:1:1101:9851:178196#0/2
GATGGGGTGGGATGTGCCTAGGAAGATTGTGGTTGTTAGGGCGTTTATTATGATGATGTTTGTGTATTCGGCTATGAAGAATAGGGCGAA
+
_a_eeee_cegeghggiihghhafgehhifef_ag_fhihhhi_`dbgddddgggdeecceedcdcdcccacaaccccccc`bcccbc_a
@FCC0YMTACXX:1:1101:5909:178950#0/2
ATAAGTCGTAACACGGTAAGTGTACTAGAAGGTGCACTTGGATAAATCAAGGTATAGCTTAACATAAAGCATCTGGCTTACACCCAGAAA
+
_bbeedeegggggiiihiiihighhiiiiiiiaffhhiiiifhiiiiiihghcffhihhiiiihhiiiiiiihhgggggeeeeeccccbc
@FCC0YMTACXX:1:1101:7784:178903#0/2
GGGCACTAGTCAGTTCCCGAACCCTCCAATTATAATGGGTATGACTGTAAAGAAGATTATAACAAATGCATGGGCCGTTACAATAACGTT
+
_bbeeeecggggfhiifhiiegihhiihhdgfghhfhhhXa_efgghbfhhhfhfh]fghfiiiihbghegggfX^a`cccccbcbccX`
@FCC0YMTACXX:1:1101:7850:178983#0/2
TCTCATAGGCTACACCTTGACCTAACGTATTCGCGGTGACGGCGTTTGCGCTCACTTTGTGACCTTCATTAGGGTTTGCTGAAGATGGCG
+
__[ccceefgegfghihhhS`dcRY^a[gedea`egY_^fgc]fNZ`d]adb`_`bZ]bbcccRTYYT]ZZb_`RWQOYYY]bcbR]`BB
@FCC0YMTACXX:1:1101:10653:178933#0/2
AAAAATATTGGTGCAACTCCAAATAAAAGAAATAATCATGCACACCCCTATCATAATAACAACCCTTATCTCCCTGACCCTCCCAATTTT
+
JY^YS\YY\```cS`aadebXeS[bYea`Wg_SbefIIYYcXXXa\YcP^cNaaeadg_\bfeZ_]fRV\M\\^bVRZ^_^MZP]b`]bb
@FCC0YMTACXX:1:1101:17916:178950#0/2
TTCTGATTGCCCTAGGAAGGGTGTTCATTTCTGGTTTACAAGACCAGTGTATTAGTTTATACTACGAGGGCAAGTTCATTTGAGTAGGTT
+
bbbeeeceggggghiighihi[eddghiiiihihfhhhiihiiiihh^eaaefhiffhhihhhiiggihggceecedbddecbabcbbZZ
@FCC0YMTACXX:1:1101:15300:179097#0/2
ATCTCAATCTCCAATACATACGGACTAGATTATGTTCACAACCTAAACCTGCTTCAATGCTAAAAATAATTATCCCCACAACCATGCTAC
+
_^\caceeggacghfdfgiifb`egfedcdhgffhffhggfhfbegfad`Zeghii_ecb]]cgghhhdgbbfgddgeeeec^`]U]bbc
@FCC0YMTACXX:1:1101:10862:179340#0/2
TGCATGAGCTGGAATCATAGGCACTGCCCTAAGCCTCCTTATTCGAGCTGAACTAGGCCAACCCGGCAGCCTACTAGGCAACGACCACAT
+
[^ZY^cc`ccegc`aghaea]J`ffhhfhifR^egdcc^^ff_c_ffhddgd^cfbbeb\\b[a_acaa`^\ZZ_Z]]X_X`_PX[[[`b
@FCC0YMTACXX:1:1101:11976:179432#0/2
TAGTTACTGCCAACAACCTCTTCCAATTCTTTATCGGCTGAGAGGGCGTAGGAATCATATCTTTTCTCCTAATTAGCTGATGATACGCTC
+
___Pacecgeggfhhfhghdfefagha_[_cbd_befUacHWaacaagadLZV\Z\HV\]VV\_acb]_ZZ`_RMZ]Z_BBBBBBBBBBB
@FCC0YMTACXX:1:1101:1938:179509#0/2
TTAGCAGTAAATTAAGAATAGAGTGCTTAATTGAACCAGGCCATAAAGCGCGCACACACCGCCCGTCACTCCTCTCAAATATATTTAAGG
+
___Zccdcca]cafdghfbgdca`cd]agdhacghiiffdfhdbgfhiaaUc]`gghffgeecbcZ^^ab]bbccccbcccbccccbccc
@FCC0YMTACXX:1:1101:16614:179680#0/2
TGTTCATCACCTGATCCATTATAGAATCCTCGCTATGGTACATAAGCTCAGATCCAAACATTAACCAACTCTTCAAATATCTCCTTATCT
+
JJP`aaaK\YYcJ[Q`bdgXbS[^KYRRRX`g_^ZccIPPYcage^cef[_IIIOOX^b]bgf_VW\\_fffZSHM\\RV^Z^bdBBBBB
@FCC0YMTACXX:1:1101:17055:179594#0/2
TAACCGGCATTATCTTGGCAAACTCATCCCTAGATATCGTACTACACGACACATACTACGTTGTCGCCCACTTCCATTATGTTTTATCAA
+
__aeeeecgfeecgfhaedghffhhXe]cgffdff_^aaeccfb^Wcefgfagh`_dZ]Z^beeebcZ^^aabbcRZZ]]bccdcGYRR]
@FCC0YMTACXX:1:1101:12986:179767#0/2
CATGACCATGCTTTTATAGCCATATCTCTTATCAGCTTTCTAGTGTTATATGCCCTGCTCTCAACACTCACAACAAAACTAACCAATACT
+
^__c`cccaee[bdefhh_cacgaefiiii_gga^eefgha]chfb]ehidgfg]cb\fdcffbgbebf]eZegcgfhgZ\``cdddedd
@FCC0YMTACXX:1:1101:13445:179762#0/2
AAAGAGCTGTCCCTCTTTAGACTAGCAATTAAGCTTACAGGGGGATTAGGTGGTTCTGTAGGTAAGCTTAAGGTTGAACTAAGATTCTGT
+
_b_eeeeefggggihiihifhdghicg]geaffffhfhgiihii[YefghgdeTTbghgfhe`bdgdddeebcZ_bb`dbbbbbbcbc`c
@FCC0YMTACXX:1:1101:13747:179941#0/2
AAACCCTGATGAAGGTTAGGAAGTGAGCGCAATTGCCCTCCACCGCAAAAACGTTAGGTCAAGGTGTAGCCCATGAGACGGTAAAAAATG
+
_bbeeeeegggggiiegiiihhicgfhbhiihfhigiiiiiihiihiiiihhidggegeeeeed`db`bbbbccccbcbcaZ`cbccc[Y
@FCC0YMTACXX:1:1101:3622:180133#0/2
TAACAACACCCCTCCTAACACTAACTATCTGACTTCTACCCCTCATGATTATAGCAAGCCAGTACCACCTATGCAATGAACCCCCCTCAC
+
bbbeeeeegggggiiiiiiiiihiihiiiihghhiiiiiiiiiiiiihhihhhhhhhfgghhdgihfiggfggeeeeceddcccccccaa
@FCC0YMTACXX:1:1101:4726:180041#0/2
TACCCCTCCTAAACACTTCTGTATTACTTGCATCCGGAGTTACAATCACCTGAGCTCATCATAGCCTCATAAACAACGATCGAAAACAAA
+
_bbeeeeegggggiiihiiiiggiiiiiiiiihiihiiighhhhhiihhihihhihiihiiiiiiiiifggfggfeeecccccbcccc^a
@FCC0YMTACXX:1:1101:9998:180217#0/2
ATTCACTATCTCTCTTCTAGGCATACTAACCTACCGCTCACACCTAGTAGCCTCTCTCCTCTGCCTAGAAGGAATAATGATATCGCTCTT
+
bbbeeeeegggggiiiiiiiihiiiiiiiiiiiiiiiiiiifhihiifhhghhiiihiiiiiiiihiidggggeeeeeeeddedcccccb
@FCC0YMTACXX:1:1101:11105:180158#0/2
ACCCAATTGATATTATGGCCCAAACTATGCCCATATACCCAAATGGTTCTTTTTTTCCAGAGTAGTAGGCTACAATGTGAGAGATTATCC
+
Za^ce`cecegcghfh]_dedgha^bgcdagaXdZ^afgf]^^efh__fe^efc`gbcdghfhadgfbdgdeecbcZZZ``_b^__`_R_
@FCC0YMTACXX:1:1101:14066:180582#0/2
GGATGAGGGAGGCTACAATTACAAGGGCTATGTGGCTTACAGAAGAGTATGCGATAAGTGATTTTAGATCTGTTTGTCGGAGGCATGTTA
+
_a_ceeeegegefffhiggh_cacfegghiiie`_fhi_g[f_ea^cO^ceeggcffhH\bdghh_dbgbgc]_ceeba_NZacab_]`c
@FCC0YMTACXX:1:1101:18714:180701#0/2
TTAACCTGTCCCCCCTCATGGATACCAACTAAACCAGTCCATGCCAGTCGTCCATAGTACATTAAATCGTTCATCGGACATAGTACATAC
+
___eeeeegggggfhgiihiiifhhcggcfgfhdgXaegfdgfR^e_H\`begbghicf]`dgcdgcccM^G]`ddc\RNT_GKT]]bdb
@FCC0YMTACXX:1:1101:20131:180728#0/2
CAATCTTCCTAGGCACATCCCACCCCATCCACTCACCAGAACTATTCACAACATGCTTCGCCACCAAAACACTCTTCCTAACCTCCCTAT
+
___eeeecggfegiiiiihihhhfffgegcgcegfhhcedgfgcg_dcegcggbbghh[`fhhd`bbacaa`bbbbbb_bb_`bcc^^bb
@FCC0YMTACXX:1:1101:20792:180548#0/2
CCGTATTGGCGACATTGGTCTTATCCTAGCTATGACACGATTCCTCCTGCATTACAACTCATGAGGCTTTCAACAAATATTAGCCCTAAA
+
^a_ccca\`eccceghiaef_XQQXdfc`[aIY^^c[^cOWHXaSa^aINWHWaeeegff`VVbcadbZ^`]__bab`Za]]_bbb^Z\R
@FCC0YMTACXX:1:1101:9437:180843#0/2
GCTTTAGGAAGTCACAGGTGTAGGCCATATAGGGGTATTTTTGCCATGAAGGCTATTATGCATGCCAGTCAGGTAAAGTTGTGGGATCAG
+
^V^`c^cceeg[`[``d\abdgJ[be\eJ[`^]]_Ybbef_efgbIOXI^[a^[e_[e]bbeS\\\HH\_fgd`ddBBBBBBBBBBBBBB
@FCC0YMTACXX:1:1101:12418:180757#0/2
GAGATGTGGTGGGAGTCAGCATTCTGCAATGGGGTTGCGTGCAGACCAGAGATAAAAGATACCAAATGCATGGAAATCTCCCGTGACTGG
+
___ceecZe`ea`gfef_gffffihaghffgheh[fghaOV_cdfcdhh`ZV\_dghfg\ddedccccbdbddbcccc`b`bZGZ[_bb[
@FCC0YMTACXX:1:1101:15770:180814#0/2
ATTTCACAAAGAGGACTACAAGCCAAATTCCCCGAAACCAGACGAGCTACCCAAAAACAGCTAAAAGAGCGCACCCATCTATGTGGCAAA
+
bbbeeeeeggggghhhihiiiiifgiiiiiiiiihhiiihiiifffhiiigg`ggggeeeeddddddcccacaaca^bcbcddcccccc[
@FCC0YMTACXX:1:1101:14956:181068#0/2
ACATTACAACTCATGAGACTTTCAACAAATATTAGCCCTAAATTCCAACTTAAACCTCCTTCCACTGACAGGCCTTCTCCTAGCAGCAGC
+
bbbeeeeeggfggiiiiiiiiihhiiiiiiiiiifhhiihiiihiiiiihghhiiiihiiiihiiiihiieghiifggggedeeeecad`
@FCC0YMTACXX:1:1101:16727:181421#0/2
CAGGGCATATAACACTAGAAAGCTGATAAGAGATATGGCTATAAAAGCATGGTCATGGAAAGTAATTAGTTCCTCTATAACAGGAGATGT
+
_ZZcccccceecafecghdfcgfffhfh]_febXeedf\cgfhffhf_f`X^aeafffhhfh\bedbbb_eg]dghfb```bdeX^[Z]Z
@FCC0YMTACXX:1:1101:17531:181255#0/2
GGTTTAACTGTCTCTTACTTTTAACCAGTGAAATTGACCTGCCCGCGAAGAGGCGGGCATAAAAAAAAAAGACGAGAAAAACCCCTTGAG
+
^aWaccZa]egcg[ecbdghghihhfRb[e]dghihdbddbbfaHOWGFTT\b^aaaBBBBBBBBBBBBBBBBBBBBBBBBBBBBBBBBB
@FCC0YMTACXX:1:1101:3975:181722#0/2
GTGGAAGCCTGTGGGTATGAAGAATGTTGAACCGTAGATGCCATCGGAGATGGTGAAGGGGGCTTCAAAGTATTCTGGGATTTGTAGTAG
+
_\ac`cdag[`bbeH[`bdedef_][`dg`bdaOYHYUI^cgfhiifaeOaXeHNHHM\_F\`b`b]]bbT]bbc``GXT]b`BBBBBBB
@FCC0YMTACXX:1:1101:5317:181745#0/2
GCCCTGAGGTAAGAACCAGATGCCGGATACAGTTCAAGTATAGCTACCCCCACGAGTTATGGGCCCGGAGCGAGGAGAGTAGCACTCTTG
+
^__c^ccccJ^ca`]]f_\`XJY[bdgO^b^^^^agdfebb]X^Sa[R^^_`e`[`^TZ^]HZXa[`aBBBBBBBBBBBBBBBBBBBBBB
@FCC0YMTACXX:1:1101:13165:181594#0/2
CTTTATGGCCTGGTTCAATTAAGCACTCTATTCTTAATTTACTGCTAAATCCTCCTTGGACTCTTAGATTTCATAAGAGCTTTCGTGGAG
+
a__ceeeefgfggbefggfiigffihidggggefg`fhhhfgihehiihhhfhhifhffcdghhibeabghbbffhidfhddgeggceBB
@FCC0YMTACXX:1:1101:20127:181937#0/2
GTGGAAGGGGGCTATTCCTAGTTTTATGGCGAGGGCGGTTATTATTATTAGGGATGGGAGTTGGCTGATGTAGTTCGTTGTTGTTCAGCA
+
_abeceeegggfghiihiiiihhiiffhi[fcffha`cR]RZ]ZabZabX`_aRX_acX^[bbb]`aGY]_GYGSY[W]`[[WG[RY_BB
@FCC0YMTACXX:1:1101:12054:182042#0/2
TTTATAGGGCGTCTTCACCGGAGCGAGGATGCTTGCATGTGTAATCCTGCTAAGAGCTAATAGAAAGGCCAGGACCAAGCCTATTTGTTT
+
bbbeeeeeggggghiihiihhhiiighhfgghehfifhfbg`dghifh_dbgggdeeeeedbdddddcGZ`aaccaa``acbbbbddbXb
@FCC0YMTACXX:1:1101:9180:182270#0/2
CTGGCGTTAATTGTTAGTGGTGTAATTGGTTGTGTGATTGTTTTAAGTTGTGGGGGGGCTTATATGGGTTTAATGATATTTTTAGTTTAT
+
abbeeeceggggghiiiggi`dbghfhiifgiedaf`ghhfhhh]cfeedgffhiiccacabcbcdcc`aa`_bbbcdddddcW[`bc_b
@FCC0YMTACXX:1:1101:11767:182394#0/2
ACTAACAACACCCCTCCTAACACTAACTATCTGACTTCTACCCCTCATGATTATAGCAAGCCAGTACCACCTATGCAATGAACCCCCCTC
+
_b_eeeeegfgggiihhhiiiiiiihihhfhhh_fhhiihhhiiiiffh_]eghffhhhhiihi`ghifedeeeeeeeeddddccccccc
@FCC0YMTACXX:1:1101:16716:182383#0/2
TCAAATCGACCATCGCCTTTATTATTATCCTAATTCTCAGTCTAACCTATGAATGAACCCAAAAAGGACTAGACTAAGCCAAATAAGCAA
+
a_[^`cacbO_eJJQJHb_dJQIY[bS^a^I^IIY^XOI^^^a]I^_eIWX^^aHHH\\ZZ\Z_bfV`BBBBBBBBBBBBBBBBBBBBBB
@FCC0YMTACXX:1:1101:19916:182316#0/2
TAACCATAGAGGCTTACCACCTCTTATTTACCGAGAAAACTCGCAAGGGCTGCTAACCCATGTATTCGTACCTAAAATTACGATTTTCTC
+
___cccecgggegacffh_efgc_[[ehfggb^Yb^egiff_c]_OOa`beefX_b_dg^b_R^]bb^MMGTTZ_bcbbb_a^Q[^_]_Y
@FCC0YMTACXX:1:1101:10456:182658#0/2
GAAGTATGGGGATGGCTGCTAGAATGAAGATCGATAGGAAGAGTGCTAGTACGCCTCCTAGTTTGTTGGGGATGGATCGTAGGATTGTGT
+
_a_e^aceggggghiiiiiiihiiehihffffgfghhigdgdg^egfhh^cgdfghfih`gcghfddddee`[acb]b_[^[_Y_`bb`[
@FCC0YMTACXX:1:1101:12350:182642#0/2
CCCCCACGGGAGACAGCAGTGACAAGTATTTAGCAATAAACGAAAGTTCAACTAAGCCATGCTATATTTAGGGTTGGTCAATTTCGTGCC
+
bbbeeeeefggggiiiiiihhhhhiifghiiiiihiiiiiicfhiieghihiiiiihiiggggggeeeeeeed_accacccdccccaccc
@FCC0YMTACXX:1:1101:17130:182925#0/2
TCATGGGGGTAGCTATGACTGAATTGTATCCGGCATCTGGTTCTTACCTCGGGGCCATAACAATCAAGATCACCCACACGGTCCCCTTAA
+
^_^ccca\`H[`ed[eg]e]efegbg^[^^c`aWWVaSXc\b_[a[\`e_eZaU[X\URZb_ZRZR]`bRT]TX`W^_^TEW^TW[X[G]
@FCC0YMTACXX:1:1101:4315:183090#0/2
TCAACCAATTCTTTAAATACCTCCTTATTTTCCTCACTGCCATACTAATTCTAGTTACTGCCAACAACCTCTTCCAATTCTTTATCGGCT
+
___ceeecggcggidgagdg_gafggeffhehfbgghifhghffhfbgihdgfgbfhifgfhd_aeghhfhhiffffgfggfbgebde^a
@FCC0YMTACXX:1:1101:16761:183121#0/2
TTTGTTTGCATTGAGTGTTTTATTAGTTATGGGGTTTGTGGGGTTTTCTTCTAAGCCCTCTCCTATTTATGGGGGTCTGGCGTTAATTGT
+
a_bea]ceggegfdf[b`ief`ggihgg_agdhfWbeZY^egf^ecdfhhhhef_egh_\\bd\bdbdVVZ^cbaZ_b^bbaOLOO_bBB
@FCC0YMTACXX:1:1101:17161:183069#0/2
CGCTACTGATAATTATCATATTCTGGCTACCCCAACTCAACCCCTATACAGAAAAAACCAGCCCTTACGAATGCGGATTTGATCCCCTAA
+
^PP`aPaZWYc]aef]eg_dd^e^KRbdRZ[dgbeW^eXRHY__aca[^ae[^^\MFFGU_d^`\Z_HK^^MGMXZ_Y^bGGT]b^a[[b
@FCC0YMTACXX:1:1101:17152:183107#0/2
GATAAGCGTGGGTCTGGTGGGTCATTAAGTGTTGTTATGTAGATAAAGGCTAACTAAGAGTGCGAAGACGTAGGCTTGAATTAGGGCTAC
+
___eeeeeceggbefhhdeghYdcghh_f^a^effhffhfhhhdcghfadefhhiiiiif\cgg]dac_b\^`^bb^\T]bccR]^X`^b
@FCC0YMTACXX:1:1101:18919:183247#0/2
ATTGATTTACCCACCCCACCCAACCTCTCCATGTGATGAAACTTTGGCTCACTTCTTGCAGCCTGCCTAATTTTACAAATCATCACAGGC
+
___eaceccggfgihhfhihifhihhhffhfdg^cebfffhh]ghhihbdghfhiifhfhhhicffgdgdgeed_Z^cb]Z`d_BBBBBB
@FCC0YMTACXX:1:1101:20346:183060#0/2
ACCAATTCTTTAAATACCTCCTTATTTTCCTCACTGCCATACTAATTCTAGTTACTGCCAACAACCTCTTCCAATTCTTTATCGGCTGAG
+
_aVcccccegfgfdffffhih`gfeeaghb]ddfbd_ddgdggc[acgd[^afdghfabdfghfhhhfYeegfbgiihigefb\^aZ`Z\
@FCC0YMTACXX:1:1101:3089:183259#0/2
GGGGCCATTGACCACCAACAGGCATCACCCCTCTAAACCCCATAGAAGTACCCCTCCTAAACACTTCTGTATTACTTGCATCCGGAGTTA
+
a[aa^cccggg^gdfgghfgiibffiihiihhhihiiighihbgfhhdebfeggdfhffddgdggeeeecddcdddb``b`bbZa^aBBB
@FCC0YMTACXX:1:1101:3558:183606#0/2
TCTCATGAGTTGCAATGTAGGAGAAATCATGCTATGGCTAGGATGAGACCAATGTCGCCAATGCGATTATATAAGATTGCTTGGATGGCT
+
___^^^cQ``\Q`e[K[QRRb`ac^RJR`cXbX[bdba_ea^cdcRXacc^_ccI^GWVVZed][f_BBBBBBBBBBBBBBBBBBBBBBB
@FCC0YMTACXX:1:1101:10057:183781#0/2
AGGAAAGAGAGGAAGTAGAGTTTGATTATGCCTCTCTGGGTGGTTAGAGTTGTGGAAGCGGTAATACGTGTTTGTGAGATTATTTCGGGT
+
__[ceeecc`ceZdab[e]adggfbdgef]cgffdefhefcgfYa^cgg[^cbaffgbQ`ZTSZ^`acce^_`]Z_R_`bbb`a`bb_aa
@FCC0YMTACXX:1:1101:17713:183989#0/2
TAGGGCGGGTGCGACGGTGTAGAGGATCGTGGTGGATGTTGCGGGTTTTAGGGGTTCTTTAGTGAAGAGTTTTATGGCATCAGCGAAGGG
+
abbeeeeef^eggfgii_d\^d`beaecc`bcTZ_T]b]Y]]^acLW[_X^bccUX^b]`Y`Y_RYYGWJSY]S]]b_^_^GS]XLET_a
@FCC0YMTACXX:1:1101:8772:184219#0/2
TATGTTCACAACCTAAACCTGCTTCAATGCTAAAAATAATTATCCCCACAACCATGCTACTACCCATAACATGACTTTCCAAAAATAATA
+
bbbeceeegggfgiiiiiiiiiiiiiiiiiiiiiiiiiiihiihhiiiiihhiihiiihiiiiiiihiiiiggggggeeeebeacddcdd
@FCC0YMTACXX:1:1101:4261:184305#0/2
AAAGGCCAGGACCAAGCCTATTTGTTTATGGGGTGTGCAAACCCATCTAGGCATTTTCAGTGTCTTGCTTTGGGTGGGTTTAAGCTACAT
+
_bbeceeegfgggiihiidghihhhfhdfgiiiH^^eafbddfh^bebcghh`egfhihhidddgebcceeccaZ[_cZP[YY`bb_bb`
@FCC0YMTACXX:1:1101:16442:184273#0/2
GCCTTCACCACATAGATGACTTAATCTTAATCTAGCAAAATACCACACATTCCACCCGAAAACAGGGTTTGTTAAGATGGCAGAGCCCGG
+
bbbeeeeeggggcghghghiihihiiiihiihidfdghhihhiiiiii\dcghhhiiffhfhhhibd`ddcabeedd`dddcccaccccc
@FCC0YMTACXX:1:1101:2243:184757#0/2
TTCTATTAGAGGGTGGAAGCGGATGAGTAAGAACACCCCGGCAACAACTATGGTACTGGAGTGAAGGAGGGCTGAGACTGGAGTTGGGCC
+
_^^c^c`cc[be`gghfafg`gPYb^afS^XXcXcZceh[aN_ag`\`aRZ_a]V]_]``^TZTZ]GTGZZ_aaW^`b`bcbaBBBBBBB
@FCC0YMTACXX:1:1101:8184:184967#0/2
GGTCGGCTGGAATGTAGTTGTCTGGGTCGTTTAGGAGGTTGGGTGAGAGTAGTGTTAGTGTTGCTAGGATAAAGAGAAGGAGGGCTCGGA
+
YJ\SYHOQO_[[QQ[`K[^^bbb[^XbegefbR^[IX_O^Z_ZVZ\WNV_BBBBBBBBBBBBBBBBBBBBBBBBBBBBBBBBBBBBBBBB
@FCC0YMTACXX:1:1101:11923:184819#0/2
CTCCATTATAACTATCATAACCCTACTTAACCTATACTTTTATATACGCCTAATCTACACCACCTCCCTAACACTATTCCCCACATCCAA
+
bbbeeeeegggggiiiiiiiiiiiiiiiiiiiihhihiiiiiiiihhiiiiiiiiiiiiiiiiiiiiiiiiiggggggeeeeecccdccc
@FCC0YMTACXX:1:1101:12455:185135#0/2
CTGACTAAAGAGTTACTTTGATGGAGTAAATAATAGAGGTTCCAACCCTCTTATTTCTAGGACTATAGGCATCGAACCTACCCCTGAGAA
+
_a_eeeeegggggihiiiiihifheiihhhhihiiihhi[edfhiihihhfghhiiiiihihfhghhdghhchfgfddeeeeec`c_cb_
@FCC0YMTACXX:1:1101:12960:185201#0/2
AGAAAGAAAGTATCCAACTCCACCACCAACACCCAAAGCTGGTATTCTAACTTAAACTACTTTCTGCATTCTTATGTTGCATAAACTTCA
+
W\\c^aRY`bJ[bKQ`eZ^^YYZZcbaZaaf^^OP^^XH^I^aXa[WWOIXc_eeaM\\H_Z_Z_ZbZbSbddbdbdR^__RVRZ]bBBB
@FCC0YMTACXX:1:1101:14716:185418#0/2
GAAGGCATGGGTGCAGATGTGTAGGAATGCTAGGTATGGTTGGTTGATGCCAATGGTGATTATTATTAGGCCTAGTTGGCTTGAGGGGGA
+
__beeeeegggbeggh`ge[bggfhfhihihfghYbefgcf^eagdaegc^agfbcM\W\_fbgffhbSa_b^bbHVV__Z][U]`Z]aY
@FCC0YMTACXX:1:1101:17444:185492#0/2
TTTGGGTCCTGGCTATTGTGTGTTCAGAAGCTTTAAAGCCACTTTCGTAGTTTATTTTACATCAGCTAGAGTTTTACAGTTTAGATGGAG
+
_b_eeeccgggggihiiifg`efgihhhfhiiihihhhefhiihhiicgdfehbgiiiffihihfhhfbdfZcgfggfegeeacbcdd]`
@FCC0YMTACXX:1:1101:6809:185592#0/2
CGGTAGGCTTGTCACCTCTACCCAGAAATCTTCCCACTATTTTGCCACATAGATGGGTGCGCTCTTTTAGCTGTTTTTGGGTAGCTCGTC
+
abbcceeegggggiiiihhiiiifhhiihhiiihiihiiiihhdfgfhcgdeffgiiHaeghhigggg`deeeacedcaaa\`abccca_
@FCC0YMTACXX:1:1101:14927:185796#0/2
TGTGCAATTGAGGAGAAGGCGGAGGAGGTGTCTGGTGAGTAGTGTATTGCTAGGAGTAGGCCTGTGATGATTTGTAAAATTAGGCAGGCT
+
___ceeecggegghiifgiiiicgheeg^efffgg[eeeW_]WVWafgffcdhb``^bdecec^U]_Z]]_bcc_`]ab_bb_`bbcc[a
@FCC0YMTACXX:1:1101:19081:185995#0/2
TCATGTGATTTCACTTCTATTCTACCACCCTACTAATACTAGGCCTACTAACCAATACACTAACCTTATATCAATGATGACGTGACATTG
+
___eeac`ggeegiihhhdhhgdg`gfffhiihihd_fhffdc_dcggfcacghfgghbeedfhfhihffffbdbfggdgggZ^acdbbd
@FCC0YMTACXX:1:1101:18449:186219#0/2
TATATAATCGCATTGGCGACATTGGTCTCATCCTAGCCATAGCATGATTTCTCCTACATTGCAACTCATGAGACCTCCAACAAATACTAG
+
^a_eeacZcgg`^dead^bc`_[XXP^bX^^Yb^[X^^cagcR^^c`aa]eSWbcdb`\\__effhhhdbg`V`caZZZ`bacc_ZT``Z
@FCC0YMTACXX:1:1101:19266:186174#0/2
ACTATCCCTACCATGAGCCATCCAAACAACAAACCTCCCAATAATAATCAAATCGACCATCGCCTTTATTATTATCCTAATTCTCAGTCT
+
____ecdceggggiffdgcdcdfdeghhhihiiehef^_`c_affbgdfbdg_eZ_dgf]c_\`dccacc]cbUZZZ_YLGZ`b`b`b]`
@FCC0YMTACXX:1:1101:2025:186294#0/2
AAGCCAACTAGGCCTAATAATAATCACCATTGGCATCAACCAACCATACCTAGCATTCCTACACATCTGCACCCATGCCTTCTTTAAAGC
+
_bb\ceeeggeagiiihhffgfhfffhfcghcfhiegfgihhiegfbffhc`c`fbfghfhfhhhhhhfhiidggeeeecdecdddddbb
@FCC0YMTACXX:1:1101:1191:186997#0/2
AATACCCCTATATGGCCTACACCTGTGACTTCCTAAAGCCCATGTCGAAGCCCCCATTGCAGGATCAATAGTTCTTGCCGCGGTACTCCT
+
a__eee`ceggcef[J`efefb_be[ebeeda[fghiiabdhhihhihieffhhi]ghihfhf_b`gg`__^aY`__``\Z_aWX]b``Y
@FCC0YMTACXX:1:1101:12841:186976#0/2
AAAACATTAGATTGTGAATCTAACCATAGAGGCTTACCACCTCTTATTTACCGAGAAAACTCGCAAGGGCTGCTAACCCATGTATTCGTA
+
_bbeeeeegggggifhiiihfghihhhhhhgfhhhbgfgfdaaaedghidffffhfhiifhbefgg[aceecabbdccc^]b]_cccbYX
@FCC0YMTACXX:1:1101:15492:186883#0/2
GGGCTGGCTTGAAACCAGTTTTAGGGGGATCGACACCCACCTTTTTCAACTTTGGTTATGGATGCTAGCAATATGTGTGGGTGTATGGGC
+
\JJSJHHJQ[^JQ`[`[JbeggSQbJHHHHOOHVG[eZGGTGM]_V^\`d`BBBBBBBBBBBBBBBBBBBBBBBBBBBBBBBBBBBBBBB
@FCC0YMTACXX:1:1101:18388:186921#0/2
GAAAGGACAAGAGAAATAAGGCCCAATTCATAAAGCGCCTCCATTACATAAATGACCTAGTCTTAATTTAGCAAAATACCACACATTCCA
+
___eeeeeeggggiiidfghhdhfdffhdbffghhihedghhihhdcfheggh[bfffiffhhhdhhhcddbg`]^R_becdcc_bbbed
@FCC0YMTACXX:1:1101:11374:187165#0/2
AATTTGCAATTCAACATGAAAATCACCTCGGAGCTGGTAAAAGAGGGACTAACCCCCATCTTTAGGTTTACAGCCTAATACTTACTCAGC
+
__aececdgggfgihdfhhhiifhbffhhfgUbcgfheghdgeggiiehhfffghfhhibgdgefg`bbaa^_`bdd`b`b_bcbbc_]_
@FCC0YMTACXX:1:1101:12242:187417#0/2
GATTGTTAAGGCTATCACTAGATTAATTACTCTCTTTTGAATATTGTCAAAACTGATTGATTGGAAGTCAATTGTACTTGTTTTACTAAA
+
[WZa\ccce`JbeaJ[YYYecdeeg_bg][e]de_cf__\^SIIII^c[OYaeXXIIXSXaf[e`ggRaS\VVWW_ZHVHM\HVV`dgf]
@FCC0YMTACXX:1:1101:12312:187352#0/2
AGTATGGCTTTAAAGAAGGCATGGGTGCAGATGTGTAGGAATGCTAGGTATGGTTGGTTGATGCCAATGGTGATTATTATTAGGCCTAGT
+
___a`cacgeceghffc`d\acedgegbfhfbecdbabaaegdbfggf^c^eghfhda__WVW\]dddY]\`V^^^bdacc_``b`b`X]
@FCC0YMTACXX:1:1101:17704:187324#0/2
GGATGTCTTTAGTTGTGTAGTAGGGGTGGAAGACGATTTTGTCCGAGTCAGAGGAGATTCCGCAAGGGTTGTTTGATCCTGTTTTGTGTT
+
___cZ`ccggW`be[bdaS`dSb_ef_fh^e]fa`Uaecc^^a[c`eGW\\cf`X_^`b^Y`ccNX\^\`]Z`bbY_GY]_]`BBBBBBB
@FCC0YMTACXX:1:1101:19567:187362#0/2
AGGGGTAGGTTCGATGCCTATAGTCCTAGAAATAAGAGGGTTGGAACCTCTATTATTTACTCCATCAAAGTAACTCTTTAGTCAGACATA
+
Y^ZccO\acb]eebefafgcf[[b[cgh]_fgbcXXX^ffYRc_[aeP^a\afgbgdgfgidf]bdcdRZbbYZacbaaacb`_ZGM\`Y
@FCC0YMTACXX:1:1101:14643:187720#0/2
CCACTTCTGAATTCCAGAAGTCACCCAAGGAACACCCCTAACCTCCGGTCTACTCCTTCTTACATGACAAAAACTAGCCCCCATCTCAAT
+
_Z^ccceeggc`ggbdaefggfigfhfie_ggdgcddggff_fg]effefZZbf_bfgbghfbb\^bgdecaec`_bb\]^aacbbccc_
@FCC0YMTACXX:1:1101:10312:187943#0/2
TCATAGGAATAGGGAGGTTAGGAAGAGTGTTTTGGTGGCGAAGCATGTTGTGAATAGTTCTGGTGAGTGGATGGGGGGGGGTGTGCCTAG
+
Z^Z^Ycd`cgeaefYb]d`gJ`S`RZdIYYbbeb_OH^R^U^OZeS__egcVZbdc`MV`Y^dBBBBBBBBBBBBBBBBBBBBBBBBBBB
@FCC0YMTACXX:1:1101:5225:188082#0/2
TGGGATACTGCGGGGGGTTTTATGTTGATGATGGTGGTAATGAAGTTGATAGCCCCTAAGATAGAGGAAATACCTGCTAGGTGGAGAGAG
+
bbbeeeeeggggghiicUXacbcccdcb]b_cccW`aU_`ccbbbccccccbbbccccccccccccc^`bb]bcccccbccS]a^`]_[a
@FCC0YMTACXX:1:1101:12363:188126#0/2
AGCCGAATTGGTAAGTAGTTTAAATAAAATAAATGATTTCGACTCATTAGATTATGATAACCATACTAACCAAATGACCTTTACCTACAT
+
bbbeeeeegfgeghieghhhiiiihhiihhhhhhhihiiighbfhhhiiigihhhhihihhhiiiiiiiihhhhheggfggedeeeeddd
@FCC0YMTACXX:1:1101:16482:188191#0/2
GGTTATGGATAATGGATCCGGAGCATATAAAAAGTATGGCTTTAAAGAAAGCATGGGTGCAGATGTGTAGGAATGCTAAGTATGGTTGGT
+
abaceeeeggggghfgfhiiiiighiiiiiiiifagffhiiiihhfhhiihfhhihiefgabgdhcbdbdged_ddeeeb]bbddbccc^
@FCC0YMTACXX:1:1101:20883:188166#0/2
TTGAGAATGGGATGCGAGCAGGGTTTAGGGGATCAAATCCGCATTCGTAAGGGCTGGTTTTTTCTGTATAGGGGTTGAGTTGGGGACGCC
+
^_J`\cc^ec[eegfgbeWdff_bbcYb`__H^Ua]^egfhbFTZZ\\_QU\]bd]aHZZ\aaBBBBBBBBBBBBBBBBBBBBBBBBBBB
@FCC0YMTACXX:1:1101:7752:188433#0/2
AAATAATAGAGGTTCCAACCCTCTTATTTCTAGGACTATAGGCATCGAACCTACCCCTGAGAATCCAAACTTCTCCGTGCTACCCCACAC
+
^[_ccccd`cc^[b^``bffhi\^aecebf]fdXIP^ec[SbI^^eUeeffhffaab[b\_HH\\_cggdbbg_bZaab]\UTZaccc[a
@FCC0YMTACXX:1:1101:10382:188546#0/2
GGGATAATTATTTTTAGCATTGAAGCAGGTTTAGGTTGTGAACATAATCTAGTCCGTATGTATTGGAGATTGAGATTAGTAAGGCAAGAC
+
bbbeeeeegggggiiiihhiihiiiiiiicgfghhbeheghhiiiihiiiiihiihceghfhhiiifhfhhefdfhgegggggeeeecbd
@FCC0YMTACXX:1:1101:11971:188683#0/2
CCGTAAGGGAAAGATAGAAAACCACCCAAGCACAAAACAGCAAGGACTAACTCCTGTACCTTTCGCATAATGGATTAGCTAGAAGCAATT
+
bbbeeeeegeggghiihghihihiiiichfehhhhiiiiiiiihifghihghiiihhiihiiigggceeedcdbdddbccdcccccc^bc
@FCC0YMTACXX:1:1101:13727:188988#0/2
CTGTGACTTCCTAAAGCCCATGTCGAAGCCCCTATTGCAGGATCAATAGTTCTTGCCGCAGTACTCCTAAAACTAGGTGGCTATGGCATA
+
bbbeeeeeggggghhihiiiiighiiigfiiifiihhiiihidhihhhigghiihiiihhighgggggecdeeeddd]bccacccc_bcc
@FCC0YMTACXX:1:1101:12270:189053#0/2
TTTAATGTACTATGGACGACTGGCATGGACTGGTTTAGTTGGTATCCATGAGGGGGGACTGGTTAAATTTGAGGCAACCATATTATGTGT
+
Yaa^cYY\be[eaXJJ`^ad_^Z[[IYbRPYWb^ca^fh_`XHOI^aSNaaag`BBBBBBBBBBBBBBBBBBBBBBBBBBBBBBBBBBBB
@FCC0YMTACXX:1:1101:13688:189107#0/2
TGCCTATAGTCCTAGAAATAAGAGGGTTGGAACCTCTATTATTTACTCCATCAAAGTAACTCTTTAGTCAGACATATTTCTAGTTTTGGG
+
__ba`ccefggccdhhiicgbddgdg[bfaRdghd]^^aaeff]eX[aggdf[aaaebgfdeS\\b\\b__Zbfcfddg`bH\HV__BBB
@FCC0YMTACXX:1:1101:18604:189185#0/2
AGCAATTGTGAATGGGAGCTCAGACATGATTTGACTCTCTATTTGACTCAGGCTCTCTCTCTATTATTGGTGTGTAGGAATGCTTGTGAT
+
__ZaacZc\ccYcdgfbffghif`fg]f]Sdda[P^bffghfe]fS^IYaedbgffggbdfhS\e`b]_fV_\G\\\bRVV\Za_YZUUZ
@FCC0YMTACXX:1:1101:20792:189113#0/2
CCCCCCAAACCTAGAAATATGTCTGACTAAAGAGTTACTTTGATGGAGTAAATAATAGAGGTTCCAACCCTCTTATTTCTAGGACTATAG
+
bbbeeeecgcggehfhfhffbbe`g[fgdcgaSYacadfff[^acac^Wcaea]`ac_S_]\edfghifgddZ_cbbc_UUGZUZ]^`bb
@FCC0YMTACXX:1:1101:11757:189390#0/2
CATACTACGTTGTCGCCCACTTTCATTATGTTCTGTCAATGGGGGCTGTGTTCGCCATTATAGGGGGCTTTATACACTGATTTCCTCTAT
+
a__ee`cc`^[babffdgYW`edgX[d_Xdae[_]c[ceha`Raeag`bb_\\TFYTTZZVHVZ_]W_^^]Y`__R_`bYY`YY]_]]]b
@FCC0YMTACXX:1:1101:12175:189474#0/2
CTAAATGGCTGCCCCCCGCCCTATCACACATTCGAAGAGCCAGCCTACATTAAACTAGTTGAAAAAGGAGGGAGTCGAACCCCCTAAAAC
+
abbeeeeegfeggiiihihhihdhiihihihhhighiiiehichfdgggdaadceeddddcddbccccccccca[baacc_aaccabbcb
@FCC0YMTACXX:1:1101:14109:189436#0/2
TTGATAGCTGCTGCACCATTAGGATGTCCTGATCCAACATCGAGGTCGTAAGCTCTATTGTCGATATGGACTCTAGAATAGAATTGCGCT
+
___ccdceacacggfhfdgfegfegffhfhghffhffggcggfhhUac^cddefcdeaecffhQbf[bd```Zabd]_b`ZMZ]_`TXXW
@FCC0YMTACXX:1:1101:7317:189643#0/2
CATGGACCTACAATATTGGGTCCTTTTCGTAGTTGCATGTGGCCTAGTAATTTTCGTTCAACGAGTGTGAGGAATGCTATGGCGGCTAAT
+
abbeeceegggggiiiehiibghiiiiiiadgghehfhifghiiihiafhffhiiihhhihiifgZbbdggg]c_cdcccdbc]aBBBBB
@FCC0YMTACXX:1:1101:18209:189644#0/2
TTCTCGTGTGAAGGGGGGTTTTATATTGATTATGTGATGTGTGAGTGTTCCTCGTTGTGTTGTAGTGAATATGTGGAGAGAGTAGAGGGC
+
a_beeeeegcagefhhicU_a_b`ccd`R]`WW_WWW]b_`GQ]`]b_bb_X`a^^b[ab]``b_bbcY]]`_a_YSJX^GWJS]bb[aB
@FCC0YMTACXX:1:1101:14999:189880#0/2
AGTGTGAGCTTAGTGTTGTGATAAGTGTGCCTGTGGTTATTGTGGTATAGATAATGGGTTGGGCTAGTGGGTTAATTAGTACGGGAAGGA
+
Z^^^cZ^cega^e^d[^b`^bg[[d_Xbg`d]begff^^bbfhhh_Sa[^[XIX^c]cX^FV_ZbbUM\`b\ZGVVZZV_`BBBBBBBBB
@FCC0YMTACXX:1:1101:5314:190185#0/2
CATTCCTTATATTATCCTTATGGGGCATAATCATAACAAGCCTAACATGCCTCCGACAAACAGATCTAAAATCACTTATCGCATACTCTT
+
___ccaccgcgcgfhiiagggbghhYfghfhhgehicfhfhfbgdbIOXR^^eg_efhdfff]b\bbgbb`beeededbb`^_aabbccb
@FCC0YMTACXX:1:1101:6056:190228#0/2
AGGGGTAGAAGTCAGATAGTTAGTGTTAGGAGGGGTGTTGTTAGTGGGTCGGAGGATAGGGAGGTTGAGGGATTGAGGAGGGTGGGGTTG
+
___ca^ccggeccabffhiiheb`defdgf`efa`Y^OaeWWNaH\aeL\SZT\cZ]_bbGZ^_KTRYYGKR[`[SYbBBBBBBBBBBBB
@FCC0YMTACXX:1:1101:13157:190018#0/2
ATCCTTCTATCTCTCAACCCCAACATCATCCTGGGATTTACCTCCTGTAGATATAGTTTAACTAAAACATTAGATTGTGAATCTAACCAT
+
bbbeeeeegffggiiiiiiiiigghihhiiihiiihiiifhighiiifiigfhfggaegfhiiihhiiihihhhhgfddgfeeeeeebdd
@FCC0YMTACXX:1:1101:19295:190340#0/2
AATATTGAACGTAGGTGCGATCAACAACTGCATGTACTAGGAATCAGACAGGCGCATGCAGGACGGGATGTGGTGGGAGTCAGCATTTTG
+
bbbeeeeegggeghibffhfhhiiiidgafhhii_fgfhiifdhhhhhiiffghfhhiiiig[`cec]Z_T_b[^^c`aW]b`_``bcbc
@FCC0YMTACXX:1:1101:20253:190267#0/2
TGGGTATAATGTTGATTAGGGGGAAGTGTGTGTTTGAGGCAATAAGGGCAGCTATGATGAAGAGCGATATCATTATTCCTTCTAGGCAGA
+
aabe`cdefggggieghhiiiii]`fbffbcefgghe^gghhhhiihiff_`ffghghifgggggeec_cbcdddcdcdccccc`ccbac
@FCC0YMTACXX:1:1101:4754:190589#0/2
ACAAGAGAAATAAGGCCCACTTCACAAAGCGCCTTCACCACATAGATGACTTAATCTTAATCTAGCAAAATACCACACATTCCACCCGAA
+
_a_ceee`a]cgeaghfgbbfghhfhiii`gffgdgghggf_eedcedegefcfhiihfbffhgffhd`ggggfedeeZZ_bbbcaaaW^
@FCC0YMTACXX:1:1101:6809:190821#0/2
GGTTCAGTATCATTGGTGTCCGATTGATTGAATAGTAAAGGAGGGGTTATTGACTTCGTCTGTTAAATATAGGATGCGCAGGGATGGAAG
+
bbbeeeeeggggfiihdggghighghdhhffggcf_fgiii_fgfhU_aebdgfhfhhhdfddebdegggbceeeebbb^_aaPX^aGY`
@FCC0YMTACXX:1:1101:1937:191223#0/2
CCAAGCACAAAACAGAAAGGACTAAGTCCTGTACCTTTCGCATAATGAATTAGCTAGAAACAATTTCACAAAGAGGACTACAAGCCAAAT
+
JJPJSJQ\^JQ[Y[`J``Y[R[J`fJQXPPYbIPI^fXcagHWOIXIINO^[cef\___bHW\b_Sb]]bbd``HU_QZb]]_RZ\bBBB
@FCC0YMTACXX:1:1101:3211:191060#0/2
CATCAGAAGGCTGTTAGTGGAAGTAGGATTTGAAGTCCTCGGGACAGTAGTATGGTGCGGTTGTGAGTGCGTTCATAGTTTGAATTGGCT
+
bbbeeeeecgggfadfg`efggb`eggfcggfgif[eg[cfhhhhif^e^XaebfebghhiifadceZada^^`bcbb_cc`_b]bc``b
@FCC0YMTACXX:1:1101:13774:191686#0/2
AGGATATGCCATCGACAGCCCCACCCTCACACGATTCTTCACCTTACACTTTATTCTACCCTTCATCATCATCGCCCTTACAACCGTACA
+
bbbeeeeefggggiihiiiiiiiiiifhhhiiiiiiiiiihihhiihhiifghfihihhiiiegggggeeeeecbcccccc`bcca^[^_
@FCC0YMTACXX:1:1101:3879:191877#0/2
ATCCCTCTTCTTAACACCATGACCACGATAAACCTCCTACTTATAATTATACCTACATTAGCCGCCATAGCATTCCTCACACTCGTTGAA
+
bbbeeeeegggggifhffhehhhhhii`ghihiiiiiihfhiiiiecffheeghihiiiidhefgheegfeeeeeeecccbdbbcacccc
@FCC0YMTACXX:1:1101:2089:192115#0/2
TAATATGGGAATGAGAGGTGTGGGTGTGCCTTGGGGTAGGAGGTGGGCTAGGGAGTTTTTGGTTTTAAAGCGAAGCCCCATTACTACTGT
+
___cccee``ZccSbJYb[bR`^__bH_Xb^c^I^cHU^cRX^GWaZZ\GGUaVYG\ZbZ_`GUGT]b`]_acNZOGQOWXbR]]Y_bbY
@FCC0YMTACXX:1:1101:20138:192116#0/2
AAACCCTATAACTAATAAAACACTCAATGCAAACAAAATATACGTCATCGCTTCCACATGGACTCCAACCATAACTAATGGTACGAAAAA
+
_b_c`ccZceg^cgfhhhf_]f`_eghiXef^Xbefbfafdfhheghihhd]eeg_bbbb_efRc_gdgggagdbZ^b_bd`bbW^Z]^X
@FCC0YMTACXX:1:1101:2274:192320#0/2
GATGTGGTGGGAGTCAGCATTCTGCAATGGGGTTGCGGGCAGACCAGAGATAAAAGATACCAAATGCATGGAAATCTCCCGTGACTGGTT
+
a\_cS`^aecgabYbf^`gda[`gffdfhcffeg_OHOV_SSb`fdeU^ZVV^bab^ZbbZ]`^GLGG]_^[_Y`]]bbccQXW[R]^b_
@FCC0YMTACXX:1:1101:7856:192317#0/2
AATTGGAAGAGGTTGTTGGCAGTAACTAGAATTAGTATGGCAGTGAGGAAAATAAGGAGGTATTTAAAGAATTGGTTGATGTTTGGGTCT
+
_bbeeeceggggcghiiiiiiifhhiihhghiihicbhhghdgafdfgfhfhghiiighiTafggfffhhffggg`ceacbbbcdcc^bb
@FCC0YMTACXX:1:1101:15836:192476#0/2
CACAATTACGCAAAATCCTAGGGTACTCTTCAATCACACATATAGGTTGAATGATGATAACACTAGAATACAACCCAACAACTACAATTC
+
_abe`cccgaegeUZdg``_agdacffcggaf_gaXaaghbffbbg^XcX^acgddbgSWaebfXbH\\c\cgegdcdd^`bZ]`_bb_b
@FCC0YMTACXX:1:1101:1402:192549#0/2
AATAACATGGAGTCCGTGGAAGCCTGTGGTTATGAAGAATGTTGAACCGTAGATGCCATCGGAGATGGTGAAGGGTGCTTCAAAGTATTC
+
bbbeeeeefgggefghdghffhbghiaegefdhhhfhfghhfhhhhbggZ_bfghigihhhi\dabcd^c__bb^Z\T]`bb]bbTTZaa
@FCC0YMTACXX:1:1101:12990:192683#0/2
AGTTTTTGGTTGCATTAATAGATTAAAGCTCCATAGGGTCTTCTCGTCTTATTATTTTATGCCCGCCTCTTCGCGGGCAGGTCAATTTCA
+
aa_caeeefc`cefhhafgghhihdhhhhfhhidffhf^aeffghhcffffghhhidhffd_egfdgeeadbccc]Z_][][]_Y_`bbd
@FCC0YMTACXX:1:1101:15567:192671#0/2
GTGGGGGTAGCTATGCTTGAGCTGTATCCGGCATCTGGTTCTTACCTCAGGGCCATAACAACCAAGATCGCCCACACGTTCCCCTTAAAT
+
aJYaceeWWceggaghhihcdRXb^bed]ecW^Uc^bd`]cfhdf_ff__\b^dd^bcaceb^`_aab_Z^^\FKGTLQ^W^bcR^bY_]
@FCC0YMTACXX:1:1101:4098:192791#0/2
CAGAAAGTAGTTTAAGTTAGAATACCAGCTTTGGGTGTTGGTGGTGGAGTTGGATACTTTCTTTCTGATTGCCCTAGGAAGGGTGTTCAT
+
^__eeccY`b`eehfhighddgffihffhfgh_faYbbefhPaaOaeWcXaac`a\eghihiiedghYcd]`ddd]]ZaZ]^b^aNZZZ`
@FCC0YMTACXX:1:1101:16060:192801#0/2
GTCGGTTTCTATCTATTGCACATTTCTCCCTGTACGAAAGGACAAGAGAAATAAGGCCCACTTCACAAAGCGCCTTAACCACATAGATGA
+
^Y^ccccc^abab_`_[_eb^eagfcgdg_aeIYYdgXbcfW^afdcfbef_`eWae`cgdhiYcccdgbRNX]aaGTZ___Z]Y]YbbR
@FCC0YMTACXX:1:1101:17114:192816#0/2
GGCTGAGTAAGTATTAGGCTGTAAACCTAAAGATGGGGGTTAGTCCCTCTTTTACCAGCTCCGAGGCGATTTTCATGTTGAATTGCAAAT
+
a^_ZcWcccaegeg[dcgd]abdd_`bfd_dXJYbedZ^WccfghcabdZ_eg]eVH_cff^aFS\FXFRGWY__b_SYY]RY]_BBBBB
@FCC0YMTACXX:1:1101:9027:193226#0/2
GGCTTCGACATGGGCTTTAGGAAGTCACAGGTGTAGGCCATATAGGGGGATTTTTGCCATGAAGGCTATTATGCATGCCAGTCAGGTAAA
+
Z^W`ccYcgceacaeae][[gghf^bf[IXHPPPYbfX[^Rc_eae_eUFSM\S\YZ`HVVVV^VZ]bZZZ__]]bRR_GTKT`]X_bBB
@FCC0YMTACXX:1:1101:9498:193230#0/2
TGGGCAGGCAGTGCCTCTAATACTAGTAATGCTAGAGGTGATGTTTTTGGTAAACAGGCGGGGTTTAAGTTTGCCGAGTTCCTTTTACTT
+
bbbeeeeegggegiihhiiiiiiiiigiiiiiifhghibffhhfhhiiiiiigiiiihiigccOW^^bbYbcbbbcX_W_bcbccbbbcb
@FCC0YMTACXX:1:1101:3707:193442#0/2
GTTCCTTGGGTGACTTCTGGAATTCAGAAGTGGAAGGGGGCTATTCCTAGTTTTATGGCGAGGGCGGGTATTATTATTAGGGATGGGTGT
+
WPaaccdee`e`aada`cgg[bgaegggceX^dRdfc[c^VV\_Sbg]V\H\_e_V_`fUNSW`BBBBBBBBBBBBBBBBBBBBBBBBBB
@FCC0YMTACXX:1:1101:18667:193480#0/2
AGTGAGGAAAATAAGGAGGTATTTAAAGAATTGGTTGATGTTTGGGTCTGAGTTTATGTATCATAGCGAGAATTCTATGATGGACCAGGT
+
bb_ceeeeggggghhidgh]bgghhfghgfdfhiffhc]ge]eefiZefhfe^cghhigfiihcfihieggdgadeeeeedbcdbdaccT
@FCC0YMTACXX:1:1101:10588:193930#0/2
ATGTGAAGTGGTGTAGTAGTTGGCGGATGAGGCAGATAAAGAGGAATGTGGATCCGATAATAACATGGAGTCCGTGGAAGCCTGTGGTTA
+
\^a\^Yccg^becY`bdgihdb]]aWefc]eff`b`gbaacaegG\HM\Z\Zbgffdgeeeee]]]_`[^Z]`aX[Z[_]``Y^`bbX^b
@FCC0YMTACXX:1:1101:13383:193851#0/2
TCTACCACGGCGGATGCTATTAGTAGCAGGAAAGAAGGGGGGAGGAGTCAGAAGCTCATATTGTTCAGACGGGGAAATGCTATGTCGGGA
+
a__acceee[egfbcfdeddffdcfgdghccfa`R_c_aggaUac^_R]bX]b]`__bbcd`]Y__bbcbaaaaa]W]R_`_Y]ccaca_
@FCC0YMTACXX:1:1101:17595:194047#0/2
GGGATGAAGGCCGAATTGAGCTGATTTTCCTGCTGCTGCTAGGAGGAGGCCTATTAGTGGGAGGGGGTTTGAGTTGAGATTTAGGGCTAG
+
bbbeeeeeggggghiiiihifggefghifhiihdhidfhfghfdg``fhbbbbghcgegfgU`ddccW\[a]__]]J]P]Y`_bcabcBB
@FCC0YMTACXX:1:1101:1483:194363#0/2
AGGACCCAAACTGGGATTAGACACCCTACTATGCTTGGCCCTAAACCTCAGTAGTTAGATAACAAAACTACTCGCCAGAATACTACGAGC
+
___a^``cea`gfgfZegcg^b^bbdf^bfefbgb]ebXX^acf`defh_Z\afcgf_egdecfbfggggdgd\X`bcT`bbbbcccc^\
@FCC0YMTACXX:1:1101:12258:194448#0/2
ATAATGGTGATATGGGACCAGGAGAATGAGGTCGCGATTACAAAGAGTTCGCCTAGTAGATTGATAGTGGGGGGGAGGGCAAGGTTAGTA
+
__beeee`eeeechhihhibgiefdegfhhi^bbeff`ghfgfhhiihdg_dg``g\`dededcb]b]b`bcccET]aa]W[[[GJS[Y`
@FCC0YMTACXX:1:1101:14255:194309#0/2
CGTCTGGTTTCGGGGAATTTGGCTTGTAGTCATCTTTGTGAAATTGTTTTTAGCTAATTCATTATGCGAAAGGTACAGGAGTTAGTCCTT
+
[^_ecc]`a]ceYY_[dfgf^^bXbc^c^fhI^c]aaIaZXIa`f_cffHVZHV\H\\eSVbcHMV\d`aUNZZ`RGZZ^ZT]GYTY_`Z
@FCC0YMTACXX:1:1101:20556:194489#0/2
ATGAGTTGCAATGTAGGAGAAATCATGCTATGGCTAGGATGAGACCAATGTCGCCAATGCGATTATATAAGATTGCTTGGATGGCTGCTG
+
a_aeeeeeggeggghhihfhdddhhifheffhdghifaf]ffcbfgXebg`ecdecfhchf\bd`cgbdddbYd]__cRZU]]b^\_aYZ
@FCC0YMTACXX:1:1101:14620:194591#0/2
CCTACTACTCTGGAAAAAAAGAACCATTTGGGTATATGGGCATAGTTTGGGCCATAATATCAATTGGGTTCTTAGGTTTTATTGTATGAG
+
bbbeeeeegggggghiiiiihiiiihiiihih^cfghfhhfhidfafhdhdfffhiiihggfggggeecdddbdbd]bbcccccddddbb
@FCC0YMTACXX:1:1101:4405:194809#0/2
ATAACTCTGCTAACCTCCACACTTCTGGTATTACTAACCACTCTAGAAATTGCAGTAGCCCTAATTCAAGCCTACGTCTTCGCACTCTTA
+
bbbeeeeegggggiiiiiiiiiiiiiiigghichiiiiiiiiihiiiiiihiiiihiihiiiiihiiihiiihhiggggeeeeccccccc
@FCC0YMTACXX:1:1101:9482:194818#0/2
GAGGCGTTTAATTGGGTTTAGTAGGGTGGGGTTGTTTTCGTTGATGTTTGTTAGAGCTGGAAAACGAGGTTGTCCTGTTAGGGTGAGGAG
+
aa_eeec`ggggghiibfgghdfgheXbfhigffaghhgfdghbdg`geeecceebddddccccca^aYR[bZbc[b_bbcccRWW`aY^
@FCC0YMTACXX:1:1101:11243:194813#0/2
CGCCTGAGCAGGACTAGAAATAAACATACTAGCCTTCATTCCAATCCTAATAAAAAAAACAAATCTCCGCTCTACAGAAGACGCTACCAA
+
YPW\``Y`ceZ[JQ`J[d`[`e`_`^JQ`^faZ^X^^^Yc^ehXaea[IXXc^f]YV`f`gd`cZ]^^[`bZQZ]bbbcYGGRFR[[^bb
@FCC0YMTACXX:1:1101:5428:195145#0/2
TCAGTATCACTGGTGTCCGATTGATTTGTTGGTGAAGGATGGGTCGTTGACTTCATCTGTTAGGTATAGGATGCGGAGGGCTGGAAGAGC
+
Z\_^\S\\Y`cag`bb[bZ_ab[`X[bSQ^Zd^ccXbee^aVQO^_^OHW\\\bH_e`b`dZZ\HMMMV^]H^aBBBBBBBBBBBBBBBB
@FCC0YMTACXX:1:1101:6501:195340#0/2
GGTAGGAAACCGGTTAGGGGGGGTAGGCCTCCTAGAGATATGAGAATGGGTGCTATTAGTGGTGCCAGGGGGGTTGATTTGTTTCAGGGG
+
[[\ccceeefege`giiefhfccHU[_bcbca^ccbb`]b_b]`bbR_ba^Y^XR]bcb_babcbbY_^RXZaTETGYSY`]`R]_b`BB
@FCC0YMTACXX:1:1101:14652:195368#0/2
CCCTATACAGAAAAAACCAGCCCTTACGAATGCGGATTTGATCCCCTAAACCCTGCTCGCATCCCATTCTCAATAAAATTCTTCCTAGTT
+
bbbeeeeeggggghiiiiihhiiiiihihihihiiadhihhhhiiifghhhihgggggeecccca_bcddcdccdcccdcbbbcbb]`__
@FCC0YMTACXX:1:1101:2086:195548#0/2
GTTTTAGGGGTTCTTTAGTGAAGAGTTTTATGGCATCAGCGAAGGGTTGTAATAGTCCACATGGACCTACAATATTGGGTCCTTTTCGTA
+
_a_eeeeeggcggiiihhdgghfdhbggihiiiiiiiiiiiihiiiafgaghfghghfcgihgggggeeeeedddddcc\bccbbccc`b
@FCC0YMTACXX:1:1101:3235:195508#0/2
GCCCAAGAAATAGAGACTATCTGAACTATCTTACCTTCAATTATCTTAATCCTAACTTCTCTTCCGTACCTACGCATCCTATACATAACA
+
JJJSS\^aJQ`JJQJQ`[YKJ`KKKJQQbec^ISIIPPIIIY^fdg]IOYY^c_IHOONINaedBBBBBBBBBBBBBBBBBBBBBBBBBB
@FCC0YMTACXX:1:1101:6925:195965#0/2
TTCTCCCATGAGGCCAAATGTCATTCTGGGGAGCAACAGTAATCACAAACCTACTATCGGCAATCCCGTATATCGGAACCAATCTAGTCC
+
bbbeeeeegggggiiiiiiighiiiihiiiihhhhiiihcfghiiiiiihgghiiiiihhiigggeeec^ddddccccccccccccbbbb
@FCC0YMTACXX:1:1101:12946:195839#0/2
TCTCTTCCCCCCTAACACTCCTCTCCCACCCCATAAACTCTCAAAACACTCTACAAACTCGCTGTATAGCTATCCTAGCATTAACCTTTT
+
_^Wccca`Qbc^eabafgghfgaIbcce`ccfUR^fa^Wacfg[\Wabbb_Z_b_\_``^\SZTRZ_bd_RZ_]]Z`Z_YG]b_bbY]]b
@FCC0YMTACXX:1:1101:6311:196110#0/2
GCGGTTAATCGTACGGCCAGAGCTACTGGTTGAATAAGTAGGCTGATAGTTTCGATTGCTACTAATATGGGAATGAGAGGGGTGGGTGTG
+
[__eeeeeceggec_d^edgffddafghhfgbfg^_eeXaaeehhea[W\\becdbfghhcgbd`Y`bdgcZZ^abRR]`NWZZ^BBBBB
@FCC0YMTACXX:1:1101:19519:196332#0/2
ATTCAAGCCTTGCCCCAACACCCTGCTTAGGGGGCCATTGACCACCAACAGGCATCACCCCTCTAAACCCCATAGAAGTACCCCTCCTAA
+
__aeecccggegfiiiiiffhhifhiiiafghhedhidfhhiiiihhihggfgeeeeeebcccbbbccbccaccbccc`b`bcc[_abcc
@FCC0YMTACXX:1:1101:19386:196512#0/2
CCCCTACTACACAATTAAAGACATCCTAGGCCTAGTTCTCCTTCTCTTCATCCTAGCAATACTAGTACTATTCTCACCTAATCTTCTAAA
+
_abeaZcaececeagddd]aeggdgfghdfggg`bacehdefh_ee_Sa[aaedfffdcff]aeeabbf`g\effhid_bddea^dccBB
@FCC0YMTACXX:1:1101:2997:196997#0/2
CTTATAACAAACAAACTGAAAATAAAAAACCCATCACAAATATTTAAATTCTTCAATATACTAGGATATTTTCCCATCACAATTCACCGC
+
bbbeeeeegggfgiiiiiiiiifgiiiiiiihhfhiiiiighiiihiiihfhihhiiiiiiihghhhhhiihggggggeeeeeddcddbc
@FCC0YMTACXX:1:1101:3510:196914#0/2
TAAAGTTGTGGGATCAGGTGGTTGTTAGTTTTTGGTCTGTGAGTGTTAGTAATGTAATGTTTAATGAACCTGTGTTGTTGTAGGTGTGGC
+
Z_^^ccaWYbeggihdfcbefH[bfg[_beggh]]^cfZO^^efeffXaacbefW\H\bH\_f\_Z_Zcgg_gdddaea^`Z]`ZMT^^B
@FCC0YMTACXX:1:1101:12601:196989#0/2
GAGTCCGTGAGCGATCATAAGGATGGTTGCGCCGGAAAAGCTTCAGGGGGTTTGGAGGAGGGAGGCTACAATTACAAGGGCTATGTGGCT
+
_^_a`aaQQ`Veedffcf`gedXe_ZIXbefcdghae_VR_\_c_S^ddccY^[WRGKWW[VOTVO[]`bYS]b`BBBBBBBBBBBBBBB
@FCC0YMTACXX:1:1101:20136:196876#0/2
ATGGGTTTTAGGTTTGGATGAGGTGGTAGTAGTGGTGGTTAGTCTTAGGGATACTGGTGATTGGGTTATTTTTGAGGGGGAGGGATCAGG
+
___ccccegcggcefha[decgf^eg^Sbdegfcf^ef^cagaddf[[Ia^e`egh_H\V_ef`gTZ^dbded[PZ_accNZ]aTX^`bb
@FCC0YMTACXX:1:1101:5297:197076#0/2
ACAAACCGAACCCCCTTTGACCTTATAGAAGGCGAATCAGAATTAGTATCAGGCTTCAACATTGAATACGCCGCAGGTCCATTCGCCCTA
+
^a_^P`a_ee`egaghff[Ybgc[eafSYa^ZaefdYegffh\_f\MVMMV__HU^bbbbca]Z]bZ]]\Y^FWZXT[GY_b_b]]X]TR
@FCC0YMTACXX:1:1101:2636:197363#0/2
TCCAAGCGCACCTTCCAGTACGCTTACCATGTTACGACTTATCCTCTCTATATAAATATTAGGGCGTTTAGTTAGGATGTTCCTTAAATA
+
[_^c`dccgfegfhfffh[beece_effXcacfgffdgYe]ddfffXbefffgbgfdhgifhhhdcXW`^`]G]bbc]b]bZ_bbbcbb`
@FCC0YMTACXX:1:1101:10953:197449#0/2
GTCCTGGCCTTTCTATTAGCTCTTAGCAGGATTACACATGCAAGCATCCTCGCTCCGGTGAAGACGCCCTATAAATCATCATGACCAATA
+
_^_cccc`egggeffhifchhhiibgggfhgfhfifhiheffff[`eggggdgfgi`eafgfheegfeebdbbbbccccbbbbcc`YX`b
@FCC0YMTACXX:1:1101:20266:197270#0/2
GATGTTTTTGGTAAACAGGCGGGGTTTAAGTTTGCCGGGTTCCTTTTTCTTTTTTTAACCTTTCCTTGAGGCATGCCTGTGTTGGGCTCA
+
JYa\cdZ`bbcJ[[b_fadgd]^_`fbgZ^bcce_Z`FRFTKYY]_bRGTT]YY_U^BBBBBBBBBBBBBBBBBBBBBBBBBBBBBBBBB
@FCC0YMTACXX:1:1101:6678:197722#0/2
ATACCTGTGTTGGGTTAACAGTGAAGGAAGCATGGGCTTGTTTGTGCTTGCTATGCCTGGCTGTTAGGTATCGGTGAGGCTTTCGGTCCG
+
___acccdg^ecgf`ead]]d``eggaJY^eeef__egaeWcceWacegg\\eWWWaeg`]dgffcd`MHV^\WGT^]aBBBBBBBBBBB
@FCC0YMTACXX:1:1101:13580:197729#0/2
AATCACTACCAACCACCCCTTACAAAAAACCCCACCCCTCAATCCCACAACATCCGCTGACAACCAAAATGAACGAAAACTTGTTTACCC
+
_abeeeeeggfggiiiiiiihfhiiihihiihifhffhfggghiiihiaggdggeeeccbcbcccccacccbccc_cccbcccbbccccc
@FCC0YMTACXX:1:1101:18819:197729#0/2
TAGCCAATTCAAACTATGAACGCACTCACAACCGCACCATACTACTGTCCCGAGGACTTCAAATCCTACTTCCACTAACAGCCTTCTGAT
+
bbbeeeeeggggfhiihfgiihhiiihfdgghggfhiiiiihfhhiiibggdfhfgceeeeedbbdcbdbbbbccccccY`ac^b_bcdd
@FCC0YMTACXX:1:1101:16640:197876#0/2
TAAGAAGAGGGATTGAACCTCTGGTTATAAAGTTTTAAGTTTTATGCAATTACCGGGCTCTGCCATCTTAACAAACCCTGTTTTCGGGTG
+
_^aecce`gcccagfhgihhf[eaagd]de[dgh_ecghff_fgf`ebggegbg__fW__bgcZdgdgeeebeeeecba`bbbcc_ca`\
@FCC0YMTACXX:1:1101:20060:197881#0/2
TATGATAACCATACTAACCAAATGACCTTTACCTACATAAACATTATACTAGCATTCACTATCTCTCTTCTAGGCATACTAACCTACCGC
+
bbbeeeeeggfggiiiihhiiihhiiihiiiihhhihiiihghiiiiihihhhiiiiiiiiiiiiiiiiiiiiiiiihiihdggggeeeb
@FCC0YMTACXX:1:1101:5155:198202#0/2
GGCTAGTGTTGGCTCAAGGCAATCAAGTGGTATTGAGATTTTCTGGGTGGAAGCCAGGTGCTTTATATTAAGCTATACCTTGATTTATCC
+
_^_eadaceegffhhiifh^ffZfdef`dgYbfhfafWbcffdgcgh^cGWaeffhhh_e_`gfhhffghgggfgggeeeec_dbbbdbb
@FCC0YMTACXX:1:1101:8529:198019#0/2
CCGTCAAGTCCTTTGAGTTTTAAGCTGTAGCTCGTAGTATTCTGGCGAGTAGGTTTGTTATCTAACTACTGAGGTTTAGGGCCAAGCATA
+
a__eecccgcegcafbffbdgfa`ggfg`gbbeg`egWbed[cXe`f_eZbaH\bbZ_d`fS_Z\Z\V`ddZ^\Zab_`RGGTZZ\[X_]
@FCC0YMTACXX:1:1101:14291:198153#0/2
GGTCAGCTAAACAAGCTATCGGGCCCATACCCCGAAAATGTTGGTCATATCCTTCCCGTACTAATTAACCCACTAGCCCAACCCACTATC
+
[_Zcc^cdgac^gfffd^aeeff[cfgfgfdhifide_dgff_dLNa\cd_bZbdg\aU\a`]bZ]]__]^\\`GT^bb`^_T[VJQX`b
@FCC0YMTACXX:1:1101:1617:198473#0/2
CCTTACTAACCTTGCCCTACCCCCCACTATCAATCTACTAGGCGAACTCTTTGTAATCGCGACCTCATTCTCCTGGTCCCATATCACCAT
+
\^^aacccbaeg`gdaafdedf^efdg_ffhfhhii[`edgfbaY___f__dg^^`g`dcaNR]WYTY_bb_bYTXYY_`YYX_b]_^b`
@FCC0YMTACXX:1:1101:4856:198343#0/2
TTATCATGATGATGTTTATGTATTCGGCTATGAAGAATAGGGCGAATGGACCTGCAGCGTATTCAATGTTAAAGCCTGATACTAATTCTG
+
[__accee[acgS``bdfg[i_Ybe^RWbJ`eg_e_Zeba^aag^^_Wa[ecfgfdhcg__d`bgbbccccaa_RU]`X]`bbccZ_]bB
@FCC0YMTACXX:1:1101:7099:198253#0/2
CACTTTCGTAGTTTATTTTACATCAGCTAGAGTTTTACAGTTTAGATGGAGTTTAGCTTTATTATGTCAGATCTTAAACACCCTCTACGC
+
bbbeeeeeeggggiiiiiiiihiiiiiiiifhfhffhiiihiifighiheeaefhihiiiiiiiiiiiihihiiiiheghigggeeceac
@FCC0YMTACXX:1:1101:11684:198768#0/2
ATAACAGCGCAATTCTATTCTAGAGTCCATATCGACAATAGAGCTTACGACCTCGATGTTGGATCAGGACATCCTAATGGTGCAGCAGCT
+
bbbeeeecgggggiiihhihhig[fegfhhhhiihhhihihdfffffhicfgafhgdhgggegeeddedbdddcc_bbbb]b`bcccccb
@FCC0YMTACXX:1:1101:14707:198756#0/2
ATTACTGCTAGCCAACATGTATAATATATAGTACTATATATGCTTAACTGTACATAACACATATCATTACATATCAACCCAACATCCTTG
+
YY^aaQ^cacgagh`efcRK[^[eaeec[^g[eXbd]bggfa^[^^bc`]ecccfcdf_aegfcbfgddhid_[e]`_e_bf`d]degee
@FCC0YMTACXX:1:1101:19120:198888#0/2
TCAGCCTTCTTAATAACATCTGGCTTAGTCATGTGATTTCACTTCTATTCTACCACCCTACTAATACTAGGCCTACTAACCAATACACTA
+
_bbeeeeegggfgiiiihihbggiihhidghiieggdhiiiicghdffhhhghghiiiihiichhiihihhfhhiiiiigfgggeeeeed
@FCC0YMTACXX:1:1101:20369:198797#0/2
CTTATTTCTAGGACTATAGGCATCGAACCTACCCCTGAGAATCCAAACTTCTCCGTGCTACCCCACACACCCTATCCTAAAGTAAGGTCA
+
_bbecceec`cggaafdggfdefdfffhibfdghePcgfghS^cgfffhdefgfgdfhfhhc_\fgddeeeccb]]^_`b`bT]bbRY_b
@FCC0YMTACXX:1:1101:5378:199197#0/2
AAGAGACAGTTAAACCCTCGTGGTGCCTTTCATGCGAGTCCCCATTTAAAGAACAAGTGATTATGCTACCTTTGCACGGTCAGGGTACCG
+
__bceedceegee`egghiieghbdfgehdfabdfffecegefcfffiifedghfgf\\\bfhfheeggeeeeacce^]`acbbc[`bc^
@FCC0YMTACXX:1:1101:16463:199058#0/2
ATATTACGTAAAAACAACCGTAATATATGCTTTCACCATCAGCCTCCCCTCAACAACTTTATTCATCTTCTCAAACCAAGAAACAACCAT
+
^_[cc`cce`a^afegXd^dfdfb]Sb[IYbcdf[^caXaec[XXc_VU^_aad]_b]bdb\\_c\\MVR\dgcc_^ZGGU]GZ`a^BBB
@FCC0YMTACXX:1:1101:19628:199089#0/2
ATGTTTGTTAGAGCTGGAAAACGAGGTTGTCCTGTTAGGGGGGGGAGGATGGTTCGAGTGCTGTAGGCGCTTGTTAGAGAGGTAGTGATG
+
__ZcccZ`eW[JJJbeR`ccfZ^Q_e^aRcggf_^c^Xa^HVEUWTXWQRR[GRGOJXR[]`bbbbY]ZZTL[[_BBBBBBBBBBBBBBB
@FCC0YMTACXX:1:1101:10364:199326#0/2
CTCGAACCCACAAAAACTTAGTTAACAGCTAAGCACCCTAACCGACTGGCTTTGACCCACTTCTCCCGCCGCAGGAAAAAAAAGGCGGGA
+
bbbeeeeegggggiiiiiihihiiiiiiifhhghfiiiiiihhihiihhfhihfhiggefeeeeeddbcccaaacccbcaccaL^^[]aR
@FCC0YMTACXX:1:1101:11586:199323#0/2
AAGGAGGACTAGGCCTAGGATGTCTTTAGTTGTGTAGTAGGGGTGGAAGACGATTTTGTCCGAGTCAGAGGAGATTCCGCAAGGGATGTT
+
^_V\Yacaec`Ze]d_fJJ[^[d]dgbebedXI^HYIIPPYP^OOUaefXMZTTU_`SGVVT^W^_Z_RZ^QZ\GTZ_^Y^aBBBBBBBB
@FCC0YMTACXX:1:1101:16960:199266#0/2
AGACGTCCAGGTACGGCGTCTGTTTTTAGGCCTAGTGTGGGGATAGTTCATGAGTGTAAGACGTCTTGAGATGTAATTATTATACGCACA
+
a_beeceegggeghhiiiegafcehiibfghf_^eaeWaeghGS\cbZ^Z\^V`V^]`cec``^aba_T]T_`]Z_ac]_b_b`bccacc
@FCC0YMTACXX:1:1101:1339:199631#0/2
GACACCTCTGTTTATGTAGCTTAAACCCACCCAAAGCAAGACACTGAAAATGCCTAGATGGGTTTGCACACCCCATAAACAAATAGGCTT
+
_b_acee`geggefdgceg_gfgdda]J^_[[\c_`^e[aX_ebff[aec]b[cccdfdghh\bfcZbdgg^acdddbbb]\GZZZ_BBB
@FCC0YMTACXX:1:1101:3013:199663#0/2
TTATGCCTTTTTGGGTGGTTACAGTTGTGGAGGCAGTGATATGTGCTTGTGAGATTATTTTAGGTATAGATTTTTCTAGTCATGTCGAGT
+
bbbeeeecegggfageggeffghhdff`fdbffadg^[Xceg_X^cffdQMW\SbS\begh__YMM\V^bg]bcdbdbcbdbbRU]`X]]
@FCC0YMTACXX:1:1101:12211:199572#0/2
CGGTTGTGAGTGCGTTCATAGTTTGAATTGGCTAGGCAGAAATATATGGAAGAGGTGAGTCCGTGAGCGATCATAAGGATGGTTGCGCCG
+
aabceeceggeggiihiiiiihhiiiiieihhhhhhdffcfh_eghffh_ce`fgWa]c\effbbP^Za[^ccbbbbd`bbaGZ[X^aaa
@FCC0YMTACXX:1:1101:18368:199746#0/2
TCTCGTCCTGTATGCGCCTGTCTTTGATTCCTAGTACATGCAGTTGTTGAACGCACCTACGTTTAATATTCTAGCTCAACCCGAATCTCA
+
Z\^aP\aceceegXdce_PR[Q[QXQP^df__ffg_`a[Xaf_ghcIOHIINGGV__RbHZ__BBBBBBBBBBBBBBBBBBBBBBBBBBB
@FCC0YMTACXX:1:1101:3060:199779#0/2
TAAGTACTTGCGTTGAGGCGTTTTGCTTGGTTGCCCCATTTAGTAATGATAATTAGGGTGGGAATGAGGGTGGTTTCAAATAGAATGTAA
+
___ccdeegggfgdfhdghhegffhhh_ffdgfihhidghhfbbghhhhffhhhfhfbHZ_cZ_adc`bc^aaQW`__bcccccc`bS]b
@FCC0YMTACXX:1:1101:4059:199821#0/2
GCTTGTTAGAGAGGTAGTGATGAGAGTAATGAATAGGGCTCAGGCGTTGGTGTACGACGTGTTTGTGGCTTCGATAATGAGGGCTTTGGA
+
__[ccceeggacef[`edehXbcfff^dghhf]_dfbgfhhhfhc_acdf_bbaghghh[b`dc_c_b`d`ZWT]^_ZGY]`BBBBBBBB
@FCC0YMTACXX:1:1102:10083:2145#0/2
AAGGGTTGTGGTGCTTGAGTTTAAGTTAAGAGCCAGGAATATGGGAGTTGTTAGGATAATATATATAGTTAAATAAAGAATTGTAGATGT
+
J^\ccaaWOQbY`Q`dfJ[R``XX`QQQI^dgHYYWHYa[IOYIOHWNXdIO\M\WS_eVW_Z_H\HH]cHHHMV\\V`Z^_BBBBBBBB
@FCC0YMTACXX:1:1102:10646:2204#0/2
ATGCAAACAAAATATACGTCATCGCTTCCACATGGACTCCAACCATAACTAATGGTACGAAAAACCATCGTTGTACTTCAACTATAAAAG
+
bbbeeeeegggggiiiiihiiiiiiiiihiiihiihfhiiihfiiiiicfghfhibghiihhiigggeeeecdbddeecccccccccdcc
@FCC0YMTACXX:1:1102:8614:2297#0/2
GCCGAGTTCCTTTTACTTTTTTTAACCTTTCCTTAAAGCATGCCTGTGTTGGGTTAACAGTGAAGGTAGCATGGGCTTGTTTGTGCTTGC
+
_bbececcgggggiiiiiiiiihiiifhhhiiihhhhfhhfhhfg]abdgffhT_dfhigggggge^beedcddcdccc\bbb`b_bcb_
@FCC0YMTACXX:1:1102:12398:2796#0/2
TCAAACCCCCCCACCCCCATCTCCGACCTTCATCCAAACCCACTCTTGCCAAACCCCAAAAACAAAAGTTTTAACATATCCGGTCAGAGC
+
bbbeeeeegggechfhiihhbcdgd_efafhhegfb`degged]b]]_bb`_bQ\^aV^accFQ[`^XJS]_`bcb``]GS[[TX[X`_`
@FCC0YMTACXX:1:1102:15109:2815#0/2
TACCCAACGCTCTAATCAACTTCAACCTAGGACTCCTATTCACCCTGGCCATACTCAGCCTAATTGTCTACTCCATCCTATGATCAGGAT
+
___c`ceeggggffagegiihffghichiiibfhhfhhiiiagfhdgcfgfhhffhhihbghffhbcdgeebbgeedZacdb_bbbda_Y
@FCC0YMTACXX:1:1102:3064:3165#0/2
CCCACCTGGCACCACTAATAGCACCCATTCTCATATCTCTAGGAGGCCTACCCCCCCTAACCGGTTTCCTACCTAAATGAATTATCATCC
+
bbbeeeeegggggiiihihihiiiiiihiiiiihiiihiiihiihiiiggghiiiigeeeddcc]acccccbabccccdcccccdbddcc
@FCC0YMTACXX:1:1102:8834:3707#0/2
GCCCTAATTCTAATGATATAACCTATTACCCCGAACAATCTCAATCACAACATACACACCAACAAATAGTGTTCAACCAGCAACTACCAC
+
__beeeeefegefghfhiihehhhfhhhihfhihifhhihhffhhffgffefgghiihiiiiihegegeV^Z`bdeeccb_bccccbb_b
@FCC0YMTACXX:1:1102:15922:3819#0/2
TACCTAACAGCCAGGCATAGCAAGCACAAACAAGCCCATGCTACCTTCACTGTTAACCCAACACAGGCATGCCTCAAGGAAAGGTTAAAA
+
___ceeeegfgcecffadfhdffdghhiihhgfcffgghihegfiffghhiihbghdbdg_fhie`dgebee]`dbbb_^b`aaZ_bbbb
@FCC0YMTACXX:1:1102:13259:4092#0/2
TTCAGTTTGTTTGTTATAAGGGTGAGGTCTAGGGCTGCTAGGAAGCCCAGGGCAGTTGCGCATAGGGCTGAGAGTTTTAAGTAGAGGGGT
+
_bbeeceeggggggiiiihhii[efhhdghhiiihfifhiiihhghhifhhghhieghihieefeeeedc_b`bT]_bbbcbccbbaccB
@FCC0YMTACXX:1:1102:13946:4012#0/2
CGGTGTGTGCGCGCTTTATGGCCTGGTTCAATTAAGCACTCTATTCTTAATTTACTGCTAAATCCTCCTTGGGCCCTTAAATTTCATAAG
+
_abccc`cgceffihffihhiaghiiaffhfhif_egggfhhfhhdfhghdghiiihhhdhc``dgfgeebce]abacb_bcccc[b_`b
@FCC0YMTACXX:1:1102:16880:4137#0/2
TGGTCCATCATAGAATTCTCGCTATGATACATAAACTCAGACCCAAACATCAACCAATTCTTTAAATACCTCCTTATTTTCCTCACTGCC
+
_a[Paceeggggfhfhiiihhfhdf_bghhhchgfhhihhhihhcgfbgbcefhhiffhhihhififghihifgeggggccbceecbdc`
@FCC0YMTACXX:1:1102:19080:4226#0/2
TATTGAACGTAGGTGCGATCAACAACTGCATGGACTAGGAATCAAAGACAGGCGCATACAGGACGAGATGTGGTGGGAGTCAGCATTCTG
+
a_[acdeegccgfegdg`_Z^dfghiRbRbabZ_ffXXc_efbfghha___b^ggddhffggegc]``cbT]bZ[[aQWT]Y]__YbY`c
@FCC0YMTACXX:1:1102:4423:4278#0/2
CTAAGCCAGATGTTATTAAGAAGGCTGATAGAGCTCCTGTCAGTGGCCAGGGACTGGGTTTAACTATGTGATAAGCGTGGGTCTGGTGGG
+
_a[cccc^cegeK[Yd``igc]b`dXecgfdffdgffg]YXPIO^aZeZ^WUGN^WGaaZbfgdhS\dgfYVV^\\^TT[[^BBBBBBBB
@FCC0YMTACXX:1:1102:12659:4473#0/2
TGTGAGGGCGCAGATGGCTGTAAATAGGGGGGTAATAGCCCCCAGACATAATGTAAGATTTTGAATTATTGTGTTGGTTTCTATTAGAGG
+
__YcceeeggggghhhiiiihffdghiihO^[UYbbcccccccUaccccbbbcbcccbccccca`bcbcdcdccbcccccbcbcc_]]ba
@FCC0YMTACXX:1:1102:19736:4277#0/2
GCCTCATCCGCCAACTACTACACCACTTCACATCGAACCATCACTTCGGCTTCGAGGCTGCCGCTTGATATTGACACTTCGTAGATGTTG
+
bbbeeeeegfgggiiiiiiiiihhiiiiiieiiiiiiiihiiiiiiiiiihihhhhgaceed`b]aacbbcdcccccccba[bV_bbc_]
@FCC0YMTACXX:1:1102:3780:4896#0/2
GAGGAAAATAAGGAGGTATTTAAAGAATTGGTTGATGTTTGGGTCTGAGTTTATGTATCATAGCGAGAATTCTATGATGGACCAGGTGAT
+
b_beeeeeggggghhibfihiiiiiiiiiiigfhdfheghifiaegheg^^efhhfhhhhhhifiihfgggggegeeeeeecdcdcZ`Y_
@FCC0YMTACXX:1:1102:17395:4778#0/2
TTATACTGCCTATTGTGAGGCGTTTAATTGGGTTTAGTAGGGTGGGGTTGTTTTCGTTGATGTTTGTTAGAGCTGGAAAACGAGGTTGTC
+
bb_eeeeegggechicgdeffh`ghfhf``ghYcgfhdbfff^afghZagdbaacabd`^]]_]bb_bb`bbbbbb[bbcbBBBBBBBBB
@FCC0YMTACXX:1:1102:20377:4924#0/2
CCAGGGGGGGATATACTGTTCAGCCTGTTCCGGCGCCAGCTTCTACCACGGCGGACGGTATTAGTAGCAGGAAAGGAGGGGGGAGGGGCG
+
_a[cZ^[^Z_Ta^bR]RR]bbRRW^^`]]`WXaLYX_Y_W]bb_]RRW`VTTY[TEEEOQWGRYS_SSY_`BBBBBBBBBBBBBBBBBBB
@FCC0YMTACXX:1:1102:6171:5183#0/2
GTTGTTGCCGGGGTGTTCTTACTCATCCGCTTCCACCCTCTAATAGAAACCAACACAATAATTCAAAATCTTACATTATGTCTGGGGGCT
+
_^aceeeefeccgQ^Y^^c^cfacegibUacG^^[Xbef_be_eb`_dgfgdegeeecbd_bed]]_bbbbccbccccdcZacc[RT_BB
@FCC0YMTACXX:1:1102:11923:5131#0/2
TCTATATAAATATTAGGGCGTTTAGTTAGGATGTTCCTTAAATATATTTGAGAGGAGTGACGGGCGGTGTGTGCGCGCTTTATGGCCTGG
+
bb_eeeeefgeeghiihhiihiiiidefiighicgdfhiihhhhfafghhhffghfhgfhihii`ccR\\^`aRX__aXaa__bcacb^`
@FCC0YMTACXX:1:1102:13754:5079#0/2
TAGGCTGCCGGGTTGGCCTAGTTCAGCTCGAATAAGGAGGCTTAGGGCAGTGCCTATGATTCCAGCTCATGCACCAAATAGTAAATATAG
+
_a_ceeeeggg`ceffbfhhgaebfhhhfgfff\begX^efafcadfcdfXcbdf`ddgede]bbb^]]_bbUZ``^abZT]]Z`c]]c]
@FCC0YMTACXX:1:1102:16324:5001#0/2
TTGAACGAAAATTAATAGGCCACATGCAACTACGAAAAGGACCCAATATTGTAGGTCCATGTGGACTATTACAACCCTTCGCTGATGCCA
+
ZZJacYacPbW[QQJQbYJ[J[eRJJPPI^X^cWWW^_XaQaffcQHHHN\VbHH\VMM_VHV\R\bdg_Z_]HV\``_Z`BBBBBBBBB
@FCC0YMTACXX:1:1102:17728:5173#0/2
TACGCACAGGAGCTTCAATTGGAAGGACTACTCGATTGTCAACTTCTAGGAGTCGGAGGTCCCCTGGGTTTAGGAATAGCGGGGGGAGGA
+
[__c`cecggf^ag]ae_gg_e_b__dfbRbSbeZaegdfgd]efff][aacaZ`[_ddddb]ae\aZMKZ]RR]GZZ`bcc_BBBBBBB
@FCC0YMTACXX:1:1102:15088:5322#0/2
AGTACTATATAATAGACATGCTGACTAGCAGTAATGCACGAATTACATAGTAGTATTATAAGTGAGTTAGTGCTAGTGTTATATTATGAA
+
^__cace^aeeacdfhhfffce_hdgdfghi_gbcgbdgdgfcefhdffacebafggfbehddeffWaed[b`gefgf\bdfdgcgggcd
@FCC0YMTACXX:1:1102:7219:5505#0/2
AGGAATAGCGGGGGTAGTATGTAGGAGTTGAAAATTAGGCCCCCGTAGTCTGTGTATTCGTAGGTTCAGTATCACCGGTGTCCGATTGAT
+
W^Z`cc`a`cU_edhU_egZ_\_cdX_dZZ]`d]R^R^a]`ac^^^BBBBBBBBBBBBBBBBBBBBBBBBBBBBBBBBBBBBBBBBBBBB
@FCC0YMTACXX:1:1102:5477:5878#0/2
GAGAGGTTGGTGGTTGATAGTGCTAGTACAGCGTTTCCGATTAGGTGTATTAGCAGATGGCCGGCTGTGATGTTTGCGGTTAATCGTACG
+
^^_ace`cec`cg_faddfggggg`eb^e]a]fghhfhhafdccgHWWaebfeffe_cgdh`daa[a\`Z``Z_cbcc^R\]bdb_a`aa
@FCC0YMTACXX:1:1102:8462:5879#0/2
GAAAAGTTTCTTTTGTGAGGGGGGTTCATTGCATAGGTGGTACTGGCTTGCTATAATCATGAGGGGGAGAAGTCAGATAGTTAGTGTTAG
+
__aeeeccgggggiiegfhhhhicXaccddccbcccc`bcaccccccccW^XX]b`Y_]_]]]bacBBBBBBBBBBBBBBBBBBBBBBBB
@FCC0YMTACXX:1:1102:8577:5865#0/2
TGTTTGTCGGAGGCATGTTAGGCTTGTTATGATTATGCCCCATAAGGATAATATAAGGAATGGGTAAGCTATGTATTCTGTTAAGGGGTT
+
^__cccccccgee\eJ`dgfghddgfWb^cXOYcaeedghhaeI^^^HaWW\b]bbegRM\R\bRV`b]dZ_aV^cbU]`ZZRZ_Z^BBB
@FCC0YMTACXX:1:1102:16401:6369#0/2
AACAGCTAAAAGAGTGCACCCATCTATGTGGCAAAATAGTGAGAAGATTTCTGGGTAGAGGTGACAAGCCTACCGAGCCTGGTGATAGCT
+
__aec^cee`ecegghieghi[ecgfhhbghhhhf^^c`Ibefdfff]cdcf]eaHXae`dghdghbZ\c`fgeade]`b`_Z\`bbbb]
@FCC0YMTACXX:1:1102:20850:6452#0/2
TCGGCAATCCCGTATATCGGAACCAATCTAGTCCAATGAATCTGAGGAGGATATGCCATCGACAGCCCCACCCTCACACGATTCTTCACC
+
a_bceeeefgggg]ffffgfhiiicgfff]cI^cX_YXaecfa`^^c[ad[bgffffffhddg\FUMZ[GFXZZ```Y_QFTW]``bc`b
@FCC0YMTACXX:1:1102:8329:6722#0/2
ACTCATCATCATCTCTACTCTCCTACTACCAATCTCCCCCCTACTCTTAACCTTCCACTAGAAATTTAGGTTAAACAAGACCAAGAGCCT
+
bbbeeeeegggggiiiiiiiiiiiiiiiiiiiiiiihiiiiihihhihhhghfhhihiihhiiiiiiggggggeeeeebddddccccccc
@FCC0YMTACXX:1:1102:19790:6585#0/2
CCTATTAATCTTAACCCCCAAACACCCCATTAATAATCGACTAGCTACCATTCAACAAGACCTGACTCAATTCACCCTAAAACAAATAAT
+
J\^ca]c`cegg^bd_dYeeefgdh`W^bcf]_^[aaaPac^_cac]bR\bb`c_bg_\V_cZ]Z^bb^_]ZRZ_b_Q]X]]Z\Z`bbY]
@FCC0YMTACXX:1:1102:10379:6882#0/2
TAGCCGCCATAGCATTCCTCACACTCGTTGAACGAAAATTAATAGGCCACATGCAACTACGAAAAGGACCCAATATTGTAGGTCCATGTG
+
Z^aee`cc`e`e[eadghYdg`cdfXZ^PP^acedgOcS^cIX^^bbcgheH\V_bfcggddgceRZ__^\`a`bZZ]GTYGGT]b_BBB
@FCC0YMTACXX:1:1102:14713:6879#0/2
TTAAGATTAAGTCATCTATGTGGTGAAGGCGCTTTGTGAAGTGGGCCTTATTTCTCTTGTCCTTTCGTACAGGGAGAAATGTGCAATAGA
+
[__ccacc^eae`egghdif`^aZdgdga^`Yegihbfa]cXI^Zcf`e]c`gfbbghhhhhhhiedghc`bbga[XZbbbUUTZT]`BB
@FCC0YMTACXX:1:1102:18329:6873#0/2
ATCTTAGTTCAACCTTAAGCTTACCTACAGAACCACCTAATCCCCCTGTAAGCTTAATTGCTAGTCTAAAGAGGGACAGCTCTTTAGACA
+
a__ae`ccceee^]eag[eghbedcgfffefgdWWddbfebaf`egacggffhbdSb`fdffhdR_eggfY_ZZU`dcadedbZ__Z`Z]
@FCC0YMTACXX:1:1102:7096:7080#0/2
TAAATAGGAGAAGGCTTAGAAGAAAACCCCACAAACCCTATAACTAATAAAACACTCAATGCAAACAAAATATACGTCATCGCTTCCACA
+
a_^ce[cde]aega`aagagdgbeecbddghghhfgffgia`cgficggfebfhgdghhghfh_ddddddeecde]U]`]ZZ^\^abY_]
@FCC0YMTACXX:1:1102:7604:7126#0/2
GTCCTAGAAATAAGAGGGTTGGAACCTCTATTATTTACTCCATCAAAGTAACTCTTTAGTCAGACATATTTCTAGGTTTGGGGGGGAATG
+
aabeeeeeeggggihiiighiiiiiiiihhiiiiiiihiiiiiihihhfggfhhiiihhiiiiiiiihiiiiiiihgggggeeccc]acc
@FCC0YMTACXX:1:1102:8448:7234#0/2
CATGTGTAATCCTGCTAAGAGCTAATAGAAAGGCCAGGACCAAGCCTATTTGTTTATGGGGTGTGCAAACCCATCTAGGCATTTTCAGTG
+
a_beceeefgfggiiiifhhhiiiiiiihhiiihihiiihhfghhdffbghhacfbghiihZ`adddgcgedabdbddccbb`bdcbb]_
@FCC0YMTACXX:1:1102:4682:7469#0/2
GTATAACAAGTACAATTGACTTCCAATCAATCAGTTTTGACAATATTCAAAAGAGAGTAATTAATCTAGTGCTAGCCTTAACAATCAACA
+
aabeececgffgfhiiifhhiiidihhiiehhgcdfhafdhdhhfhfeehffgfhdgacefhhdfeghieeghiihihhhdggggggeee
@FCC0YMTACXX:1:1102:16063:7917#0/2
AAGACAGAATCTTAGTTCAACCTTAAGCTTACCTGCAGAACTACCTAATCCCCCTGTAAGCTTAATTGCTAGTCTAAAGAGGGACAGCTC
+
b_aeeeeegfgggiigihhih]ffJbghiiiiiiiiiihiiihhiiiihffhihfhhhiiiihgiiihiccgghifddgggeeeccbacb
@FCC0YMTACXX:1:1102:2315:8145#0/2
CTACTGTCCCGAGGACTTCAAATCCTACTTCCACTAACAGCCTTCTGATGGTTAACAGCAAGCCTTACTAACCTTGCCCTACCCCCCACT
+
bb_eeeeeggf`egghfiheihihhhhiiihihhhfhfhifhghfffhihcM\bcgfhiffhhhfhggefggeedceddbZ`accac^ca
@FCC0YMTACXX:1:1102:19389:8052#0/2
CCTAGTAGATTGCCGGGTTGACCTAGTTCAGCTCGAATAAGAAGGCTTAGAGCTGTACCTATGATTCCAGCTCATGCACCAAATAGTAGG
+
[__ceec^gcg[`fhfgf_fe[`^]dfh[ee_ccehe^cfaeac`egiddcfabeb`fhhfh_ffgYbgdegeeed]^bd_^G]_`TZ]T
@FCC0YMTACXX:1:1102:10272:8267#0/2
GTAGATAAAAAAGATCTTCATTGAGCAAAAAAAGCACATTCTAACTCAATGCAAGTAAGCTAAAAATCATGATAAAACATTGCGGGAGCT
+
_abeeeeegggggifhiiiiiiiiihihiiiiihfhihiihihihhiiiihghihggiiiggggggeeeeedddddddcbbccccccccc
@FCC0YMTACXX:1:1102:11558:8426#0/2
TGTAAGCTTAATTGCTAGTCTAAAGAGGGACAGCTCTTTAGACACTAGGAAAAAACCTTACGGAGAGAGTAAAAACCCCAATTACCATAG
+
bbbeeeecgecgghiiifbgifhccghihfhhhihihiifghiiifhihfegfhhiiifhhiiieddee^`dbddcacccccbcc\b]Y_
@FCC0YMTACXX:1:1102:11075:8500#0/2
TCCCCGTCTAAACAATATGAGCTTCTGACTCCTTCCCCCTTCTTTCCTGCTACTAATAGCATCAGCCGTGGTAGAAGCTGGCGCCGGAAC
+
Z^_ccc_`ZYbeeaaefgaegddbffdgdgheffebca_fhXedeaS^_ffbeda`g_YaZefc_\c_\ddZZHV^_bb_]^^]\__[L[
@FCC0YMTACXX:1:1102:7227:8995#0/2
TGCAATTCCCACCGGTGTGAAAGTTTTTAGCTGACTTGCTACACTTCATGGGGGCAACATTAAATGGTCCCCAGCAATACTTTGAGCCCT
+
__acccecce^gghfffgcfgbdcbdffhfhfSbafbgghba_fhfXeaSXaVZ`dbd]bbceeedZZZ`b\`acc[]Y`bb_YTTR]^b
@FCC0YMTACXX:1:1102:13655:8820#0/2
TATACGCCTAATCTACACCACCTCCCTAACACTATTCCCCACATCCAACAACACAAAGATAACATGACAACTCGAAAACACAAAACCCAC
+
[P^^aa^cg`b^b^`edcJJ[JJQ[^Ye]^I^^X^[c[[ZeOcea_RWWGW\b_\edZV_VcZZ^ge`^VZVV\U]PX]`Z`[QXXPWWW
@FCC0YMTACXX:1:1102:3877:9062#0/2
CCCTTTCTTTCCTCATCCCTCTTACCCTAGCCCTAATTCTAATGATATAACCTATTACCCCGAACAATCTCAATCACAACATACACACCA
+
___ee`ccceeggffdhihfihbfgiihhihiiiiiffdhhhhehidhhhghbffhiiihihhhihhcgdfceggeeeec_dddbccccc
@FCC0YMTACXX:1:1102:14740:9464#0/2
CTCGGTAAATAAGAGGTGGTAAGCCTCTATGGTTAGATTCACAATCTAATGTTTTAGTTAAACTATATCTACAGGAGGTAAATCCCAGGA
+
a__eeccce`gae_egJ[b_dc[b`Jbcaggfef^e_fbffcdgacfhaecXc`]WR^[a_aabfd`dhffifhc_Z`Z`d_ceddcBBB
@FCC0YMTACXX:1:1102:2194:9687#0/2
GTTAGTCCTTGCTGTTTTGTGCTTGGGTGGGTTTTATCTTTCCCTTACGGTACTGTGTCTATAGCGCCAGATTAAAATTTCTATCGCCTA
+
a_aeeeeefgggfihhdghdeghhiiiJafgcfhhhhfhiiiihiifihhhighhff`fdfbdgidgeecdddcdccdcccdddccccc^
@FCC0YMTACXX:1:1102:3006:9600#0/2
TTTATACACTGATTTCCTCTATTCTCAGGCTACACACTGAACCAAACCTGTGCCAAAGCCCACTTCATCATTATATTCGTGGGCGTAAAT
+
bbbeeeeegffgfhhihiieiiihiihghhfgfhhih[fhfghiiiiihidgfghhhffiiiheffhhiiifdeggfggddebcbZ^aab
@FCC0YMTACXX:1:1102:6716:9689#0/2
TACACTTCATGGGGGCAACATTAAATGGTCCCCAGCAATACTTTGAGCCCTAGGCTTTATCTTCCTATTTACTGTAGGCGGTCTAACCGG
+
___cceecegcggiefhdhfffghbhgfgbffhfdg_ecefbehefdghh`edgib_cb\V^dggcceeeedbbcbbdbac_U]b_bcBB
@FCC0YMTACXX:1:1102:12622:9580#0/2
TAGGAAGAGTGTTTTGGTGGCGAAGCATGTTGTGAATAGTTCTGGTGAGTGGATGGGGGGGGTTGTGCCTAGGGAGATTGTGGTTGTTGG
+
YY\^JaadeK[QQ``df`Zb`ef_ObccagffXUc[aS^X^Xc_e^bHWMWZHHVZ_b[aBBBBBBBBBBBBBBBBBBBBBBBBBBBBBB
@FCC0YMTACXX:1:1102:11044:10383#0/2
AACTGGTTTCAAGCCAGCCCCATAGCCCCTATAACTTTTTCAACAAGGTATTAGAAAAGTCATTTCATAGCTTTGTCAAAGCTAAATCAT
+
^^[ccca`aeeegdffc`cfgfcgafghidegiif`ce_dgdfb_QaeO^abaffgfihihhgfefhbfghihdgdg`d`_ccaacdBBB
@FCC0YMTACXX:1:1102:11471:10257#0/2
CTTGAGTTTAAGTTAAGAGTCAGGAATATGGTAGTTGTTAGGATAATATATATAGTTAAATAAAGAATTGTAGTTGTTGGGTTGTATACT
+
_abecdcdggfgehhhihhhhbhhghcghihbggghighfhhcfhfhhihgehgiffhiiihiidfhiiiefhffifhiiiddda_b]ce
@FCC0YMTACXX:1:1102:19359:10402#0/2
GAGTAGGATCCTCATCAATAGACAGAAATATAGAGGAGTAGTCAGACAACATCTACGAAGTGTCAGTACCAAGCGGCAGCTTCGAAGCCG
+
__acccecb^b^]efgfghhib[[bddeXeggh_d]eg]f`SSbacfgcd_^aedI^UbfZ_WbfgS\bbfgfc\d[`aVGZZ\a^aU^B
@FCC0YMTACXX:1:1102:2152:10715#0/2
GAAATCACATGACTAAGCCAGATGTTATTAAGAAGGCTGATAGAGCTCCTGTCAGTGGCCAGGGACTGGGTTTAACTATGTGATAAGCGT
+
__beeW`cggggf[fhagfh`eg``gcggfggffdgfhifghcdaaaX^ccaedfI^eghfhdhbVbfhhdde]`bcY_bdd\GUZ]bBB
@FCC0YMTACXX:1:1102:4571:10627#0/2
AGACAGGCGCATACAGGACGAGATGTGGTGGGAGTCAGCATTCTGCAATGGGGTTGCGTGCAGACCAGAGATAAAAGATACCAAATGCAT
+
bbbeeeeegfgggiiiihiifhfhhdgh^egihifgghfdghhihhhiiiggiW`ceccbcacbccccccbcccccccbccccccbccbc
@FCC0YMTACXX:1:1102:9491:10652#0/2
TCTTTGTAATCGCGACCTCATTCTCCTGATCCCATATCACCATTATATTAACAGGACTTAACATACTAATTACGGCCCTCTACTCCCTCC
+
abbeeedegggfghihhhhhiiiihhihfffhiddghfiifiiihhhiihhffghhiiiihiiiiggggggeeaccbccccccccccbcc
@FCC0YMTACXX:1:1102:18820:10646#0/2
GCTAAGCACCCTAACCGACTGGCTTTGACCCACTTCTCCCGCCGCAGGAAAAAAAAGGCGGGAGAAGCCCCGGCAGAAACTCTAAGACTG
+
bbbeeeeeggggghiiihiiiihfiiiiiiiiihhdhhhheeggafde^c_ddcccccccccZaV[[]`ac_]Z[a[`bbbbbbcb]`bb
@FCC0YMTACXX:1:1102:7636:10826#0/2
TACTACCAATCTCCCCCCTACTCTTAACCTTCCACTAGAAATTTAGGTTAAACAAGACCAAGAGCCTTCAAAGCCCTTAGTAAGTAGAAA
+
___ccccdeggagddfgfahhfgiaffhifcedff_f^a`ccgdgXeabebbfghhffhhaggd_ggbcbHZ^XZ\`ZbbZ]_bZab_bY
@FCC0YMTACXX:1:1102:12364:11185#0/2
TCAGGATACTCTTCAATGGCCATTGCAGTAGTATAACCAAAAACAACCATCATACCTCCCAGATAAACTAAAAATATCATTAAACCCATA
+
bbbeeeeegggggihhhihfdhhiiihibggddghfeghhhhhihiiiiighiiihhiiihhihhhigidhhfgddgfeeedeeedccdc
@FCC0YMTACXX:1:1102:1750:11485#0/2
TAATGGTGATATGGGACCAGGAGAATGAGGTCGCGATTACAAAGAGTTCGCCTAGTAGATTGATAGTGGGGGGGAGGGCAAGGTTAGTAA
+
___eeeaceeggfhhfhhghdag_d]dgfhghifg[`ecbagaeaeW\WZaffW`^dd`cce_b]bUZ`a]aaEOT[XXW[_c]GJWYSY
@FCC0YMTACXX:1:1102:18522:11397#0/2
CACTGCCTGCCCAGTGACACACGTTTAATGGCCGCGGTACCCTGACCGTGCAAAGGTAGCATAATCACTTGTTCTTTAAATAGGGACTCG
+
[__ecce`aecRcc`JQYbaZH_[Q[dff]d[XYHWUVZe_geXMa`fd``^aa__b`]]bbb]b`bccbbBBBBBBBBBBBBBBBBBBB
@FCC0YMTACXX:1:1102:6022:11856#0/2
GATTTGTAAAATTAGGCAGGCTGTAAGAAGTGAGCCGAAATTTCATCATATGGAAGGGTTAGGTGGGGTGGGTAAATCAATGAGGGAACG
+
bbbeeeacgggggidgghhihfgeghiiiighiihihcgcgihfehffgbebfbghgh\bbghVbggeKX_cW_bY_`bcbcbcccX`ac
@FCC0YMTACXX:1:1102:7257:11925#0/2
CTCCGATGGCATCTACGGTTCAACATTCTTCATAACCACAGGCTTCCACGGACTCCATGTTATTATCGGATCCACATTCCTCTTTATCTG
+
__[ceccc`egcgffhf``b_aggihfd^^e`fef[^efZafffgeggfc`e_``dbbb_cgZ\dg]da\aRRR]`_`Z_bbb`bbRGTZ
@FCC0YMTACXX:1:1102:17334:11806#0/2
ACACCCCGGCAACAACTATGGTACTGGAGTGAAGTAGGGCTGAGACTGGAGTTGGGCCTTCTATGGCAGAGGGCAGTCAGGGATGAAGGC
+
__ac`eecgfgcadfhiafghYbe]fgdg^^ffgIOX^abgh_cghfcfbbV_cddddgeebeccbcba\T^_FTRT]`bc[QX^_b]ba
@FCC0YMTACXX:1:1102:8647:12113#0/2
AAGAGTGTTTTGGTGGCGAAGCATGTTGTGAATAGTTCTGGTGAGTGGATGGGGGGGGATGTGCCTAGGAAGATTGTGGTTGTTAGGGCG
+
a__ee`cceggggfhiiifhhihhhegd^cafhhffbfhhi[aaeXae[_afghFT[aLT[R]`bb`bc]Y[W_`bY_aX[_L[]bb`R[
@FCC0YMTACXX:1:1102:11055:12099#0/2
AATAAACGAAAGTTCAACTAAGCCATGCTATATTTAGGGTTGGTCAATTTCGTGCCAGCCACCGCGGTTACACGATTAACCCTAGCTAAT
+
__ae^ceccgeg^fgdhfhhfgfhihicgdfabedea`g`eghegdgbghfdegfhffdhiifhU`aXX_bbccacaabb]XXbcccccb
@FCC0YMTACXX:1:1102:16766:12303#0/2
TTCTAGCTAATCCATTATGCGAAAGGTACAGGAGTTAGTCCTTGCTGTTTTGTGCTTGGGTGGTTTTCTATCTTTCCCTTACGGTACTAC
+
__ZaPaad`gggcd`e]edhdff`dbebX^e[e\HYbc^c__edfbfefgegddffhdb\ZZ`FG\^`dY_c_ceZ_bU]UZPXGGKY]_
@FCC0YMTACXX:1:1102:11476:12584#0/2
AATAGGCCTTCTCCTAGCAGCAACAGGAAAATCAGCCCCATTTGGCCTTCACCCCTGACTGCCCTCTGCCATAGAAGGCCCAACTCCAGT
+
\[\ZYQJJQ\[bQY`[bdY[ed]c_eXWedcXYbccgfHYa[^cgRIOOXXcf__GGHW_\\bdc\\]ddgcabaaHUZ``^BBBBBBBB
@FCC0YMTACXX:1:1102:16233:12711#0/2
GTTATCATAATCTAATGAGTCGAAATCATTTATTTTATTTAAACTACTTACCAATTCGGCTCAGTCTAGTCCTTTTTGGGTTCATTCATA
+
bbbeeeeegggggiiihiiifhagfidefhhdfghifgfhfgfihdhfhbgffhhihhhhfhhiiiihhcffgfhiidaaaa]_babR]Z
@FCC0YMTACXX:1:1102:18548:12590#0/2
TGATGAGTAGGGGTAGGGAGCCGGTTAGTGTGTAGAATAGGAAGTAAGTACTTGCGTTGAGGCGTTTTGCTTGGTTGCCTCATTTAGTAA
+
___eeeecegggf`cffhfdghii_ffgS^^eegeafhhhhgfh[bgfefedghifhhfegdcc\_accccc`a``ccbbb]]`ca_``b
@FCC0YMTACXX:1:1102:19177:12605#0/2
AAGAGCGCACCCATCTATGTGGCAAAATAGTGGGAAGATTTCTGGGTAGAGGTGACAAGCCTACCGAGCCTGGTGATAGCTGGTTATCCA
+
bbbeeeeefgggfhiiihfbeghgggfcffPbfdhhhf[ghhiihhcghgcd\bffhfhhihggfgadccdc__bcb_b]`bbX_`bbbb
@FCC0YMTACXX:1:1102:5881:12830#0/2
GACAGGCCAAGGAAGTGCTGTGGAAAGAAGGTTAAATTTACGCCCACGAATATAATGATGAAGTGGGCTTTGGCACAGGTTTGGTTCAGT
+
a_aeeeeegfggghifghhiegheghh]eff^cghfhiiiiihhiiihhigiiihhiiihiigdggfdeeeebddddccb_`aa^a`b__
@FCC0YMTACXX:1:1102:10628:13160#0/2
AAGCAGCCATCAATTAAGAAAGCGTTCAAGCTCAACACTAACCACCCCAAAAATACCAAACACATAACTGAACTCCTCACACCACATTGG
+
_b_eeeeeggggchiihhhhhffhghffhhiffiibgifhifhiiiheeefhhhiihiifiigggffeeeceebdddddcccaacccbcc
@FCC0YMTACXX:1:1102:5471:13370#0/2
GTAGGTGCGATCAACAACTGCATGTACTAGGAATCAAAGACAGGCGCATACAGGACGGGATGTGGTGGGAGTCAGCATTCTGCGATGGGG
+
a__eecaaeegfghhhihifhhefgfhhhghb`fhhihihhfhhagafhhdffgfhheec]a^bd``caZ^^bbb`b_`bccbccaaccc
@FCC0YMTACXX:1:1102:13503:13306#0/2
GAGTAGAAGCCTGTGAGGAAAGGCATTCCTGTGAGTGCTAGGTTGCCAATAACTAGGGAAGTTGGGGTGAGGGGCAGTGTTTTAAACAGA
+
___cceeeecc`cQ[dfaegf`bR[ddfc]^^^ff^afefgace_cefhdbfdgfggi_QZefgb]dZ`^cda`WZZGY]bbcRRYTT[b
@FCC0YMTACXX:1:1102:11628:13622#0/2
TAGTACATTAAATCGTTCATCGGACATAGCATATTCATTAAATAATCCTCCTCACCACGGATGCCCCCCCTCACTTAGGAATCCCTTGTT
+
a^a^ccacgeee`b`Y`bZ^dadd_degSI^fggi_b^f_achffc[afhca_eghcg`gUT__Z\`gcca_``b]bb]]YY]_GGJR]_
@FCC0YMTACXX:1:1102:13846:13631#0/2
GGGTGGGAGAGGAGTGTTAGGGGGGAAGAGAGTGGGCAGGGTTGTTTACAGAGTAATTACAGGTCCTATTTCAAAGATTTTTAGTGGAAT
+
aabcceecgeggcf[bbfegfihicUVaaa^^R]_c^[[caGWY_ccbcbbbcX`bcdccccc_bbbcccdddccc`ccbcc[bcca``_
@FCC0YMTACXX:1:1102:14118:13533#0/2
CAGTAGTATAACCAAAAACAACCATCATACCTCCCAGATAAACTAAAAATATCATTAAACCCATATAAGCCCCCCCACAACTTAAAACAA
+
_abccdacggcggiiihhiihiiiifih_ghihhhhgghdfhddghhhfbgdfhfffffffhfhaffhiRbb\``]U^^a_b[_]`bb^a
@FCC0YMTACXX:1:1102:4482:13942#0/2
GGCTCCCTACCCCTACTCATCATACTAAGCCACACCTACAACAACACAGGTTCATTAAACATTACATTACTAACACTCACAGACCAAAAA
+
Z^[Yacacbbccbd^^fdga^abcef_`fd_e`eegb^eXce`Xa^^WdfWaWW\bbdgfb_\_\bd_dgefdgge_beedd]`^`\ZZ^
@FCC0YMTACXX:1:1102:6431:13918#0/2
GCATCAACCAACCATACCTAGCATTCCTACACATCTGCACCCATGCCTTCTTTAAAGCCATACTTTTTATATGCTCCGGATCCATTATCC
+
b_bceccegggegfhffhibgegaghhhdf_eegdghhhiiaegefgiihhfhdgfhhifhhiiihifiddgcgb``[ccccdccecdcc
@FCC0YMTACXX:1:1102:1754:14142#0/2
TGATACATAAACTCAGACCCAAACATCAACCAATTCTTTAAATACCTCCTTATTTTCCTCACTGCCATACTAATTCTAGCTACTGCCAAC
+
bbbeceeefe`gf_ffdgfhfhhhiiiiiihfdgdhfhidfff`__e_ffegffcfbgfhhfhghiihdcbcgfbggfgH\ddeeebcbc
@FCC0YMTACXX:1:1102:2342:14344#0/2
GTTATCTAACTACTGAGGTTTAGGGCCAAGCATAGTAGGGTGTCTAATCCCAGTTTGGGTCCTGGCTATTGTGTGTTCAGAAGCTTTAAA
+
_a_eeeccegggghifagfffhihffhfhhihhhhbegggYgYaehffhfe]faefhhh_ebgdadcZ``]^d\]aba_bb_]bdbcb`b
@FCC0YMTACXX:1:1102:8981:14478#0/2
CATAGCCCTTGTAATTGTAGCCTCCCTCATCCAAACCCCCTGAAGCTTTTCCGGCGCAACCATCCTTATGATCGCTCACGGACTCACCTC
+
bbbeeeeeggggehihhiiihiiiiiiihiiiiiiiiiiiiiiiihiiiihiiiiigeecdcdccccccccdccbccccca_acccbcbc
@FCC0YMTACXX:1:1102:18309:14428#0/2
TGTTGATGATGGTGGTAATGAAGTTGATAGCCCCTAAGCTAGAGGAAATACCTGCTAGGGGGAGAGAGAAGGTGACTAAGTCTACAGAAG
+
_^\cc^ac`be^[ba^[bd[bcY^ddXdeg_^eYbHPYPYSbc^ffhfS^a^dI^[WcQZYFYaTGGGGGMGLT_]_b`]ZGZGYYY_bb
@FCC0YMTACXX:1:1102:5941:14633#0/2
GATTAGGGAGGCCAGTGGTATTAGAATTAGAATTGTGATGAAGTATATTATGGATGCTACTTGGCCGATAGTGGTAAGGGGTTGGGTTAC
+
__^ceeeef`egfgg`fg`eghiiiihiififfgagb[egbghhfhgefffbca_fff]cdgcddff`[dgR\_HV^Z_``KZ_^_GWQ_
@FCC0YMTACXX:1:1102:13279:14532#0/2
CAACATCCGCTGACAACCAAAATGAACGAAAACTTGTTTACCCCTTTCTCAACCCCAACAATTTTAAACCAACCCGCTACAATCCCCATT
+
_b_eeeeegggggiiiiiiiiiiiiiiihiiiiigighiihihihiiiihdfhfhidhggadeeedeebccccccccacccccccccbbc
@FCC0YMTACXX:1:1102:12916:14829#0/2
GCCACACGACCAGGCGTCTATTACGGACAATGCTCAGAGATCTGTGGCGCAAACCATAGCTTCATACCAATTGTTGCAGAACTAATTCCA
+
__beeeecgg_`gffggdfdfffhiehiffgffffhffbagefhgghh]fdgdcdcddcddcb`bbbbcc`bbZb_bb`b^bbcbbbccd
@FCC0YMTACXX:1:1102:8607:15138#0/2
ATTGCAGAATGCTGACTCCCACCACATCTCGTCCTGTATGCGCCTGTCTTTGATTCCTAGTACATGCAGTTGTTGATCGCACCTACGTTC
+
bbbeeeeegggggiiiiiiiiiiiiiiihiihhifheghihiiihhhihighghihihiiihiiiiiiidggggfcedeecccccbc`cc
@FCC0YMTACXX:1:1102:13422:15131#0/2
CCATGAGGGGGGACAGGTTAAATTTGAGGAAACCATATTATGTGTTATTGTTGAGGCTCATATTAGAATACTTGCTTGTAAGCATGTTGT
+
_[aca^`]c_`ZOVQQG]`_]`ccbcdccbabb^ac]]_W_b_bcbb_b]__abbba^WRY`]b_c]bbc`_``bb]b[SY_bY]`b]`B
@FCC0YMTACXX:1:1102:17171:15079#0/2
TATGGTTATAAGAAGGAGTATAATGCCAATGTTTCAGGTTTCTAGGAGGAGGTATGAGCCATAGTAAAGGCCTCGACCGATATGTAGGAA
+
aabeeceefggggiiigg[egfffghiihiiiiiiiiidggiifgicghffg^dhhhhfhhihiiifhiihhiigdgecY^_a`_cccbb
@FCC0YMTACXX:1:1102:12694:15433#0/2
AGTTGTGTAGTAGGGGTGGAAGACGATTTTGTCCGAGTCAGAGGAGATTCCGCAAGGGTTGTTTGATCCTGTTTCGTGTAGGAATAGTAG
+
^__ce`cdcea^aedgbfegffgffh`gdc`fdbcg_eg_cadeaf`eghfhf`dcec_abccbbcbbb_b]_`Y^`PKRS]RSGSY__Y
@FCC0YMTACXX:1:1102:17905:15336#0/2
ATGGCTAGGATGAGACCAATGTCGCCAATGCGATTATATAAGATTGCTTGGATGGCTGCTGTATTGGCGTCTGTTCGAGCGTATCATCCG
+
^^Z^a^^RZeg[bJ[^YJ`[[RR`aVfYbRXbHY^_eXeS^XSaI^^edaBBBBBBBBBBBBBBBBBBBBBBBBBBBBBBBBBBBBBBBB
@FCC0YMTACXX:1:1102:12740:15683#0/2
TCCTCCTACTCCTCTCTCTACCAGTCCTAGCCGCTGGCATTACCATGCTACTAACAGATCGCAACCTCAATACTACTTTCTTTGACCCTG
+
b__eeeeeggggfhhiiifghihhfhhdhghiiifdhhiihefghihifighhiiifhhhiifffggeeeee_bbbddddcccbb]]`b^
@FCC0YMTACXX:1:1102:16837:15647#0/2
AGTAAATATAGGGTTCCAATGTCTTTGTGATTTGTTGAAAAGAGTCAGCGATTGATGAGCATAAGTGGTAAAATGGCTGAGTAAGTATTA
+
___accdceaggg`eghifhhcggidf_d[ceggfghddfffffhhbgfadgf\adfcfbaf`ed\b]M\bddbdfdbdQ^HZ_^Za]ba
@FCC0YMTACXX:1:1102:17963:15984#0/2
TAAGATCTGACATAATAAAGCTAAACTCCATCTAAACTGTAAAACTCTAGCTGATGTAAAATAAACTACGAAAGTGGCTTTAAAGCTTCT
+
_bbeeeeegggfghfhiihiiihhiiiiihhhiiiiiiigffhfhiiihighhhiiegghihiihihiiicffg`dfigfgfg_cceeed
@FCC0YMTACXX:1:1102:1718:16165#0/2
CGGCCGCGGTACCCTGACCGTGCAAAGGTAGCATAATCACTTGTTCTTTAAATGGGGACTCGCATGAAAAGCACCACGAGGGTTTAACTG
+
J\_caccec_^e^ea_^Xcfc^^^^I^ZN^WHW\HWHM\__b`eS\VVbg]^dbR\^\XQZZNXK\YYTGKGGTKX`[TTX_JW^]Y]bR
@FCC0YMTACXX:1:1102:4268:16193#0/2
AAGGGTTGAAATATTCTACATGGACCTACAATATTGGGACCTTTTCGTAGTTGCATGTGGCCTAGTAATTTTCGTTCAACGAGAGCGAGG
+
\PJ`JQ\`J`J[`KQKKQRbYbcb]_JJ[`eIb`SIIPH^ba]eccccbccIXWO\WaW\QZb_BBBBBBBBBBBBBBBBBBBBBBBBBB
@FCC0YMTACXX:1:1102:5685:16137#0/2
TGGCTACCCCAACTCAACCCCTATACAGAAAAAACCAGCCCTTACGAATGCGGATTTGATCCCCTAAACCCTGCTCGCATCCCATTCTCA
+
bbbeeeeegfgggihifhiiicfghfifiihiiiihhhiihfhhgZefhfgfgddeeeZZbbdcbccccbaababbacacccc]`b_]b]
@FCC0YMTACXX:1:1102:9306:16200#0/2
TACAGAGTAATTACAGGTCCTATTTCAAAGATTTTTAGTGGAATTAGTTCTGCAACAATTGGTATGAAGCTATGGTTTGCGCCACAGATC
+
^__cacccegefghifh_eegX^bgghhgggcgfghgg[dfffgf`fhhff]fgdgdefgidcfgdfefhhaghbZ_ZZbdd^a`d`bdc
@FCC0YMTACXX:1:1102:9577:16009#0/2
ATCCCGCACCTGAAACAAATCAACCCACCTGGCACCACTAATAGCACCCATTCTCATATCTCTAGGAGGCCTACCCCCCCTAACCGGTTT
+
__beceeegfgcafhfhihhiihhihhfi]cbaffhhiifd_fagaeghbegdgffgihcdgedbgebcZ`bdccccccc]cba^aBBBB
@FCC0YMTACXX:1:1102:20114:16022#0/2
GACGTGACATTGTACGAGAAAGCACATACCAAGGCCACCACACAACACCCGTCCAAAAAAGCCTTCGATACGGAATAACACTATTCATCA
+
_bbeeeecggegcghhdghiighhhhfhhghhffdhhiiiiiiihiihhihhffggedgccbdbccccbccc^^_acccc`bcccb_`cc
@FCC0YMTACXX:1:1102:12142:16672#0/2
AGTTTTTGTCATGTAAGAAGGAGTAGACCGGAGGTTAGGGGTGTTCCTTGGGTGACTTCTGGAATTCAGAAGTGGAAGGGGGCTATTCCT
+
___ccdceeggggbgffhhhiehbgghfhhidgiH^cefghFZZeddbcX_ddg^ccbcebbR_`bbcccccZbb]_baacc]X^]bY_b
@FCC0YMTACXX:1:1102:2830:16864#0/2
GCTCTTCCATCCCTACGCATCCTATACCTAACAGATGAAGTCAACGACCCATCCTTCACCATCAAATCAATCGGACACCAGTGATACTGA
+
_b_eeeeeggggghihhhhiiiiiibghiihhiifffhhiegihhhhhhideghhdhihhihigggggfeddec^bccaac`_bbcccdc
@FCC0YMTACXX:1:1102:18645:16942#0/2
CTGGAATGTAGTTGTCTGGGTCGTTTAGGAGGTTGGGTGAGAGTAGTGGTAGTGTTGCTAGGATAAAGAGAAGGAGGACTAGGCCTAGGA
+
aaaa``ccgeggeffbgghfZdU_PeffhSbcH^ce`O^H^S^INHNWGW\_W_begfdgZ_H\bd\\V^^RZ``GXZZ]^GYX_Y^^bB
@FCC0YMTACXX:1:1102:19414:16819#0/2
GGGATAATCTCTCACATTGTAGCCTACTACTCTGGAAAAAAAGAACCATTTGGGGATATGGGCATAGTTTGGGCCATAATATCAATTGGG
+
__bcceeefeggghffghidifhhfiefhgfhhhddghfhhhhbgdggfigdfhFZagffgdddgde_ceeabdccbbcbceddcccbba
@FCC0YMTACXX:1:1102:2169:17289#0/2
GATGGAGGTAATGAAGTTGATAGCCCCTAAGATAGAGGAAATACCTGCTAGGTGGAGAGAGAAGATGACTAAGTCTACAGAAGCCCCTGG
+
^^[c\J^aP`[K[KJQQQ[SK[[[JJH[`f^[PbI^SW^bfI^caeghIXa^XWaG\HLLZZV_cfS_c]\`YM\]]c_ZZ]`bBBBBBB
@FCC0YMTACXX:1:1102:3145:17456#0/2
TCCTAGCCGCTGGCATTACCATGCTACTAACAGATCGCAACCTCAATACTACTTTCTTTGACCCTGTTGGAGGGGGAGATCCTATCCTAT
+
bbbeeeeeggggfihiiiihhchiihhdgihfffhhifdhdffhhihhfgeffhiiiihghidheggddeeedcccccR`bcbcccc`Y_
@FCC0YMTACXX:1:1102:5800:17875#0/2
ACTCACAGACCAAAAACTAACAACCACCTGATCCCACAACTTTACCTGACTGGCATGCATAATAGCCTTCATGGCAAAAATACCCCTATA
+
^Z[VSR`aWRJY[`YYbdeXbJJQ[J^ZWPYbcc]IOY^Z^_^cc[^a_efabaeV\b]S\S_MHVVH\bRMZaccbb_^XZ_BBBBBBB
@FCC0YMTACXX:1:1102:8425:17768#0/2
TTCTCAAACCAAGAAACAACCATTTGGAGCTGACATTGAATAATAACCCAAACACTAGACCTAACACTGAGCTTCAAATTAGATTACTTC
+
Y\ZZccS`RYJ`^bJJbeXcf`_bggd`RRRXY^I^XYIYYaaefcd_ebgccgaW\aSM\_efX_`\_dddddeb_]YZ_bGUZZ]_``
@FCC0YMTACXX:1:1102:6685:18069#0/2
AAAAAACCCATCACAAATATTTAAATTCTTCAATATACTAGGATATTTTCCCATCACAATTCACCGCACAATCCCCTATCAAAACCTACT
+
___eceeegeggghhihifhfhffffifhhiiihhiiiiiiihffifhdhfeggghiifiifdhghihfggeeeeebccdbdbcc_cccc
@FCC0YMTACXX:1:1102:13247:18017#0/2
TAATATTGTGAGTAGGTTGGTGTTAGGATTGTTTTATGAAGTTTATGCAACATAAGAATGCAGAAAGTAGTTTAAGTTAGAATACCAGCT
+
a__eeeeeccceefhhdghhbfdfgghfhifgiiifhhefhghhdfhhhigghhhfiiihdghfgff_`c`dghhbcdgdggdgbc_ceb
@FCC0YMTACXX:1:1102:18884:18079#0/2
CAACCTAAACCTGCTTCAATGCTAAAAATAATTATCCCCACAACCATGCTACTACCCATAACATGACTTTCCAAAAATAATACAATTTGA
+
[^^`ccc`^]aW[bdec[dib`ggbghaZa[^bX^XPYc_gbf\e\fIaae]ef`gf\edg\bfeZZcgdbb`]`ddcbbaVZ]b__BBB
@FCC0YMTACXX:1:1102:11492:18730#0/2
TTCCTTGAAAGCATGCCTGTGTTGGATTAACAGTGAAAGGAGTATGGGCTTGTTTATGTTTATCAATACTGGGCTGTTAAGTATCGGTGA
+
_^W`^`ccgcegcff]bb`[egb`aX``Xb]efdaI^f`H^cOOYYc_^HWVcf]eafggY\aZHMbZWbH\\cd`deacBBBBBBBBBB
@FCC0YMTACXX:1:1102:2510:19086#0/2
TCTGGCGTTAATTGTTAGTGGTGTAATTGGTTGTGTGATTGTTTTAAGTTGTGGGGGGGCTTATATGGGTTTAATGATATTTTTAGTTTA
+
_bbeeeecgf`ggbeghfbbg[e`ehh_ebegf^e^ecghfaeghaefedgaafgehccRVW]]]__baR[_bYY`Y]Yb]bc`WX`b`Y
@FCC0YMTACXX:1:1102:8193:19038#0/2
ACCAATAGAATCACCTCGAATCAATCCTGATCCTTCTCCCTCAAAAATTACCCAGTCACCAGTATCACTAAAACTAACCACCACTACTAC
+
_a_ceeeeeggeghiiihhidhiihiihfhhhdhhfhhfh_eRcfffhihgihdhhhgiiihihihhi_bgfhfbbdgecaccccddccc
@FCC0YMTACXX:1:1102:2829:19401#0/2
AGGGCGTCTTCACCGGAGCGAGGATGCTTGCATGTGTAATCCTGCTAAGAGCTAATAGAAAGGCCAGGACCAAGCCTATTTGTTTATGGG
+
^\\acccccegceaddd]gfb_`_Z[c`ehde[aMWW\b_cbZ_`HM\\V^\ZV^_c^ad[bdX^`acc[`a[^_cbbcbddRRX_YR_a
@FCC0YMTACXX:1:1102:9327:19272#0/2
CTTCCAATCAATCAGTTTTGACAATATTCAAAAGAGAGTAATTAATCTAGTGCTAGCCTTAACAATCAACACCCTATTAACCTCGCTACT
+
bbbeeeeegggggiighiiiihiihiiiiiiiiihhiicghiiiihhiihhhhiffhihiiiiiiiiiiiiihiiiggggggeeeccccc
@FCC0YMTACXX:1:1102:12680:19478#0/2
TTTTTGGGTTCATTCATAGGTTAGACTGAGAATTAGGATAATAATAAAGGCGATGGTCGATTTGATTATTATTGGGAGGTTTGTTGTTTG
+
__beeeeegggfghiihhihghifhihibfdfhiihhbfghihhfhhihhhifdhibfhfhigggggegedecedcZ^aKZ_^[`ac^bb
@FCC0YMTACXX:1:1102:15710:19362#0/2
TGTGTCCCCGTCTTTAACTTAAAAGGTTAATGCTAGGATAGCTATACAGCGAGTTTGTAGAGTGTTTTGAGAGTTTATGGGGTGGGAGAG
+
ab_eceeeggeggiiiiiihiiihiiggiiiiiihiiihiiiihiiihhieeg__egeggfh__\bghg^b_b]bccddbdbR]_aQ[T^
@FCC0YMTACXX:1:1102:19450:19463#0/2
ATCGCCCTTACAACCGTACACCTACTATTCCTACACGAAACAGGATCAAACAACCCTTGCGGAATCTCCTCTGACTCGGTCAAAATCGTC
+
a[^c^c[`cegcgddagfbfgfgf`fghhfhdgh_`ffUfebghQWafhff_`fZZ`d]ba[]]_]b_]GZ_]bbbba[GOLY`bBBBBB
@FCC0YMTACXX:1:1102:1700:19700#0/2
CTTAGGTTTTATTGTATGAGCCCACCACATGTTTACAGTCGGCATAGACGTAGACACACGAGCCTATTTCACTTCCGCCACTATAATCAT
+
[a_`cceegfgggagfg`]_adffVgfhffXgghfcfhffhdfhhffadfaZ\b_fhhffU`gc_cc`db_RUZT]U]^W\`]_YY_b_b
@FCC0YMTACXX:1:1102:9447:19590#0/2
AGCTCAACACTAACCACCCCAAAAATACCAAACACATAACTGAACTCCTCACACCACATTGGATTAATCTATCACCATATAGAAGCAATA
+
__beeeeeggfggihighhiffhhhihihiiifagcghfhfhgfhifcgfgfihfhfdfghgfggeeggdeeeeccbddcddd`bbcbcc
@FCC0YMTACXX:1:1102:12262:19604#0/2
TAACAGCCTTCTGATGGTTAACAGCAAGCCTTACTAACCTTGCCCTACCCCCCACTATCAATCTACTAGGCGAACTCTTTGTAATCGCGA
+
b__eee^ceegggffgieghfheihiihihhihhhiiihihihfhihififgheiiihigggbddgdeeeecccccccccbb_beda_cc
@FCC0YMTACXX:1:1102:6541:19999#0/2
CTTAATTGAACCAGGCCATAAAGCGCGCACACACCGCCCGTCACTCCTCTCAAATATATTTAAGGAACATCCTAACTAAACGCCCTAATA
+
bbbeeeeegfgggihhhiiiiiihifhhiicgfiidghihdgegeeeeedbbdddcddddeddccccccccccc_acccbcacaaacbbc
@FCC0YMTACXX:1:1102:10672:19885#0/2
CTTTCACACCGGTGGGAATTGCAATGATTATAGTGGCGGAAGTGAAAAAGGCTCGTGGGTCTACGTCTATGACGACAGGAAACATTGGGT
+
___ecadegggg^eghff_efbff]acf`fhif_fffafOaUMV\_fHUY`^BBBBBBBBBBBBBBBBBBBBBBBBBBBBBBBBBBBBBB
@FCC0YMTACXX:1:1102:2677:20162#0/2
GTGGGTGTTGATTGATGGGTGAATTTGGTACATGATTGAGATGGGGGCTAGTTTTTGTCATGTAAGAAGGAGTAGACCGGAGGTTAGGGG
+
a\ace_cceggggidfghi[edghhhii^egfhgdfhifffgfghhidfb_effhhh]dgfeeeeceeed_b]bcccbccaacGW]^bac
@FCC0YMTACXX:1:1102:10088:20196#0/2
ACCCAGAAATCTTCCCACTATTTTGCCACATAGATGGGTGCGCTCTTTTAGCTGTTTTTGGGTAGCTCGTCTGGTTTCGGGGAATTTGGC
+
___eeeeefcgaaedbgdghhhihhhgihfdgdbbggfegagcfhiiihhfhfg[aegfUagc^Zdgeeea^`_UTZb^Y\_FX`cc_`]
@FCC0YMTACXX:1:1102:20549:20065#0/2
TTATGTATTTCAGAAATTAAGTGGTTCTACTTACTAAGGGCTTTGAAGGCTCTTGGTCTTGTTTAACCTAAATTTCTAGTGGAAGGTTCA
+
___e^Y``eeeagabagh`baKRJ[baga[ag]dS`gdRHYbf_fbaaca^cZI^aXN^__egb``egh__fHW___HVVS^VV^aBBBB
@FCC0YMTACXX:1:1102:19185:20273#0/2
ACCAGACGAGCTACCCAAAAACAGCTAAAAGAGCGCACCCATCTATGTGGCAAAATAGTGGGAAGATTTCTGGGTAGAGGTGACAAGCCT
+
^__ccc^_ce`Wcghdffghiifg]I^^cR^ccaad_efbU\_fS\b\c`_c_``\de^_^c^b\]Zb_]bcZ\KZ^Y`_Y`_Y]b^BBB
@FCC0YMTACXX:1:1102:2694:20786#0/2
ATAGTAGGGTGTCTAATCCCAGTTTGGGTCCTGGCTATTGTGTGTTCAGAAGCTTTAAAGCCACTTTCGTAGTTTATTTTACATCAGCTA
+
\^_^`acce\bee[dggfghffagXe^fH_^aafgfceghceegggfdf]ebfdc_fgbfcdgh]ZcfcfgP`ddYacbeY^bc_ZZ_R_
@FCC0YMTACXX:1:1102:11159:20917#0/2
ATTGCTTGGATGGCTGCTGTATTGGCGTCTGTTCGAGCGTATCATCAGCTAATTAGGAGAAAAGATATGATTCCTACGCCCTCTCAGCCG
+
__beeaadggfgehfhigfe_gghibdb`gffg_effaeYcegfaffbg`eegfcffff\^dgdccbdeeddcdddcaaccY^b`bbcba
@FCC0YMTACXX:1:1102:16610:20949#0/2
TAAACATACTAGCCTTCATTCCAATCTTAATAAAAAAAACAAGCCTCCGCTCTACAGAAGCTGCTACCAAATACTTCCTGATACAATCTA
+
__acea`cgffgedhfgceggfgfihfihifhhfdfefghW^aXefghf`fgh_gefegeeeeeebcb_bccbbbbccc`Y_bb[bb`cc
@FCC0YMTACXX:1:1102:6319:21047#0/2
ATTGCTATTATGAGGATTATGGATGCGGTAGATTGTATCAGGAAGTATTTGGTAGCAGCTTCTGTAGAGCGGAGACTTGTTTTTTTTATT
+
bbbeeeeegfgffiihiiihihffihih_ef[effehhihfh_gfR^efgfgbcgaghiiihfgfhi_g`fgY^R\]]`_`bcacacGY`
@FCC0YMTACXX:1:1102:9424:21058#0/2
TTAAACAAAATGGATAAATTTTTAGAAAAACAGAATTTACCAAATTCTGTGCTGGAGTGAAGTAGAGCTGAGACCGGAGTTGGGCCTTCT
+
bbbeeeeegfggghhiiiiiiiiiiihihihiiiiiiiiiihiiiiiiiffeghhhhaehhideghhhbghhiiigedc\`bbccccccc
@FCC0YMTACXX:1:1102:19934:21376#0/2
TTGTTGTTTGGATGGCTCATGGTAGGGATAGTAGTAGGGCGATTTCTAGGTCAAATAGTAGGAAAGTGATGGCAACTAGGAAGAATTGTA
+
___eeedefgg^eg`fegdgdgbaegfJ^ceYYb^X^ef[_HVcfI^\b[dcfV___\\bc\\cb_V^]H\^HMZ^`Y`bY_\ZZGZGT]
@FCC0YMTACXX:1:1102:20215:21571#0/2
AACACTAGCCCTAAGCATAACCAACACTAATACCAAACCAACATGCACTAAACCATTCACCTACACAAAGTATAGGCGATAGAAATTTTA
+
bbbeeeeegfgggiihiiiiiiiiiiiiiiiiiiiiiiihhiiiiiiiihghiihiiihhhihhiiiggg^b`cceecccaccbcccbcc
@FCC0YMTACXX:1:1102:1132:21998#0/2
TGTATGCAAATAGGAAGTATCATTCTGGCTTGATATGTGGGGGAGTGTTTAGTGGGTCGGCTGGAATGTAGTTGGCTGGGGCGTTTTGGG
+
_a_ceeececc^efe]ebgigdghhghhihihQb[edXbefhhG[LGWaeS\HW_dZc`a[^abBBBBBBBBBBBBBBBBBBBBBBBBBB
@FCC0YMTACXX:1:1102:9515:21761#0/2
GTGGTCTTAGCATGTGTTATTCGGAGGTTTTGTTGTGCTCCGAGGTCGCCCCAACCAAAATTTTTAATGCAGGTGTCGGTAGTTTAAAGG
+
P__^^Z`cYaSeK`Q[[[b^e`a_defdgfih`a^c\bed_e`fhYbUN_Zagdeeee[`b`ddb^``bb__^BBBBBBBBBBBBBBBBB
@FCC0YMTACXX:1:1102:2053:22217#0/2
CCTTTCGCATAATGAATTAGCTAGAAACAATTTCACAAAGAGGACTACAAGCCAAATTCCCCGAAACCAGACGAGCTACCCAAAAACAGC
+
_bbeeeeegggggiihiidgiiihifhaghhihhhhhfhhihiefhdhfheghhiffhfiiihiggeeeecccccaaccccbccccccca
@FCC0YMTACXX:1:1102:10699:22076#0/2
AGTAGCAGTAATTTTAATAATCTACATAATCTGAGAAGCCTTTGCTTCAAAACGCAAAGTACTATTAATTGAACAACCCCTTACCAACCT
+
__accddeeeggghifhhihfhffgfghhihhhfhihffcghie`]eghifgfgiihfgefhhhhihfhhfffghigegeeeeddddccb
@FCC0YMTACXX:1:1102:11970:22138#0/2
GTTAGGAAGAGTGTTTTGGTGGCGAAGCATGTTGTGAATAGTTCTGGTGAATGGGTGGAGTGGAATGTGCCTAGGAAGATTGTGGTTGTT
+
aaaeeeeegegbcffhihhefhhhdafgghcfffcgfhiihfadgdg\e[ecfhf\ag`b\^cY_bb^__bbbdcZ_a^bb_TY^X^^W`
@FCC0YMTACXX:1:1102:18770:22218#0/2
AGGCACCATTGGCGTGGAGGTAGCGAGTGATTCAGCCGTATTTCACATCTCGGGGGATATGTGCAATTGAGGAGAAGGCGGGGGAGGTGT
+
bbbeeeeeggfgag[bf`ffQ`^egfgcfeeha`_Xa`^_eghifhbegfbdffLXZW^bbb]bbbbb]SY`GWQWX`BBBBBBBBBBBB
@FCC0YMTACXX:1:1102:20905:22018#0/2
AATGCTGGGATAGCTATACAGTGGGTTTGTAGAGGGTTTTGAGAGTTTATGGGGGGGGAGAGGAGGGTTAGGAGGGATGACAGGGGGCAG
+
_a_cecJ`aacYbf^[Qbd^deSbadbaaZXdSbZcP^ac`OWOO^[^IWaBBBBBBBBBBBBBBBBBBBBBBBBBBBBBBBBBBBBBBB
@FCC0YMTACXX:1:1102:9693:22308#0/2
TTTCTAGTGTTATATGCCCTGCTCTCAACACTCACAACAAAACTAACCAATACTAGCATCACAGACGCCCAAGAAATAGAGACTATCTGA
+
___eeeeaeccecgdg_ghhihifhhdfghfghffhififffffgihfgaffghhhfhhfhhfbfeghggcdceeddbddd_bbbbbb`Y
@FCC0YMTACXX:1:1102:14285:22444#0/2
ATTCCAATCGCACTATTCATCACCTGGTCCATCATAGAATTCTCGCTATGATACATAAACTCAGACCCAAACATCAACCAATTCTTTAAA
+
bbbeeeeegggfghhiiifhhiiiiiieedgfhhhifhhiihiihicfggffghiiifhhhdcghihhiggggggeeeecabbd`bbccc
@FCC0YMTACXX:1:1102:10657:22536#0/2
CAAACCAACACCAACCTCCTCAATCACTCAACCTACCTATCCTCCGACCCACTAACAACACCCCTCCTAACACTAACTATCTGACTTCTA
+
bbbeeeeegggggiiiiiiiiihiiiiiiiihiffiiiiiiiiiggfhhhfghhhiggggeeecccccbccccccccccbccdccccccc
@FCC0YMTACXX:1:1102:15494:22538#0/2
AAAGCTGGAATTCTAACTTAAACTACTTTCTGCATTCTTATGTTGCATAAACTTCATAAAACAATCCTAACACCAACCTACTCACAATAT
+
\__aZ\`cJ`Y`befSbba^[e`^eb`g_XJQX[XP^de`adYI^bcea_^cefgfff[efg_fgWaae[]_ecfffhcbdR^Z^c__R]
@FCC0YMTACXX:1:1102:17811:22943#0/2
TTTGCCACCCTCGTCAACCCTTACAAAAAACGTCCATACCCAGATTACGTAAAAACAACCGTAATATATGCTTTCACCATCAGCCTCCCC
+
bbbeeeeegggggfhhiiihihiiiihihiiifghihiihhgfghiifhfbfghiggfeee`ccccddd`cccc]_bbccccbbcbcacc
@FCC0YMTACXX:1:1102:4017:23657#0/2
AGTCAATTGTACTTGTTATACTAAAAGAGTAGGATCCTCATCAATAGACAGAGATATAGAGGAGTAGTCAGACAACATCTACGAAGTGTC
+
___eeedegcgggiihhff`gfdgffhgd__a_gaaaeghifXcgfgdgf`efZSaefhiihZeWaeadffdffhghcddggeceebbZ`
@FCC0YMTACXX:1:1102:9159:23508#0/2
CACCAACCTCTCCATAACTCTGCTAACCTCCACACTTCTGGTATTACTAACCACTCTAGAAATTGCAGTAGCCCTAATTCAAGCCTACGT
+
bbbeeeeegggggiiiiiiiiiiiiiiiiiiiiiiiihiiicegiiiiiihhiiiiiiiihhihiiihdghhihfgggfgeeeeedddcc
@FCC0YMTACXX:1:1102:18120:23697#0/2
ACCCAAAACCCACTCTTGCCAAACCCCAAAAACAAAAGTCTTAATATATCCGATCAGAGCTTGTATTTTCATCTTTTAGGTGTGCACGAC
+
_bbcceeeggggghhhiihhihfiihifhhiihfhihicchgfhiiihihhhffhiffhiggg^bdeeeeeeedcddbbYZ_Z\bccccc
@FCC0YMTACXX:1:1102:4181:23763#0/2
AAACTGGGATTAGACACCCTACTATGCTTGGCCCTAAACCTCAGTAGTTAGATAACAAAACTACTCGCCAGAATACTACGAGCTACAGCT
+
__^^accaeg^a`aJ^Z[b`ggcJ[[_[X^d_efhaefgbcYR^^a]aeIXWS^_\eaffd[fge_dfggeeeabeGU]^_a]\Y_BBBB
@FCC0YMTACXX:1:1102:10239:23763#0/2
AACTTTAGTATTAACCTACCTTTAATGCCTCTATGTAATTCGTGCATTACTGCTAGCCAACATGTATAATATATAGTACTATATATGCTT
+
__^cceWacaeegii_aed^edegg]`egfhifhhafbfd]afgda`cgfgfggccdgdgffgaaa]fbf_\bfde\cdfghhV]ddbgg
@FCC0YMTACXX:1:1102:15365:23870#0/2
GATTAGGGAGGCCAGTGGTATTAGAATTAGAATTGTGATGAAGTATATTATGGATGCTACTTGGCCGATAGTGGTAAGGGGTTGGGTTAC
+
___eeeeegggffhiQbf`gghhhbcfffghfhhhfgghfhhg^affhifhghcgheffhhgffhfh_adgM^aVV^cedcFZ]aaBBBB
@FCC0YMTACXX:1:1102:18601:23911#0/2
GGTGTGAACGAGTAGGGCATAAGTCCTAGGAGGTTTGTTATAGCAATAAAGGTGATTAGGGATATTAGTATTAAGGATCAGGTTTGTCCT
+
a__cceeeggeg^fghhhiiiiifhgifgffghcfhfeghifgf]dfghhgh[eadhhaegZ_bffhhfgfgdgggbdd^ad^b]a`bbc
@FCC0YMTACXX:1:1102:5802:24221#0/2
AACAACACAAAGATAACATGACAACTCGAAAACACAAAACCCACACTCCTTATCCCCCCACTCATCATCATCTCTACTCTCCTACTACCA
+
[__cc^cceagcgdghd`^bgfaggegd`aZedHbegfghV^af^fgfhhf`gg\Vb[aa`]ZURUZGT]RZ]Z]TYTKT_b]bY]Y_bY
@FCC0YMTACXX:1:1102:6438:24427#0/2
AAACACTAGACCTAACACTGAGCTTCAAATTAGATTACTTCTCCATAATATTCATTCCAATCGCACTATTCATCACCTGGTCCATCATAG
+
bbbeeeeegggggiiiiiihgiiiiiiiiiihhhiiiiiiiiiiiiiiiighiiiiiihiihhiiiiiiiiiiihiigggggeeeeeebb
@FCC0YMTACXX:1:1102:11543:24251#0/2
TGATGATTTGTAGAATTAGGCAAGCTGTAAGAAGTGAGCCGAAGTTTCATCACACGGAAAGGTTGGATGGGGTAGGTAGGTCAATGAGGG
+
_baeedeegggegiiiiiihiiiiiiifghiiihbffhdhhcfgghiiiifghhiihegfff_dge^bgeee\]baZ]__LZ]becbbbc
@FCC0YMTACXX:1:1102:13860:24365#0/2
CTAATACACTGGTCTTGTAAACCAGAAATGAACACCCTTCCTAGGGCAATCAGAAAGAAAGTATCCAACTCCACCACCAACACCCAAAGC
+
a_aa`cccgggggiiiihiiiiiiiihiifhhihihihiiifhhiihiiiiiiiiiighhifhiifiiiiigggggeee`bbccca_^^b
@FCC0YMTACXX:1:1102:7650:24634#0/2
CATTGTACGAGAAAGCACATACCAAGGCCACCACACAACACCCGTCCAAAAAAGCCTTCGATACGGAATAACACTATTCATCATCTCAGA
+
^_bccaaccgg^`edbaa_egaR^[W^dcZaH^Z_cfgfd^e`[edffhecbgd_aZ_b``bac_aacccY]b]b]T]_bcb_`bbb_RS
@FCC0YMTACXX:1:1102:19498:24719#0/2
TTAAAATTTCTATCGCCTATACTTTGTGTAGGTGAATGGTTTAGTGCATGTTGGTTTGGTATTAGTGTTGGTTATGCTTAGGGCTAGGGT
+
___ceeeegacgcfcfdef_egfh[bJ[[IYXIPIIY^eIbcacfb[IXaXXaeV^ed`g`edeghgg__bgXHV\bZ__cdeU]``BBB
@FCC0YMTACXX:1:1102:10913:24967#0/2
ATAGCCTTCATGGCAAAAATACCCCTATATGGCCTACACCTGTGACTTCCTAAAGCCCATGTCGAAGCCCCCATTGCAGGATCAATAGTT
+
_bbeeeeeggggfiiiiifhiihiiffhifiihiihhhiiehafhhfhdhhfhdfgffhhighgic\dgddedcbbb_`accbcb`bbcc
@FCC0YMTACXX:1:1102:17149:24979#0/2
GAAAATATTCATGTTACTTATACTAGCATTATTGCTTCTATATGGTGATAGATTAATCCAATGTGGTGTGAGGAGTTCAGTTATGTGTTT
+
bbbeeeeeggggghiihiiihhiiiihhiihihiiiiiiiiiiiiegghhffhhhiiiiihhhehhce\begheg\bg`dcf]dd``^Z^
@FCC0YMTACXX:1:1102:10223:25983#0/2
TAAAGGTCCGTGGGTTTGTGTAGTTTTTGGTTGCATTAATAGATTAAAGCTCCATAGGGTCTTCTCGTCTTATTATTTTATGCCCGCCTC
+
^_^Yac\aec[ccfP`bd[```^ebb^afe^ed_aa_^cceghhb_ffbfecgbedgdh_cf`dggf^^ad__bddddZ]bbYZGRZ\ZZ
@FCC0YMTACXX:1:1102:11152:25873#0/2
GTGTGATAGGGCGGGGGGCAGCCATTTAGTCATTCTAGGTTGGTAAGGGGTTGTTCAATTAATAGTACTTTGCGTTTTGAAGCAAAGGCT
+
aa_ceeeegggggiiiecaaacc`bcdcbccccccdcbcbbccW_bccccTYWWab`cbc]b`bYY_bcddbccaccc^^bbbbbc`^WY
@FCC0YMTACXX:1:1102:12353:25961#0/2
GAGGGCGATGATGATGAAGGGCAGGATAAAGTGTAAGGTGAAGAATCGTGTGAGAGTGGGGTTGGTGATGGCGTATCCTCCTCAGATTCA
+
_[^V^`c`c[ceeffdhgdfdg`eUH^^c]cX^OIX^eIX^[cWcgX]egfbH\H\_cZbdBBBBBBBBBBBBBBBBBBBBBBBBBBBBB
@FCC0YMTACXX:1:1102:13716:25777#0/2
TGAGGTAGAAAATGTAGCCCATTTTTTACCATCTCATAGGCTACACCTTGACCTAACGTATTCGCGGTGACGGCGTTTGGGCTCACTTTT
+
^[_c\c]a`bJJYYb]bfdJ[bYecgfbdeefbPIP^YPIOaegfhI^degd]acfhbWb_Z_eWS\FTZGGRX\RRT^QT[^BBBBBBB
@FCC0YMTACXX:1:1102:14921:25857#0/2
ACACCCTATTAACCTCGCTACTGATAATTATCATATTCTGGCTACCCCAACTCAACCCCTATACAGAAAAAACCAGCCCTTACGAATGCG
+
Z^Zcccecceeggaghddghfhhi_gafgfdff_efede]edafffgfdde^cdfce_ecdf]_f]\dbg]bccccc^_X`bbc_a`YYX
@FCC0YMTACXX:1:1102:17402:25879#0/2
ACATTGCATAGGAATGGAGAGGGCCAGGCACTAGAAGGTGCTCTGTGGGGGCAGCGCAGGCTGTCAGGATGACTTCAGCAGTGTGAGTCA
+
b_beeeeeggggghghhdhghhicghihhfihfggihhZcghhhhhihhighfggeecccaacabbbc]bbbbbcb`bb`abb]_]b`Y_
@FCC0YMTACXX:1:1102:18171:25751#0/2
ACCCGCAATTATCTTAATCCTAATTGCTCTTCCATCCCTACGCATCCTATACCTAACAGATGAAGTCAACGACCCATCCTTCACCATCAA
+
bbbeeeeeggfggiiiiiiiiihiiiiihhhihhifhfhifghiiihidhghhiiiiiihiiiiihiiggggdeccbbccccccc]bbbb
@FCC0YMTACXX:1:1102:11351:26219#0/2
CTGGTTCAATTAAGCACTCTATTCTTAATTTACTGCTAAATCCTCCTTGGGCCCTTAAATTTCATAAGGGTTTTCGTGGAATTTTCTGAG
+
bbbeceeefggggiiiiiiihiihiiiiiiiiiihihhiiiiiiiihihighiihiihiiiiihhbffhiWbfghigfgaddceddcb`b
@FCC0YMTACXX:1:1102:5862:26355#0/2
CGTGCTACCCCACACACCCTATCCTAAAGTAAGGTCAGCTAAACAAGCTATCGGGCCCATACCCCGAAAATGTTGGTCATATCCTTCCCG
+
^_\cccece`e\bcadfdcZ`adghiifcYYcfdYO^cfefghfhhdffge_bgf`_dd`\a__a^[^_Y]]cc``KY`_Zbb_`SY]^_
@FCC0YMTACXX:1:1102:8921:26390#0/2
GATTATTTAATGAGTATGTACTATGTCCGATGAACGATTTAATGTACTATGGACGACTGGCATGGACTGGTTTAGTTGGTATCCATGAGG
+
^^[accaZ`bce^aK[dd^Yeefii^d[`H[P`XP^dfeg[cgfhfdfa[ae]ed`e``_beZ__ffdgb^d]bbH^R]GUZU]Z]bZ]^
@FCC0YMTACXX:1:1102:10690:26426#0/2
AAAACTTAGTTAACAGCTAAGCACCCTAACCGACTGGCTTTGACCCACTTCTCCCGCCGCAGGAAAAAAAAGGCGGGAGAAGCCCCGGCA
+
bbbeeeeegggggiiifiihihhhiiiiiiiifiihiiiiihiiiiihiihiiiiiiieecccccccccccacaaccaa]abb^ac]_]T
@FCC0YMTACXX:1:1102:18850:26493#0/2
CAGCTTCTACCACGGCGGATGCTATTAGTAGCAGGAAAGAAGGGGGGAGGAGGCAGAAGCTCATATTGTTCAGACGGGGAAATGCTATGA
+
_^_\ccccgc`ccfh_dgOO^O^^^c[c^^\][bfPUedVU_`dd]aLOT[^EGJW^b]]bbbbbcb`bYYGS_]X[_BBBBBBBBBBBB
@FCC0YMTACXX:1:1102:20060:26438#0/2
CGAATTGAGCTGATTTTCCTGCTGCTGCTAGGAGGAGGCCTATTAGGGGGAGGGGGTTTGAGTTGAGATTTAGGGCTAGTATTTGGTGGA
+
___`ccccgcgggfgghifcdff[`daefhgh_be^cghigf_a]cI^efZW_acc]W^^`^]bb_bacbbb`bccW[`]S_]YaR[[^[
@FCC0YMTACXX:1:1102:2664:26522#0/2
GCTCCTTTGAATTTGCAATTCAACATGAAAATCACCTCGGAGCTGGTAAAAGAGGGACTAACCCCCATCTTTAGGTTTACAGCCTAATAC
+
_bbeeeeegggggihhhiihihhhiihhihffhhiiihihfhiiiiffhhfgiihhhhihiiiiiggeeeeeeddbdddcccccccbcbc
@FCC0YMTACXX:1:1102:19499:26673#0/2
TTTTTTGTAAGGGTTGACGAGGGTGGCAAAAATTGGGAGGGGCAGGGAGATAAGGGTTGTTATTATGATAGGGGTGTGCAGGATTATTAC
+
__^cccc`ccece[bfghdVeghfcadb`Zc_fcgdfffegFFX\a`TXNTZZ]_aT[\Z^YZ_Y_b]bY`bac]a]cBBBBBBBBBBBB
@FCC0YMTACXX:1:1102:6961:26796#0/2
TAGACACATCGACATGATTCACCACTATTATAACGATGCTTCCTACACTATATCTTATCACACAGCTAAAACTACTAAACACGAATCACT
+
bbbeeeeegggggihihihiiiiiiiiiiiiiiihhiiihiiiihiiiiiiiiiiiiiiiiiiiihiihiigggggeeeeeecbaacccb
@FCC0YMTACXX:1:1102:9332:27399#0/2
GTTTTGTGGTATGGTGGGAGTGGTGTTGCGGAACTGGTTATTGGTATGTCCTACAAGCATGAATTAAATAACACCTTGTTGGAACTTGTG
+
a__eee`cgceggh`eghdg[bf`fdegfhiggiiiiScbggddeghhdebffhhiiggfggeeeedcdcbdddcccbbcacbcbcc`T]
@FCC0YMTACXX:1:1102:9941:27446#0/2
AGAGCCCATATTTTCATCTTTTGGGTGTACACAACTCCAACTGCCATCCCCTCAACTAACAAACATTTACTTCATCAAACACCCTCTACA
+
a__eeecegagcefgiighihhfch`_^baecggb]ffhhdfg_ecgdfhffffghghiiiehhhfddgefgdeebceddab`a^ac]bb
@FCC0YMTACXX:1:1102:17205:27313#0/2
AAATGGTCCCCAGCAATACTTTGAGCCCGAGGCTTTATCTTCCTATTTACTGTAGGCGGTCTAACCGGCATCATCTTAGCAAACTCATCC
+
^^_V^`KQY`[c\a`_YJbacYb_c_bWPHP_faef_effdI^I\WaaN\a\MW\Ze[d[aaZZ`QKXZ_\^``GGJGJYYb][SY_]SY
@FCC0YMTACXX:1:1102:1954:27520#0/2
GGGTAAGATAGTTCAGATAGTCTCTATTTCTTGGGCGTCTGTGATGCTAGTATTGGTTAGTTTTGTTGTGAGTGGTGAGAGCAGGGCATA
+
___ceeeeagfgghfhdfd[beidfff[eidfgffgefhicdf^efc`ef^XXaed^a\aH\a[b___c_HHHHLMLMUZ^U^_^b^^bb
@FCC0YMTACXX:1:1102:18096:27662#0/2
AACAGGGTCAAAGAAAGTAGTATTGAGGTTGCGATCTGTTAGGAGCATGGTAATGCCAGCGGCTAGGACTGGTAGAGAGAGGAGAAGGGG
+
^Z_aV\J\beaeeXY`YJ`[YR`g[bedReZZ__f`aIYaebHaff\aed^^bSb[edbeda`WZGUZ]Z^^BBBBBBBBBBBBBBBBBB
@FCC0YMTACXX:1:1102:19307:27697#0/2
AGGGTGTTCATTTCTGGTTTACAAGACCAGTGTATTAGTTTATACTACGAGGGCAAGTTCATTTGAGTAGGTTGTTTTCGATTAGGGGGG
+
^aaecc_cggfggghhhgdfgfhgdhhibbbeadae[efXbe]cfhggf_ceeUVZe\_\bggffbbMV^dH\^\^bc_bZ_]\Y_^BBB
@FCC0YMTACXX:1:1102:7126:27750#0/2
TTTTATGATTGGGTTGGATTTGCGTATTGGAATCATTGGTGCTTTTATAGTTGAAGTACAACGATGGTTTTTCGTACCATTAGTTATGGT
+
bbbeeeeegggggghiighiihiifgiiiiiihihiihicgghhiifhhihfdehibfhiiihihii\bggecdebccbdcccbbcdc_`
@FCC0YMTACXX:1:1102:8399:27885#0/2
ACCCACGGACCTTTAAACTACCGACACCTGCATTAAAAATTTTGGTTGGGGCGACCTCGGAGCACAACAAAACCTCCGAATAACACATGC
+
___cecceee`egfhhii_ggdghfagfhehfhfhbfgfdhiiea_edadga_acacb_ZacR^abacccaaa^bbccacaacccccbbb
@FCC0YMTACXX:1:1102:14820:27864#0/2
TAATGTTTTAGTTAAACTATATCTACAGGAAGTAAACCCCAGGATGATGTTGGGGTTGAGAGATAGAAGGATAATTGGAGCGAGGTGTAT
+
_[^`c`Zccg`c[begdh_[egfbehaagegZQbegX^bcghhR^^aIXXae[Y_U_ZRZU_TVb`d]`]ZV^bbcb``GUX^ZYFKY]b
@FCC0YMTACXX:1:1102:20644:27911#0/2
TGAGGCGTTTTGCTTGGTTGCCTCATTTAGTAATGATAATTAGGGTGGGAATGAGGGCGGTTTCAAATAGAATGTAAAATATAATTAGAT
+
__beeeccgfga^ef]eQH^Wbb[bcf[b`OOaa[S^efX^aae`NOV_MVU_dbfgFX]RFWT]bY`b`bcY_]aS]YYRYbYaabBBB
@FCC0YMTACXX:1:1102:9732:28171#0/2
TAAGCTATGTATAGTTAAGTTGATTCAAATTGTATTATTTTTGGAAAGTCATGTTATGGGTAGTAGCATGGTTGTGGGGATAATTATTTT
+
^__ce`acgeggcgeeadghiabfeegfiibg`b^e`gghhidfcggb[c[^c^f_aeYcW^af[cfd_\e\bb`dfdePFVZZ]_bdcd
@FCC0YMTACXX:1:1102:12602:28152#0/2
TAATAGAAACCAACACAATAATTCAAAATCTTACATTATGTCTGGGGGCTATTACCACCCTATTTACAGCCATCTGCGCCCTCACACAAA
+
___ce`]cggeggccfgagffgdihgffhhhhgdfffffge]bghihihc_egXb`\bffb`dggdgee]aXZ]b_bccaaZQGXY_OW^
@FCC0YMTACXX:1:1102:11881:28334#0/2
CAACAAGGTATTAGAAAAGTCATTTCATAGCTTTGTCAAAGCTAAATCATAGGCCAAACCCTATATATCTTACATGGCCCACCCAGTTCA
+
^aZaccee\^Y`e_fhidh`Khgag`ibgffggbcddgf_[b^cfcgfhid[[c^cgff\effhiffb_effhhfcgQ_\^dceecb]bb
@FCC0YMTACXX:1:1102:15471:28310#0/2
TGGGTGAGAGTAGTGTTAGTGTTGCTAGGATAAAGAGAAGGAGGACTAGGCCTAGGATGTCTTTAGTTGTGTAGTAGGGGTGGAAGACGA
+
Za_c`cccgg^cc[`Ygdg`eb`fgc[eg^bafbgS^^^_RbZ_cfRaXaWacffa\ae[_Z_efdfffghgd``deeeaFX]T]]`BBB
@FCC0YMTACXX:1:1102:18421:28500#0/2
TATTTCTCTTGTCCTTTCATACAGGGAGAAATATAGAATAGATAGAAACCAACCTGGATTACTCCGGTCTGAACTCAGATCACGTAGGAC
+
___Y`aS`ececcfha`ef[hY[bddJ[_`db]efaXbc^ea[ea_aeddQ^acafcbfaebgffPFa\dgRV_cacabbbdd^\`^^]b
@FCC0YMTACXX:1:1102:18275:28610#0/2
GACACCTGCATTAAAAATTTTGGTTGGGGCGACCTCGGAGCACAACAAAACCTCCGAATAACACATGCTAAGACCACACAAGTCGAAGCG
+
bbbeeeeeggggfiihhhiiiiihhiifa]gagifghfgggeeeecccdcacccccccccccccccbcccb``bbbcccca^]baacac_
@FCC0YMTACXX:1:1102:12121:28772#0/2
AACTACTGAGGTTTAGGGCCAAGCATAGTAGGGTGTCTAATCCCAGTTTGGGTCCTGGCTATTGTGTGTTCAGAAGCTTTAAAGCCACTT
+
___cceeecee`cegihdcfff`fddhhhfhhiYc^a[cdegffdh^aafbfU\efhifh_gghdh\^\^d``cebaabbbbd``abccc
@FCC0YMTACXX:1:1102:15276:28992#0/2
AATATGATTCACCTCCACACTAGCAGAAACAAACCGAACCCCCTTTGACCTTATAGAAGGCGAATCAGAATTAGTATCAGGCTTCAACAT
+
___ccc^^e^eg]ea\Z[dZ[e^b^cgfffefg\HO^UW^e_`_affZ_eHN\VVbd_`XGTX`]_cccbZT]]GTGZ]GY^`bbBBBBB
@FCC0YMTACXX:1:1102:19796:28873#0/2
CCCCTTAAGAAGCCTTTCGCTAAGACAGTTCTTGTGGAATTGGCAAAGTGATATTTGGAAGCCCACAGAGGGCTATGGTGAAAAAGGAAG
+
bbbeeeeefggggiiihhhiihhihiihhihhiffhf[eegfhdadgheffhdhhiihhhichhiiihhggdcedbddbbdddb`^a^bc
@FCC0YMTACXX:1:1102:1359:29001#0/2
TATAATTATACCTACATTAGCCGCCATAGGATTCCTCACACTCGTTGAACGAAAATTACTAGGCCACATGCAACTACGAAAAGGACCCAA
+
ZYWacccZ^egac_bef[`cZff`YYgfXIP^^b^_aeffaegfhg_QafGLU`fdhg\_dZc^\bgeec[a]bbYRTZ\NWGTX^[^^[
@FCC0YMTACXX:1:1102:19155:29188#0/2
CGATTGATGAGCATAAGTGGTAAAATGGCTGAGTAAGTATTAGGCTGTAAACCTAAAGATGGGGGTTAGTCCCTCTTTTACCAGCTCCGA
+
bbbeeeeeggggfiiiidgh`egfhiihiiifh^dgg^ceffhihhhgfhhchdghiigifihiiW`gedddeccbdddcbbccccccaZ
@FCC0YMTACXX:1:1102:3846:29298#0/2
AATCCCACAACATCCGCTGACAACCAAAATGAACGAAAACTTGTTTACCCCTTTCTCAACCCCAACAATTTTAAACCAACCCGCTACAAT
+
bbbeeeeegggggiiiiiiiihhiiiiiiiiiihhhhifihdheghhffhefhiiiihigggeeeecccddcdccccaaacc_cccccbc
@FCC0YMTACXX:1:1102:4567:29720#0/2
CCCCAACCAAAATTTTTAATGCAGGTGTCGGTAGTTTAAAGGTCCGTGGGGTTGTGTAGTTTTTGGTTGCATTAATAGATTAAAGCTCCA
+
__beceeeegccehhihiihhhggfefgfdfggcghhfefgdfgg]^cafFZ_U\dc`]V^abb[R^a^^`_b]_b`_`bcbb]YYYSY_
@FCC0YMTACXX:1:1102:5242:29660#0/2
AGAGGAAAAGTTTCTTTTGTGAGGGGGGTTCATTGCATAGGTGGTACTGGCTTGCTATAATCATGAGGGGGAGAAGTCAGATAGTTAGTG
+
_abeeeeeeggggiiiiiiefaghhiicXU`ccdcccd]bbW`aT]bbccaccT[]`bb`]__bb`bbccBBBBBBBBBBBBBBBBBBBB
@FCC0YMTACXX:1:1102:7346:29550#0/2
TAAACTACGAAAGTGGCTTTAAAGCTTCTGAACACACAATAGCCAGGACCCAAACTGGGATTAGACACCCTACTATGCTTGGCCCTAAAC
+
bbbeeeeegggggfgifhiiiiiiihiiieiiidfgiiihidghffhfhiggfhihiiiiiiigggggeeeedddddcddcacccccccc
@FCC0YMTACXX:1:1102:16337:29642#0/2
CTGATAGTTAAGCTATGTATAGTTAAGTTGATTCAAATTGTATTATTTTTGGAAAGTCATGTTATGGGTAGTAGCATGGTTGTGGGGATA
+
_bbeeecegfcggfhhiegddgbhgffbgdfgibghihhf`cee^aebffgcfhffggfhid^chgfhebeedfhfffgS\cde[ce\U]
@FCC0YMTACXX:1:1102:5430:29997#0/2
TCACACGAGAAAACATATTAATATTCATACACCTCGCCCCAATTATCCTTCTATCTCTCAACCCCAACATCATCCTGGGATTTACCTCCT
+
bbbeeeeegggggiiiiiiiiiiiiiiiiiiihiiihiiiiiiiiihiihhhfhiiiiiiiiigggeeeddcdddcccc^bbccdccccc
@FCC0YMTACXX:1:1102:7051:29895#0/2
AGAATGTTGAACCGTAGATGCCATCGGAGATGGTGAAGGGTGCTTCAAAGTATTCTGAGATTTGTAGTAGGGGGAAATAGGGGCCGAGTA
+
^_JJ\\aaSKQ`^WJ[`bK[_R`aRefdeOZcf^^^XXRUO^acIXcba\WNHH\_\\HN\bbbBBBBBBBBBBBBBBBBBBBBBBBBBB
@FCC0YMTACXX:1:1102:9750:29824#0/2
GGGTGTTCATTTCTGGTTTACAAGACCAGTGTATTAGTTTATACTACGAGGGCAAGTTCATTTGAGTAGGTTGTTTTCGATTAGGGAGGC
+
a_bacccegggggiiihhiiiiiiiiiiigffgihhighiiiiiifhhghghhfhgbghiiiiigh_dgg^ddacdeec\bb_bbcbcac
@FCC0YMTACXX:1:1102:15834:29928#0/2
TCCTCCTGCCTCAGCCTCCCAAAGTACTGGGATTACAGGTGTGAACCATTGCACCCGGCCTCTATCTCTGTCATTCTCGGTTCTTTCTGC
+
___eceddeg`ggdR`beXdfghbdde^edffdggdfgh^_efghffda[^affdfh[W_agg[dbdcbcVZbY]bcccZTZ^_]_BBBB
@FCC0YMTACXX:1:1102:16779:29964#0/2
CCTAGTTTTATGGCGAGGGCGGTTATTATTATTAGGGATGGGAGTTGGCTGATGTAGTTCGTTGTTGTTCAGCATCCTGATAGCAGGTTG
+
bbbeecdegggggiifgihfhi_feghghihgifhiibfggg`daceeeb`Z_babccccc^bbacabab_bbccbbbcbb]bb]`aW_b
@FCC0YMTACXX:1:1102:18958:29826#0/2
CCTCATAAACAACGATCGAAAACAAACAATCCAAGCTCTACTCATCACAATCCTACTCGGCACCTATTTCACCCTACTACAAATCTCAGA
+
bbbeeeeegggggiiiiihhiihhhhhhhfhhhidhdcffhhhiiiihhhdfhffghiihhdeebeeeedddddcccccccccccccbcc
@FCC0YMTACXX:1:1102:7473:30023#0/2
GAGTAGTGTTAGTGTTGCTAGGATAAAGAGAAGGAGGACTAGGCCTAGGATGTCTTTAGTTGTGTAGTAGGGGGGGAAGACGATTTTGTC
+
^WY\J`accaeS[`^`dfdbd]egfbgf[J`Z`aWRHHW^affcceecfdaeI^[^W\a\d]\__HWM\ZRZYFOXOT[`baaGQW]`[_
@FCC0YMTACXX:1:1102:11285:30184#0/2
AAAATCTTACATTATGTCTGGGGGCTATTACCACCCTATTTACAGCCATCTGCGCCCTCACACAAAACGACATTAAAAAAATTGTAGCCT
+
bbbeeeeefggggiiifgihhiihfifihiihffhhfhhhihiiihghhfghihiiifggeeeecccdccccccbccccccccb_bbccc
@FCC0YMTACXX:1:1102:14945:30035#0/2
GAGGAGTCACAGATGTTCTTGTGTTGTGATGAGTATGTAGAGGTTAAATGAGCCGCTTATTAGTAGGACTGATAGGAGGATAATAGTAAG
+
a_aeaeccggfgehhggiiiigfcgifhhfgefXdfhb[eeghefhhihhghgehieghghcfbfdadgfggfgdggee^Z]bbcbR]bb
@FCC0YMTACXX:1:1102:20142:30133#0/2
ACCATCTCATAGGCTACACCTTGACCTAACGTACTCGCGGTGACGGCGTTTGCGCTCACTTTGTGACCTTCATTAGGGTTTGCTGAAGAT
+
a__cceecggggfhhfghi`dgedgfffhafeghfbghii_f\ceggg\`Xabc[_^_bcbbbbbZT]`bcb`a_]`abW^[Y]b]`RYY
@FCC0YMTACXX:1:1102:18892:30303#0/2
CGGGATAATCAGAGTAGCGTCGGGGTATTCCGGACAGGCCAAGGAAGTGCTGTGGAAAGAAGGTTAAATTTACGCCCACGAATATAATGA
+
bbbeeeeeggggehcgffhbefghhUaffhihhffhfhffghhhZ]b^db_b^_bZ_bd`bba]_`b`]_bcbcacc]aaT_aacbbbcb
@FCC0YMTACXX:1:1102:5095:30649#0/2
AAATAATACAATTTGAATCAACTTAACTATACATAGCTTAACTATCAGCCTCATTCCTTTACTATTCTTCAACCAAACCAACACCAACCT
+
bbbeeeeeggggghiiiiiiehiiiiiiiihiihihiiiiiiiiiiiihiihbfhiiiiiiiiiiiiiiiiiihihhiiigffgeeeccd
@FCC0YMTACXX:1:1102:18141:30652#0/2
TGCGGCTGTGGGTATGTTCATAGTTTGAGTTAGCTAGGCAGAAATATATGGAGGAGGTAAGTCCATGGGCAATTATAAGGATGGTTGCGC
+
_abeeee`aagg_Ybeeghhfbffghdggh_gbehhXcfgfVafb_eeSaaae\ehhZb_`H\cZdddgeeaedZ`_b`_Z`ba]]Z[_\
@FCC0YMTACXX:1:1102:3891:30794#0/2
CCACGAAAACCCTTATGAAATTTAAGGGCCCAAGGAGGATTTAGCAGTAAATTAAGAATAGAGTGCTTAATTGAACCAGGCCATAAAGCG
+
bbbeeeeegfgg`ghhfihihhhhgeffdfhdfd^cZcfaed^egfhbefgdgdffghih`]bV^]`Zbdgeebceedccba^bcccbba
@FCC0YMTACXX:1:1102:18239:30779#0/2
CTACTGCTGTCTCGCAGGCGGCAAATACTAATAAGATGATGGGTATAATGTTGATTAGGGGGAAGTGTGTGTTTGAGGCAATAAGGGCAG
+
bbbeeeeegfggffgfhihhhghihhhiiihffhhehhd`fhi\_fghhhhgbbge_ddcecZZ_]_G][^^bc^__ccacccccccccT
@FCC0YMTACXX:1:1102:10212:31255#0/2
TAACCTAAACAACGAACAGGACATTCGAAAAATAGGAGGCCTATTCAAAACAATACCCCTCACCTCAACTTCCATAATCATTGGCAACCT
+
bbbeeeeegggggfhidhihiiiffhbhfhihffffcffghfhiiiiihiffffgihhifggggbaecbdddbbbdcccb`cc[^bcccb
@FCC0YMTACXX:1:1102:17353:31342#0/2
CCTAGCTATAGCAATCCCTCTATGAGCAGGCACAGTAGTAATGGGGCTTCGCTTTAAAACCAAAAACTCCCTAGCCCACCTCCTACCACA
+
bbbeeeeegggggiiiihihiiiihihhiiihiiighihhigfiihhhhihhhhiiiiihihihfgg`ggeeee`ddcccacccccccca
@FCC0YMTACXX:1:1102:9159:31669#0/2
GGGTCTTCTCGTCTTATTATTTTATGCCCGCCTCTTCGCGGGCAGGTCAATTTCACTGGTTAAAAGTAAGAGACAGTTAAACCCTCGTGG
+
___\ceeeceeaedhdhhfihghfhihiiagifhhihfffhfhggfZ_accddbddbb`cccbccbT]bbcb^bcbYbbc`bbcacaac_
@FCC0YMTACXX:1:1102:3215:32351#0/2
GTCATCCCGAAGTCTACATCCTTATTCTTCCCGGCTTCGGGATAATCTCTCACATTGTAGCCTACTACTCTGGAAAAAAAGAACCATTTG
+
__aecdec^gge`d_eff[egh]agfhhfY^bPY^O_efhfU_eaegf]e_dfaegf]cgaggegggeedeabbbbdbccca[[acccbc
@FCC0YMTACXX:1:1102:19531:32382#0/2
AGTTCAACCTTAAGCTTACCTACAGAACCACCTAATCCCCCTGTAAGCTTAATTGCTAGTCTAAAGAGGGACAGCTCTTTAGACACTAGG
+
bb_eeeeegfgggiiiiiihihihhiiiihiiiiifhhihhagghhhhihihhiiihffghdhiiiiihiiggfeeeeeeddddcdcccb
@FCC0YMTACXX:1:1102:16721:32537#0/2
GGGAGAAATGTGCAATAGATAGAAACCGACCTGGATTGCTCCGGTCTGAACTCAGATCACGTAGGACTTTAATCGTTGAACAAACGAACC
+
^_^Zac^\Q``ccdgg_baYaedg_gi[_^cceg_[accS^aYcVZO\___efg\ZbZc_^MMU^Z^b]b_bb]Z`a^BBBBBBBBBBBB
@FCC0YMTACXX:1:1102:19394:32690#0/2
TGGCGTTAATTGTTAGTGGTGTAATTGGTTGTGTGATTGTTTTAAGTTGTGGGGGGGCTGATATGGGTGTAATGATATTCTTAGTTTATC
+
^_\VYO__VccaecSbdJ[[`eXbe`e]JPYPYPY^YOaIIOHOI^e`]aZ^U_`OYOEEJGRY_baBBBBBBBBBBBBBBBBBBBBBBB
@FCC0YMTACXX:1:1102:11649:32988#0/2
ACTTTATTCATCTTCTCAAACCAAGAAACAACCATTTGGAGCTGACATTGAATAATAACCCAAACACTAGACCTAACACTGAGCTTCAAA
+
bbbeeeeegggggiiiiiiiiiiiiiiiihihehiiiiiihiiiiiiiiiihhhiiiiifghiiihiihiiigfgggeeeeeddcdddcc
@FCC0YMTACXX:1:1102:8786:33207#0/2
TAACATGAATATTTTCTCCACTGCATAAGCCCAAATCGGATCGAAAACCTCACCGATACCTAACAGCCAGGCATAGCAAGCACAAACAAG
+
bb_eceeegggfgihfiiiihhhgdggfgfgiihihihicfghfeghdfcabQaZe`dddcee_caa`Z``aabbbccb^a`[^^ac^`b
@FCC0YMTACXX:1:1102:14190:33169#0/2
ACCCTAATTATCATTACTAAATGAGGCAACCAAGCAAAACGCCTCAACGCAAGTACTTACTTCCTATTCTACACACTAACCGGCTCCCTA
+
a_a^cceegfgeefhiiihhfhfdihagfdghhiecghifiiiiihihifgfg_cgffgcgdgggggeceeeeddcbdcbac_c_accbc
@FCC0YMTACXX:1:1102:4691:33297#0/2
TGTGGCTAGGCAAAGCGTTTTGAGCTGCGTGCGCGTGCTTGATGCTTGCTCCTATTGGTCATGATGATTTATAGGGCGTCTTCACCGGAG
+
bb_eeeeegfgggffgffhhieddgfhhh`ffaeg`eddf`fg`dbgdagddb_bebeZ__bd_bbbcdd]bbbbabc^aaab]`bacaa
@FCC0YMTACXX:1:1102:18189:33352#0/2
CCTACTACACAACTAAAGACATCCTAGGCCTAGTCCTCCTTCTCTTTATCCTAGCAACACTAACACTACTCTCACCCAACCTCCTAAACG
+
b__eeeeefggfghhhdgfgfhhhfhihhhhfiefgffffhihfiifdf`ecSacdfgffhbgdhifedfhhihgbgV^aebbbdbcc^^
@FCC0YMTACXX:1:1102:18791:33275#0/2
AAATACTAGCCCTAAATCTCAACTCAAACCCCCTCCCACTAATAGGCCTCCTCCTAGCAGCAGCAGGAAAATCAGCTCAATTCGGCCTTC
+
_bbeeeecgggggiiiiiiiiiifhhhhfhfhghieddgdgffhXeeghcbabgbghiiihhiiggg\a^bcecd`_d`ccc_^aY_acc
@FCC0YMTACXX:1:1102:12188:33674#0/2
ATGAATTAAATAACACCTTACTAAAGTCCGTGTGGAGCTAGAATATTGAACGTAGGTGCGATCAACAACTGCATGTACTAGGAATCAGAC
+
_bbeeeecfggggihifdghhihiiifgffZd^dgbeghhbeghhghhhdgghihfSbcfdfgiiihgfeebcceZab_]`ddd`ccccb
@FCC0YMTACXX:1:1102:15119:33521#0/2
CAGTCCTTATGTATTTCAGAAATTAAGTGTTTCTACTTACTAAGGGCTTTGAAGGCTCTTGGTCTTGTTTAACCTAAATTTCTAGTGGAA
+
_abccceecgfgehhiihiiidghhfi`cghhehhihhfghfhifihihifghhhhihiihh^afghihihhhhhgffhhhgfagdeX__
@FCC0YMTACXX:1:1102:6763:33894#0/2
CACCAGTATCACTAAAACTAACCACCACTACTACCGTCTCATCCAAACTTAAAACCCATAAAATTAATATCACCTCCATTATCAACCCTA
+
_b_e`cc^eaeec_cgaegghdegfgafgcf[gc^^^^cZ^aef_cfg`bde^agfdbVbegdeg`\_c\\\]d^`^Xbac_ZZ_ZU]\\
@FCC0YMTACXX:1:1102:15636:33963#0/2
CATGCCTGTGTTGGGTTAACAGTGAAGGTAGCATGGGCTTGTTTGTGCTTGCTATGCCTGGCTGTTAGGTATCGGTGAGGTTTTCGATCC
+
abbeeeeeggggchigihiiiigghfiiefhhhhghiiiih_dgf^ccggff]eghfhhiiiiiffhggZbgfee^`abdT\_a`_^cac
@FCC0YMTACXX:1:1102:3969:34078#0/2
TTTCAGAAATTAAGTGTTTCTACTTACTAAGGGCTTTGAAGGCTCTTGGTCTTGTTTAACCTAAATTTCTAGTGGAAGGTTAAGAGGAGG
+
^__Yaccda^egaadfb[[[[`[^[YRb^g^`J[b^RYXPbbW^e_Ycdda`ad[ac[eSXaabfabSWV\_\\\b_BBBBBBBBBBBBB
@FCC0YMTACXX:1:1102:13952:34814#0/2
TGAGAATTAGGATAATAATAAAGGCGATGGTCGATTTGATTATTATTGGGAGGTTTGTTGTTTGGATGGCTCATGGTAGGGATAGTAGTA
+
__Zc\ccdeeggghfdgihiigdagf[fcg^afbce\fc_fcfgffhX^cefaGWbe`ZZ_cgb[R^Z^___b]_dbTZ\\GZ[`BBBBB
@FCC0YMTACXX:1:1102:1879:35040#0/2
AACTACCATATTCCTGACTCTTAACTTAAACTCAAGCACCACAACCCTTATACTATCCCGCACCTGAAACAAATCAACCCACCTGGCACC
+
a_beeeeeeeggfffh_dgffhghiXdgibhfhhg_bgdf`defhhiacghihiiifgfghhhffe_dgddeeeedddcccccabacb`_
@FCC0YMTACXX:1:1102:14849:35210#0/2
GCCTGGTGATAGCTGGTTATCCAAGACAGAATCTTAGTTCAACCTTAAGCTTACCTACAGAACCACCTAATCCCCCTGTAAGCTTAATTG
+
_bbeecacgggggiiihiiiihhhiiifhhfhaggffafefhhhiihfiihfhhiihgfeghhhhhhffhhehiegfddeY_adbd`c_b
@FCC0YMTACXX:1:1102:17741:35011#0/2
CAATTGATGCAGAGTAGGTGTTTGCAGTCCTTATGTATTTCAGAAATTAAGTGTTTCTACTTACTAAGGGCTTTGAAGGCTCTTGGTCTT
+
__b^cdeegegcagddee[edegha[b[dfgdX^befhhffbhhiiff_gg^^cdghhibcgdiff_eghie`ghbdcgh]dddg_V^ac
@FCC0YMTACXX:1:1102:16183:35412#0/2
CTACTTATTCAACCAGTAGCTCTGGCCGTACGATTAACCGCAAACATCACAGCCGGCCATCTGCTAATACACCTAATCGGAAACGCTGTA
+
bb_ceeeegggggihihiiiiiiiihiihfiifhhiiiiiiihhhfhiiighhiigeecdddddcccccccccccccccc^acccccccb
@FCC0YMTACXX:1:1102:17300:35253#0/2
CCTACTATTCCTACACGAAACAGGATCAAACAACCCTTGCGGAATCTCCTCTGACTCGGACAAAATCGTCTTCCACCCCTACTACACAAC
+
bbbeeeeeggfggiihiiihiiihghiiiihhhiiihiiiih]ghiiiiefghifiigggeeedcddcccacccccccca^ab`bbbbcc
@FCC0YMTACXX:1:1102:17698:35448#0/2
CCTTTATCTACATAACAACACTTAATGACCCACCAGACCCACGCTTATCACATAGTTAAACCCAGTCCCTGGCCACTGACAGGAGCTCTA
+
bbbeeeeeggggghiiihiiihiiihhiihiiiihiiiiiiiihhiiiiihhhiifhihihiiiiggddedeeedcdddccbcaa^acbc
@FCC0YMTACXX:1:1102:11619:35728#0/2
TAGATTAATCCAATGCGGTGTGAGGAGTTCAGTTATGTGTTTGGTATTTTTGAGGTGGTTGGTGTTGAGCTTGAACGCTTTATTAATTGA
+
___ceeeeeegggacfageaeae]eaefd[c`I^YbeO^I^accH^^]egeYZaaH\PTZ_[TZUZZHHMZ]RUUZ\]_^^TZ]R]``R`
@FCC0YMTACXX:1:1102:11273:35795#0/2
TGTTTGGTATTTTTGGGGTGGTTAGTGTTGAGCTTGAACGCTTTCTTAATTGATGGCTGCTTTTAAGCCAACTATGGTAGTTGAGGGGTT
+
a__ceeeaeegggiiiiiWbdcfcgcfcghfhgfhhhighhhhhhfhgihghgfhiigebdeeaaaabdcdccccbc`cbcdcbbccOX_
@FCC0YMTACXX:1:1102:11783:35996#0/2
ACTACTCGCCAGAATACTACGAGCTACAGCTTAAAACTCAAAGGACTTGACGGTGCTTTACACCCCCTAGAGGAGCCTGTTCCGTAATCG
+
bbbeeeeegggggihihiihfhfhhhibdfhhhhiifghihidgfghiihghi_ffifggggggeeccccbcaacccccccccc_acaca
@FCC0YMTACXX:1:1102:18126:35944#0/2
TAGTGGGGGGTAGGGCAAGGTTAGTAAGGCTTGCTGTTAACCATCAGAAGGCTGTTAGTGGAAGTAGGATTTGAAGTCCTCGGGACAGTA
+
___cceeegc_accccaacc`bba`bcccc_ba_`bW`bcbbbbWW]__^`abaccbbbbabbbGGYbGY`bbc]_]bbY]]a[OOGWSY
@FCC0YMTACXX:1:1102:18347:35792#0/2
GGGGTGTTCCTTGGGTGACTTCTGGAATTCAGAAGTGGAAGGGGGCTATTCCTAGTTTTATGGCGAGGGCGGTTATTATTATTAGGGGTG
+
_abcS_cceeeggihieaeghhhhhdhgde]ceaggd_Yc`_effT_U_d\\_\bbgeebabcabWZ]YWZ_BBBBBBBBBBBBBBBBBB
@FCC0YMTACXX:1:1102:18416:35946#0/2
GTGTGATTGAAGAGTACCCTAGGATTTTGCGTAATTGTGTTTGGTTTAGACCCCCTCAACTGCCTACTGCAATGGATAAGGGGGAGAGGG
+
_a_`ccee`ecggi_eghifbffRbdegfdeb_ghih^eagffhZacRa^ced_`dffhhiifhfggdbdZ_bceZZZ]bdBBBBBBBBB
@FCC0YMTACXX:1:1102:20503:35911#0/2
ATAAAAGTAATAATCATGCACACCCCTATCATAATAACAACCCTTATCTCCCTGACCCTCCCAATTTTTGCCACCCTCGTCAACCCTTAC
+
__aeeeeca[egehfha]gdhfgfhce`cYbdgfhfdg`gf`f`ff`ghhffbRaeeffdghghadd`gaggegc^dcbZZ\_bacacRY
@FCC0YMTACXX:1:1102:3368:36235#0/2
AAGCATAGCCAACACTAATACCAAGCCAACACACACTAAACCATTCACCTACACAAAGTATAGGCGATAGAAATTTTAATCTGGCGCTAT
+
Z_J`aaYaWbeecfdfcbdcJ[[[QW^afbf_X^bU^c^aaeaXeaebfdffbhhffZW_Z\c`Za[ccc_ZZ_bbb]ZZ]_`Y]W\^WT
@FCC0YMTACXX:1:1102:17503:36143#0/2
TTGAAGTTGATTAGAGCGTTGGGTATGGGGAGGGGGGTTCATAGGAGGAGGGCAATGAAGAAGGCTAGGGCGGGTGCGACGGTGTAGAGG
+
abbeeecegfgggigghheghhh_cfghiiWcghiicOX[WW]bbW`aV^XaW^abbbbbccbaaccc^a^aacETQTTX[aBBBBBBBB
@FCC0YMTACXX:1:1102:18377:36232#0/2
AATGGGCTACATTTTCTACCTCAGAAAATTCCACGAAAACCCTTATGAAATTTAAGGGCCCAAGGAGGATTTAGCAGTAAATTAAGAATA
+
_bbeceeegggggiiiiiiiiihfiihcghhiihfhhhiiiibfgfbfchihfdgfffhghifgdggd^Zacbbdcd`ddcddcbbbcbb
@FCC0YMTACXX:1:1102:3955:36419#0/2
GGTTTTTCGTACCATTAGTTATGGTTGGAGTCCATGTGGAAGCGATGACGTATATTTTGTTTGCATTGAGTGTTTTATTAGTTATAGGGT
+
a_^ceeeeggggfhihihgihiiiihiihiffebefbfgXaedgcZefhf\eeafhiie\egffdfhe\d^d^aacZbeZ_`b_`bbb^B
@FCC0YMTACXX:1:1102:12684:36304#0/2
GCAATGAACCCCCCTCACAAAAGAAACTTTTCCTCTTTATAACAATCCTCCTACAAATCACCCTAATCCTGACATTCATGGCCACAGAAC
+
_bbeeeeegggggihihfhhiiiihihiiihihiihiihhhiifhiiihifheihhiiiiggggeeeeeecdddcdbcdcbccccccX_b
@FCC0YMTACXX:1:1102:5116:36744#0/2
TAGATTAAAGCTCCATAGGGTCTTCTCGGCTTATTATTTTATGCCCGCCTCTTCGCGGGCAGGCCAATTTCACTGGTTAAAAGTAAGAGA
+
ZaZaYcace^[ca^QbYR`eebcg][^ePQY^d^cIYXPYIYOacZHHM^^aBBBBBBBBBBBBBBBBBBBBBBBBBBBBBBBBBBBBBB
@FCC0YMTACXX:1:1102:15313:36625#0/2
GATTCCGCAAGGGTTGTTTGATCCTGTTTTGTGTAGGAATAGTAGGTGTACGGTTGTAAGGGCGATGATGCTGAAGGGTAGAATAAAGTG
+
a__ecc]c`ecae[JHafh`efg`bdegfH^YXHYXRR^^^XO^aWIX^HW\OMGTFV\ZR^GT[]ababRLZTG]`_BBBBBBBBBBBB
@FCC0YMTACXX:1:1102:12217:36978#0/2
CTCAGCCTATATACCGCCATCTTCAGCAAACCCTAATGAAGGTCACAAAGTGAGCGCAAACGCCGTCACCGCGAATACGTTAGGTCAAGG
+
bbbeeeeegggggihiiiiiiiiiihiiiiiiiiiihihhhhfghhiiiifgfhiihihgggeecccccccccccccccbcbcb_bcccc
@FCC0YMTACXX:1:1102:20247:36945#0/2
AATCACCTGAGCTCATCATAGCCTCATAAACAACGATCAAAAACAAACAATCCAAGCTCTACTCATCACAATCCTACTCGGCACCTATTT
+
a__cce^RcJ[bef]e_fd`XdgXJbg`[JJQW^`PPHHOYcZa_ff\cc^ZZ\e[GM\_V_cbgf_\\dbHVZRZ^^_BBBBBBBBBBB
@FCC0YMTACXX:1:1102:10981:37105#0/2
GCTCTGCCATCTAAACAAACCCTGTTTTCGGGTGGAATGTGTGGTATTTTGCTAGATTAAGATTAAGTCATCTATGTGGTGAAGGCGCTT
+
bbbeeeeegggfK`fgghhiiiiigiiiihii^ef^cffafebfXaeghhhhhiihifhhifhiiggggeggeeeecedbcccdccccc\
@FCC0YMTACXX:1:1102:14013:37131#0/2
TTTTATTGTATGAGCCCACCACATGTTTACAGTCGGCATAGACGTAGACACACGAGCCTATTTCACTTCCGCCACTATAATCATTGCAAT
+
_bbeeeeegggggiiihhiiiiiiihhiiiihiihihhffgdghcegfghfhaaeggggagdeeeeeeeccccc_bbcbcdcccdbbccb
@FCC0YMTACXX:1:1102:17964:37164#0/2
TATGGCGAGGGCGGTTATTATTATTAGGGATGGGAGGTGGCTGATGTAGTTCGTTGTTGTTCAGCATCCTGATAGCAGGTTGTTGGAGAT
+
_bb`ceecgggfgh_ecfffhcfhhdghhdbghiV_FZ`adeeU]`UZb]_b^\^b^[`b^bbcccccccbbcccccccPS^]acBBBBB
@FCC0YMTACXX:1:1102:19360:37023#0/2
GAGGGAATGGCAGTTGGAGGCGTGCACACCTAAAAGATGAAAATAAAAGGTCTGATCGGATATATTAAGACTTTTGTTTTTGGGGTTTGG
+
__aeccccccZccYKbc^fJ[bYdObeef_agdfffeI^^^NXWWHH\WGW_HV_\VZ[ZZ]]ZVZZHU]]b__bBBBBBBBBBBBBBBB
@FCC0YMTACXX:1:1102:15682:37270#0/2
TCTTATATAATCGCATTGGCGACATTGGTCTCATCCTAGCCATAGCATGATTTCTCCTACATTGCAACTCATGAGACCTCCAACAAATAC
+
bbbeeeeegggggiiiiihiihifgfiheeghiiiihiiiiihiiffhiihefhgiiiiiiiiiiiiiiggfgggeeeeecdddcc`ccc
@FCC0YMTACXX:1:1102:17612:37404#0/2
GCTAGGTGGAGAGAGAAGATGACTAAGTCTACAGAAGCCCCTGGGTGGGAGAAGTTTCCTGCCAGGGGGGGATATACTGTTCAGCCTGTT
+
__bcce`ceZegecfdfagfbghiffgdgdfd_bcgbdfhihbfd^cfd\efXc\\bbcdbdgggecccccaL[YS]_b]]bbbGRR^]Y
@FCC0YMTACXX:1:1102:16108:37744#0/2
ACCCCCTCAACTGCCTACTGCAATGGATAAGGTGGAGAGGGTTAGGAGGATGTGGGTGTTGATTGATGGGTGAATTTGGTACATGATTGA
+
b__eee`eggfeghhhiiihihehgh_ffhfhXceZb^eghPcfgccffaegfhdhSaY`d^`bd___ccU\\]b_bbc``_bc`Y_`b]
@FCC0YMTACXX:1:1102:19543:37592#0/2
GGCTCAAACTATACCCATGTACCCAAACGGTTCTTTTTTTCCAGAGTAGTAGGCTACAATGTGGGAGACTATTCCAAAACCGGGAAGAAT
+
_[[cceceggacefcbdcfdefe^[bfcdfgf\c_efce]ecffhc\b_aba\Rbc_RZ\_V\Z`Z^FZ_b`bU]bZZ\ZKZaa_BBBBB
@FCC0YMTACXX:1:1102:4051:37974#0/2
AGTTGGATACTTTCTTTCTGATTGCCCTAGGAAGGGTGTTCATTTCTGGTTTACAAGACCAGTGTATTAGTTTATACTACGAGGGCAAGT
+
_baeeeeegggggiiihiiiiiihiiiiiiihgghi^c_fghiiiifhibfggiiiiihiiihighhhhihiihiigffggeecccaP^]
@FCC0YMTACXX:1:1102:16992:37932#0/2
TGGCATGGACTGGTTTAGTTGGTATCCATGAGGGGGGACAGGTTAAATTTGAGGAAACCATATTATGTGTTATTGTTGAGGCTCATATTA
+
___c^`cc]egegeefgg`[`e_R[dgf`b_fffhfaOR[_VRW`]_bX__]acYOR]aabGY_]Y`SYY^`bb_GYW]GX^`cSSS_bb
@FCC0YMTACXX:1:1102:11443:38742#0/2
TCAATATACTAGGATATTTTCCCATCACAATTCACCGCACAATCCCCTATCAAAACCTACTCATAAGCCAAAATTTAGCCCTTCTCCTAC
+
_bbeeeeecgeeadda`dgbccffbfgdgghfddgf`[_efbcc]fcghd]aegfegfde]egfgiab`dbgedceeeaZZ_b_bbbbbc
@FCC0YMTACXX:1:1102:11645:38635#0/2
CTAAAAGAGCGCACCCATCTATGTGGCAAAATAGTGGGAAGATTTCTGGGTAGAGGTGACAAGCCTACCGAGCCTGGTGATAGCTGGTTA
+
___ceeeegceggiagdfgdgfghhhiihhfhefcf]cgfgdffhffghhbeg`fhggh]dgf\bdgeee^bacb_a`b]bbb`Y]^^Y]
@FCC0YMTACXX:1:1102:4830:38950#0/2
AGACCGCCTACAGTAAATAGGAAGATAAAGCCTAGGGCTCAAAGGATTGCTGGGGACCATTTAATGTTGCCCCCATGAAGTGTAGCAAAT
+
^_J``cc`HbeW[b_S^aae_aeab]_d`SXce_^ZH^^_^I^aH^WabeHMMLZcgbbdR\M^d_^_acZZ^[]^R_bRT]`Z]bBBBB
@FCC0YMTACXX:1:1102:9216:38798#0/2
TAACCTTTTAAGTTAAAGACGGGGACACACCCCTACAGTGAAATGCCCCAGTTAGACACATCGACATGATTCACCACTATTATAACGATG
+
bbbeeeeegggggiiiiiiiiiiifhiiiiiiiiiihifhhhihifhiiiihhhhihfggggeeeccddbeeccccccccddddcbaacc
@FCC0YMTACXX:1:1102:10724:38990#0/2
TTTGACCTTATAGAAGGCGAATCAGAATTAGTATCAGGCTTCAACATTGAATACGCCGCAGGTCCATTCGCCCTATTCTTCATAGCCGAA
+
[_aa\c`aceee^bdfhae_fdgX^Ydba`f^[^I^^^Z^^cgghddh[aX_Saa_eggfWNM]U_cc]ba^aaX]bcccbcbcbBBBBB
@FCC0YMTACXX:1:1102:15482:38941#0/2
ACATAAGAATGCAGAAAGTAGTTTAAGTTAGAATGCCAGCTTTGGGAGTTGGTGGTGGAGTTAGGAACTTTCTTTCTGACGGCCCTAGGA
+
___cce`Zegceegddg]J[b`]ebbg[befhh_caef]bafhfagH^^aa^WaGGLZefbfZegHVGVHVVb``]bBBBBBBBBBBBBB
@FCC0YMTACXX:1:1102:15039:39129#0/2
GATTTAATGTACTATGGACGGCTGGCATGAACTGGTTTGGTTGATATTCATGGGGGGGGACAGGTCAAGTTTGAAGGAACCATGCTATGT
+
aabeeeeegeggghiiiihiiiiihihhiiihhih^_ffgQaec]bbcdgbgghhhccaV_^^^S]bbc_]bbbccc_b`W^``R]_cbb
@FCC0YMTACXX:1:1102:19546:39024#0/2
TACTGGCTTGCTATAATCATGAGGGGTAGGAGTCAGATAGTTAGTGTTAGGAGGGGGGATGTTAGTGGGAGGGGGGGAAGGGAGGGTGTG
+
^W_c\Z^Re_e`gdX[Y`efgXafaeP^dcIPP^a]^aa`IXaaaeOIIX^X^YeBBBBBBBBBBBBBBBBBBBBBBBBBBBBBBBBBBB
@FCC0YMTACXX:1:1102:19550:39101#0/2
ACACGAATCACTACCAACCACCCCTTACAAAAAACCCCACCCCTCAATCCCACAACATCCGCTGACAACCAAAATGAACGAAAACTTGTT
+
aa_ccc_aeggWefgffh]efehafhihhhhihf_ffhfhiia\dfgfdggbQ\GZ^]bdc__cYbcc`^aa[`bb]bcccccccY__S_
@FCC0YMTACXX:1:1102:15483:39442#0/2
ACCTCCTTATTTTCCTCACTGCCATACTAATTCTAGTTACTGCCAACAACCTCTTCCAATTCTTTATCGGCTGAGAGGGCGTAGGAATCA
+
_abeeeccgcg`ehffcgfhfhihgggfhidhffff^fhff_ffdffhc_acffW^^eghbeegfhh_Q_`_d^^bde]NKFX]a]_YYY
@FCC0YMTACXX:1:1102:5150:40403#0/2
ATCAGGATGAGCATCAAACTCAAACTACGCTCTAATCGGAGCCCTGCGAGCCGTCGCCCAAACAATTTCATATGAAGTTACTCTTACTAT
+
bbbeeeeefegggiiiiiiiihiiiiiifhfhhhihiihehiiiiihihiihgdgecccccccccccccddddcbccbbdcccccccc_b
@FCC0YMTACXX:1:1102:8677:40293#0/2
CAGATGTTATTAAGAAGGCTGATAGAGCTCCTGTCAGTGGCCAGGGACTGGGTTTAACTATGTGATAAGCGTGGGTCTGGTGGGTCATTA
+
bbbeeecegggggiiiiiiiiaggfghiiiiihhhifghihighii_eghdg^afffhhfgheffhfiihh\dce\b`ddZ^aaN[^_b`
@FCC0YMTACXX:1:1102:14446:40288#0/2
GGAATAGAAGCCTGTGAGGAAGGGTATTCCTGTGAGTGCTAGGTTGCCAATGATTAGGGAAGTTGAGGTGAGGGGTATTGTTTTAAATAG
+
_bbeeeeeggfgghiiiihihhhhW`gghdhfdcffefdghhicggfhdggfeghffhhdfgfhdgghR_bgggeKT_bb_`dc__`cbc
@FCC0YMTACXX:1:1102:14025:40984#0/2
GATAATGGGGATTGTAGCGGGTTGGTTTAAAATTTTTGGGGTTGAGAAAGGGGGAAACAAGTTTTCGTTCATTTTGGTTGTCAGCGGATG
+
\ZP`c`aSJQJ_bRQ`defWPYPPYa^^IOaa[cI^cOOFFLTNHV^bVHUZFFX^`^^[[T]b_`TW][XGSY__BBBBBBBBBBBBBB
@FCC0YMTACXX:1:1102:18120:40768#0/2
CTTGCCCTCGTAGTATAAACTAATACACTGGTCTTGTAAACCAGAAATGAACACCCTTCCTAGGGCAATCAGAAAGAAAGTATCCAACTC
+
_bbeeeeegggfg`eghiihiifegfbghhfefhhiheiigihihiihiiihhighggghhhiiiiiidgegdgeeeeedUZ]b]Z`bbb
@FCC0YMTACXX:1:1102:18323:40796#0/2
TTAATGTACTATGGACGACTGGCATGGACTGGTTTAGTTGGTATCCATGAGGGGGGACAGGTTAAATTTGAGGAAACCATATTATGTGTT
+
___eee^aegg[egdfefg]gfa_ggfdffhhfhhfg[eefWaefgfhafefdfa[V[_acY`_`b`cbY]^bbacba[]]bb`c_BBBB
@FCC0YMTACXX:1:1102:19836:40809#0/2
GGCTTGAATGGTAAAATGCTCAGAAGAAGCCGATAAAGAAGAATACTTCTGAGAGGATGAATAGTGTTATTCCGTATCGAAGGCTTTTTT
+
___eceeeggfKQ`efgagg_ggXJ[Q`dfffgfO^Sa^aebdae]ce[aaH\bHV__bdf`ff\bfdgedd`gHGUa\a]\_^BBBBBB
@FCC0YMTACXX:1:1102:10863:41053#0/2
AAAACCAGCCCTTACGAATGCGGATTTGATCCCCTAAACCCTGCTCGCATCCCATTCTCAATAAAATTCTTCCTAGTTGCCATCACTTTC
+
ab^cc\cacecegfef_`a[Xe`HYYXYPOY^ea^caaedddZe`ghf_\_dd`Z`\_ac_Z^_bdbbc_`Z`b_b]]b]`_`b`bbYbb
@FCC0YMTACXX:1:1102:7566:41279#0/2
ATCAGACAAATAAAGGGGTTTGGTATTGGGATACTGCGGGGGGTTTTATGTTGATGATGGTGGTAATGAAGTTGATAGCCCCTAAGATAG
+
_bbeeddegeggchhhhh`fhihhddffhfebfhhhifffaccUT[_]bcc_bccc`ccc_b_accdcbbc_bbcbdbccb]aabccccc
@FCC0YMTACXX:1:1102:11381:41346#0/2
GGTGGTTGGTAGTGATTCGTGTTTAGTAGTTTTAGCTGTGTGATAAGATATAGTGTAGGAAGCATCGTTATAATAGTGGTGAATCATGTC
+
_aYccccegbcg^efhiiiegfhigg_`fdfhhhihihffeeafffffhfae`^e^eghh`ggdfhfghhhbgd`b\^aVZZ^`bcd`bd
@FCC0YMTACXX:1:1102:19070:41470#0/2
GCCGGCCATCTGCTAATACACCTAATCGGAAACGCTGTACTAGCACTATCAACCACCAACCTCTCCATAACTCTGCTAACCTCCACACTT
+
_bbeceeegcegfdgfhihhfdegheghfZbeI^_cgcfgaffbabfhhge`Zegh_bggabddcebbbcdbdbbb_bcbaccc^bY^X_
@FCC0YMTACXX:1:1102:9596:41631#0/2
TTGTTAGGATAATATATATAGTTAAATAAAGAATTGTAGTTGTTGGGTTGTATACTAGTGTTATCATCATTCAACCTATATGTGTGATTG
+
ab_\acadgfgegdfffhhdf_icd_ghi```[egag^[X^^^caegH^__cee]cg`ff^\ab\egb\bZWVe\__dg_bgV\M^`cec
@FCC0YMTACXX:1:1102:11057:41708#0/2
AACCTGTATTTCTCTATACGCCTAATCTATACCATCTCCCTAACACTATTTCCTACATCCAACAACACAAAAATAATATGGCAATTCGAA
+
___ccecc`eggcfffhhhdffhaf`gghb`fhfffdgffafeegegbfhaefgihhfdeehdfgfghfi_dgdggecaacacddddc_a
@FCC0YMTACXX:1:1102:19872:41720#0/2
AAGGCTAGTATGTTTATTTCTAGACCTGCTCAGGCGAGAAATCAGTGTGAGCTTAGTGTTGTGATAAGTGTGCCTGTGGTTATTGTGGTA
+
a__eeeeecgegghhiiihiihiagghhiiiihfagghdggfibgccc[]ce_ffhbfghi`f]__cf_cbgbg`d_a_^^]R]UUZ^ZZ
@FCC0YMTACXX:1:1102:5311:41773#0/2
CGTTGTTTATGAGGCTATGATGAGCTCAGGTGATTGTAACTCCGGATGCAAGTAATACAGAAGTGTTTAGGAGGGGTACCTCTAAGGGGT
+
\^J\cccc`^[`c]dXddg]g`SYJ[QJQQQPIYaSP^c^XY^^UWHWG^^aNXHWbHaHaBBBBBBBBBBBBBBBBBBBBBBBBBBBBB
@FCC0YMTACXX:1:1102:19136:41952#0/2
AGCCAAAGTTTCATCACATGGAGAGGTTGGGTGGGGTGGGTAAATCAATGAAGGAGCGATTAATTATTTTTATGATTGGGTTGGATTTGC
+
bbbeeeeecgggghiiiiigibgdfg^beggYbfgiMZegFV_fffggdggebd]cabaaccbddcddddcabb_bb]^^O[]cY_bbbb
@FCC0YMTACXX:1:1102:4108:42235#0/2
TTGAAGTACAACGATGGTTTTTCGTACCATTAGTTATGGTTGGAGTCCATGTGAAAGCGATGACGTATATTTTGTTTGCATTGAGTGTTT
+
_bbeececeegcfPdgf``gghfgcghffgfffaefhaf^cdfb_^_eghabbfeffgfP_fb_bLU\R^bdbZabZ_`bb]_TTTTTZ`
@FCC0YMTACXX:1:1102:4524:42243#0/2
TTTCTCTTATCCTTTCATATAGGGAGAAATGTAAAATAGATAGAAACCGACCTGGATTGCTCCAGTCTGAACTCAGATCACGTAGGACTT
+
_b_ceeeceegcghiidg_bbeffbUbf_]_ehfheaf[^bacfghfhihgffhdZaedfdffgfghhhgbbdbdcd_ccb^bccc_bbc
@FCC0YMTACXX:1:1102:15473:42129#0/2
TACCCAAAAACAGCTAAAAGAGCGCACCCATCTATGTGGCAAAATAGTGGGAAGATTTCTGGGTAGAGGTGACAAGCCTACCGAGCCTGG
+
bbbeeeeegggfgiiiiiiihieihiihhiiihhiihhiiiihhfghaehhffhfhiiiiigg^bceeebbddddcccccccccccccca
@FCC0YMTACXX:1:1102:1316:42457#0/2
ACAATCCTACTCGGCACCTATTTCACCCTACTACAAATCTCAGAATACTTTGAAGCACCCTTCACCATCTCCGATGGCATCTACGGTTCA
+
__^cececegeffiihiiif_gfbdde`fd`dfcgfihdhfefb]eebcgfbffhaff\e__fdgfhifgedda^ccd_`bb]bccc_ac
@FCC0YMTACXX:1:1102:7787:42445#0/2
TTATTAGGGATGGGAGTTGGCTGATGTAGTTCGTTGTTGTTCAGCATCCTGATAGCAGGTTGTTGGAGATGATTGCTATTATGAGGATTA
+
_b_ceceeeegagfadeghhghhZbed_edfhhhfhccdefgdgffgfgfe_ecdffghbceghfbR`Z`d`db_]a_bbced_`dZ]]`
@FCC0YMTACXX:1:1102:17131:42439#0/2
TGTAGGGATAGTTCATGAATGCAAGACATCTTGAGATGTGATTATTATATGGACGGGGGCTTCAATTGGGAGGACCACTCGATTATCAGC
+
_ZPacdcecgg`cd_fK^d_gg_Xec]ag[egcXY^aeb_Sbaggfac_ebf]fH^O_\[]`X``T]_`XXWQGKK[^^XQW^BBBBBBB
@FCC0YMTACXX:1:1102:17641:42497#0/2
ACCTGAAACAAATCAACCCACCTGGCACCACTAATAGCACCCATTCTCATATCTCTAGGAGGCCTACCCCCCCTAACCGGTTTCCTACCT
+
ab_ceeccgaacghfiiiifhgfffgiihafgfhacceghghhiiiffdfegfffgdfbgfabgfffdggaacU^baaacX[[]Y]bcab
@FCC0YMTACXX:1:1102:3926:42848#0/2
GGCATACTAACCTACCGCTCACACCTAGTAGCCTCTCTCCTCTGCCTAGAAGGAATAATGATATCGCTCTTCATCATAGCTGCCCTTATT
+
aZ^acdc^egcYaedadefY`defadgcdgfac^cc^fddgffXcfg[e[W\be_gbdggf`bgfV^dgd]Z__aa]bbbdb]^`b\b_`
@FCC0YMTACXX:1:1102:4449:42768#0/2
TGATTTAGCTTTGACAAAGCTATGAAATGACTTTTCTAATACCTTGTTGAAAAAGTTATAGGGGCTATGGGGCTGGCTTGAAACCAGTTT
+
a__eZcc`egcgg_ghi]cgb[`YR[J`JJ[eghi[eh_b[cfhfdbeR^IO^e_ffhh_ecbg[N\b`b_bBBBBBBBBBBBBBBBBBB
@FCC0YMTACXX:1:1102:9403:42851#0/2
ATACTCCTTCTTATAACCATAACAACAGCTTTCATAGGTTATGTTCTCCCATGAGGCCAAATGTCATTCTGGGGAGCAACAGTAATCACA
+
JJPSSaYa`\cbe^e]^Ye[e^`[ecghchfcSddhX^IYPY^caXIYYYOO^eRI^ccgagWbWHH]\\HWVaGLT_^ced_UZaBBBB
@FCC0YMTACXX:1:1102:9822:42907#0/2
GAGAAATCATGCTATGGCTAGGATGAGACCAATGTCGCCAATGCGATTATATAAGATTGCTTGGATGGCTGCTGTATTGGCGTCTGTTCG
+
_a^`Zccdeg[ageae_edefh]X_eedefbghhabRZcgfcRcdW^c^dedbfghfgZbcgcd\bbddX^^Z^bRMZZZRRXNZW_bBB
@FCC0YMTACXX:1:1102:10780:42880#0/2
GCCTCAACGCAAGTACTTACTTCCTATTCTACACACTAACCGGCTCCCTACCCCTACTCATCATACTAAGCCACACCTACAACAACACAG
+
^[aeeecc[ceeeeghfgeghhf_]]efhhhfghd[ffgdagdfhfhhhfeghghibdgddeecd_b_b_bbbbccccbbcccccaccaQ
@FCC0YMTACXX:1:1102:18635:42878#0/2
TAGTGGAATTAGTTCTGCAACAATTGGTATGAAGCTATGGTTTGCGCCACAGATCTCTGAGCATTGTCCGTAATAGACGCCTGGTCGTGT
+
_abceeeaccc[adgfagffhifg_gf[`gffff]fbdffegbf^_U^_cefgfdfffdbffhifhffgh\`adcdeZ]a[\`_RTNWWX
@FCC0YMTACXX:1:1102:16380:43080#0/2
TATTCGGCTATGAAGAATAGGGCGAATGGACCTGCGGCGTATTCAATGTTGAAGCCTGATACTAATTCTGATTCGCCTTCTATAAGGTCA
+
^__ca`]UcbeWadadffffagaedfceRXRaRcXe]_WLFT\XaZ^bRZZRGUGZ_a^_`bZYTTZR]_bcb_[_XaBBBBBBBBBBBB
@FCC0YMTACXX:1:1102:16639:43486#0/2
CGTACAGGGAGAAATGTGCAATAGATAGAAACCGACCTGGATTGCTCCGGTCTGAACTCAGATCACGTAGGACTTTAATCGTTGAACAAA
+
_a_cceeegcgggihhi`gdeghcbhfhfffiihhhfddfZegfhfcg[`eN_d`cddedggeeeee`b_`bcbbb`bbb^X`bacccba
@FCC0YMTACXX:1:1102:19753:43417#0/2
GAGTTATCGTAGGGTTTTCTGAGGTAGAAAATGTAGCCCATTTTTTACCATCTCATAGGTTACACCTTGACCTAACGTTTTTGCAGGGAG
+
a_aaceeeggggghfghifhhiii_fgfiihfffdffhiihdhiii_caeffgfgfhfggghfghddggggfgecceVZbbcabbccaV^
@FCC0YMTACXX:1:1102:20109:43265#0/2
AGGATAATATATATAGTTAAATAAAGAATTGTAGTTGTTGGGTTGTATACTAGTGTTATCATCATTCAACCTATATGTGTGATTGAAGAG
+
_a_ecd]`egcggdffghhiiiid[dcZ``ag^[`bgcebeaWcHO^e^^c^S^^cc]cgebaaeghdbffdfdf_bbZVUZ`gagYaaB
@FCC0YMTACXX:1:1102:2461:43529#0/2
CTTCACCATCTCCGATGGCATCTACGGTTCAACATTCTTCATAACCACAGGCTTCCACGGACTCCATGTTATTATCGGATCCACATTCCT
+
_bbeeeeegfgggiifhihieiihihieghiihi_fhiifhhbghcghihgfgghfagbfaggggedebbbcddcbba^_ac_bbb_]b_
@FCC0YMTACXX:1:1102:12170:43722#0/2
GCCATAGCATGATTTCTCCTACATTGCAACTCATGAGACCTCCAACAAATACTAGCCCTAAATCTCAACTCAAACCCCCTCCCACTAATA
+
bbbeeeeegggggiiiiiiiiidhiiiiiihiiiiiiiiihiihiiihiifhiihhiiiiiiiiiiiiiiiiihihffeeecccdccccc
@FCC0YMTACXX:1:1102:13151:43970#0/2
CCTTGTAGAGAGAGTAAAACCCTCAATTACCATAGTTGGCTTAAAAGCAGCCATCAATTAAGAAAGCGTTCAAGCTCAACACTAACCACC
+
__aeJ`cceegeafdddghfhhdfihhhifbegffYcdgffhfdaffhefd[cffhiihhcfhiidhidggggefceceedcd]b`acca
@FCC0YMTACXX:1:1102:13888:43851#0/2
GCTCATGCACCAAACAGTAAATACAGGGTTCCAATGTCTTTGTGATTTGTTGAAAAGAGTCAGCGATTGATGAGCATAAGTGGTAAAATG
+
bbbeeeeegggggiiihhiiiiiiiiiihfiiiiiihiiiihggfhhhihfghhhiiiiegfhhifghhhhiggfffeeecbecbdbdcd
@FCC0YMTACXX:1:1102:17885:43817#0/2
TTATTCCTTCTAGGCAGAGGAGAGAGGCTACTAGGTGTGAGCGGTAGGTTAGTATGCCTAGAAGAGAGATAGGGAATGCTAGTATAATGT
+
___eecceeggfgadegafhd_afghihihhi[e_bg^cd`efgGZagW_b_HW\bVbbcc^]`bdRTKMZRGGUZ`b``R]__ZZabbZ
@FCC0YMTACXX:1:1102:20403:43911#0/2
GGTTGGAGTCCATATGGAAGCAATGACATATTTTATTTACATTAAGTGTACTATTGGTTATGGGGTTTGTAGGTTTTTCTTCTAAGCCTT
+
_aY`ceacbeeaefhhdfgffihhgfXe`a[cffcefhihfeefdhegehcfehhhcaeidhcedV`bd_fdgcfgggeddaeb]bbbdd
@FCC0YMTACXX:1:1102:17976:44090#0/2
GCTGCTTTTAAGCCAACTATGGTAGTTGAGGGTTTTACTCTCTCTACAAGGTTTTTTCCTAGTGTCTAAAGAGCTGTCCCTCTTTAGACT
+
bbbeeeeegggggiiiiiiiiibgggfifiiigfiihiiihiiiifhhhig^eghiihiiifihiihfgdgegcecceedbddbd_bbbc
@FCC0YMTACXX:1:1102:19386:44129#0/2
GGTTTTAGGGGGTCTTTTAGTAGGGTTGATAATGGAGGTGATATTAATTTTATGGGTTTTAAGTTTGGATGAGACGGTAGTAGTGGTGGT
+
ab_ceeeeggfgbeghhiggbdghibegdfhehhiafhN^\edghfhihhefghhibfgggee]aceeabdbb_bccX^^Y_]Z^aY^aO
@FCC0YMTACXX:1:1102:10041:44418#0/2
CAAAACTACTCGCCAGAATACTACGAGCTACAGCTTAAAACTCAAAGGACTTGACGGTGCTTTACACCCCCTAGAGGAGCCTGTTCCGTA
+
bb_eeeeegggcghiihiiiihihdgddagf`bfhhffhfffhhiihhege`fgfhiafeggdbeeeecca_cb`]`cacP^``bcccY`
@FCC0YMTACXX:1:1102:9057:44704#0/2
GCATTAAAAATTTTGGTTGGGGCGACCTCGGAGCACAACAAAACCTCCGAATAACACATGCTAAGACCACACAAGTCGAAGCGAACTAAC
+
_Z_ceeceeggeegia[`d_d_dfafdgfhhcf_ffb^`deeee_bb^]]Z^[_bbbacccbb`bc_bc^[^acabccaaca]a_a`_b_
@FCC0YMTACXX:1:1102:17378:44608#0/2
GCCCTAAGCCTCCTTATTCGAGCTGAACTAGGCCAACCCGGCAGCCTACTAGGCAACGACCACATCTATAACGTTATTGTAACGGCCCAT
+
bbbeeeeegggegehfghhhfhiiiifidfffchhidgdfhffhefff``f_dggegeadccc^bccYabb_^TX^^_Y]_`b_RX[[^]
@FCC0YMTACXX:1:1102:8928:44772#0/2
GGTGATTTTCATGTTGAATTGCAAATTCAAAGGAGCAGTCTTAGAGTTTCTGCCGGGGCTTCTCCCGCCCTTTTTTTTCTGCCGCGGGGG
+
__^cceeeggggg`deghhiihiiiihhfihiifh^bfefhhfgffXcfgfghhhghhdfb__H\`FKXFRT_bccaBBBBBBBBBBBBB
@FCC0YMTACXX:1:1102:11490:44907#0/2
AAGAACCCCTAAAACCCGCAACATCCACCACGATCCTCTACACCGTCGCACCCGCCCTAGCCTTCTTCATTGCCCTCCTCCTATGAACCC
+
_b_ecca[eecacfgf`d`_dbcecdfgifdffdfcfffcgfd_Zbfd]d^c^bccaacc_R]bccbccddbb`bbaabcc[`b]R]_aB
@FCC0YMTACXX:1:1102:3207:45181#0/2
TTAAGTTTGGATGAGACGGTAGTAGTGGTGGTTAGTTTTAGTGATACTGGTGACTGGGTAATTTTTGAGGGAGAAGGATCAGGATTGATT
+
bbbeeeeegggfgiiiiiiaegefhefgYbgbfdgfhihhhfhfhihhiifffghiiiaedghiihicgggdcdedb_`bcbb]b_bbcc
@FCC0YMTACXX:1:1102:12602:45156#0/2
GATTTATCCAAGCGCACCTTCCAGTACGCTTACCATGTTACGACTTATCCTCTCTATATAAATATTAGGGCGTTTAGTTAGGATGTTCCT
+
_abZ`cac[b\[Jbbffcab^^[[YY^^HPPU^e[eg[aa[WUU^a\bWWW\_Z__eY_\\c_\``deggeabcaaBBBBBBBBBBBBBB
@FCC0YMTACXX:1:1102:19987:45382#0/2
CGTTCAATATTCTAGCTCCACGCAAACCTTAGGCAAGGTGTTATTTAATTCATGCTTGTAGGACATACCAATAATCATCTTAGTAACACC
+
bbbeeeeeggggfiifhiiiiifiiiihhiiihehfhh^e^eghfihihiiihhhhhiihhifhfdfhicggegggedeeeeeddcbcb\
@FCC0YMTACXX:1:1102:14373:45607#0/2
GAAGTTACTCTTACTATTATCCTCCTATCAGTCCTACTAATAAGCGGCTCATTTAACCTCTACATACTCATCACAACACAAGAACATCTG
+
_a_cececceecghdgggchcaeffhfheddaefgbdfcegfgead][fdccfhcedfegiifhdg`ff`gf[``bgeec^QZZ_bcccc
@FCC0YMTACXX:1:1102:1455:45963#0/2
TTCTAGCAGCCATCCCCATACTTCACAAATCCAAACAACAAAGCATAATATTCCGCCCACTCAGCCAGTTTCTATTCTGACTCCTAATAA
+
a__eeecZcggggidfhiia_dfcaeeJ[IYR^bdghiihhhidghiiiihhhfadgdffgbgbfgedggeeedeecdd]`bbdb`bcbb
@FCC0YMTACXX:1:1102:17898:45868#0/2
TCTCTCCTCTGCCTAGAAGGAATAATGATATCGCTCTTCATCATAGCTGCCCTTATTGCCTCAAACACACACTTCCCCCTAATCAACATT
+
bbbeeeeegggggiiihhhiihiihhhiihiiiihifghhiiicegiiiiggghgiiiiiiii]fhiihhiggggfeeeaadddcccccb
@FCC0YMTACXX:1:1102:3240:46115#0/2
TGGTTATAAAGTTTTAAGTTTTATGCAATTACCGGGCTCTGCCATCTTAACAAACCCTGTTTTCGGGTGGAATGTGTGGTATTTTGCTAG
+
_bbcceeegggeehiiihfihifihihhihhihifhihiiihhhgihhhihffhiihfhegihhige\^bZY`b]`_acTZ_beccb_cc
@FCC0YMTACXX:1:1102:4316:46416#0/2
CCCCAGCAATACTTTGAGCCCTAGGCTTTATCTTCCTATTTACTGTAGGCGGTCTAACCGGCATCATCTTGGCAAACTCATCCCTAGATA
+
aPWac`cc[eeagfdgfhbd^JRbecfdf[bI^bXY^cffhf]_fY^cfdUZFZF_cHMFTX[NGZMMLT`bTZRQXY]]`bb^Y]`b_c
@FCC0YMTACXX:1:1102:11630:46444#0/2
ATTCTACACACTAACCGGCTCCCTACCCCTACTCATCATACTAAGCCACACCTACAACAACACAGGTTCATTAAACATTACATTACTAAC
+
bbbeeeeegfgggiiiihhfhhiifhiiihhiiiiiiiiiehihdfhfgfegdfhhiiigggecceabddcdddccccccccddcccdcc
@FCC0YMTACXX:1:1102:16868:46358#0/2
CTCACTTCTTGCAGCCTGCCTAATTTTACAAATCATCACAGGCCTACTCCTAGCAATACACTACTCACCAGACACCTCCTCCGCCTTCTC
+
ZZWccecc]eW^Wdc[ZRefh`^bgfgbX`dggffXbehbcdae_fbbffXcg^egegfdf]`gf]fegacfhceb^_^bb`N\^a]`]Y
@FCC0YMTACXX:1:1102:6669:46573#0/2
GTTTTAAGTTTTATGCAATTACCGGGCTCTGCCATCTTAACAAACCCTGTTTTCGGGTGGAATGTGTGGTATTTTGCTAGATTAAGATTA
+
aabeeeeeeggggiihiiiiiiiiiihhhdhiihiiiiiiiiiihiiiighiihiih_agddeebdcbc]`dccccccdcccdccccbcc
@FCC0YMTACXX:1:1102:13124:46877#0/2
CGGGCAGCATACCCCCGATTCCGTTACGACCAACTTATACACCTACTATGAAAAAATTTCCTCCCCCTCACACTAGCACTACTCATATGA
+
___^cc^cg^egefhhcfg^agfedfgfVcfddeffbdacbbff_g[S\cdcddgWGZb_U]]]_]aa\`[bbbb`b_bbbbbb_`__YY
@FCC0YMTACXX:1:1102:15131:46809#0/2
CCGTTACAATAACGTTATAGATGTGGTCGTTGCCTAGTAGGCTGCCGGGTTGGCCTAGTTCAGCTCGAATAAGGAGGCTTAGGGCAGTGC
+
bbbeeeeegggggifhhiiiiiifgh^cdghgghgdhfhiiifhhihhh_egghhhgggggggeeeecddccccbcc_abbcccc[a[bb
@FCC0YMTACXX:1:1102:11378:47005#0/2
AACATGGAGTCCGTGGAAGCCTGTGGTTATGAAGAATGTTGAACCGTAGATGCCATCGGAGATGGTGAAGGGTGCTTCAAAGTATTCTGA
+
bbbeeeeegggggffhghhhighefggghiiihhiiihhiiiihhifhfhfgghiiiiidgdeggcedceecZ^_bccccccY`bccccc
@FCC0YMTACXX:1:1102:19454:47140#0/2
TCCCTCTTCTTAACACCATGACCACGATAAACCTCCTACTTATAATTATACCTACATTAGCCGCCATAGCATTCCTCACACTCGTTGAAC
+
bbbeeeeeggggfihhbfgcfhiiiihihihhhffihiiffhih[gdeffgiihihhhhihiiiigefggcedeeecbcdbbba^a``bb
@FCC0YMTACXX:1:1102:20081:47075#0/2
TAACTTGTTCCGTTGATCAAATTATTGGATCAATTGTAAGTGTTAGTTCGCTTCGACTTGTGTGGTCTTAGCATGTGTTATTCGGAGGTT
+
bbbeeeedggggegghiiiiiiihihiicbghighia_agI^^cdhhiiedgfhfbggihfg_efbfhfeeY\bg^_Zababbbb`^^TT
@FCC0YMTACXX:1:1102:6021:47556#0/2
GGCTACATTTTCTACCTCAGAAAATTCCACGAAAACCCTTATGAAATTTAAGGGCCCAAGGAGGATTTAGCAGTAAATTAAGAATAGAGT
+
^^_`ceeeggggeaegbefdbegdeffhfhifdgghhfhhihihifgdhihagchhfgfiheghgddgbdcccZabdcbbb`bcccbBBB
@FCC0YMTACXX:1:1102:19773:47509#0/2
GTTGCCGGGGTGTTCTTACTCATCCGCTTCCACCCTCTAATAGAAACCAACACAATAATTCAAAATCTTACATTATGTCTGGGGGCTATT
+
abbeeeec`c_bbehihihhiiihfifdfhhf[afcghfdghiffhhdhcg^bacbZ_bbbb`_Z]]]__bbb_`]]Z]`bb^ZXOX`Y]
@FCC0YMTACXX:1:1102:4092:47762#0/2
CAAACCAAGAAACAACCATTTGGAGCTGACATTGAATAATAACCCAAACACTAGACCTAACACTGAGCTTCAAATTAGATTACTTCTCCA
+
__aeeceegfggcghhifhhhhifdghgffdgif_[chffffhiiiiiiighfiiihhhhfghidfb_gfggegedeeecddcccddcbc
@FCC0YMTACXX:1:1102:12607:47967#0/2
TACGGTCGTTACCTAGTAGATTGCCGGGTTGACCTAGTTCAGCTCGAATAAGAAGGCTTAGAGCTGTACCTATGATTCCAGCTCATGCAC
+
__beeceegffggigheffdghiiiiiicgfihhihigifhhhhffffih\_ddggdefbggeeccccbddbddbddccbbbccbccacc
@FCC0YMTACXX:1:1102:7521:48067#0/2
ACCCTATGGAGCTTTAATCTATTAATGCAACCAAAAACTACACAAACCCACGGACCTTTAAACTACCGACACCTGCATTAAAAATTTTGG
+
___eeceefecgcggfaddgdgbhf`efggddgghdf]becghhhfhhfggffdgfZcgbgggedgcdeccaccccccbbbcb_^_bbbc
@FCC0YMTACXX:1:1102:16078:48046#0/2
AGGCTGCAAGAAGTGAGCCAAAGTTTCATCACATGGAGAGGTTGGGTGGGGTGGGTAAATCAATGAAGGAGCGATTAATTATTTTTATGA
+
b_beeeeeceeggbffhiiihfhihhiiiiihdfff^eRbfaegffV_eggZage_`dbd__`ccbcbccccaacccbdccdcddb^`b]
@FCC0YMTACXX:1:1102:8496:48346#0/2
GGGTTGGCCTAGTTCAGCTCGAATAAGGAGGCTTAGGGCAGTGCCTATGATTCCAGCTCATGCACCAAATAGTAAATATAGGGTTCCAAT
+
[__eeceeggfgeffhhhdggfhffdhifhihhhdfhhhffXc`fgdhhfhhhihffgihifcgdggdbY^aVZ`aZ]_]`bbZTZZZ]b
@FCC0YMTACXX:1:1102:14337:48270#0/2
CCCCCTCAACTGCCTACTGCAATGGATAAGGGGGAGAGGGTTAGGAGGATGTGGGTGTTGATTGATGGGCGAATTTGGTACATGATTGAG
+
_^PYacec[Zcgagbaedddfb[dddbg_eXHP_HW^cgfUaGWMM\`GHV\`dgX^\ZZRZ]`GTT_`BBBBBBBBBBBBBBBBBBBBB
@FCC0YMTACXX:1:1102:18526:48306#0/2
CGTAAACCCTATTGCCGATATGGACTCTAGAATAGGATTGCGCTGTTATCCCTAGGGTAACTTGTTCTGTTGGTCAAGTTATTGGGTCAA
+
abbeeeccggffefhiiefceddgffdhhdegfgghghf]cffhc_bca]bbf`ddf_ddegdfdbbdaHM^^`d`bbbc_bbY_[[^`b
@FCC0YMTACXX:1:1102:3801:48715#0/2
TGCATGTTGGTTTGGTATTAGTGTTGGTTATGCTTAGGGCTAGTGTTGGCTCAAGGCAATCAAGTGGTATTGAGATTTTCTGGGTGTAAG
+
_abceeeegggeghhbeghihfgehcfgibgdgfhfhhifffhcgghfdffcfghighhhfgefedhZ_dbgddddgeecededdca`bc
@FCC0YMTACXX:1:1102:11400:48679#0/2
ATGGAACAGGCTCCTCTAGGGGGATGTAAAGCACCGTCAATTCCTTTGAGTTTTAAGCTGGTGCTTGTAGTATTCTTGCCAGTAGTTTTG
+
Y^\cVaccJbJ`JYb_cbSJ^_dgWHIY^X^O^ZaHGO^_HWWHMNMVHZcV__dhBBBBBBBBBBBBBBBBBBBBBBBBBBBBBBBBBB
@FCC0YMTACXX:1:1102:15759:48638#0/2
AAATCCAGAACCCCATGTCTCAGGATACTCTTCAATGGCCATTGCAGTAGTATAACCAAAAACAACCATCATACCTCCCAGATAAACTAA
+
__bcaceeeggeehiagegggegfgdehiiiiifheghg]]aadbbeegfI^efhghiiffhhhiihidfZ\]dgeeeecb`dbdd]bbc
@FCC0YMTACXX:1:1102:20569:48670#0/2
GATTGTGTATGCAAATAGGAAGTATCATTCTGGCTTGTTATGTGGGGGAGGATTTAGTGGGTCGGCTGGGATGTTGGTGGCTCGGGCGTT
+
\^Zcc`^J\Y`bS``dcff[eg`e]`Ybef_X[fRdHPPIPY^_^cUUeFFT\Z_\cBBBBBBBBBBBBBBBBBBBBBBBBBBBBBBBBB
@FCC0YMTACXX:1:1102:5864:48910#0/2
CACTAGTCAGTTCCCGAACCCTCCAATTATAATGGGTATGACTGTAAAGAAGATTATAACAAATGCATGGGCCGTTACAATAACGTTATA
+
Z^^caaYcK`ec][b[e^ccc`dVYI_XbPbb_Ib^O^c`faa`f]]``eefghhfffgifbgH]_\b_\`Q\a]`Z^bb_Z_]_b[^X_
@FCC0YMTACXX:1:1102:17803:48779#0/2
TAAGTAGAGGGGTATTGCTGGTTGGGGGAGTGAGGTGGGGGGGATGTTGTTGGTGATAAGAAATCCTGTGATTATACTGCCTATTGTGAG
+
^^_c`]cSbcec[b_dgdgbf[dedf[YW^VaI^eHaeggUXaLOGJW``WW`W[_`GRYbb^]RY`_bbY]]YGS_Y_``cRY]]SYYS
@FCC0YMTACXX:1:1102:6724:49244#0/2
GTAGGTGTACGGTTGTAAGGGCGATGATGATGAAGGGTAGAATAAAGTGTAAGGTGAAGAATCGTGTGAGGGTGGGGCTGTCGATGGCAT
+
_^_cccccegggehigbfghihhhafbcfhhfffgfgO^aSaefgfgWa[aegh\egiiffdfg^`^^_cecGTX^aa^c[_a[O]]XXY
@FCC0YMTACXX:1:1102:8678:49151#0/2
TATAGCATGGCTTAGTTGAACTTTCGTTTATTGCTAAATACTTGTCACTGCTGTCTCCCGAGGGGGTGTGGCTAAGCAAAACGTTTTGAG
+
VYJ\^K`YY`ZeYe_deYKY[`R`dJ[bP`XbaI^bdXIYX^[cYRa[YaXI^ef][^aeBBBBBBBBBBBBBBBBBBBBBBBBBBBBBB
@FCC0YMTACXX:1:1102:9676:49023#0/2
CCAGAGTTAATAGAAAGGCTAGGACCAAACCTATCTGTTTATGGGGTGTGCAAACCTGTCTAGGCATTTTCAGTGTCTTGCTTTGGGTAA
+
abbeeeaccggggiichehiiiihihihihihhhhbhghhhiiiiicgegeghhfgghihhfgigggggfeeeeeeeddbbdddbccGT]
@FCC0YMTACXX:1:1102:9939:49485#0/2
GGGCACTAGTCAGTTCCCGAACCCTCCAATTATAATGGGTATGACTGTAAAGAAGATTATAACAAATGCATGGGCCGTTACAATAACGTT
+
^^_^cccaegggghad_ePbeffhbg^ffghaf[SY^cac`IOae[S^c[ea\aaecbgdghhdfd\\_dggg`XGXKX\^`bbb``^X^
@FCC0YMTACXX:1:1102:6921:49619#0/2
CAGCTCAAAACACTTTGCCTAGCCACACCCCCACGGGAGACAGCAGTGACAAATCTTTAGCAATAAACTAAAGTTTAACTAAGCTATGCT
+
bbbeeeeegggggiiiiiiiiiiiiihhiiiihiiiihihhiiiihhhhighiffgggggeeeeeeddddddcabcdcccccccbccccd
@FCC0YMTACXX:1:1102:8573:49600#0/2
TACTAGCACTCTTCCTATCGATCTTCATTCTAGCAGCCATCCCCATACTTCACAAATCCAAACAACAAAGCATAATATTCCGCCCACTCA
+
bbbeeeeeggfggiiiiiiiihiiiiiiiiiiihhiiiiiiiiiiiiiiihiihiiiiiighiiiiiiiiggggggeeeeeecccccccc
@FCC0YMTACXX:1:1102:15246:49713#0/2
GTGGGTCGGAGGATAGGTAGGTTGAGTGATTGAGGAGGTTGGTGTTGGGTTGGTTGAAGAATAGTAAAGGAAAGAGGCTGATAGTTAAGC
+
^aVcaWaceggfaR[bae]dgIY^^[YYY^c_I^aX^_^_]_LVGLUbFTZ`cGMZZ`_RZGTZLZabbc[KGKGX^[^`BBBBBBBBBB
@FCC0YMTACXX:1:1102:3469:49874#0/2
ATGGCAGTGAGGAAAATAAGGAGGTATTTAAAGAATTGGTTGATGTTTGGGTCTGAGTTTATGTATCATAGCGAGAATTCTATGATGGAC
+
__accccce^cagffeff]efbefQbehhhd_cdZ_e]gegda[aXc`eacPaegghihfhhhhffhiidcfe]acecbbc]bbbcbc]`
@FCC0YMTACXX:1:1102:5483:49871#0/2
GTTGGCAGTAACTAGAATTAGTATGGCAGTGAGGAAAATAAGGAGGTATTTAAAGAATTGGTTGATGTTTGGGTCTGAGTTTATGTATCA
+
aabeeeeeggggghhfghiiieehiiiiiafggiiihhihiiifhi^eggefhhighhiiieghgghhiihigddgebeadecdbedddc
@FCC0YMTACXX:1:1102:11326:50233#0/2
GTGATGGCAACTAGGAAGAATTTTATTGAGAATGGGATGCGAGCAGGGTTTAGGGGATCAAATCCGCATTCGTAAGGGCTGGTTTTTTCT
+
[YYc\c`cgeeagfRQ[b[Y`bba`ae^[_ZeceffZR^H^O^`fbZ_HGLMVa\daa`b`d`ZVX^[RRZ]ZGGTYXGX^\bGQGWXb]
@FCC0YMTACXX:1:1102:5129:50353#0/2
GTGATTGAAGAGTACCCTAGGATTTTGCGTAATTGTGTTTGGTTTAGACCCCCTCAACTGCCTACTGCAATGGATAAGGTGGAGAGGGTT
+
__acceeeggggeghiiiefhddgiieffghifgffhhhhdgfghcfgiigggfghhhihhiiggggggdeeeadcdddZ_aZ\]^acBB
@FCC0YMTACXX:1:1102:16259:50471#0/2
GTGCAATAGATAGAAACCGACCTGGATTGCTCCGGTCTGAACTCAGATCACGTAGGACTTTAATCGTTGAACAAACGAACCCTTGATAGC
+
_bbeeeeeffegghhiiiihfhiiibgicffhihicggffdghiedghdhggefdgfgfeeb`cceacd`bddccacca\\_abcccdcb
@FCC0YMTACXX:1:1102:5095:50563#0/2
TAGCTTAATTAAAGTGGTTGATTTGCGTTCAATTGATGCAGAGTAGGGGTTTGCAGTCCTTATGTATTTCAGAAATTAAGTGTTTCTACT
+
__[aceaaegcea`efgggc_idi`[e_eW^e`d`ghidhfXaYYafH^U^ceghhW\egh]egVVbfhh`g]d^`ddba^^cb_`dYZ`
@FCC0YMTACXX:1:1102:12325:50764#0/2
ACACTCATTACAACGCAAGAACATCTATGGCTCCTCCTACCATCATGACCCCTAGCCATAATATGATTCACCTCCACACTAGCAGAAACA
+
bbbeeeeegggcghhihfiiiihehiiiiiiieh]egRaffhhiehagghegffhiiiiihhf_ddefgfdeedeeddcdcbccbcbbcb
@FCC0YMTACXX:1:1102:19334:51324#0/2
CAAATCACCCTAATCCTGACATTCATGGCCACAGAACTAATTATATTTTACATTCTATTTGAAACCACCCTCATTCCCACCCTAATTATC
+
[truncated: 48,501,862 more chars]
